# Supplementary material for: Construction of a novel necroptosis-related lncRNA signature for prognosis prediction in esophageal cancer
Source: BMC Gastroenterol. 2022 Jul 15;22:345. doi: 10.1186/s12876-022-02421-8 (PMC9287891; doi:10.1186/s12876-022-02421-8)
Supplement: Supplementary file 1 — Additional file 1: Table S1. 171 samples of transcriptome data containing EC and normal samples from the TCGA database. [file 12876_2022_2421_MOESM1_ESM.xls]

## Sheet: Sheet1
id	TCGA-L5-A4OR-11A-11R-A260-31	TCGA-IC-A6RF-11A-21R-A336-31	TCGA-V5-A7RE-11A-11R-A354-31	TCGA-IC-A6RE-11A-12R-A336-31	TCGA-L5-A4OG-11A-12R-A260-31	TCGA-L5-A4OO-11A-12R-A260-31	TCGA-L5-A4OF-11A-12R-A260-31	TCGA-L5-A43C-11A-11R-A24K-31	TCGA-V5-AASX-11A-11R-A38D-31	TCGA-L5-A4OQ-11A-12R-A260-31	TCGA-L5-A4OJ-11A-12R-A260-31	TCGA-LN-A7HZ-01A-31R-A354-31	TCGA-V5-A7RC-06A-11R-A406-31	TCGA-V5-A7RC-01B-11R-A406-31	TCGA-R6-A6L4-01A-11R-A31P-31	TCGA-LN-A49O-01A-11R-A24K-31	TCGA-R6-A8W5-01B-11R-A37I-31	TCGA-LN-A9FQ-01A-31R-A38D-31	TCGA-LN-A49P-01A-11R-A24K-31	TCGA-LN-A9FR-01A-11R-A38D-31	TCGA-LN-A4A8-01A-32R-A260-31	TCGA-IG-A4QS-01A-11R-A260-31	TCGA-L5-A8NM-01A-11R-A37I-31	TCGA-LN-A7HV-01A-21R-A354-31	TCGA-VR-A8EZ-01A-11R-A36D-31	TCGA-IG-A3YC-01A-11R-A24K-31	TCGA-Z6-AAPN-01A-11R-A406-31	TCGA-LN-A49W-01A-11R-A260-31	TCGA-L5-A8NE-01A-11R-A37I-31	TCGA-Z6-A9VB-01A-21R-A37I-31	TCGA-L5-A8NV-01A-11R-A37I-31	TCGA-R6-A6Y0-01B-11R-A336-31	TCGA-IG-A625-01A-11R-A31P-31	TCGA-R6-A6XQ-01B-11R-A336-31	TCGA-2H-A9GG-01A-11R-A37I-31	TCGA-2H-A9GN-01A-11R-A37I-31	TCGA-VR-A8EX-01A-11R-A36D-31	TCGA-IG-A5S3-01A-11R-A28J-31	TCGA-Z6-A8JD-01A-11R-A36D-31	TCGA-2H-A9GQ-01A-11R-A37I-31	TCGA-LN-A9FO-01A-11R-A38D-31	TCGA-L5-A8NJ-01A-11R-A36D-31	TCGA-IG-A7DP-01A-31R-A336-31	TCGA-VR-A8EQ-01A-11R-A36D-31	TCGA-LN-A49S-01A-11R-A24K-31	TCGA-LN-A8HZ-01A-11R-A36D-31	TCGA-VR-A8EW-01A-11R-A36D-31	TCGA-LN-A49X-01A-31R-A260-31	TCGA-R6-A6DN-01B-11R-A31P-31
GALNT18	1.73029	11.7203	0.518733	1.27376	1.1348	2.08501	1.61262	0.665684	0.509282	5.66993	2.1794	6.41116	3.9844	7.05831	2.28964	13.8731	5.78357	7.36475	2.92928	10.2748	13.8805	1.39016	0.71142	9.87887	6.00772	8.86956	4.37341	6.46606	2.06014	16.0014	2.62834	2.95483	4.43507	1.71178	3.05827	7.84565	4.31412	8.70563	5.46555	0.784515	2.34054	1.25371	3.43305	1.29497	3.07995	23.3029	10.8684	6.42003	0.958042
GABPAP	0.0720896	0.178511	0.0355768	0.0714759	0.0370164	0.0895379	0.0151348	0.0630286	0.128858	0.107255	0.0469168	0.0340472	0.0941616	0.0696336	0.102284	0.0514309	0.187285	0.184596	0.0744436	0.0624608	0.0583649	0	0.118314	0.12116	0.0193723	0.00989329	0.0393869	0.145665	0.0911496	0.0885524	0.111591	0.0557896	0.0803352	0.0510155	0.0877232	0.139844	0.0935982	0.0645627	0.0479578	0.161416	0.325768	0.0649884	0.137511	0.00931117	0.0754258	0.034191	0.0451826	0.105103	0.0487177
TRDV2	0	0	0.0309245	0	0	0	0	0	0	0	0	0	0	0	0	0	0	0.0229224	0	0	0	0	0	0	0	0	0.0410836	0	0	0	0	0.024247	0	0	0	0	0.0348679	0	0	0	0.0738699	0	0.199214	0.145684	0	0	0	0.0210827	0
GTF2H2B	0.176885	0.0935915	0.7517	0.0121791	0.134558	0.248467	0.0825243	0.102027	0.0721437	0.124274	0.239831	0.0657499	0.0466753	0.0474608	0.0784291	0.0408966	0.163392	0.032952	0.110992	0.021286	0.0621566	0.514088	0.386403	0.0975942	0.10563	0.0472014	0.0134226	0.281299	0.169433	0.0167654	0.316908	0.0918937	0.298109	0.0912741	1.13601	0.777412	0.232394	0.788415	0.31325	0.385061	0.13998	0.0841599	0.265552	0.295103	0.0771129	0.0174779	0.0369546	0.0303074	0.0398459
MIMT1	0	0.00930072	0.0401616	0	0.00835736	0.00866372	0.0102511	0.0213453	0	0.00968613	0	0.00768698	0.0405859	0.0176867	0	0	0	0	0	0	0	0	0	0	0	0	0	0.0131549	0	0	0	0.00629792	0	0.00863849	0.0148542	0	0	0.0072883	0.00541381	0	0.239837	0	0	0.00630667	0	0	0	0	0
OR52A4P	0	0	0.0207761	0	0	0	0	0	0	0	0	0	0	0	0	0	0	0	0	0	0	0	0	0	0	0	0	0	0	0	0	0	0	0.033516	0	0	0	0.00942583	0	0.0217531	0.111664	0	0	0	0	0	0	0	0
RPL29P28	0.041421	0.197246	0.170347	0.239566	0	0.0367474	0	0	0	0	0.134787	0.163023	0.0245923	0	0.146925	0	0.0430439	0.151521	0.0534669	0.067291	0	0.114048	0.0566506	0	0.0278272	0.0568445	0.0905231	0.0278985	0.0952226	0	0	0.0267128	0.0512875	0.0732808	0.0315023	0.0502195	0.192069	0	0.0229628	0.0356714	0.203455	0.112022	0.0438946	0.0534998	0	0.0491133	0	0	0.0559841
SPDYE12P	0.152146	0.700364	0.834279	0.523786	0.564225	0.517418	0.558986	0.193991	0.5342	0.616206	0.598235	0.718568	0.677484	0.443948	0.0674599	1.08545	1.1331	0.86576	0.343686	0.604193	0.590235	0.605098	0.381491	1.511	0.851779	0.852594	1.08064	0.871042	0.612092	0.588358	0.588783	0.866728	0.973331	0.897238	0.520707	0.568764	0.517365	2.61165	0.0281153	1.41945	1.19571	0.640073	0.671799	0.507658	0.471664	0.481068	0.635721	0.568769	0.805415
TRAPPC11	5.94789	7.83884	8.16838	6.25843	8.68797	7.98198	8.3377	5.40294	9.90819	8.36453	7.70325	4.73194	12.1839	11.0977	7.47984	7.85639	10.6749	6.18532	8.80314	6.49075	12.5164	4.36837	8.96795	4.73819	7.82759	7.24854	7.43752	9.52495	2.67777	7.80047	8.8167	7.74725	6.06954	6.11413	6.84777	5.72401	6.93466	18.0735	9.56924	8.77733	16.9768	6.19782	9.54509	4.40536	10.0061	5.63563	9.66478	9.86878	7.77443
MIR1270	0.471101	0	0	0	0	0.208973	1.48357	0.25743	0	0	0.191624	0	0	0	0.208882	0	0.73434	0	0.152026	0	0	0.216186	0.161079	0	0	0	0.257391	0.317304	0	0	0.810267	0	0	0.208365	0.358291	0.285586	0	0	0.652919	0	0.2314	0	0.499235	0.15212	0.410753	0	0	0	0
UBE2E2	1.82728	8.14982	5.92344	6.58674	2.57564	3.7243	1.69247	2.2189	0.914907	5.54977	2.11805	8.53605	2.75476	2.82635	5.63432	6.38683	1.41485	5.57027	8.60611	4.2232	1.98522	4.75716	0.992302	6.154	4.6496	8.60071	9.71274	13.5904	2.61173	1.40999	2.01305	4.40179	8.85052	2.208	6.06299	4.03266	7.55932	4.76419	7.96828	9.5344	8.91673	3.09	9.69468	1.53486	7.2371	3.51191	3.56677	4.52719	1.46892
Metazoa_SRP	0.227334	0.144341	1.18424	0.626107	0.0648505	0.201683	0	0.165633	0.338628	0.112742	0.18494	0.178946	0.179962	0.228738	0.0671984	0.0450519	0.236241	0.0924004	0.244539	0.287247	0.153378	0.695484	0.10364	0.347341	0.0509086	0.363981	0.289814	0.153117	0.30486	0.310277	0.0651668	0.0488699	0.234571	0.536256	1.55607	0.918745	0.351382	0.33933	0.294067	0.91363	1.19108	0.273254	0	0.293627	0.264283	0.179701	0.142483	0.0849847	0.307261
RPS29P6	0	0	0.110902	0	0	0	0	0	0	0	0	0	0	0.0813993	0	0	0	0	0	0.146029	0.0682265	0	0	0	0.0905823	0.0925193	0	0	0.0774915	0	0	0	0	0	0.102545	0	0	0	0.074748	0	0.397369	0	0	0	0.0783735	0	0	0	0
GPX1P2	0.193571	0.55307	0.344966	0.26656	0	0.0858652	0.16933	0.0352585	0.0411909	0.143997	0	0.20316	0.0574632	0.0584302	0	0.153444	0.184393	0.255702	0.229043	0.227116	0.146924	0.0888291	0.154434	0.271109	0.173392	0.26565	0.176266	0.195566	0.148334	0.0880653	0.249699	0.124836	0.0998667	0.370999	0.171755	0.0586723	0.149598	0	0.143082	0.0277837	1.07757	0.319923	0.376074	0.166679	0.112516	0.0573799	0.181983	0.0361816	0.218024
HYPK	0.3945	0.349508	0.638903	0.245095	0.800848	0.599592	0.802548	0.451197	0.285031	0.435273	0.920504	0.488665	0.412156	0.33232	0.349835	0.192723	0.467161	0.30764	0.416461	0.149044	0.462688	0.749399	0.449624	0.460242	0.277358	0.360931	0.389307	0.348101	0.666126	0.429912	0.733746	0.256389	0.388126	0.71958	0.565179	0.797165	0.501993	0.686993	0.496741	0.795361	0.630892	0.736092	0.473153	0.83936	0.444398	0.380737	0.235755	0.27952	0.229401
TPT1P11	0	0.0373896	0	0	0	0	0	0	0	0.0584085	0.0319374	0	0	0	0.0696273	0	0.0203983	0	0	0	0	0	0	0.0299913	0	0	0.0214492	0	0	0	0.0337611	0.0253182	0	0	0	0	0	0	0	0.0676181	0.192833	0.0353913	0	0.0253533	0.0228196	0	0.0492109	0	0
IL7	0.438047	0.214086	3.26166	0.500036	0.838545	0.296579	0.514279	0.283461	2.08628	0.757486	0.300091	0.825725	0.325094	0.233135	4.25252	1.1548	1.13802	0.27761	2.92019	0.28715	1.94532	0.497254	3.67741	0.946689	0.592443	1.38029	2.44055	2.18562	0.682391	0.763068	2.72121	1.6504	0.338993	0.193745	1.29754	2.07546	0.395553	1.91423	0.814801	0.258113	1.70432	1.52243	1.61861	3.15649	1.53443	0.46814	0.270936	0.892038	0.66217
AC006372.1	0	0.0341026	0.147259	0	0	0	0	0	0	0	0.0291297	0	0.0850371	0.345872	0.0635062	0.0851531	0	0.0218309	0.161772	0	0.362375	0	0.0244863	0.0547094	0	0	0.0391272	0.168822	0.102896	0.0244357	0.0923793	0	0.0665046	0	0.408491	0.0217066	0.199245	0.0801713	0.0595519	0	0.422113	0.22596	0	0.0693734	0	0	0	0	0.266181
RN7SL432P	0	0	0.377735	0	0	0	0	0	0	0	0	0	0	0	0	0	0	0	0	0	0	0	0	0	0	0	0	0.0441883	0	0	0	0	0	0	0	0.0397712	0	0.0489637	0	0	1.22455	0	0	0	0	0	0	0	0
RNU6-932P	0	0	0.151705	0	0	0	0	0	0	0	0	0	0	0	0	0	0	0	0	0	0	0	0	0	0	0.126559	0	0	0	0	0	0	0.114187	0	0	0	0	0	0	0	1.44952	0	0	0	0	0	0	0	0.373931
IQGAP1	13.0202	31.531	40.7289	44.0029	21.9124	25.9998	30.7189	11.1549	58.0506	48.1279	14.721	27.3691	36.3344	38.1881	62.6853	75.9047	66.1138	41.6436	39.9516	45.4443	51.5708	13.3354	58.1022	85.3727	27.211	28.8592	21.4099	51.3977	69.9344	39.3602	39.3929	43.3069	31.1589	41.7203	15.2341	82.3054	45.037	23.6136	51.1465	32.7562	43.1156	72.9835	37.8185	45.8258	43.7293	45.1158	52.4511	56.1446	72.7461
GATD3B	0.6861	0.497573	0.667873	0.582485	1.13662	0.262461	0.607886	0.632883	0.646947	0.296556	0.793704	0.153596	0.100903	0.0874007	0.597257	0.595016	0.588701	0.648558	1.64938	0.361312	0.853601	0.36973	0.878102	0.586655	1.24747	0.621959	0.529616	0.546904	0.463053	1.37027	0.573787	0.52772	0.545569	0.378625	0.526594	0.58763	0.227663	1.14625	1.09571	0.786011	0.680193	0.488003	0.720403	0.983735	0.881765	0.697832	0.907376	0.388259	0.408363
LRP6	3.3817	2.41014	7.75646	1.57832	5.64243	5.64624	5.99581	2.73465	13.1534	6.44762	6.44532	2.1066	9.08662	6.27425	4.56533	3.15407	7.32519	3.6957	2.42305	3.87556	13.9066	4.19728	5.75807	3.42869	2.90718	2.54757	3.87299	5.81017	4.97735	4.99111	4.24677	2.95055	5.3359	17.8146	3.2336	7.52934	2.00309	23.1296	3.72221	9.77931	9.37176	11.971	4.32524	8.24589	2.93201	4.15549	5.97207	3.48182	8.27475
AC012513.1	0	0	0.0410223	0	0	0	0	0	0	0.0123671	0	0	0.0148056	0	0	0	0.0129571	0	0	0	0.0126184	0	0.017053	0	0	0	0.0136247	0.016796	0	0	0	0.0160822	0	0.044118	0.113794	0.0151171	0.0231267	0	0	0	0.0979906	0	0.0792791	0	0.0144951	0	0.031259	0.0279669	0
DGKA	1.03735	19.8559	4.20476	18.777	2.06379	1.55704	1.22755	1.10442	1.44174	2.48209	1.3437	10.8004	13.0427	7.85704	10.5143	10.9316	3.02613	7.79824	8.43189	9.45844	7.53464	4.37213	5.48	5.71401	10.3635	9.16154	11.1659	4.55566	2.32645	9.35173	4.34193	18.0777	11.3751	4.62366	2.56479	0.642771	18.6159	3.6353	11.4422	5.80679	3.89764	10.4817	9.52858	1.11118	11.2863	11.7371	11.0828	6.12384	1.90003
IKZF3	0.802892	0.206517	4.00572	1.82067	2.29706	0.530326	0.514709	1.14007	0.456434	0.254796	0.8248	2.29733	4.38299	1.01542	0.266779	1.67475	4.52396	0.234629	3.7673	0.280334	12.1348	0.582697	3.95823	0.338769	0.626011	3.38466	0.845316	4.56963	0.787033	0.677226	3.15664	0.885665	0.868361	0.0570255	2.15281	0.397902	2.75738	0.970996	2.26018	0.048788	2.58692	0.526562	19.1139	0.941143	1.13551	0.252476	0.307318	1.04504	0.848868
AC022201.1	0	0.0322704	0.250826	0	0	0	0.035568	0	0	0	0	2.21372	2.77616	0.940959	0.0300471	0	0.035211	1.07421	1.1809	0.0733942	0.188599	0	0	0.025885	1.34304	0	0.0185125	0.068465	0	0.277474	0.0291387	0.0437035	0.14684	0.0299727	0.0257697	0	0.0628468	0.050576	0	0	0.53258	0	0	0	0	0.341495	0.339786	0	0
AL731547.1	0	0	0.0413386	0	0	0.0445881	0	0	0	0	0	0	0	0	0	0	0	0	0	0	0	0	0	0	0	0	0	0	0	0.0685959	0	0	0.0311153	0	0	0	0	0	0	0.129848	0.888717	0	0	0.0324575	0	0	0	0.0281826	0
CHCHD4P3	0	0	0	0	0	0	0	0	0	0	0	0	0	0	0	0	0	0	0	0	0	0	0	0	0	0	0	0	0	0	0	0	0	0	0	0	0	0	0	0	0	0	0	0	0	0	0	0	0
HMGB3P26	0.134369	0	0.690753	0	0.344978	0.268218	0.246837	0.2937	0	0	0.437246	0	0	0.0202799	0	0	0	0.0204805	0	0	0	0	0	0	0	0	0	0.113128	0	0	0	0	0	0	0	0.0407279	0	0.0250708	0.0558683	0	0.858007	0	0	0	0	0	0	0	0
SNORD3D	0	0	0	0	0	0	0	0	0	0	0	0	0	0	0	0	0	0	0	0	0	0	0	0	0	0	0	0	0	0	0	0	0	0	0	0	0	0	0	0	0	0	0	0	0	0	0	0	0
EPHX1	31.5399	61.8218	28.4554	75.8663	44.357	43.9774	25.3589	25.6179	57.5224	43.0706	33.1097	329.404	155.29	67.9561	42.389	8.57851	20.58	325.908	102.566	64.2361	42.8453	11.8407	26.4725	44.801	401.742	57.7906	40.772	31.5394	37.2212	111.454	42.0996	42.5661	330.1	35.9332	46.872	18.3873	75.9447	40.6144	23.0382	29.5116	29.4755	18.8266	32.9691	31.7763	52.0268	221.439	109.373	18.7613	16.2677
WDR18	5.54918	15.2073	7.77769	12.1923	6.68689	7.16014	5.4768	5.08558	16.7435	5.47112	5.91116	27.1288	17.4237	15.0979	7.64984	19.8244	18.8514	25.144	11.4672	18.3624	16.3818	7.87929	20.6073	23.3255	35.614	22.209	18.6262	12.1345	17.2048	29.2424	10.6428	19.7926	10.2654	15.8635	10.5478	11.1227	36.0318	11.1926	27.733	18.6442	15.2704	16.7874	20.6216	27.9732	19.2569	30.071	21.3306	15.4329	25.948
AC074121.1	0.0561802	0.321035	0.508299	0.0928366	0.0480788	0.0498413	0.0589734	0	0.0717291	0.0557231	0.091407	0.0442222	0.0667101	0.135666	0.0498195	0.0668011	0	0.137008	0.0362592	0.0304227	0.0852832	0.0515617	0.115255	0.128756	0.113228	0.0385497	0.0613892	0.227036	0.0968644	0.153355	0.0483133	0.108693	0.0695623	0.248481	0.0854545	0.170285	0.312609	0.167715	0.031145	0.0483819	1.1038	0.0506461	0.119071	0	0.0653112	0	0.105634	0	0
OLAH	0.00827018	0.29143	0.571396	0.0273326	0.0283104	0.0513593	0.0173627	0.0180767	0.00527955	0.036913	0.0134558	0.0195296	0.0196405	0.0149783	0.117341	0.0196673	0.0902393	0.0151265	0.0533764	0.00895695	0.0585871	0.075903	0.0395883	0	0.0222241	0.0113497	0.0722959	0.22281	0.0570369	0.0451502	0.0284485	0.0266676	0.00512007	0.0365784	0.0503184	0.0501345	0.0690278	0.0678946	0.022924	0.0213666	0.690577	0.0596442	0.0876407	0.0213637	0.0240359	0.00490302	0.0311003	0.0417374	0.100601
AL109924.1	0.125593	0	0.395992	0	0.107482	0.185704	0.0659189	0	0.0133628	0.0311429	0.102172	0.0329536	0	0	0.0371246	0.124447	0	0.0127619	0.0405295	0.124688	0.0529596	1.63297	0.0143143	0.111938	0.0703128	0.0430898	0.0228731	0.155085	0	0.0142847	0.0720044	0.0134994	0.0518366	0.981366	0.366155	0.101514	0.0388251	0.0156222	0.220482	0	0.267323	0.150962	0.0221823	0	0.0730031	0.0372293	0.0131194	0.0352131	0
MIR31	0	2.88479	0.905956	0	0	0	0	0	0.175787	0	0	0	0	0	0.488372	0	0	0	0	0	0	1.26363	0	0	0	1.13369	0	0	0	0	0	0.355167	0.51143	0	0.628271	0	0	0.20551	0	0	1.62306	0	0	0	0	0	0	0	0
TRAPPC12	2.92421	5.48494	4.78241	4.29977	4.2916	3.97535	3.87774	3.59559	5.75507	3.82854	3.77508	4.0863	4.1314	5.27555	4.36777	3.50737	4.79906	5.6454	4.62013	3.69564	4.53911	4.5537	3.76523	4.63358	3.1861	3.60446	3.87043	3.78298	4.23392	8.29714	3.7785	3.86496	3.95386	4.33815	4.73423	4.74433	6.99573	5.57585	3.68316	4.08606	3.73761	6.16956	4.22794	4.47327	5.07697	4.75204	4.60657	3.29737	4.85632
AC008127.1	0.0783596	0	0.0644518	0	0	0	0	0.042819	0	0	0	0.123361	0.162832	0.0236531	0	0	0	0	0	0	0.059476	0	0.0267926	0	0.105286	0	0	0.0791669	0.0225176	0	0	0	0	0	0.148989	0	0	0	0	0	0.769786	0	0	0.0253025	0	0	0	0	0
AC112721.2	0	0	0.475585	0	0	0	0	0	0.02307	0	0	0.0284461	0.364748	0.0872673	0	0.30079	0.56331	1.63041	0.256562	0.587086	0.82288	0.0331672	0.296552	0	0.169946	0.396756	0.0592332	0.632848	0.166155	0.0739846	0	0	0.201358	0	0	0.613402	0.0335144	0.107883	1.46249	0.34234	0.497017	0	0.574444	0.0466763	0.0420117	0.192822	0.0452995	0.243172	0.122109
NCKAP5L	2.5544	2.22566	1.80486	1.59339	3.56138	3.92133	3.24965	1.69032	0.865483	6.81224	3.87299	5.60598	19.0542	11.1055	1.17653	4.58183	4.3082	3.20902	2.66869	8.67253	10.5935	1.64796	0.746975	8.23031	1.99371	5.14226	4.22648	7.21885	3.13754	4.32581	3.1818	1.81412	3.84361	2.56956	4.30818	2.93878	3.66436	8.00621	5.57062	1.92095	10.0542	2.39646	5.8339	2.3145	3.04402	4.88845	5.01501	8.47635	3.92121
AL049830.2	0.0972672	0.092637	0	0	0.083241	0	0.102103	0.106302	0	0.0482379	0	0.0765639	0	0	0.0862547	0.0578278	0.101078	0.118604	0	0.0526722	0.0984363	0	0.0665151	0	0	0.0667428	0.106286	0.131026	0.0559018	0.0663776	0	0.125457	0.0602181	0.258123	0	0	0	0.145186	0	0.0837657	1.71995	0	0.103076	0	0.113076	0.115331	0.121926	0	0.0657325
AP000942.3	0	0	0.100505	0	0	0	0	0	0	0	0	0	0	0.0737681	0	0	0	0	0	0	0	0	0	0	0	0	0	0.0823006	0	0	0	0	0	0	0	0.222221	0	0	0	0	0.84027	0	0	0.0789122	0	0	0	0	0
TIMM17BP1	0	0.108256	0	0.0313053	0	0.0336139	0.0397728	0	0	0	0.0308233	0.119297	0.0224953	0.0686215	0.0335992	0.0675779	0.0590603	0.0693003	0	0.0205177	0.0575166	0	0	0.0868353	0.0509086	0	0	0	0.0217757	0	0	0	0.0234571	0.16758	0.115264	0.0459372	0	0	0	0	0.0372212	0.20494	0.0401517	0.0489378	0.0220236	0.0449253	0.0474943	0.0212462	0
AP000235.1	0	0	0.134286	0	0.0349299	0	0	0	0	0	0	0	0.0242329	0	0	0.024266	0.0212074	0	0.0526855	0	0.0206531	0	0	0	0	0.0840207	0.0223001	0.219926	0	0	0	0	0.050538	0	0.0310419	0	0	0	0	0	0.761831	0	0	0	0.0474495	0	0	0.0686619	0
LINC02483	0	0	0	0	0	0	0	0	0	0	0	0	0	0	0	0	0	0.0104284	0	0	0	0	0	0	0	0	0	0	0	0	0	0	0	0	0	0	0	0	0.00948246	0	0.184836	0	0	0	0	0	0	0.00959144	0
RN7SL798P	0	0	0.534243	0.160999	0.111172	0	0.136364	0	0.373182	0	0.10568	0.0511274	0.154253	0.156849	0	0	0.134995	0.0396002	0.335367	0.0703463	0.0328666	0.774967	0.44417	0	0.0872719	0.0445691	0	0.262487	0.261308	0.709204	0.279286	0.460774	0.160848	0	0.345793	0.590622	0	0	0.0720163	0	0.829502	0.0585543	0.412989	0.671147	0.528565	0.308059	0	0.072844	0.131683
LINC00607	0.00347383	0.0132339	0.231439	0.00861064	0.0475663	0.0184912	0.0145862	0.0037965	0	0.0568518	0.0169561	0.0164065	0.0577491	0.0230689	0.00616105	0.00413056	0.0162447	0.0444763	0.0672611	0.037623	0.0263669	0.0063765	0.00475108	0.0159229	0.0163364	0.0286041	0.0151837	0.109968	0.00598948	0.00948251	0.134433	0.00224031	0.0215065	0.0153645	0.105679	0.0126352	0.0161081	0.0414817	0.0115549	0.0598326	0.460702	0.00939491	0.136208	0.00673025	0.0222114	0.00205948	0.00870897	0.0253233	0.0211283
TAGLN2	137.9	198.367	201.749	145.2	168.485	88.0908	259.658	76.0076	113.658	119.827	98.4858	273.363	151.155	219.927	220.085	269.553	222.308	441.444	176.873	281.237	266.124	276.179	375.223	764.523	348.139	365.984	363.243	329.605	426.242	254.285	284.801	199.053	337.238	168.541	173.311	249.312	388.952	202.376	298.182	94.116	318.427	340.932	258.533	910.135	279.406	333.205	493.55	250.439	525.021
METTL4	1.2296	0.90758	2.09858	0.905886	1.45859	1.43934	2.03291	0.884679	2.49007	1.62105	1.41432	2.51381	2.57946	2.7569	1.69919	2.60125	2.10479	3.0403	4.33392	1.94578	3.30626	2.08463	2.76079	2.31967	4.18539	2.34604	1.91838	3.69921	1.46637	3.08374	1.77706	1.94722	2.23088	2.36572	2.62885	1.62124	2.59743	2.48285	1.67008	5.46523	3.17083	1.78281	2.74723	0.741146	4.00445	1.75359	1.89454	3.36513	3.26382
AL031726.1	0.998188	0.0327818	0.0849334	0	0.324024	0.396975	3.4325	0.0376174	0.0439467	0	0.168009	0.0270939	0.0204358	0.0415595	0.0915697	0.0204637	0.143076	0.0419706	0	0.0186393	0	0.0315906	0.188303	0	0	0.0708555	0	0	0.138475	0.0469785	0	0.022198	0	0.274029	0	0.0834634	0	0	0	0.0592849	0.169068	0.279267	0	0.244517	0.0200073	0.0612187	0	0.0193011	0
TMEM43	7.9801	44.0949	17.6879	37.6072	16.3708	30.1106	18.96	8.00951	28.8646	60.0885	11.8307	32.1186	23.7026	26.6986	21.6375	39.8879	20.8542	36.2528	25.0668	44.9271	23.5689	14.0755	23.8795	26.9779	24.3016	31.0933	34.7425	49.5831	24.7185	30.3816	20.9269	26.1735	49.293	25.5492	17.8621	14.1147	57.475	31.5148	30.0121	23.073	29.7609	21.3206	35.6189	31.0241	25.2607	35.7554	32.8739	24.1389	38.2829
C1QTNF7-AS1	0.0646661	0.0410585	0.230484	0	0.295152	0.210356	0.15839	0.0471151	0.0137606	0.28863	0.0701425	0.152706	0.537506	0.130131	0.248493	0.140967	0.0223999	0.0788511	0.125208	0.0583634	0.0872578	0.0989166	0.162144	0.197605	0.0579247	0.17749	0.400418	0.319403	0.0371652	0.191229	0.129759	0.139013	0.0667246	0.0381351	0.114756	0.0653352	0.279866	0.160873	0.119498	0.11138	0.550563	0.0582961	0	0.0139206	0.363352	0.332259	0.12159	0.217568	0
TUBA5P	0.0594849	1.64294	1.40801	0.578863	0.164034	0.117274	0.263646	0.0939036	1.78057	0.0622787	0.215075	0.244523	0.655329	0.191528	2.35031	0.0628716	1.12298	0.535941	0.656931	0.651404	1.49162	4.38578	1.83955	1.43399	0.248657	0.294792	0.361113	0.841369	2.09303	0.387898	0.454714	1.00595	0.478752	4.36157	1.18631	2.36395	0.778457	1.87939	0.274809	3.53472	1.39599	0.786505	0.651386	1.98481	0.407235	0.940425	1.13505	0.185311	0.973722
LINC00649	0.259112	1.38196	1.77565	0.523954	0.727098	0.306098	0.350731	0.260824	2.17127	0.0906277	0.853153	0.616175	2.20152	2.46744	0.985618	0.617006	1.11249	0.561228	2.49354	0.70822	1.29526	1.04512	0.181854	1.32208	0.37472	0.934842	1.36055	2.84654	1.88342	0.786405	1.77208	0.964806	1.25463	1.81797	1.55163	0.311672	0.949819	3.91446	1.0282	2.04706	1.5822	1.40891	1.26743	0.549567	0.823616	0.539273	0.806873	1.2159	0.188009
AC108065.2	0	0	0	0	0	0	0	0	0	0	0	0	0	0	0	0	0	0	0	0	0	0	0	0	0	0	0	0	0	0	0	0	0	0	0	0	0	0	0	0	0	0	0	0	0	0	0	0	0
AC016180.2	0	0	0.15961	0.12025	0	0	0	0.0530191	0	0	0.039466	0.0381869	0.0576058	0	0	0	0	0.0295773	0	0.0262707	0	0	0	0	0.0651833	0	0.0265055	0.0326752	0	0	0	0	0	0.0429138	0.036896	0.029409	0.134972	0	0.0268944	0	0.285948	0.0874683	0	0	0.0563978	0	0	0	0.0327847
TRAJ22	0.620657	0	0.510499	0	0.265578	0	0	0	0	0	0.252457	0	0	0.187348	0	0.184498	0	0	0.200289	0	0	0	0.212215	0	0	0	0	0.418035	0	0	0	0	0	0	0	0	0	0	0	0	0.609719	0	0.986584	0	0.360767	0	0.1945	0	0
AL161613.1	0	0	1.27625	0	0	0	0	0	0	0	0	0	0	0.281021	0	0	0	0	0	0	0	0	0	0	0.312724	0.106471	0.169551	0.209017	0	0.105888	0	0	0	0	0	0	0.143899	0	0	0	1.67673	0	0	0	0	0	0	0	0
AC110769.3	0.0500018	0.158739	0.699162	0.12394	0.385123	0.118293	0.244943	0.127508	0.127681	0.0661266	0.0677954	0.0787178	0.277077	0.261616	0.221703	0.089182	0.0433008	0.152425	0.290444	0.0451284	0.202411	1.08609	0.14817	0.101863	0.0895784	0.274482	0.0455317	0.39291	0.114949	0.238857	0.286667	0.38696	0.113506	0.191667	0.823948	0.343531	0.200944	0.174149	0.194039	0.0861222	1.32626	0.105178	0.123638	0.193749	0.087193	0.1581	0.0731242	0.28973	0.112636
AL137002.1	0.429686	0	0.176711	0.621291	0.091931	0.190602	1.12762	0.234799	0.411457	0.159821	1.573	0	0.382667	0.518809	0.285778	0	0.446522	0.458448	0	0	0.326138	0.197181	0	0.246192	0.360836	0.221131	0.117382	0.0723522	0.246951	0.0733071	0.739035	0.277109	0.0665046	0.760187	0	0.13024	0.597735	0.160343	0	0.277531	0.211057	0.774719	0.227673	0.277493	0.0624404	0.382112	0	0	0.217784
AL158071.3	0.115913	0	1.08052	0	0.132264	0.0685564	0	0.12668	0.295989	0.0383234	0.220027	0.212896	0.206459	0.163281	0.342632	0.114856	0.0803033	0.117783	0.249371	0.0627694	0.0195511	0.567383	0	0.0885514	0.129787	0.10605	0.379982	0.156143	0.288679	0.0791021	0.365501	0.0249179	0.143524	0.273427	1.70436	0.0702676	0	0.144182	0.0642596	0.266196	0.910964	0.104495	0.573233	0.0998099	0.224588	0.0229066	0.0484329	0.0433321	0.104445
MTND4P20	2.24979	1.17848	6.82829	0.501894	6.41147	0.838297	6.40008	0.762218	1.14899	0.0669446	1.22626	0.0885462	0.240433	0.950751	0.997537	0	0.303933	0.288047	0.537253	0	0.125226	2.39522	0.969253	0	0.0453432	0.895383	0.024584	0.121225	0.543065	0.168885	4.02429	0.50782	0.501425	0.238816	1.3004	0.300046	1.14755	0.151117	0	0.542501	0.773551	4.82706	0.643721	2.96398	0.680018	0.0800281	0.126906	0.0252313	0.0608158
AC090695.1	0.175988	0.167611	0.513215	0.264379	0.506598	0.141938	0.134355	0.03497	0.367685	0.2539	0.299354	0.0503743	0.227972	0.36703	0.255376	0.218771	0.174571	0.165822	0.526618	0.13862	0.340016	0.27899	0.361043	0.146668	0.0322449	0.241519	0.096153	0.625	0.422969	0.272952	0.385241	0.082543	0.178289	0.141524	0.206853	0.611018	0.118699	0.489557	0.133042	0.468457	0.502944	0.576918	0.186498	0.320298	0.232491	0.350947	0.0501372	0.296055	0.0756839
ANKRD52	4.96748	10.0194	13.4589	6.8149	7.79283	9.02046	11.9995	4.23215	8.88377	10.4576	7.27077	4.43359	20.8041	22.3506	6.9565	18.9295	20.8857	12.4021	8.01298	20.0867	24.4854	3.43611	16.098	10.4313	7.7094	7.0225	10.7471	12.5605	10.7267	7.47418	11.8168	10.5113	10.6217	16.2452	17.6608	30.6642	8.38727	11.4761	9.08366	16.1191	14.5854	14.6974	7.17857	22.4633	5.82123	12.8089	7.53272	13.9698	10.3002
AC015712.1	0.0132189	0.0503584	0.326181	0.152907	0.101814	0.117274	0.0416283	0.0722335	0.168774	0.0327783	0.301105	0.322562	0.188358	0.231429	0.644723	0.463678	0.226657	0.346548	0.947004	0.00715829	0.234111	0.10919	0.00903957	0.0504924	0.479553	0.34468	0.483892	0.534203	0.129152	0.0992298	0.670703	0.18755	0.188227	0.175398	0.0301604	0.432723	0.122592	2.92021	0.762136	2.07188	0.870056	0.977173	0.140083	0.0256105	0.161357	0.360496	0.21541	0.978444	1.57225
ITGB3	0.413795	0.491562	0.48674	0.323512	1.28323	5.42369	1.16766	0.442505	0.323809	6.37929	0.488655	0.164611	0.274735	0.279359	0.205174	0.621643	2.18472	0.577808	0.723665	3.9009	0.655171	0.13476	0.532469	0.438484	0.212231	0.500708	0.0583435	1.27366	0.506322	0.14271	1.43106	0.588241	0.41044	0.0905253	0.859524	1.72625	0.099033	0.876666	2.38278	0.785518	0.843603	0.156434	1.48998	0.545956	0.0594846	0.131893	0.145012	2.36775	0.577321
KCTD5P1	0.288359	0.357021	1.77884	0.166777	0.345487	0.179076	0.242156	0.283628	0.754742	0.143006	0.30496	0.136189	0.0684812	0.10445	0.664848	0.102862	0.284674	0.0527418	0.539716	0.124922	0.11673	0.44991	0.256348	0.022029	0	0.178079	0.173302	0.213642	0.662906	0.255818	0.421566	0.297544	0.16067	0.178554	1.66674	0.419533	0.133712	0.430418	0	0.148999	0.538226	0.33794	0.0305579	0.186223	0.150852	0.119668	0.0542191	0.0161696	0.13641
GALK1	2.31958	1.44916	3.73233	4.91703	2.54647	1.4759	1.65403	2.77153	0.954088	1.85465	2.18959	3.38022	2.83062	3.45799	4.83354	3.32499	4.67334	3.3314	2.8152	3.59618	1.72466	8.54658	5.35521	3.56472	5.6881	3.8283	3.95715	3.10186	1.73344	4.18578	2.7857	6.99112	1.73749	3.85248	5.52898	10.9253	2.77833	2.33176	4.72753	1.95101	3.20213	2.34714	5.36052	4.48525	3.6793	4.81511	4.03506	2.25631	7.56813
AC120498.10	0	0.0737427	0.413959	0	0.132526	1.51123	0.203196	0.126931	0.0494291	0.268795	0.0629894	0	0.0229853	0.0233721	0.137324	0.1381	0	0.0944131	0.249865	0.0419292	0.0587694	0.0710633	0.18532	0	0.130044	0	0	0.0521509	0.1335	0.0264196	0.0998794	0.499344	0.023968	0	1.20719	0.117345	0.0359036	0.144467	0.0643869	0.466766	0.304256	0.104702	0.0410263	0.0750057	0	0.022952	0	0.0434179	0.104651
AP001107.2	0	0	0	0	0	0	0	0	0	0	0	0	0	0	0	0	0	0	0	0	0	0	0	0	0	0	0	0	0	0	0	0	0	0	0	0	0	0	0	0	0	0	0	0	0	0	0	0	0
GLT1D1	0.0281063	0.0910122	0.457732	0.046445	0.101024	0.139636	0.0236029	0.0614338	0.0322966	0.117086	0.210357	1.72123	3.81801	2.83365	0.0348937	0.0501296	0.630882	0.0616888	0.166888	0.106541	0.227553	0.0567505	0.369027	0.150301	0.0679758	0.146573	0.0644958	0.295317	0.067844	0.115082	0.193364	0.213887	0.149645	0.00497247	0.0427518	0.132898	0.0990497	1.96759	0.0623258	0.0193639	0.988471	0.0304052	0.440814	0.177881	0.251593	0.483225	0.0669399	0.122932	0.0455857
AC098657.2	0	0	0.0651041	0	0	0.00877772	0.010386	0	0	0	0	0	0	0	0	0	0	0.0180966	0	0	0	0	0	0.00755853	0	0	0	0	0	0	0	0	0	0	0	0	0	0	0	0	0.184675	0	0	0	0	0	0	0	0
GAGE12C	0	0	0	0	0	0	0	0	0	0	0	0	0	0	0	0	0	0	0	0	0	0	0	0	0	0	0	0	0	0	0	0	0	0	0	0	0	0	0	0	0	0	0	0	0	0	0	0	0
AC000111.1	0	0	0.0765749	0	0	0	0	0	0	0	0	0	0.0552741	0	0	0	0	0	0	0	0	0	0	0	0	0	0	0	0.053506	0	0.0800621	0	0	0	0	0.0564372	0	0	0	0.0801757	0.0914579	0	0	0	0	0	0	0	0
AC084864.1	0	0.0610493	0.0527237	0.105925	0	0.113736	0.0672877	0	0.163683	0	0.104294	0.201827	0.494748	0.232188	0.113687	0	0	1.36783	0.206856	0.0347118	0.162178	0	0	0.0979388	0	0.0879692	0	0.0431741	0.0368402	0.306207	0.220499	0	0.158739	0.0567025	0.292507	0.0777168	0.178341	0.19136	0	0.717638	0.944565	0.0577864	0	0.165586	0	0.114007	0.200877	0	0.129956
AC125611.4	0	0.0134086	0.2123	0.00387747	0.00401619	0.0249805	0.03941	0.00512882	0.00299588	0.0186189	0.0114533	0.0664926	0.0780153	0.076495	0.0291311	0.047431	0.0316992	0.0143059	0.0454327	0.0559089	0.109235	0	0.0224644	0.0609473	0.116652	0.00966056	0.0256402	0.0695387	0.059337	0.0768616	0.0201789	0.0393446	0.0406754	0.0498155	0.0321224	0.125175	0.0478743	0.0770537	0.0624395	0.0848715	0.474852	0.0380758	0.0795709	0.021215	0.0354618	0.07512	0.0441197	0.0394732	0.0380573
AL606490.7	0	0	0	0	0	0	0	0	0	0	0	0	0	0	0	0	0	0	0	0	0	0	0	0	0.0687666	0	0	0	0	0	0	0	0	0	0	0	0	0	0	0	0	0	0	0	0	0	0	0	0
RNA5SP409	0	0	0	0	0	0	0	0.196025	0	0	0	0	0	0	0	0	0	0	0	0	0	0	0	0	0	0	0	0	0	0	0	0	0	0	0	0	0	0	0	0	0	0	0	0	0	0	0	0	0
KIF13A	1.86874	12.7021	11.696	4.20791	3.85677	7.24931	3.36763	1.89866	14.8237	10.5415	2.56072	6.02653	10.6499	10.4495	2.54718	10.9496	6.60026	12.0442	4.77739	18.8059	8.84478	7.04305	8.48624	4.08064	3.81287	5.64476	2.54863	6.33638	11.6926	5.62963	9.83179	3.35545	22.6306	5.01103	5.00004	3.94127	2.75281	6.64597	17.6196	20.8037	4.61918	7.05891	4.12257	6.36689	3.52716	8.49138	6.12008	18.2973	4.33125
NME4	7.69243	5.20549	3.76823	3.23952	6.0452	20.568	5.7542	6.93398	8.82162	16.1949	7.61871	22.8072	27.4976	20.5956	5.14447	4.86472	7.73641	22.7415	10.2424	9.3957	8.99252	10.2527	1.5446	18.3176	7.62656	5.4904	24.9784	10.4699	9.57991	10.8044	3.23433	3.95431	9.58413	16.3471	8.75534	6.50719	10.3452	16.3525	21.4761	22.0485	17.2594	13.9414	7.29938	4.46897	5.60466	19.8369	13.6291	9.32902	8.77696
AC243962.1	0	0	0.944291	0.0278991	0.0288971	0.0599128	0	0	0	0.117221	0	0.0531583	0	0	0	0.0401499	0.0175447	0.0617599	0.196138	0	0.0170861	0	0.0461815	0	0.0453694	0.185358	0.0184486	0.3184	0	0.046086	0	0.0435525	0.0209047	0	0	0.0204694	0	0	0.0187193	0	1.36002	0.0304402	0.357828	0.174452	0.0196272	0	0.0211633	0.094672	0
AL603766.1	0.176663	0.224338	0.24218	0.145966	0.151188	0.130608	0.27817	0.0965362	0.0939824	0.116817	0.191624	0.417181	0	0.0355509	0.0783307	0.0875256	0.260079	0.394928	0.342059	0.239167	0.0595955	0.40535	0.201348	0.337402	0.138465	0.222241	0.37	0.158652	0.118455	0.200932	0.30385	0.0189886	0.054686	0.364638	0.156752	0.285586	0.300368	0.131848	0.0979378	0.278925	0.549574	0.238891	0.218415	0.057045	0.273835	0.122191	0.424444	0.0990634	0.338265
H4C13	0	0	0.618489	0	0.0536264	0	0.131556	0.0684829	0.0400027	0	0.152931	0.394598	0	0	0.111136	0.223527	0.130235	0.076408	0.0404429	0	0.221955	0.747645	0.0857021	0.143612	0.210488	0.214989	0.171182	0.0422054	0.0360137	0.085525	0.0538879	0.0808234	0.0387944	0.443443	0.142972	0.189933	0.290566	0.1403	0.0694773	0.269822	0.554024	0.16947	0	0.283275	0.145694	0.445798	0.235645	0	0
RPSAP47	0.330248	1.36295	0.561377	1.18241	0.11305	0.0781296	0.300446	0.384985	0.379486	0.185618	0.322395	0.641222	0.261432	0.717744	0.292858	0.183252	0.823651	1.02015	0.312613	0.39344	0.311937	0.202066	0.466729	0.437305	0.399358	1.84309	0.408985	0.504184	0.40491	0.22537	0.568008	0.198782	0.190826	1.1101	0.385123	0.400399	0.530871	0.65726	0.341753	0.625696	1.70866	0.833608	0.629947	0.483426	0.435114	0.313263	0.648554	0.209878	0.342209
KRT8P35	0.146119	0.222661	0.24037	0.0482917	0.0375144	0.0388896	0.153384	0.0479074	0.2332	0.014493	0.11887	0.19553	0.251584	0.0441065	0.298024	0.112933	0.539046	0.0178171	0.0660144	0.087039	0.110906	0.160928	0.31975	0.223254	0.107981	0.0802111	0.199584	0.0196833	0.302321	0.189459	0.62829	0.461744	0.370895	0.413615	0.166694	0.469466	0.311674	0.0981469	0.016201	0.55368	0.373214	1.02746	0.247752	0.169856	0.356722	0.0779646	0.100739	0.0163872	0.157994
CCDC33	0.0422535	0.00402421	0.201574	0	0.0578567	0.0037486	0.031048	0.0184713	0.71481	0	0.0103122	0.00665197	0.00752597	0.00510175	0.00374696	0.00251208	0	0.0206089	0.00818123	0.00457623	0.0213807	0	0.0317841	0.00322794	0.00283865	0.0115974	0.00923426	0.0170756	0.0485682	0	0.010901	0.00272497	0.00523183	0.313965	0.85159	0.0589132	0	0.110372	0.00936975	0	0.0871687	0.0114274	0.111942	0.0518464	0.0122803	0.00751506	0.0238344	0	0
MTFMT	1.21907	2.71271	2.76446	1.30377	1.56492	1.3797	1.8956	0.952535	2.69109	2.20359	1.54785	3.30028	4.00447	3.59727	2.11158	3.18018	3.29436	2.42075	3.48544	1.56401	2.38385	1.77762	4.41366	3.36836	3.85001	2.00526	2.01994	2.73184	2.32452	3.39767	1.68522	1.87363	3.64314	3.55762	1.64201	1.78192	2.39849	3.43522	2.57698	3.04163	3.75505	3.71806	1.97403	3.58324	2.25164	3.69809	2.37073	1.84634	2.68711
ZNF737	2.25394	0.236762	0.767912	0.885502	3.60253	1.61734	2.89371	2.50556	0.0775866	1.13424	2.40887	0.134803	0.344389	0.106723	0.274338	0.0788249	1.44381	0.269447	1.07321	0.400868	0.651324	0.4766	0.407999	1.78941	0.456495	0.799839	0.974907	1.99438	0.352423	0.0716293	0.622353	0.491655	0.550641	1.59797	4.05024	0.750157	0.486712	0.585461	1.02596	4.64811	1.45444	0.0149405	1.59822	0.535149	1.95878	0.11463	0.0450115	0.22304	0.0783998
RPL21P13	0.040646	0.464533	0.53491	0.167916	0.0347847	0.144239	0.0426669	0	0.0778432	0.100788	0.165331	1.02382	0.772229	1.91398	0.0720881	0.120825	0.971486	2.82503	0.314799	0.462223	0.123404	0.223827	1.25079	0.155256	2.48489	0.111562	0.0888293	0.109506	0.0934409	5.07602	0.0699087	0	0.830409	0.179774	0.123651	0.0739198	0.490035	0.182011	0.0901327	0.140016	0.918382	0.293137	0.25844	0.0787481	0.42527	0.240972	0.509502	3.62395	0
BYSL	1.93942	9.23547	5.70837	4.62044	2.2775	3.81924	3.99865	2.21461	6.74566	4.65813	2.37016	7.90004	25.1205	19.8833	5.88447	6.69586	12.6889	8.80718	6.94898	11.5243	8.23817	11.063	8.67116	11.1287	6.47373	7.48345	15.0057	5.94556	13.6155	15.71	9.64805	6.19205	7.13416	7.97013	5.47008	11.7833	9.58991	7.97712	9.57525	13.504	11.739	8.60858	5.22565	11.3285	12.7948	8.28057	6.988	8.87088	11.4843
FAM124A	0.128354	0.350063	0.43429	0.202462	0.436885	2.79245	0.278659	0.156217	0.188088	5.41646	0.519719	0.659018	0.483215	0.507197	0.204363	0.362472	0.303144	1.0351	1.36688	0.447054	0.225844	0.149931	0.13964	0.525935	0.61537	0.374315	0.466987	1.17888	0.824865	0.125416	0.725003	0.342396	2.38212	0.0619311	2.314	0.521678	0.0703393	3.085	0.244197	1.41438	0.444189	2.39311	1.44985	0.271283	0.152607	0.221369	0.0767902	1.16304	0.126169
DUSP4	23.0503	1.0956	4.63121	2.09905	22.2048	10.3132	45.9775	19.8386	8.75225	0.391467	17.8729	1.81737	1.18523	0.663578	9.52506	16.4605	7.64852	0.635649	3.45492	1.44284	1.37276	18.0399	33.9793	0.950844	0.70405	4.87107	6.53827	2.93411	12.5291	0.391598	24.5512	9.30214	1.44272	19.5177	9.9537	6.75146	2.74081	6.73362	3.63373	0.482579	3.76607	9.14151	6.8547	26.1114	1.13219	1.37996	0.398489	12.0477	12.393
SPATA20	15.9351	5.16351	8.74693	2.25793	11.4584	9.40199	10.5171	12.4629	8.45153	10.0428	15.9406	12.2232	13.391	11.4844	4.89548	9.51737	10.6799	10.8275	5.07376	7.1771	10.1709	6.92254	9.42906	6.46457	7.72512	6.1182	8.39407	6.25713	8.92669	9.68206	10.8149	2.731	7.82883	4.05704	9.31094	9.25804	5.31335	7.32703	12.788	1.57422	8.13302	23.4305	11.9061	9.34704	7.46112	12.188	7.61569	7.27787	3.1143
AC093248.1	0	0	0.231377	0.0774751	0.0802467	0	0	0	0	0	0	0	0	0	0	0	0	0	0.0907783	0	0	0	0	0	0	0	0.0256157	0.0631563	0	0	0	0.0302361	0.348312	0	0	0	0	0.104972	0.0259915	0	0.736927	0	0	0	0	0	0	0	0
SEC14L6	0.48992	0.0109788	0.355558	0.0095245	0.705364	0.403961	0.641336	0.560623	0.036795	0.585979	0.815872	0.0589804	0.479086	0.0313167	0.148225	0.00685342	0.0119792	0.0456826	0.0557998	0.0124848	0.0466644	0.0158698	0.0945957	0.0044032	0.0193609	0.0949196	0.03464	0.29504	0.0298132	0.0275334	0.0495667	0.423751	0.0463886	0.0356898	0.188494	0.0104821	0.0160359	0.163462	0.242843	0.650246	0.945586	0.223428	0.146592	0.00744455	0.023452	0.0307537	0.0144499	0.103425	0.303819
RAB9AP3	0	0	0	0	0	0	0	0	0	0	0	0	0	0	0	0	0	0	0	0	0	0	0	0	0	0	0	0	0	0	0	0	0	0	0	0	0	0	0	0	0	0	0	0	0	0	0	0	0
MIR4510	0	0	0	0	0	0	0	0	0	0	0	0	0	0	0	0	0	0	0	0	0	0	0	0	0	0	0	0	0	0	0	0	0	0	0	0	0	0	0	0	0.519085	0	0	0.113747	0	0	0	0	0
MIR365A	0	1.17424	1.0141	0.436583	0.150734	0.937555	0	0	0	0.0873497	0	0	0.41829	0.42533	0.156191	0.314146	0.0915168	0	0.227355	0.190759	0.445624	0.161653	0	0.269111	0	0	0.0962318	0.830421	0	0	0	0.454358	0.545218	0.155804	0.133956	0.213546	0	0	0.195287	0.303368	1.38423	0	0	0	0.307139	0.104421	0.220784	0	0
SP140L	0.80625	1.83564	11.6066	0.914892	1.98408	1.57484	1.52559	0.881139	2.49396	2.13651	0.976809	2.50043	4.2835	4.93424	5.29015	5.63889	3.65701	1.33753	7.60888	3.10493	5.41743	11.8935	5.2295	2.52188	2.5246	3.3004	5.31629	5.21363	4.12659	2.75811	10.0848	3.11752	1.1354	4.19348	9.99519	4.74492	3.64551	4.39543	6.04843	4.15112	5.69726	3.31909	5.84145	5.45262	4.53762	2.13967	2.76084	3.16666	3.25512
AC011853.2	0	0	0.124657	0	0.0216168	0.0224093	0	0	0.0161251	0.0626345	0.0205489	0	0	0	0	0	0	0	0.0326051	0	0	0	0	0	0	0	0	0.0850652	0	0	0	0.01629	0	0	0.0192107	0	0	0	0	0	0.124071	0	0	0	0	0	0	0	0
AC025186.1	0	0.064207	0.0924179	0.0185673	0.0384631	0	0.0471788	0.0245594	0.0286916	0.0334338	0.0182814	0.0353778	0.013342	0	0.0797112	0	0	0.0959053	0.0725183	0.0486764	0.0568555	0.0618741	0.0307346	0.0343349	0.0754852	0.0462597	0.0245557	0.136222	0.0904067	0.0153355	0.0193253	0.0289849	0.0139125	0.119271	0.0341818	0.0817366	0.166725	0.0503144	0.037374	0	0.72851	0.101292	0.0238141	0.0290252	0.0783735	0.0266454	0.0140845	0.0252023	0
JMJD1C-AS1	0.234316	0.195266	0.385456	0.121	0.551448	0.571663	0.445813	0.112035	0.841406	0.508395	0.309757	0.28819	0.165201	0.194505	0.337653	0.975146	0.31198	0.357143	0.302458	0.856485	0.20008	0.322579	0.310454	0.469886	0.137739	0.211027	1.03217	1.0061	0.0841668	0.0899454	0.692672	0.377781	0.0815989	0.893861	0.668274	0.59481	0.108652	0.590205	1.62374	2.19447	0.704945	0.594096	0.387983	1.13492	0.238349	0.199691	0.165216	0.394176	0.732364
RGCC	70.5493	2.72444	5.87445	18.8145	15.9208	29.2609	22.5313	8.30236	8.69548	21.5619	48.8549	18.1481	31.0885	15.5771	17.0348	11.2742	13.6823	25.4217	38.3192	16.4244	7.97563	16.5873	8.44664	17.7289	11.5054	40.2069	17.5855	21.2323	6.15164	14.8157	33.903	18.0574	13.5347	5.32905	14.6674	15.4694	6.93979	15.7223	11.6891	17.1143	17.6801	5.2089	39.6498	10.7418	9.06269	24.0463	12.4316	19.4934	29.3691
TRIM36	1.94132	0.0913792	2.44907	0.0819173	2.13214	2.10532	2.575	2.21601	2.00902	1.16895	2.35983	0.0805593	0.117728	0.0791623	0.893377	1.56677	0.609867	0.16964	0.169261	0.242466	0.142413	0.184924	4.49005	0.312738	0.535003	0.399409	0.204443	0.441593	0.224247	0.0611112	1.4357	1.09935	0.138601	0.0650692	3.32505	0.581636	0.109743	0.952377	0.457438	0.206571	1.33843	0.850537	0.325365	0.952162	0.117118	0.125141	0.136306	0.374819	1.44377
IGKV2OR2-7D	0	0	0.0528971	0	0	0	0	0.14057	0	0	0	0	0	0	0	0	0	0	0	0	0	0	0	0.0491305	0	0	0	0	0	0.0438878	0	0	0	0	0.0489115	0	0	0	0	0	0	0	0	0	0	0	0	0	0
AC008429.3	0	0.0380778	0.0657698	0	0	0	0.0419688	0	0	0.0198278	0.130101	0	0.0237373	0.0241368	0	0	0.0207738	0.0243756	0.0258041	0	0	0.0733884	0.0546811	0	0	0.0274342	0	0.0269286	0.022978	0	0.068765	0	0.0495045	0.0353666	0	0	0.0370783	0.0298388	0	0	0.117829	0	0	0	0.0232396	0	0	0	0
SUPT4H1P1	0	0	0.141889	0.0475105	0.0984202	0	0.301805	0	0.0734168	0.0570342	0	0.0452628	0.204839	0.104143	0	0	0.0298775	0.0701156	0.111337	0.0622771	0.0581932	0.158325	0	0	0.0386307	0.236741	0.0628337	0.271108	0.231335	0.0784817	0.247251	0.111251	0.0355995	0.305193	0.0874652	0.244008	0.159982	0.0429152	0.0956334	0	0.45191	0	0.0609361	0.0371352	0.267392	0.0681808	0.0720796	0.161221	0
RFPL2	0.00719305	0	0.177491	0	0.0615579	0.0191443	0.0151014	0	0.0229596	0.00356726	0.03511	0.011324	0.0384356	0.0130275	0.0127573	0.0085529	0.00747488	0.0131564	0.0278547	0.00779037	0	0.046212	0	0.00549509	0	0.0246786	0.0746699	0.0339134	0.0165361	0.0196349	0.00618581	0.00463887	0.0133597	0.0190886	0.289942	0.252908	0.0200125	0.171787	0.0319013	0.130086	0.402778	0.0064845	0.0457357	0.00464531	0.0125432	0.0213222	0.00450829	0.00806698	0.00486102
AC040160.1	0.102245	0.278222	0.913063	0.102581	0.312503	0.129584	0.137994	0.223484	0.713325	0.271642	0.445596	1.11525	0.542004	0.678986	0.356199	0.481956	0.24286	1.0998	0.348803	0.166103	0.395418	0.428981	0.404532	0.145061	0.559329	0.365826	0.331185	0.742765	0.860454	1.32073	0.558969	0.160137	0.741513	0.878603	0.760951	0.199227	0.331877	2.31104	0.364386	1.52834	0.839418	0.164595	0.920984	0.216957	0.483942	0.6841	0.558435	0.286668	0.167806
BRPF3	10.2646	4.24322	15.1348	6.85421	12.5872	14.9449	13.3198	10.4135	21.591	11.4186	13.4059	4.25633	19.1815	14.4569	8.25568	5.63329	14.6346	9.0177	7.21448	11.8551	8.5375	7.88775	9.40093	5.45435	4.11134	6.26845	6.03139	7.79174	28.1017	4.58382	17.5198	5.66646	9.89832	12.3986	18.0619	16.1208	5.11339	13.3666	6.52307	12.3992	11.0625	6.38578	8.26162	13.9796	7.86538	5.50003	6.71322	8.96537	10.9486
SPIRE1	2.39902	4.84565	3.94646	5.12451	2.81755	5.36723	4.08323	2.02435	2.68155	6.12656	3.34186	0.75959	1.42079	2.2888	3.66402	5.73177	2.10649	1.63567	2.50474	6.70431	7.56628	0.540169	0.418819	5.51186	2.21383	2.34932	1.88856	6.9704	2.09821	1.35376	2.85184	2.32362	4.54079	2.40492	3.18104	4.10938	1.7483	7.27998	3.81267	12.5248	8.54357	1.33318	1.45636	0.295197	3.78747	3.0996	2.01479	6.05781	4.45994
ACTP1	0	0.38893	0.923697	0.126529	0.131056	0	0.0535842	0	0.162935	0.0506309	0.0415269	0.0803621	0.0909208	0.154085	0.0452668	0.0303483	0.0795694	0.0933654	0.0329457	0.0552852	0.0774897	0.0468498	0.0698148	0.077993	0	0.0700538	0.111558	0.0343815	0.0293375	0.139341	0.0438983	0.0329202	0.0632054	0.0451547	0.271759	0.278502	0.0473402	0	0.113195	0.0439606	1.70499	0.368143	0.0540947	0	0.0890143	0	0.191961	0.0286241	0.10349
Y_RNA	0.191674	1.64294	2.20716	0.633473	0.328067	0.170047	0.804814	0	1.10125	0	1.09151	0.150876	0.1138	0.115715	1.52975	0.22791	0.497959	0.116859	0.123708	0.622771	3.68557	0.527749	0.524295	0.146428	0.257538	0.131523	0.837782	1.16189	1.10159	0.261606	1.64834	0.618061	0.118665	0.169552	0.874652	0.929553	0.355516	0.715254	0.531297	0.165068	0.941479	2.59189	0	0.618919	0.111413	0.113635	0.840928	0.322442	0.129532
AC090774.2	0	0	0.0937651	0	0.0609746	0	0	0	0	0.00706692	0.0115924	0	0.0423016	0.0172054	0	0	0.0148081	0	0.00919693	0	0.0144211	0.0130783	0	0	0.0191464	0.0195558	4.3521	0.201553	0.0737073	0.0388977	0	0.00918983	0	0.138657	1.37637	0.00863834	0.0132152	0.010635	0.31599	0.0981743	0.573945	0	0.0151008	0	0	0.00844806	0.0893114	0.00799054	0
PDCL3	2.9577	8.44054	8.46631	6.57258	3.17084	4.20594	4.33769	2.56727	7.62757	5.06767	3.73515	11.5399	8.22229	8.7861	10.2641	7.83357	8.98219	13.6253	18.214	6.94436	11.1842	11.897	8.75482	19.0387	12.1158	7.61251	13.9195	11.2982	10.6349	9.39252	8.39275	8.44924	11.8196	11.4571	11.3528	10.5831	11.6056	10.5429	7.89058	21.0208	13.8146	10.8483	5.73684	6.45434	19.2837	12.6542	7.98386	11.7115	14.9873
ZNF397	2.24912	1.89407	4.70421	1.26484	3.74008	4.18186	3.69221	2.30839	5.05826	4.3069	3.09514	1.8499	4.48444	2.64108	3.38981	1.4239	2.83408	1.88032	1.8949	2.27909	2.81793	2.06628	3.73303	1.66161	2.49268	2.09162	1.11355	2.66083	1.64093	2.44321	2.78158	1.35349	3.00303	2.15831	4.19441	1.48726	1.93595	4.03226	1.40116	8.20001	1.85887	0.900466	2.49047	0.807423	2.5142	1.70068	1.1325	3.87041	1.8309
AC099669.1	0	0	0.404778	0	0	0	0	0	0	0	0	0	0	0	0	0	0	0	0	0	0	0	0	0	0	0	0	0.0301329	0	0	0	0	0	0	0	0	0	0	0	0	0.7032	0	0	0	0	0	0	0	0
RN7SKP97	0.587108	0.055916	0.820938	0	1.15562	0.312518	2.03379	0.384985	0.33732	0.203816	0.238811	0.785642	0.766866	0.673439	0.416509	0.279241	0.671123	0.75169	0.682064	0.381518	0.50504	2.47868	1.16431	0.358815	0.276099	0.644579	0.0320773	0.197719	0.371168	1.00164	1.51469	0.567948	0.908697	0.415478	0.625127	1.74396	0.272242	0.481991	0.390575	0.606735	0.74979	0.370493	0.062217	0.682484	0.443646	0.452491	0.257582	0.16461	0.277735
PSMC4	11.696	33.5972	22.8984	19.5575	13.2618	12.4618	15.5791	9.70318	30.891	15.6303	12.0935	46.4194	24.2898	27.1907	47.3486	36.1216	31.4752	29.0526	59.6443	24.3677	30.955	71.9393	33.9307	49.5874	38.3248	25.0097	50.1777	22.6235	87.7671	39.0923	40.3809	35.9713	21.2058	38.6241	24.4994	39.0211	48.6666	34.2315	26.2448	30.5561	43.8837	41.7917	29.6322	40.8611	32.0453	50.2427	35.662	26.1514	49.2013
LINC02829	0	0.042463	0.165025	0.0184191	0.19078	0.217551	0	0.0974535	0	0.187946	0.0544064	0.140382	0.0926487	0	0	0	0.0926647	0.0407742	0.0287758	0.0241439	0.0564017	0.0204601	0	0.0510912	0	0.0458904	0.0121798	0.0300299	0	0	0.268395	0.0287536	0	0	0.0508635	0	0.0206742	0.0665504	0.0123586	0.0383966	0.0875994	0	0.543353	0	0.012958	0	0	0	0
SOCS5P5	0	0	0.0405567	0	0	0	0	0	0	0	0	0	0	0.00744193	0	0	0.01281	0.00751555	0	0	0.031188	0	0	0	0.0496889	0.0338343	0.02694	0	0	0.0336492	0	0	0.0152634	0	0	0	0.0228642	0.0735999	0.0205015	0.010616	0.326965	0	0	0	0.0214959	0	0	0	0
BTBD7P2	0	0	0	0	0.0269862	0	0	0	0	0	0	0	0	0	0	0	0	0	0	0	0	0	0	0	0	0	0	0	0	0.0215192	0	0	0	0	0.0239824	0	0	0	0	0	0.80542	0	0	0	0	0	0	0	0
OXA1L	18.929	26.3173	26.8441	17.5185	20.0948	13.9776	23.9957	21.2907	29.2413	15.9355	18.8156	45.9969	21.6613	22.1386	17.4336	19.4809	30.0165	18.7449	23.6454	13.683	18.1886	24.5591	29.6823	12.1292	47.479	18.2093	21.0214	21.5457	23.0672	26.7461	18.0917	17.1309	30.9823	13.8216	17.5539	27.5435	18.8006	12.9137	25.9887	19.6449	26.2659	18.103	34.4153	26.0437	19.9991	31.8417	17.7413	17.2819	28.2549
LINC02178	0	2.2344	0.37837	4.02889	0	0	0	0	0.381767	0	0	0	0	0.388801	1.01983	0.464936	0.23902	0.168277	0.148449	0.0498217	0	0.2111	0.0629154	0.38657	0.0927136	1.95706	5.90637	0.557708	0.0793148	0.533676	0.1978	1.15701	0.113919	0.366232	0	0	2.17576	0.274657	3.13678	1.66388	1.22016	0.746465	0	0.0594162	0.962611	0.0272723	1.72991	0.180567	0.279789
DMGDH	0.230709	0.102775	0.23261	0.0491924	0.420356	0.7923	0.113277	0.235871	0.0712649	0.701258	0.372343	0.0673686	0.0883712	0.0359434	0.0395977	0.0221229	0.0599371	0.0612544	0.237762	0.036271	0.069668	0.017076	0.0178125	0.0994953	0.0424981	0.0587271	0.0447274	0.152884	0.0727128	0.0533269	0.112002	0.0287974	0.112883	0.0296247	0.302815	0.0541384	0.0483133	0.252721	0.113459	0.0672963	0.54833	0.00670912	0.18928	0	0.0627256	0.0485337	0.0233223	0.139803	0.0276617
AC134698.5	0	0	0.0478593	0	0	0	0	0	0	0	0	0	0	0	0	0	0	0	0	0	0	0	0	0	0	0	0	0	0	0	0	0	0	0	0	0	0	0	0	0	0.0571612	0	0	0	0	0	0	0	0
WDR89	2.2603	3.12752	3.84855	1.86252	2.42968	1.57287	2.99304	2.05078	5.62008	2.4655	2.27495	5.52942	4.42021	3.35439	3.38748	5.96564	4.31153	2.89727	3.36197	3.56643	3.42812	5.76495	4.66621	3.32783	3.90063	4.25577	3.19553	4.85853	5.4273	3.39264	3.90855	2.18457	2.11978	4.24677	3.3686	2.66656	3.28838	3.96949	4.75892	8.15349	5.79357	3.44918	4.71956	3.51355	4.6604	4.55105	2.88296	3.97661	6.8511
Y_RNA	0	0	0	0	0	0.330377	0	0	0.118865	0.184682	0	0	0.221096	0.112409	0	0	0.0967463	0.340562	0.240346	0	0.0942176	0	0	0.568978	1.00072	0.127765	0	0.501642	0	0	1.12087	0	0.115275	0	0.424831	0.112874	0.345358	0.138964	0.103223	0.320703	1.0975	0	0	0.240494	0.10823	0.220776	0	0.208819	0
GRIN2B	0.00892377	0.00667776	0.0650107	0.00842648	0.0327297	0.0542872	0.0113748	0.0188087	0.303965	0.00442558	0.0259272	0.00100348	0.00151377	0.00192405	0.0842215	0.00341062	0.00331193	0.00310893	0.00329113	0.00724861	0.0412847	0.00351007	0.00305121	0.000486948	0.12761	0.00262428	0.0372635	0.0167435	0.0619108	0.00434986	0.0126076	0.0357634	0.00118387	0.523249	0.0489625	0.557196	0.00472908	0.0085629	0.00247356	0.00713614	0.15404	0.225252	0.00540383	0.000823288	0.0122267	0.00113368	0.00159801	0.00142971	0.0111997
MACO1	8.97692	9.03158	10.7501	15.7922	10.1255	6.83067	10.264	10.7021	18.8671	5.96759	9.39339	5.4495	5.7644	6.34491	12.675	7.39352	7.73047	5.99428	8.43538	5.03413	24.6439	7.04842	8.27238	10.4576	5.56868	7.8152	4.17981	6.50628	24.534	8.57047	11.1425	13.4545	5.53023	10.7399	10.5642	5.31976	7.7647	8.92926	5.9	6.21175	8.95387	9.6341	8.57056	9.60194	13.9888	4.15682	7.20922	7.05612	8.43073
STX2	1.57015	2.16058	1.74067	0.60744	4.0222	7.74295	2.95466	1.67582	1.20015	11.4798	1.93951	1.7113	1.13488	1.69609	2.17472	4.15233	3.50891	2.92308	3.87392	5.9604	3.12224	5.9426	4.28773	2.27064	3.2351	4.01414	2.67689	4.07458	1.15894	1.28294	4.05536	1.00244	1.42723	5.74153	5.839	4.59365	0.803563	2.52396	3.22563	4.57215	2.56392	3.08186	4.61333	2.9742	0.814996	1.45079	0.868904	4.64375	5.34097
AF279873.2	0.236501	0.675727	0	0.303965	0.0224885	0.0699386	0.165506	0.114875	0.134203	0.0912241	0.106887	0.330953	0.0624062	0.126913	0.0932107	0.0781142	0.436919	0.352463	0.203519	0.32729	0.132968	0.168823	0.0539094	0.220823	0.300115	0.216376	0.215357	0.0530972	0.090615	0.179327	0.203384	0.0169468	0.0976116	0.37192	0.159883	0.350457	0.36555	0.21573	0.0874069	0.226302	0.567924	0.521165	1.53159	0.169704	0.290214	0.109053	0.148228	0.058941	0.124309
RPS27P21	7.13756	10.2706	16.655	3.84609	5.11238	5.50628	3.99054	5.93519	4.40792	5.00181	4.29177	26.0764	4.37587	1.63929	12.0397	0.876367	3.91016	12.6765	2.55368	3.27696	6.28117	66.8608	3.50154	8.17905	9.22537	11.3924	4.83221	4.38937	2.6753	4.28847	4.87044	4.25285	14.6015	14.3433	5.66441	2.96295	5.68402	20.7287	5.11816	2.47208	5.86855	10.0014	39.2167	7.76596	3.92334	10.9928	4.71663	5.08997	9.48974
MOB1B	2.87452	3.10581	3.85345	1.66473	4.42952	6.30253	4.50283	2.52244	5.01305	5.89505	4.55043	2.09306	7.21302	5.02773	2.7953	5.75689	5.39371	3.92085	4.98362	3.30088	4.55244	2.42413	0.77018	2.50653	2.73553	3.33668	2.89223	5.78134	3.17516	3.16531	2.61337	2.56438	5.0184	3.28554	5.21542	3.57668	2.43509	16.4066	3.75116	11.0231	4.4191	1.45188	3.56172	1.02574	5.29793	2.18487	3.05746	6.48862	5.87127
AL451061.1	0	0	0.802171	0	0	0	0	0	0	0	0	0	0	0	0	0	0	0	0	0	0.0573831	0	0	0	0	0	0.0247836	0.0458287	0	0	0	0	0	0.020063	0	0	0	0	0.0125736	0	0.646147	0	0	0	0	0	0	0	0
PCDHB12	0.0403628	1.56649	0.531183	0.15424	0.284974	0.702743	0.238329	0.0716818	0.0740799	2.88748	0.225746	0.44083	3.15726	4.76076	0.366877	1.11585	0.220207	0.446026	1.07458	0.322395	0.173604	0.0509363	0.113857	0.358456	0.566051	0.4466	0.589907	0.717024	1.14537	1.42199	0.49029	0.25705	0.196785	0.24993	0.341509	1.08272	0.39304	0.722969	1.05448	0.590921	1.06563	0.0500319	0.604171	0.0749411	0.630527	0.376886	0.458519	1.44288	0.184119
AL138752.2	0.0301825	0.0215593	0.0930957	0.00623449	0.0193726	0.0401654	0.0554455	0.065972	0.052987	0.0561317	0.0613848	0	0.00895991	0.013666	0.0535305	0.0403746	0.0196032	0.00920081	0.10227	0.0245167	0.00763632	0.0692531	0.0257999	0.0345866	0.0152078	0.0465989	0.00824525	0.0457402	0.0216833	0.0514932	0.0389341	0.0827262	0.0560579	0.026699	0.0401712	0.0457422	0.0419868	0.140787	0.0209156	0.0454876	0.118602	0.061221	0.0239887	0	0.017544	0.0268408	0.00472926	0.0253872	0.035695
AC006504.5	0.410713	1.0105	0.960277	0.471316	0.510958	0.323886	0.550893	0.290929	0.670048	0.479039	0.655868	0.457998	1.42921	1.11119	0.583415	0.685059	0.144244	0.841633	1.6371	1.2562	0.971774	0.561933	0.174238	0.958718	0.873755	0.905487	0.461261	1.01687	1.06221	0.293257	0.712943	0.495411	0.934687	0.625702	2.04482	1.19417	0.511387	1.47586	0.685178	0.0425753	1.853	0.390825	0.338521	0.0613983	0.563676	0.52306	0.369441	0.810338	0.714453
AL158050.1	0.385025	0.570417	0.175938	0.318123	0.219669	0.189768	0.134723	0.233771	0.409656	0.403108	0.313224	0.437771	0.152397	0.309923	0.417307	0.86476	0.800221	1.27804	0.800717	0.787663	0.519537	0.196318	0.555845	0.555594	0.143703	0.528393	0.420724	0.288142	0.270457	0.350334	0.66222	0.331075	0.344311	0.491959	0.292827	0.933622	0.674469	0.638564	0.284598	0.552633	2.56362	0.462797	0.58936	0.248651	0.795739	0.202901	0.965267	0.215902	0.202376
LRATD1	1.64866	6.14301	7.11971	20.2709	1.56857	1.45229	3.63016	1.17486	18.6811	2.25974	2.16642	4.91379	8.426	13.4162	15.9041	7.39494	3.19509	20.7115	6.70943	0.501322	10.2622	1.48958	37.7055	29.9194	11.5271	13.4729	8.28904	1.19681	7.79998	18.2162	2.55484	12.7679	12.9036	5.78401	12.7391	4.46846	39.9823	3.88622	2.88931	0.92378	15.8822	0.967013	1.23064	1.27555	18.7948	18.7382	30.1003	3.14088	0.537378
TMEM74	0.013591	0.00647203	0.117378	0.151598	0.0348935	0.24718	0.00713339	0.00742672	0.00433815	0.215687	0.0276413	0.0160473	0.0443807	0.041025	0.10847	0.0202005	0.0494324	0.0580032	0.0877177	0.044159	0.0481404	0.0124737	0	0.243996	0.269354	0.0746072	0.0519792	0.0686554	0.156222	0.0370995	0.0350637	0.03506	0.037864	0.0180336	0.222235	0.065912	0.0378129	0.116648	0.0640437	0.0819314	0.360491	0	0.165631	0.0263315	0.05135	0.0443163	0	0.102885	0.0183695
SHCBP1	0.184151	0.931211	2.22151	1.25707	0.273917	0.112805	2.76153	0.134171	2.04889	0.478376	0.602806	5.03889	2.28038	3.08903	2.67115	6.23268	9.41568	3.99639	3.70424	3.80842	3.45662	2.59555	5.367	2.97775	3.75564	3.49297	2.92735	6.07463	2.7089	7.50725	3.04663	1.6061	2.20687	3.53332	1.07375	2.66858	3.44816	6.2959	7.46708	4.50092	6.90457	6.80646	1.24988	2.07554	3.12712	5.40156	5.70219	3.80841	9.57658
PAPOLA	10.8734	12.7756	20.3547	9.49272	14.0578	11.4223	18.301	11.7227	23.8755	10.3239	12.2868	25.3937	18.317	21.814	21.4549	35.9345	18.7467	21.8048	16.4898	22.0077	31.4059	23.5573	22.551	10.6197	23.529	14.3012	13.6262	15.947	17.7187	26.4863	18.8228	14.1689	14.6391	19.9116	17.1135	23.3527	20.0955	16.2782	19.3124	29.7396	19.1159	12.2087	15.0526	12.2689	18.3557	27.2427	19.1952	22.3674	27.9303
AC010733.1	0	0	0	0	0	0	0	0	0	0	0	0	0	0	0	0	0	0	0	0	0	0	0	0	0	0	0	0	0	0	0	0	0	0	0	0	0	0	0	0	0	0	0	0	0	0	0	0	0
SEPHS1P1	0	0.0388727	0.386072	0.067447	0.0698598	0.108631	0.0642675	0.0446068	0.0651402	0.0506045	0.265634	0.128512	0.20598	0.34497	0.235265	0.0485319	0.127245	0.124422	0.500513	0.0331538	0.0516328	0.0749206	0.0139557	0.280628	0.123392	0.462114	0.0669002	0.274908	0	0.26461	0.193052	0.0394837	0.303228	0.108315	0.605318	0.222685	0.132483	0.578773	0.0791954	0.193326	0.721735	0.0919878	0.0648798	0.197692	0.664293	0.0725933	0.17907	0.102993	0.193081
TRAV13-2	0.0953693	0	0.784426	0.472787	0.448892	0.0846086	0.150167	0.260569	0.0608822	0.0236483	0.0387922	1.01344	0.0566222	0.143938	0.126858	0.510295	0.445977	0.0290723	0.646297	0.0516444	0.265418	0.0437646	5.47825	0.0364284	0.192211	0.687125	0.182371	1.8628	0.164433	0.0976236	0.451082	0.215266	0.147608	0	0.362661	0.173441	0.0884454	0.106765	0.185047	0.0410656	1.12426	0.0859749	4.80057	0.43113	0.388044	0.11308	0.119547	0.0802172	0.1289
SNORA50C	0	0	0	0	0	0	0	0	0	0	0	0	0	0	0	0	0	0	0	0	0	0	0	0	0	0	0	0	0	0	0	0	0	0	0	0	0	0	0	0	0	0	0	0	0	0	0	0	0
HSFY2	0.00472582	0	0.0116611	0	0.00404434	0.0041926	0.00992157	0	0	0.0164058	0.0115336	0	0	0	0.00838153	0	0	0.00288123	0	0	0.00239131	0.00867463	0	0.0108308	0	0.00648552	0	0	0.00814813	0	0.00406407	0.00304773	0	0	0.00718834	0	0	0	0	0	0.00464253	0.0042603	0.00500804	0	0.00549391	0	0	0	0.00319368
ATE1	4.01952	9.04634	6.9327	5.09458	5.02821	5.30653	6.22859	3.70929	13.4191	7.90921	4.35436	6.65616	5.76522	5.31956	8.63223	7.79905	13.9518	9.29191	5.9407	5.61561	8.31207	8.61099	10.525	3.57725	4.31002	6.28549	6.62192	6.65542	13.0671	7.03482	8.35949	6.291	9.79099	17.6299	8.43795	8.04141	5.89901	6.79561	5.74135	15.1267	8.67635	14.0598	6.03075	8.26426	9.4847	8.83895	5.83756	6.34015	8.20683
AC103957.1	0	0.0324674	0.644911	0	0	0	0	0.0372566	0.282914	0	0	0.013417	0	0	0	0	0.0354259	0.0207841	0	0	0.01725	0.093863	0.0116561	0	0.0114511	0.023392	0.00931275	0.126285	0	0.034896	0.0439748	0	0	0.0150778	0.181488	0.0309986	0	0.0254423	0.0188988	0.0880744	1.45679	0	0	0.0110078	0	0	0.0106831	0.019116	0.011519
NPIPA5	0.141485	0.2205	2.65544	0.393212	0.836572	0.308098	1.33668	0.0281141	0.114955	2.68549	1.00451	0.22274	0.206187	0.201892	1.5056	0.588817	0.180445	0.721453	2.67306	0.1602	2.03715	5.2768	1.33695	1.51322	2.79971	0.211821	2.36825	0.433161	1.09406	1.25519	1.02869	1.08665	1.20242	0.807824	0.567373	1.78557	1.33599	2.33267	0.976887	1.98277	3.8665	0.289883	0.954131	0.191051	0.261675	1.5556	0.781968	0.137038	0.834457
LINC00686	0	0	0.0968718	0	0	0	0	0	0	0	0	0	0	0	0.104441	0	0.152987	0	0	0	0	0	0	0	0	0	0	0	0	0	0	0.0759545	0	0	0.0895728	0	0	0.0439493	0	0.0507136	0.17355	0.477782	0	0	0	0	0	0	0
PRXL2AP2	0.0572495	0.272621	0.447341	0.118254	0.024497	0.0761849	0	0.0312836	0.109641	0.0283918	0	0.0675959	0.0679799	0.120967	0.0761517	0.0340363	0.0594926	0.331586	0.0738986	0.0465027	0.0144844	0	0	0.131206	0.038461	0.0196417	0.0469183	0.134959	0.049354	0.078137	0.0738494	0.110762	0.10633	0.126605	3.41793	0.0347051	0.0530931	0.106817	0.126951	0.0739542	1.15293	0.0774152	0.0303342	0	0.11647	0.0339407	0.0538222	0.0160513	0.0193444
DRG2	1.44302	2.68836	2.86637	2.71369	2.00931	1.88403	2.14061	1.64625	1.74641	2.34055	1.92935	2.79919	5.1577	4.69026	2.17329	4.18762	2.99638	3.21353	3.03579	4.67427	2.04371	2.33403	2.93874	2.50708	2.09662	3.05922	3.39578	3.34933	6.12832	4.19286	3.41206	2.7136	2.53477	3.33237	2.81692	2.31087	3.50344	3.05369	4.41377	2.07877	4.19317	2.78725	3.38828	4.08371	4.00835	3.23277	2.44376	2.71154	4.24125
LMOD3	0.0137166	0.0566091	0.300855	0.0188886	0.0743445	0.831543	0.0479952	0.0249844	0.0145941	1.19724	0.0371955	0.03599	0.0434333	0.422321	0.0932543	0.0163097	0.0974025	0.0418136	0.118037	0.0173316	0.0231358	0.0377669	0.0343931	0.0139716	0.0215016	0.062747	0.0149884	0.160136	0.0709493	0.0156009	0.0471835	0.0294865	0.0283065	0.0606674	0.0591147	0.124727	0.0127207	0.0614222	0.0278819	0.0315003	0.47162	0.276161	0.0726787	0.011811	0.140856	0.0108426	0.0057313	0.135884	0.043258
AL357497.1	0.117422	0.027958	0.917519	0.0485092	0.0502445	0.0260432	0.0616299	0.0641642	0.0749601	0.0436748	0.0716433	0.0693213	0.104573	0.0531662	0	0	0	0	0.0189462	0.0317931	0	0.0538843	0.160595	0.201833	0.0394427	0.181288	0.0160386	0.177947	0.0168713	0.0600986	0.151469	0	0	0.0519347	0.11163	0.0177955	0.217793	0.0438173	0.244109	0	0.893981	0.0264638	0	0.113747	0.10238	0	0	0.049383	0.0396764
SOBP	1.50085	1.0734	0.635869	0.737018	2.22229	5.88878	2.22944	1.28745	2.58511	10.0876	2.34057	0.95849	0.401826	0.40004	0.592639	0.931016	0.750401	0.901225	1.41096	2.45356	0.571733	0.20792	0.230442	0.276907	0.574536	0.97739	0.224341	1.47435	4.47563	0.220304	3.06112	0.346988	0.671462	3.11868	11.2724	1.84712	0.446454	3.25258	0.996874	2.4631	0.998698	0.0867968	2.71282	0.257859	0.646888	1.71914	0.635394	2.11035	0.158838
AC079781.1	0	0	0.163256	0.0409989	0.169862	0.0440223	0.0520882	0.16269	0.0633546	0.0492173	0.0403675	0	0.117843	0	0.044003	0.029501	0	0	0	0	0	0	0.0678656	0	0	0.102147	0	0.100265	0.0570369	0.0338627	0.0426727	0.0640023	0	0.0438941	0.0377388	0	0	0	0.0275088	0	0.14624	0	0.157753	0	0	0	0	0	0
MCM8-AS1	0.0397776	0	0.229024	0	0.0680831	0.0529342	0.0417554	0	0.0761802	0.0098635	0.0808993	0.031311	0.0826581	0.0480281	0.105822	0.0118244	0.0930064	0.266767	0.102691	0.0107702	0.0905754	0.0547614	0.0272015	0.106358	0.093531	0.0955312	0.0760652	0.0669791	0.0114306	0.0407179	0.205246	0.0641325	0.073879	0.123153	0.393282	0.0843974	0.0553346	0.163279	0.0771813	0.137025	0.918301	0.053789	0.0632297	0.0513772	0.0693641	0.0471647	0.0249309	0.122679	0.0672037
AC083863.1	0.16927	0.322425	1.32266	0.0699288	0	0	0.0888431	0	0.0540297	0.0839465	0.068852	0.333103	0	0.10219	0	0.0503177	0.39578	0.619203	0.218497	0.0916633	0.128479	0.155355	0.17363	0.129313	0	0.290375	0.0924825	0.570048	0	0.346543	0.145567	0	0.0523976	0.224601	0.0643683	0.15392	0.156981	0.378992	0	0	0.997723	0.228894	0.448447	0	0.0491955	0.0501763	0.212182	0.047459	0
AC069157.1	0	0	0	0	0	0	0	0	0	0	0	0	0	0	0	0	0	0	0	0	0	0	0	0	0	0	0	0	0	0	0	0	0	0	0	0	0	0	0	0	0	0	0	0	0	0.0846039	0	0	0.0964397
SNORD116-10	0	0	0	0	0	0	0	0	0	0	0	0.150876	0	0	0	0	0	0	0	0	0	0	0	0	0.257538	0	0	0	0.110159	0	0	0.123612	0	0	0	0	0	0	0	0	0	0	0.20312	0	0	0	0	0	0
APIP	4.42886	2.38289	1.9826	1.15318	3.84977	3.17516	4.54908	2.54623	3.02375	2.41987	4.4791	3.24107	2.67298	2.88161	2.89116	1.58986	2.98641	1.54998	14.0155	1.49771	3.13635	3.62097	2.6729	3.99628	4.94664	2.52118	1.82332	1.65311	1.88218	3.07486	3.70473	2.04589	2.74871	3.83669	4.08433	4.49245	4.90907	2.06141	1.30378	2.49225	1.49705	5.12531	2.74846	3.80884	5.48299	2.87325	1.9883	1.45229	1.72301
GUSB	8.41386	7.4163	14.6185	6.59577	14.0993	8.77232	11.4027	11.9947	16.0794	7.95436	9.76919	10.1735	11.9739	8.08936	8.47751	8.38853	13.2247	12.4541	21.652	9.79149	10.1878	11.6866	19.418	23.3089	16.0989	17.5051	17.9037	11.5122	18.0281	11.1962	20.7594	9.19734	8.13795	20.3008	19.0817	19.5887	10.946	15.1723	7.99309	22.5729	16.1511	37.0731	18.6423	18.0439	9.26896	12.6708	14.0369	5.14372	30.1379
AP003555.1	0.25914	0.0548455	4.47608	0	0.172489	0.0255446	0.332475	0.0944036	1.23154	0.128516	0.351358	0.702606	0.10257	0.417186	2.73208	0.633381	2.40868	0.157992	0.501754	0.841979	0.743056	4.9153	0.571011	0.307952	1.238	2.37089	0.676457	1.22178	0.959799	1.12001	2.50091	3.45386	0.231738	0.687695	0.197087	6.03936	0.614168	1.48276	0.574646	0.198373	4.44089	1.55742	1.12898	0.743797	0.184103	0.221914	0.270696	1.00104	0.544835
SLC45A4	3.60671	1.81917	6.60752	1.15409	5.78642	3.40528	8.88334	5.20267	11.5123	1.86189	4.11847	2.66918	4.1209	2.97815	3.24871	3.28798	7.47362	5.00576	9.59557	5.98969	6.12097	7.27495	13.1443	1.89472	2.22467	2.44212	3.85177	3.57656	6.45224	9.41279	10.7543	8.89973	1.93622	2.0332	2.63595	6.45185	1.99891	3.30708	1.50338	3.05521	3.3111	6.62161	2.09638	13.2669	3.91435	4.14051	4.96945	2.77005	8.45719
TRBC1	0.15882	0.0605038	0.953609	0.223079	0.380569	0.0845399	0.0166716	0.190929	0.121666	0.0157527	0.0387607	0.937612	0.169729	0.0479403	0.0563353	0.368247	0.313581	0.096829	0.676523	0.0946046	0.345567	0.247798	0.912299	0.0606648	0.202725	0.446814	0.156191	1.1125	0.173427	0.260118	0.600953	0.266303	0.186818	0	0.519391	0.240695	0.206205	0.450418	0.360988	0	0.842512	0.0572701	3.92149	0.83079	0.129243	0.112988	0.0298624	0.0890578	0.128795
TLE1P1	1.09537	1.58065	1.14667	0.301679	1.13626	1.88466	1.28921	1.08829	3.85656	1.54738	0.648074	0.418046	0.275901	0.3607	1.00079	2.30889	0.310442	1.76063	1.28538	1.50988	0.873392	0.182786	1.27113	0.811445	0.379092	0.296093	0.616602	0.916625	0.972919	0.928723	2.45487	0.620789	0.143849	1.73236	1.6409	2.21341	0.615664	1.4616	0.460036	1.00049	1.01085	0.837854	0.879383	1.11469	0.405174	0.610039	0.873766	1.50765	0.852403
AC007876.1	0.0198888	0	0.163588	0.0164329	0	0	0	0	0	0.0098635	0	0	0	0.012007	0	0	0	0	0	0	0	0	0.0272015	0	0	0	0	0.0133958	0.0114306	0.0542905	0.0171038	0	0.0246263	0	0	0	0.0184449	0	0.143337	0.0171281	0.0586149	0	0	0	0	0	0.0249309	0.0111526	0
ECT2	1.59634	3.24386	8.73488	2.37647	2.69577	1.30898	10.6812	1.21618	13.2594	2.35563	2.55969	24.3308	37.8518	42.994	14.6889	42.6508	35.0306	24.0236	14.8968	13.8851	29.9754	15.7344	45.1073	16.7093	19.0221	11.41	11.6277	14.0876	35.5294	50.0946	24.6065	9.95102	16.046	37.2303	8.46611	63.1579	14.5472	14.5779	14.065	46.5579	18.7102	33.7914	17.35	45.526	13.4824	30.2299	34.403	15.9252	57.4332
CHCHD6	1.78313	1.77911	1.40263	1.54345	1.85299	1.43127	1.90149	1.71676	1.7662	1.2247	1.74418	3.23605	16.4766	12.7854	1.4181	2.26326	1.98535	4.34422	2.32909	2.42549	2.78203	2.03918	1.85809	3.39471	4.61107	2.15577	2.4433	1.55844	1.04921	2.25986	2.28798	1.2321	3.97328	2.1031	1.17317	2.02034	2.48707	1.35192	1.52594	1.07249	3.99694	4.21644	2.39201	2.05177	3.01892	4.99622	6.27976	1.4165	3.03647
AL035461.2	0.410416	0.781757	1.81062	0.215792	0.478953	0.46341	1.40996	0.448537	0.500187	0.592111	1.30517	1.79151	1.21835	1.30643	4.73133	0.22182	1.10501	0.97814	1.46891	0.323271	4.36116	4.10919	2.75555	2.82181	4.48676	3.17461	4.26046	0.954938	1.82268	1.5277	3.40111	0.962477	1.45523	8.74615	3.37676	2.71415	2.45672	4.90085	0.744627	2.2492	3.29877	2.15265	1.54201	1.18067	1.40968	0.840549	3.36738	1.4436	1.63892
SAP18	20.1207	20.6816	21.0906	18.7174	19.6087	21.4001	16.6249	17.4155	32.7126	21.3331	18.092	56.4502	37.8374	26.4766	43.2868	19.7659	27.1608	31.0206	48.1616	18.4651	25.7459	41.4401	31.3609	27.7383	33.3273	30.0264	32.5579	17.8134	33.6625	29.2807	25.7443	24.0622	26.1822	27.8664	53.513	17.0623	29.7063	22.1016	19.7843	55.9643	21.8134	44.2282	29.5461	19.0876	36.5989	24.6764	40.7296	16.3186	31.027
ARCN1	30.5173	39.0098	51.8726	26.9084	43.1204	37.8869	43.2319	37.0298	94.2444	46.7428	32.0457	39.9784	25.1465	25.7138	43.2953	69.707	93.5095	47.6729	53.2399	49.121	32.9067	37.5108	60.3405	62.7248	27.7027	35.2646	55.9506	46.2917	89.3091	29.1017	54.2711	40.4273	42.0056	55.5719	40.9585	57.9028	29.9208	31.3901	58.4555	63.1152	36.9088	43.9377	42.1805	76.0126	43.6637	43.613	41.5364	49.1276	80.7664
ABITRAM	5.04008	6.8323	6.10461	3.91246	5.17473	4.53429	5.40229	5.15961	6.49837	4.37331	5.37465	12.5994	8.82562	8.34933	12.2266	20.4189	6.08839	7.60213	19.3436	10.2301	10.3018	7.59898	10.0344	6.08149	6.32434	7.72912	10.674	8.04982	4.27777	10.4442	8.24192	6.68824	8.6061	4.93495	6.06516	8.78787	6.00213	11.1947	4.06344	10.7932	5.56408	7.61102	3.26775	7.3247	6.53913	10.2669	6.70878	7.48093	12.0386
IFIT6P	0	0.0311893	0.296295	0	0	0.0435798	0	0.017895	0.0627179	0.0162409	0	0.0257778	0.0194432	0.0197703	0	0.00973484	0	0.00998296	0.010568	0.00886693	0.00828547	0	0.0223945	0	0.110004	0.0224712	0.00894617	0.0661714	0.00941061	0.0558706	0.0281625	0	0.0202744	0.0289686	0.0249063	0.00992614	0.0151853	0.0122204	0.0363097	0	0.595166	0.0147612	0.052056	0.021149	0.0380709	0	0.0205252	0.0183635	0
EEF1A1P22	0.665857	2.10487	0.466108	1.4983	0.254609	0.301648	0.520505	0.541909	0.633087	0.779881	0.599312	0.914439	0.386919	0.196715	0.678412	0.379024	1.44278	2.34938	0.786351	0.813213	0.387112	0.325063	0.997871	0.681846	0.923217	0.855469	0.588269	0.381684	1.18876	0.425394	0.621351	0.255824	0.4824	1.6417	0.689581	1.3913	0.801456	0.983318	0.424113	0.500227	1.21082	1.5326	1.05093	0.576402	0.872899	0.394757	0.879057	0.214494	0.488278
ZNF540	0.744962	0.121134	0.388568	0.157632	1.10403	0.99136	0.624647	0.719835	0.185589	1.32461	1.2749	0.0679362	0.148331	0.0959808	0.140986	0.0108024	0.0967688	0.0387721	0.343013	0.0787146	0.096538	0.279325	0.071445	0.0694036	0.0671369	0.395851	0.213436	0.229463	0.0234959	0.0619976	0.363293	0.134756	0.132175	0.184836	1.25752	0.107393	0.278036	0.613616	0.088138	0.426399	0.718446	0.03276	0.645039	0.0293354	0.192747	0.0538603	0.0483991	0.0866038	0.0153488
RNVU1-29	0.953693	0.113537	0.882479	0.196995	0.306063	0.211522	0.375416	0	0.0761028	0.354725	0.0969806	0.187675	0.0707778	0.143938	0.105715	0.212623	0.371647	0.363404	0.461641	0.0645556	0.0603223	0.328234	0.0815215	0.273213	0.080088	0.327203	0.0651325	0.0802933	0	0.081353	0	0	0	0.105453	0.18133	0	0.110557	0.355882	0.330441	0.102664	0.585554	0.322406	0.126331	0.0769875	0.138587	0.636077	0.22415	0.133695	0.161125
CNN2P3	0	0	0.195241	0.0356591	0	0.057433	0	0	0	0.0428071	0	0	0	0	0	0.0128294	0	0.0394691	0.0139274	0.0116856	0	0	0.0147567	0	0	0	0.01179	0.043603	0	0.0147262	0	0	0	0.0572658	0.0328236	0	0.0400249	0	0.011963	0.0371675	0.211989	0	0	0	0.0125432	0.0127933	0	0.0121005	0.014583
AL136320.1	0.0454668	0	0.149588	0	0.194552	0.161347	0.0477273	0	0	0.0450968	0.221928	0	0.0539887	0.0274486	0	0.0540623	0	0	0.176068	0.0492424	0.0230066	0.041729	0.124368	0	0.0305452	0.0311984	0	0.122494	0.0783925	0.093083	0.1564	0.029322	0.168891	0	0.138317	0	0	0.135732	0.0504114	0	0.223327	0	0.433638	0.088088	0.0792848	0	0	0.0764862	0
RNA5SP106	0	0	0.321614	0	0	0	0	0	0	0	0	0	0	0	0	0	0	0	0	0	0	0	0	0	0	0	0	0.263362	0	0.266838	0	0	0	0	0	0	0	0	0	0	3.07299	0	0	0	0	0	0	0	0
PTMAP9	3.82644	4.78313	5.40942	2.66756	2.50716	2.06864	3.76564	3.00571	3.01525	2.31276	3.35606	8.14176	4.79211	3.32069	4.93076	3.37683	5.21898	4.11902	4.36041	5.30974	5.8389	6.74938	17.5398	4.93288	7.22996	6.07176	2.71126	3.22155	5.18861	3.75368	6.99258	3.54733	3.96058	8.67358	5.86579	6.30647	6.65369	7.80873	3.77854	7.36293	11.2183	7.11462	5.00533	3.28198	4.90014	4.5016	6.85748	3.25203	5.69702
SSXP4	0	0	0	0	0	0	0	0	0	0	0	0	0	0	0	0	0	0	0	0	0	0	0	0	0	0	0	0	0	0	0	0	0	0	0.0606902	0	0	0	0	0	0.0783925	0	0	0	0	0	0	0	0
AP001025.1	0	0	0.428075	0.0186962	0.0387302	0.020075	0.0475064	0	0.0288909	0.011222	0	0.124682	1.07477	0.805985	0.100331	0.053812	0.0117574	0.0137959	0.335901	0.110282	0.148851	0.0415358	0	0.20744	0.212826	0.0465809	0.16072	0.53343	0.0390148	0.262514	0.0583786	0.0875587	0.182118	2.44201	0.757222	0.0274347	0.167882	0.118216	0.0125445	0.253333	1.11147	0.305987	0	0	0.276212	0.107322	0	0.0634434	0.137628
AC026523.2	0	0.009624	0.0561028	0	0.00648589	0.00896486	0.00265186	0.00276091	0.00967633	0.00501141	0	0.00397709	0.0224982	0.00305024	0.176979	0	0.00131262	0	0.0146742	0.00273604	0.00511324	0.0857874	0.00518266	0.00578977	0.00339435	0.00866734	0.00552099	0.0153137	0.0043557	0.00517194	0.0434502	0.0114045	0.00156401	0.125143	1.28152	0.00459432	0.0046857	0.00188541	0.00700249	0.0195803	0.101751	0.0797093	0.00803137	0	0.00734213	0.0104839	0.00316669	0.00424978	0.00512169
AC016582.1	0.122875	0.403087	0.550248	0.327132	0.11684	0.10901	0.200641	0.149209	0.32248	0.196354	0.077747	0.247175	0.19454	0.197814	0.0726419	0.0568183	0.283753	0.507751	0.440579	0.295729	0.207252	0.0877125	0.22407	0.156449	0.0550325	0.177996	0.141727	0.285064	0.117698	0.21429	0.540084	0.158486	0.169048	0.132847	0.197285	0.215186	0.316538	0.417764	0.136238	0.611396	0.858376	0.283081	0.318297	0.193974	0.253948	0.0971291	0.308049	0.0689017	0.184529
Z75741.2	0	0	0.0137795	0	0	0.0297254	0	0	0	0	0.0136288	0	0	0	0	0	0	0	0	0	0	0	0	0	0.0112549	0	0	0.0112837	0	0	0	0	0	0	0	0	0	0	0	0.0144275	0.0658309	0	0	0	0	0	0	0	0
AC095031.1	0.0290933	0.0554168	0.741819	0	0.024898	0	0.152699	0.0635913	0.222872	0.0432849	0.118339	0	0.0518195	0.0351277	0.619186	0.0518901	0.241866	0	0.0938853	0.0315093	0.0147215	0.934556	0.358112	0.200031	0.0977264	0.299449	0.111268	0.0783815	0.601943	0.039708	0.950737	0.600402	0.144093	0.102942	0.0885065	0.194003	0.161887	0.0651392	0.0806433	0.0501098	0.543031	0.183592	0	0.356984	0.118377	0	0	0	0.0196611
ATP8B1	31.695	17.0581	33.1212	11.0418	50.9137	26.6455	46.2996	52.8674	216.218	7.19315	27.3528	5.95492	11.1574	14.5389	28.3593	5.3504	31.4021	14.0914	9.76715	8.45282	10.9696	19.1438	49.4122	13.5211	5.65499	7.35704	9.44366	5.97632	33.8862	28.527	27.1329	15.9539	23.2961	18.9972	28.6094	22.9945	15.8935	4.5252	5.30843	33.0334	12.4211	13.579	6.73063	18.4151	18.9494	21.0365	24.3818	12.1117	15.552
PTPRCAP	0	0	0	0	0	0	0	0	0	0	0	0	0	0	0	0	0	0	0	0	0	0	0	0	0	0	0	0	0	0	0	0	0	0	0	0	0	0	0	0	0	0	0	0	0	0	0	0	0
CDC7	0.483684	1.89498	1.55066	0.490465	0.724386	0.804579	2.10593	0.336389	1.1544	1.77452	0.912168	5.93595	4.06607	4.53932	2.05687	7.87201	4.47802	2.91206	3.65385	2.92284	8.10452	2.93593	4.28862	4.98835	5.08096	4.6616	4.15317	4.68306	2.09436	2.49059	3.23309	2.13745	3.48789	5.90251	3.07665	3.36529	2.72199	6.629	4.54929	11.5591	5.32395	3.38425	2.98222	2.7545	3.76356	3.90051	3.69294	6.17344	2.77468
AC026124.2	0.0894087	0.113537	0.392213	0	0.204042	0.264402	0.218993	0.325712	0.209283	0.177362	0.193961	0.281512	0.424667	0.197914	0.39643	0.265779	0.247765	0.090851	0.365466	0.14525	0.27145	0.57441	0.468749	0.455356	0.340374	0.388553	0.26053	0.42154	0.171285	0.325412	0.692	0.288303	0.387471	0.500901	0.883985	1.06594	0.497505	0.355882	0.594793	0.538986	1.63955	0.322406	0.126331	0.346444	0.450409	0.229694	0.4483	0.183831	0.624359
AC120498.8	0	0	0.211987	0.030421	0	0.0653287	0.0386493	0	0	0.0182595	0.0898577	0.0579636	0	0.0444554	0.0326501	0.0218896	0.0191306	0.157133	0	0.0598142	0.093153	0.0337919	0.176246	0	0	0.0505285	0.0201162	0.0991947	0.0634817	0.050252	0.0633259	0	0	0	0.364027	0.0669594	0.0341456	0.082436	0.14288	0.15854	0.687226	0	0.15607	0	0	0.0654844	0.0230763	0.123876	0.0746454
GUCY2D	0.111304	0.161312	0.127372	0.311876	0.103536	0.0772787	0.0558788	0.0951981	0.0216252	0.0287995	0.1496	0.0419017	0.482691	0.283386	0.12445	0.224412	0.0251445	0.0560578	0.099946	0.0602732	0.00489745	0.0177658	0.0165464	0.0480603	0.0520175	0.179313	0.0370159	0.146674	0.305938	0.293918	0.0249699	0.112352	0.056924	0.252565	0.0441656	0.0498715	0.179518	0.137244	0.498998	0.0416755	0.49917	0.0130878	0.133335	0.0187514	0.430375	0.281161	0.309371	0.0135681	0.0196221
RIC8A	5.77894	15.3333	11.7989	9.43117	7.65366	8.10547	8.7924	6.05363	6.0752	10.3978	7.09233	13.4026	10.6734	14.0205	10.5242	11.22	11.1324	14.3036	8.06545	18.4328	14.6462	9.07776	10.4456	23.3363	8.36202	12.0868	22.3046	15.2817	8.34694	12.1504	12.882	11.06	11.2438	13.4784	10.9077	14.7487	11.2178	20.0588	16.9265	9.54553	7.62213	13.4856	15.4062	22.5964	11.6803	18.9717	10.8806	12.9605	15.0898
RASA1	3.53497	3.8507	8.47066	5.86308	6.78915	6.57722	6.68794	3.90007	5.67507	7.05319	5.5904	3.67085	8.20427	7.60691	7.67118	11.499	8.93905	6.34485	6.87103	10.4657	5.41913	3.7005	4.96758	4.05079	3.97648	6.12817	10.8981	7.93056	4.86218	3.95004	7.35249	8.41527	6.69043	6.24405	5.42813	5.08096	6.23783	12.4298	12.1394	10.1787	9.23232	7.82541	7.27832	3.2506	7.26984	4.23576	5.0424	7.69214	14.533
MMP25-AS1	0.301757	0.335796	1.59893	0.312311	1.11996	0.560781	0.476808	0.520715	0.267664	0.614357	1.02845	2.22277	1.53699	1.50916	0.788694	1.21616	1.79566	1.00509	1.3797	0.602029	1.03027	1.3177	1.84198	0.905118	1.12886	1.45596	6.39689	3.36102	1.29614	1.50218	1.45868	0.706728	1.32346	0.817649	2.82404	1.10334	0.860169	2.11222	1.65526	2.27045	1.72559	0.254852	3.39975	0.87797	1.22781	0.725009	0.702761	1.18447	1.37167
FAM214B	2.17501	5.47358	2.41374	8.69555	2.46442	2.14881	3.25982	1.46023	2.18498	3.89406	2.11187	1.69765	1.68617	2.12338	5.89719	4.24202	3.76441	4.66446	6.03641	3.51362	2.19807	3.78804	2.95594	2.36072	1.77271	4.3392	3.32502	3.69833	6.73404	5.71855	3.38937	7.21804	2.67233	2.27208	2.64716	1.14653	4.58304	1.82589	2.77684	3.89857	2.81694	4.31753	3.25208	3.93022	3.44524	4.17766	2.91186	2.62743	1.74816
AL683887.1	0	0.324391	0.224122	0.225137	0	0	0	0	0	0	0	0.37535	2.42667	3.70126	0.604083	0.890992	0	5.27455	1.31897	0.332	0.0344699	0.375125	0	1.9255	1.69329	1.16858	2.23311	0.688228	0	1.67355	0.117164	0.351455	4.55476	0	0	0	1.76891	0.0508403	0.113294	0.11733	0.936886	0	0	0	3.95964	2.14045	1.15277	0.114596	0
AL356387.1	2.4233	0	0	0	1.1951	0.25507	0.215575	4.21947	0	0	0.801923	0	0	0	0	0	0	0	0	0	0	0	0	0	0	0.0563668	0	0	0.0236056	0	0	0	0	0	0.187425	0	0	0	0	0	0.242094	0	0	0	0	0	0	0	0
SNORD15A	0	0.377433	0	0	0	0	0	0	0	0.0655123	0	1.24778	0.156859	0.398747	0	0.392682	0.480463	0.161076	0.170516	0	0	0.484959	0.180669	0.100917	0.177492	1.17837	0.216521	0.444868	0.379604	0.540888	1.02241	0.596345	0.245348	0.116853	0.3014	1.12112	0.122509	0.295767	1.75759	0.568814	0.648857	0.119087	0.699941	0.170621	0.15357	0.626526	0	0.814819	0.44636
SAPCD2P2	0	0.0158603	0.0821843	0	0	0	0	0	0.0318932	0.00825879	0	0.0262169	0.00988719	0.0201072	0	0.00990068	0.00865278	0.0609182	0.0322441	0.018036	0.0168532	0	0.022776	0	0.0111878	0.011427	0	0	0.0191418	0.0795513	0.0429635	0.0107397	0	0.0294621	0.0253306	0.0403809	0	0.0248572	0	0.028683	0.507147	0.0300253	0	0	0.0193597	0	0.0208748	0	0.011254
SNORA70B	0	0.827557	1.90586	0.119656	1.85905	0.770879	0.760102	1.26617	0.554705	0.287283	0.35344	0.22799	0.945801	0.699431	1.41266	0.172198	0.150494	0.0882937	0.373872	0	0.512963	1.46206	0.792269	0.331904	1.07021	0.596236	1.26598	0.877873	0.332926	0.691802	1.49449	1.02735	0	1.15295	0.220283	0.438956	1.20875	0.972745	0.642279	0.498871	1.42268	0.652773	1.38122	0.280577	0.589252	0.343429	0.726135	0.162415	0.391474
ELP4	3.79737	3.98581	6.38446	4.12029	3.79266	4.3147	3.10755	3.94788	11.8284	4.83261	4.01383	10.3543	4.23187	4.46266	5.34414	5.61003	5.62166	4.35102	11.3672	5.5011	6.60266	7.82753	7.39873	9.91448	9.39949	6.97064	10.4218	6.47427	2.77489	7.20907	6.31152	5.54567	5.32918	4.07612	7.72603	6.14222	4.94341	6.82544	6.633	6.76056	5.46151	6.01263	5.06986	8.46092	7.62561	7.42768	5.91416	5.37529	6.90085
WDR90	1.21009	2.76101	3.59962	1.37092	2.26654	2.292	4.28613	1.18862	4.09473	2.16853	2.88684	5.85829	6.08036	5.11601	2.05071	5.37474	4.00876	6.3966	1.89261	2.27642	5.3155	5.94482	7.89937	4.66048	6.35275	2.75973	3.32093	5.38399	13.1221	6.00094	2.8873	2.79603	3.51947	1.7337	5.72094	3.34942	3.27031	9.76254	4.68768	4.64317	4.85715	9.13033	3.74085	4.26578	4.04445	4.1691	3.21635	4.74676	3.1444
TMEM250	6.72415	30.9786	11.8948	15.9681	7.45426	6.56302	9.52411	6.12813	22.503	8.3054	6.64574	18.421	14.7521	12.4702	17.1636	49.3002	10.7805	25.0572	17.1438	27.1786	19.8614	5.74868	12.9365	29.6822	22.5559	14.9441	21.7315	21.3458	12.2156	25.5602	11.7929	19.7555	19.0789	11.6161	12.1895	14.2913	19.6956	13.4526	11.4831	17.6946	7.94601	23.1417	12.714	31.7322	12.2141	15.4202	12.9643	15.6988	25.4363
ESD	11.1464	16.9119	12.1941	12.7148	12.4071	15.3048	11.7006	10.9441	14.1469	24.7028	10.929	33.6611	21.198	16.6094	16.18	19.4361	34.6179	23.3171	21.4372	14.5623	18.6251	14.2767	20.2489	16.6308	29.0919	24.0024	24.812	15.4176	16.0103	17.2334	15.5475	9.69823	16.3852	19.5164	33.192	18.7308	11.8885	17.0924	27.0212	17.8716	16.2357	25.1236	18.1719	12.4886	15.0464	15.953	20.7564	19.4827	21.8443
OR5M3	0	0	0	0	0	0	0	0	0	0	0	0	0	0	0	0	0	0	0	0	0	0	0	0	0	0	0	0	0	0	0	0	0	0	0	0	0	0	0	0	0.0207859	0	0	0	0	0.0125441	0	0	0
AC087481.2	0	0	0.243647	0	0	0	0.12438	0	0	0.146906	0.0481964	0.0932687	0	0.0357664	0.210148	0.0352224	0	0	0	0.0320822	0	0.0543742	0	0	0	0.203262	0.0971066	0.199517	0.170246	0	0.152846	0.305659	0	0	0.0450578	0.215487	0	0.221078	0.0985314	0	0.931208	0.320452	0.125565	0	0	0.0351234	0	0.132885	0
TRAPPC6B	3.61427	5.04421	3.83128	4.21924	4.75774	5.62088	4.67229	3.17224	3.80786	7.32159	4.28409	8.04265	5.2161	5.63456	7.15212	10.049	4.86965	7.46786	8.85472	8.58553	6.42064	7.39827	5.87811	2.68532	7.26407	6.71505	3.95881	6.63489	4.89557	6.19266	5.48195	5.83554	3.60739	3.52524	6.39965	3.5009	9.26764	5.29184	5.55193	8.31259	7.97397	2.76834	5.3064	3.04995	6.96189	6.81688	5.92537	4.24929	6.80578
AC009729.1	0	0.0328686	0.369019	0	0.0147674	0.0306174	0.0362273	0	0.0110158	0.0342306	0	0.0135828	0	0.0625043	0	0	0	0	0.0556849	0.0186886	0.0174631	0.0158371	0	0	0	0	0	0.0116223	0	0	0.0148394	0	0	0.0305283	0	0.0104606	0	0	0.0191323	0	0.728919	0	0	0	0	0	0.0108151	0	0
NUMB	5.44186	5.30048	11.0144	6.27827	9.00636	6.76059	8.11374	5.01998	18.3269	6.82852	6.41809	8.16665	6.16193	7.11794	10.5506	12.4941	10.1357	6.10938	7.59671	10.5241	6.23636	9.88725	11.0696	4.55982	2.82708	8.23495	6.06952	11.3091	6.73654	7.343	10.0128	9.47977	4.16323	6.3423	8.24433	6.30701	6.33416	5.62764	14.9492	9.57481	12.1217	7.74773	9.39446	8.91092	7.70038	7.63308	7.46144	10.0634	15.3341
TXNP7	0	0	0.054883	0.0551316	0	0	0	0	0	0	0	0	0	0	0	0	0	0	0.0430655	0.0361335	0	0	0	0.050975	0	0	0	0	0	0	0	0	0.04131	0	0	0	0	0	0	0	0.5244	0	0	0	0.0387855	0	0	0	0
BX664608.1	0	0	0.0990599	0	0	0	0	0	0	0	0	0	0	0	0	0	0	0	0	0	0	0	0	0	0	0	0	0.0540784	0	0	0	0	0	0	0	0	0	0	0	0.345727	0.0394377	0	0	0	0	0	0	0	0
PCDHB16	0.113371	1.25102	0.530558	0.216414	0.468386	1.29366	0.250328	0.243531	0.122288	3.64296	0.524754	0.415429	0.958593	1.25794	0.214938	0.160371	0.221408	2.10459	0.870481	2.60814	0.197817	0.161459	0.128322	0.221004	0.236372	1.17763	0.277669	3.07545	2.99724	1.44064	1.51959	0.289936	0.59297	0.957911	3.77005	0.523745	0.975269	2.70175	0.64801	1.23895	1.72053	0.0775339	1.11856	0.681665	0.54537	0.0811189	0.514545	0.890019	0.327598
PHYH	10.6456	1.09594	10.5255	1.92543	13.495	10.886	11.4177	10.2568	15.3602	8.2304	8.87678	3.36371	2.42725	1.71406	6.16365	1.92176	6.58296	3.03544	4.36654	2.06983	1.38693	3.89014	6.78165	4.46612	7.98321	3.14254	4.98228	4.08947	8.02923	6.22306	6.69339	2.45382	2.42005	12.5525	14.4953	7.94327	1.47474	4.70836	2.67034	12.5243	3.02209	5.64037	4.22822	10.348	5.78123	2.65342	2.19628	2.41245	7.4756
PPP1R7	8.45939	12.3756	14.3157	14.0089	8.43873	8.0875	9.05368	7.48766	15.2602	8.69572	7.52965	13.9078	9.10553	9.02777	16.9291	9.44074	14.7284	7.04902	19.7366	11.4803	10.9473	14.7164	13.5216	11.0052	10.3207	10.6123	12.6424	8.10077	13.4829	7.60781	17.5467	12.4684	8.67533	13.3103	14.4286	8.33482	11.0629	12.0287	10.9904	12.2681	9.19417	14.4318	14.3839	15.6914	15.2143	10.1837	15.9967	7.5648	10.3783
AC095052.1	0	0.0215759	0	0.0187179	0	0	0	0	0.0144622	0.011235	0	0.0356647	0	0	0	0.0673429	0	0.0276238	0.0146213	0.11041	0	0.020792	0	0.0173067	0	0	0.0123774	0	0.01302	0.0618396	0	0	0.0140253	0	0	0.0137333	0	0.0169075	0	0.0390195	0.178041	0.0204228	0	0.0146303	0	0.0134307	0	0	0
LINC02401	0	0	0.0102132	0	0	0	0	0	0	0	0	0	0.00368611	0	0	0	0	0	0.00801409	0	0	0	0	0	0	0	0	0.0167267	0	0.00423687	0.00533917	0.00400395	0	0	0	0.00752735	0.0057578	0.00463359	0	0	0.091487	0	0	0	0	0	0	0.00348143	0
RPS4XP13	0.693815	2.83194	0.978295	1.33077	0.339294	0.417681	0.416178	0.595776	0.522013	0.454683	1.24981	2.47712	0.514911	0.448779	0.834998	0.545077	1.12012	2.46249	2.07904	1.22107	0.489	1.15984	0.762521	0.889704	1.36505	1.1392	0.744607	1.01807	0.526922	0.642575	1.32118	0.223724	1.81021	2.34536	0.979965	1.05149	1.37881	0.887676	0.604426	0.256075	3.50531	1.60835	1.65431	0.464072	0.792178	0.734521	1.80153	0.458529	0.636331
AP001469.1	0.105017	0.700127	0.331116	0.159077	0.389451	0.217392	0.257223	0.114772	0.424595	0.260407	0.284777	0.0688869	0.207835	0.390964	0.217297	0.187306	0.109132	0.213423	0.293709	0.180085	0.265699	0.385536	0.347105	0.361023	0.0470347	0.144121	0.0956287	0.730906	0.241424	0.358332	0.270935	0.496662	0.314245	0.0309656	0.372726	1.0186	0.178554	0.300445	0.45605	0.120587	0.481444	0.347132	0.185481	0.395621	0.21365	0.43582	0.252311	0.3337	0.130112
AC233724.2	0	0	0	0	0	0	0	0	0	0	0	0	0	0	0	0	0	0	0	0	0	0	0	0	0	0	0	0.0971815	0	0.0492321	0	0	0	0	0	0	0	0	0	0	0.425229	0	0	0	0	0	0	0	0
AC104306.1	0.368881	0.903398	1.1703	0.261244	0.0450982	0.32726	0.442539	0.115184	0.370052	0.418148	0.471571	1.2859	0.281585	0.127255	1.02808	0.438619	0.465478	0.738954	0.510169	0.399514	0.266654	0.918938	0.288292	0.523352	0.743458	0.759357	0.345501	0.709871	0.302864	0.35962	0.407863	0.101955	0.717748	1.212	0.480941	0.638911	0.293229	0.747257	0.292142	0.317677	0.983604	0.617583	1.0052	0.61258	0.520729	0.49987	0.462397	0.384149	0.605413
BCAN	0.027754	0.475791	0.296765	0.042587	0.0746485	0.158287	0.116536	0.0823295	0.825139	0.0412923	0.806368	0.674122	0.642641	0.14601	0.291825	0.0259293	0.79932	0.217556	0.396637	0.0772939	0.0662065	0.403919	0.653429	0.0333183	0.663247	0.0571327	0.0844833	0.0480685	0.847676	0.446443	0.658065	0.0511395	1.92444	0.533102	0.657364	2.2473	0.040447	7.83858	0.0417624	0.054632	0.202539	1.48333	0.126049	0.722068	0.0207417	0.101075	0.027335	0.015563	0.715406
LHFPL1	0.0111718	0	0.0918898	0.00923061	0.0382433	0.128847	0.0117273	0	0.00713192	0.0277023	0.0999731	0.0351756	0.776048	0.269781	0	0.0332097	0.0232191	0.102168	0.800354	0.00604978	1.51502	0.0102534	0.0152795	0.0597427	0.127592	0.068993	0.219738	0.0902955	0.0128414	0.632787	0.00960745	0.00720483	0.0553319	0	0.0424831	0	0.207215	1.17563	0.0557406	0.17318	0.603622	0	0.0591951	0	0.331184	0.0861026	0.182052	0.0125292	0.0150997
ERO1A	9.45417	22.1279	19.8303	72.1196	13.852	8.7689	17.8582	9.6218	21.8365	9.49928	9.76667	16.578	8.78718	21.537	68.8021	59.3366	36.4991	17.0141	10.3814	23.9795	19.0281	30.0318	75.1478	23.2999	14.4604	22.0176	38.8649	18.7752	20.3408	21.4623	25.5381	73.8616	9.19815	32.602	12.125	27.0842	33.0221	15.7163	49.9936	23.25	21.7176	19.6003	18.4949	40.7048	53.6726	32.2615	25.7668	21.852	50.2898
AC090260.1	0.0101247	0.00964269	0.191536	0.00836539	0.11264	0.0538936	0.10628	0.0110651	0.0840244	0.0150634	0.0741291	0.0398481	0.114212	0.0550109	0.0448918	0.0300968	0.0631281	0.086419	0.150294	0.0274135	0.179311	0.0743386	0.0138473	0.00773468	0.0680188	0.041684	0.00553171	0.10229	0	0.0690932	0.0696553	0.0522359	0.0940226	0.0806051	0.177105	0.0368259	0	0.166238	0.0280644	0.174385	0.457526	0.118655	0.0965637	0.0719241	0.0294256	0.0300123	0.0634569	0.0340643	0.0342109
SLC2A4	4.83694	4.21091	0.492835	1.59699	3.06426	14.3911	1.23766	1.74799	0.191254	18.0473	5.72353	0.220608	0.958212	0.986006	0.604188	0.0430922	0.155665	1.04879	4.32249	0.452687	1.28856	0.359224	0.350265	0.601709	0.201269	0.361411	0.0264007	1.0252	0.0916453	0.491335	0.968225	0.143349	0.963282	0.333404	0.554926	0.380804	0.784226	1.30549	0.208947	0.932147	1.3244	0.100191	1.27505	0.265251	0.876326	0.369551	0.287712	3.86659	0.202461
ACAT1	17.8561	4.40158	5.6271	4.48099	14.8707	13.7634	17.0165	16.7444	10.0379	8.70957	18.5708	5.25839	3.54214	2.92113	4.35914	5.38706	11.4263	5.11879	6.39496	2.40978	2.35097	5.71016	10.008	4.4026	5.05948	4.14664	4.75168	4.16219	5.3163	2.91734	4.07078	2.84503	8.86112	7.70561	6.0845	10.538	2.00016	4.03975	3.81986	8.78932	4.64676	5.00276	5.49865	6.06426	5.31372	4.91112	2.83736	3.31011	2.91502
AC006213.3	0.113447	0.144062	0.528767	0.156224	0.420713	0.268391	0.396959	0.413282	0.482818	0.431342	0.307637	0.208366	0.224518	0.205466	0.368876	0.0674472	0.117892	0.0230554	0.341692	0.348126	0.267891	0.138828	0.103439	0.433336	0.177836	0.0778451	0.495864	0.127351	0.369471	0.258064	1.30082	0.195102	0.0936468	0.200707	0.373884	0.343863	0.0701404	0.846683	0.146749	0.195399	1.00303	0.238634	0.040074	0.146529	0.0659429	0.336288	0.0474024	0.169641	0.23
ARPIN	2.23398	1.53398	6.71371	3.59198	3.738	6.16976	3.6322	2.53844	10.7367	5.88022	2.84081	3.70139	3.59275	2.56274	3.0563	3.3285	6.48816	2.94593	2.87338	2.91226	4.08653	2.27164	5.50867	11.4459	3.94766	3.94155	3.24653	7.11421	9.27901	3.52099	2.63719	4.46152	3.99001	11.3014	4.56073	9.1102	4.6689	3.12401	3.92979	7.77389	2.23707	7.52246	4.23092	9.84924	3.49097	4.4089	3.44764	2.92381	6.46161
BX323046.1	0	0.174019	0.210402	0.181161	0.0938211	0.291781	0	0.0798754	0.0699861	0.199353	0.148643	0.0575302	0.0433928	0.088246	0	0	0.0569628	0.133678	0.0471708	0.118734	0.0554739	0	0.0999591	0.111669	0.220953	0.175527	0.119795	0.14768	0.0420047	0.0997525	0	0.0707016	0.022624	0	0.111171	0.177223	0.101671	0.300006	0.121553	0.125883	0.825686	0	0	0	0.318621	0.0649948	0.0687113	0.0819665	0.0493916
IL25	0	0	0.0117635	0	0.0244791	0.0126882	0.015013	0.0312607	0	0.00709277	0.0465393	0.0112577	0.0169825	0.0172683	0	0	0	0.061037	0	0	0	0	0	0.0327776	0.0288246	0	0	0.00963284	0	0.0780798	0	0.00922344	0	0	0	0.00866994	0.0663179	0.0213477	0	0	0.0561995	0	0.015156	0	0.0166264	0	0.0627466	0.0160395	0
SRCAP	8.68023	14.7618	23.6325	12.5183	14.9305	16.1282	17.6909	7.97661	28.5411	15.4872	12.8698	11.8293	22.1628	23.4124	13.0719	18.778	28.229	21.3921	9.72978	11.903	19.5166	11.9894	13.5772	16.9398	12.3724	13.1488	12.7333	23.769	28.8593	17.3152	16.435	14.6574	18.3331	15.4056	14.9744	15.4823	18.4665	21.3105	21.4346	20.2528	24.2447	21.7506	19.3275	13.5968	15.0285	15.6351	18.816	21.2088	9.8033
AL607035.1	0	0	0.487295	0	0.126753	0	0.155475	0	0.0945519	0	0.120491	0.116586	0.263808	0	0	0	0	0	0.0955923	0	0.0749458	0	0	0.113149	0.0995032	0.101631	0	0.299275	0	0	0	0	0	0.262034	0.112645	0.269359	0	0	0	0	3.92853	0.267043	0	0	0	0	0	0.0830532	0
AL136181.1	0	0	0.0752217	0	0	0.00901495	0	0	0	0	0	0.00799862	0	0.0122691	0.00901102	0	0.00527982	0	0	0	0	0	0	0	0	0	0	0.0479089	0	0	0	0	0	0	0.00772822	0.00615998	0	0.00758377	0	0	0.369349	0	0.0107683	0	0	0	0	0	0
RPS2P39	0.0585351	0.0278743	0.168511	0	0	0	0	0	0	0.0580588	0	0	0	0.017669	0	0.0522009	0.0304143	0	0.0188895	0.015849	0	0.0805845	0	0	0	0.0200828	0.0159906	0.0591382	0	0.0399458	0.0251692	0.0188749	0.0181195	0	0	0.0887111	0	0.0436862	0.0162252	0	0.603787	0	0.0930461	0.0189011	0	0	0.0183436	0	0
AC091180.4	0	0.0760001	0.656356	0.0659329	0.273166	0.14159	0	0	0	0.0395748	0.25967	0.251254	0.189511	0.289051	0.0707641	0	0	0.0486517	0.36052	0.0864254	0.242274	0	0.109139	0.0609619	0.21444	0.0547563	0.0871978	0.752463	0.504485	0.16337	0.205874	0	0.247017	0.282355	0.242761	0.0483747	0.0740053	0.297779	0.265432	0.068722	1.17589	0.0719382	0.761079	0	0.0463843	0.0473091	0	0	0
AC069439.2	0	0.0471991	0.101906	0	0.0424117	0	0	0	0	0.0122887	0	0.0585146	0.0735587	0.104715	0	0	0	0.256824	0	0.0134184	0.0125385	0.022742	0	0	0.21641	0	0.0406149	0.100138	0	0.811674	0	0	0.0767037	0	0	0	0.0459602	0	0	0.0853582	0.827642	0	0	0	0.0144032	0.132214	0	0	0
LINC02753	0.00979985	0	1.12041	0	0.00838668	0.0347765	0.0205742	0	0.100097	0.00972012	0.023917	0.0231419	0.00581833	0.0473299	0.0869032	0.0116525	0.13239	0.00597476	0	0.00530682	0.0198353	0.548648	0.0402091	0	0.0263347	0.0201734	0.021417	0.132011	0.264714	0.160504	0.261255	0.151681	0.0121342	0.0260064	0.0298127	0.178223	0.0363535	0.153591	0.027164	0	2.94591	0.132518	0	0.094932	0.00569632	0.0174297	0.0307106	0.0164857	0.0132454
HIF1AP1	0	0	0	0	0.286825	0.099113	0	0.122095	0	0.110809	0	0.175878	0.530631	0.202335	0	0.0664194	0.116096	0.0681123	0	0.120996	0	0.512671	0	0.170693	0	0.0766589	0	0.225739	0.256829	0.304958	0.192149	0.0720483	0.0691648	0	0.509797	0.135449	0	0.333513	0.061934	0.0962108	0.548748	0	0.11839	0.144297	0.064938	0.331164	0.0700201	0.0626458	0.0754985
RNU1-15P	0	0	0	0	0	0	0	0	0	0	0	0	0	0	0	0	0	0	0	0	0	0	0	0	0	0	0	0	0	0	0	0	0	0	0.309773	0	0	0	0	0	0.800257	0	0	0	0	0	0	0	0
BCAT1	0.554559	2.7341	0.779796	0.137185	2.87738	1.55551	0.770366	0.874628	0.0816158	2.54438	1.68436	2.54071	3.01057	2.17915	1.1617	7.80125	39.8165	3.13606	3.5063	7.84031	3.35727	1.52691	1.27621	0.712853	3.98216	6.57492	15.877	6.58237	0.358797	3.50345	1.0609	3.95761	0.817202	0.365713	5.69634	1.5742	1.46128	4.44117	2.97494	1.36411	1.70776	0.0883114	2.39646	1.21381	2.56526	2.43332	4.11885	5.23432	0.851643
AC099344.1	0	0	0.545623	0	0	0	0	0	0	0.00913838	0	0	0	0	0	0	0.00957433	0.0112344	0.0118927	0	0	0	0	0.0281539	0.0247586	0	0	0.0248221	0	0.0125748	0	0	0	0	0	0.0223408	0	0	0.0102153	0	0.434447	0	0.0195271	0	0	0	0	0	0
AL137244.1	0.022602	0.387469	1.11543	0.0933732	0.348169	0.120311	0.142354	0.0741041	0.259717	0.156926	0.239032	0.231285	1.93236	1.26898	0.80172	0.0134374	0.129182	0.523638	0.320925	0.0734366	0.857762	0.228183	0.0927366	0.138133	0.0759215	0.341198	0.271674	0.548036	0.363717	0.401028	0.485926	0.145762	0.391801	0.559814	2.44094	0.63027	0.251532	1.26513	0.07518	0.75912	0.621702	0.407511	0.311373	0.262737	0.210204	0.0669985	0.0424978	0.202784	0.351308
AC008798.1	0	0	0.0924179	0	0	0	0	0	0	0.0557231	0	0	0	0.135666	0	0.133602	0	0.0685038	0	0	0.113711	0	0	0	0.0754852	0	0	0	0	0	0	0	0.0695623	0	0.0854545	0	0	0	0	0.193528	0.11038	0	0.119071	0	0.0653112	0	0	0	0.151865
AL360268.2	0	0	1.14258	0	0	0.0456441	0	0	0	0	0	0	0.0610924	0	0.0456242	0	0	0	0	0.0557216	0.0260338	0	0	0	0	0	0.0281098	0.0346529	0	0.105331	0	0.0331801	0	0	0.0782584	1.15399	0.0954279	0	0.0570445	0	0.657053	0	0	0	0	0	0	0	0
AL356094.1	0	0	0.0928755	0	0	0	0	0	0	0	0	0	0	0	0	0	0.00838149	0	0	0	0	0.0296097	0	0	0	0	0	0.0434591	0	0	0	0	0	0	0	0	0	0	0	0	0.301087	0	0	0	0.00937636	0	0	0	0
OR6C75	0	0.0198296	0.154128	0	0	0	0	0	0	0	0	0.0163891	0.0123616	0.0251393	0.0184635	0	0	0	0.0134379	0	0.021071	0	0	0	0	0.0142868	0	0.210353	0	0	0	0	0	0	0.0633401	0	0	0.0155391	0.0346276	0.053792	0.879515	0	0	0	0	0	0	0	0
LINC01926	0	0	0.4037	0	0	0.0362861	0.0858693	0	0	0	0.0332737	0	0.0728508	0.0246923	0	0.0486334	0.148763	0	0.105592	0	0.062089	0.0375387	0.195788	0	0	0.0841965	0	0.275483	0.0235068	0.0279119	0.0351737	0.0263775	0	0	0.155534	0	0	0	0	0	1.24559	0	0.563468	0	0.213969	0	0	0.0229352	0.0276407
AL139396.1	1.40484	0.78048	2.02213	0.773823	3.20602	2.07722	0.983126	1.66327	1.71892	2.14817	1.90477	1.01367	3.68384	2.61501	1.55723	0.835214	1.45988	0.571001	1.96451	0.380375	3.61356	0.644676	1.20086	1.16266	0.707843	0.963974	0.895474	2.68093	0.740113	1.35816	1.20812	0.679497	2.75417	3.72811	6.32159	1.91616	1.30285	2.79591	1.03841	3.32705	2.30014	2.95507	0.86843	0.982859	3.33439	1.80455	0.366872	1.116	0.712037
SEPTIN14P2	0	0	0	0	0	0	0	0	0	0	0	0	0	0	0	0	0	0.0651347	0	0	0	0	0	0.0816157	0	0	0	0	0	0	0	0	0	0.189008	0	0	0	0	0	0.0920049	0	0	0	0	0	0	0	0	0
WNT2	0.0455424	0.0123927	0.262215	0.0215022	0.122493	0.144299	0.0614658	0.0426623	0.0789139	0.474304	0.074099	2.75011	0.324471	1.70072	0.0230778	0.104436	3.8808	3.38352	1.61244	3.84025	4.56618	0.292589	1.67731	0.536789	4.00371	2.05805	0.860226	3.51441	0.426268	0.466189	0.201421	0.193008	0.435013	0.126614	0.974779	3.16311	0.0603371	0.242782	0.595123	8.326	0.824491	0.152495	4.81932	1.19327	0.32523	0.435858	0.689133	2.06127	0.422088
ALG13-AS1	1.30338	0.668411	2.96875	0.497033	3.7753	2.04579	1.36818	0.986154	3.77626	2.63527	2.12064	0.631357	0.892889	1.21055	1.77817	0.178821	0.416753	0.183379	3.49427	0.542929	1.97857	2.85255	1.7826	1.22549	1.0777	2.13269	0.383447	2.3635	1.95914	1.3684	1.81063	0.581928	1.55177	1.95115	2.66881	0.729342	1.30173	1.19722	0.666982	2.33126	3.64425	1.44614	2.86868	1.29497	1.39867	0.534957	0.188516	1.57418	0.27102
RAE1	2.32739	6.22682	6.82778	4.86124	2.90335	2.41434	3.08455	2.25892	4.94118	2.946	3.57213	10.6267	10.6797	8.26908	5.42176	3.355	8.98204	7.61799	10.6635	5.39391	8.53607	8.19179	7.94408	7.90021	12.0375	7.05707	12.5809	8.69927	9.84109	10.5094	6.14516	6.36129	6.25761	10.1964	6.41999	13.5339	10.5072	15.3263	6.52714	11.1374	12.8719	10.1806	5.44938	3.91178	8.80406	9.53192	10.5081	9.13179	13.553
LARS2	3.01254	4.98905	6.89685	3.39066	3.70741	2.87525	3.97669	2.19887	11.1779	3.56514	4.2055	5.9811	6.14493	6.22864	3.18583	3.66181	12.5901	4.92655	2.74919	4.5564	3.72197	1.66026	8.50811	3.02147	4.13297	2.97012	2.87791	8.13331	7.72975	5.0666	2.3787	4.39764	7.1842	4.1047	3.96472	4.52711	4.84801	5.88192	4.07573	3.35302	5.23157	4.65377	4.43332	3.93551	5.27855	6.20264	4.61467	5.202	6.65144
DUOX1	17.6321	38.7684	3.35015	64.982	16.8895	18.1208	7.88995	37.2238	23.7327	0.405096	22.1552	3.44438	8.22202	10.1448	39.5475	17.8188	0.528503	9.37126	11.6055	2.56723	3.09489	3.45837	0.537277	9.8993	4.33029	15.668	13.5759	4.71467	5.71919	17.4687	13.4788	57.3165	10.4296	14.4788	1.46084	2.68636	37.8417	9.22746	5.84368	5.63913	2.66096	3.38291	0.509466	6.80744	17.6349	10.2092	22.575	9.00605	0.357982
AL360013.2	0	0	0.179339	0	0	0	0	0	0	0	0	0	0	0	0	0	0	0.0147703	0	0	0	0	0	0	0	0.0166237	0	0.0326347	0	0	0	0	0	0	0	0	0	0	0.0134306	0.0208636	0.594986	0	0	0	0	0	0	0	0
LINC01646	0	0	0.330103	0	0	0	0	0	0	0	0	0	0.136159	0	0	0.0170431	0	0	0	0	0.0145056	0.0263101	0	0	0.0192587	0	0.0313247	0.0579242	0	0.0391258	0.0246525	0	0	0	0	0	0.053171	0	0.0158922	0	1.85866	0	0	0.0185131	0	0	0	0.0160748	0
PIP4P1	4.1384	4.80312	4.34683	4.17537	4.87908	3.75355	4.86222	3.8542	5.61852	4.59423	4.39547	7.77762	4.63936	4.86641	4.31264	6.60483	4.16164	4.52276	7.4654	6.09114	6.31082	5.05324	7.24549	4.16298	8.73441	4.99149	3.1739	6.35725	6.0628	6.2061	4.84983	5.00956	6.18719	3.99273	7.02988	4.5313	5.41603	3.9979	5.2867	6.99508	6.38859	5.01912	6.35222	4.55836	5.60588	7.69871	4.77188	3.77926	7.02128
OOSP1P1	0	0	0.0586888	0	0	0	0	0	0	0	0	0	0	0	0	0	0.0370743	0	0	0	0	0	0	0	0	0.048961	0	0	0.0410083	0	0	0	0	0	0	0	0	0	0	0	1.12153	0	0	0	0	0	0	0	0
ZNF74	1.21664	1.68298	1.78532	1.66161	1.70767	1.30967	1.34608	1.72273	3.16264	1.77599	2.19833	2.22556	11.2956	8.35889	1.41726	1.54148	3.04702	6.17244	2.33147	4.03431	2.893	2.42557	1.22338	2.34393	3.18748	2.78994	1.73273	1.84324	1.67528	2.9689	1.19421	2.07956	1.9518	3.85946	3.09465	1.67226	4.42913	3.58069	11.5181	13.1468	3.76381	2.07799	2.04167	1.63606	2.37246	5.39022	2.9933	7.38	0.524178
TRBV13	0.0522746	0	0.687945	0.431913	0	0	0	0	0.133485	0	0.0425262	0.946403	0.0620725	0.0315586	0	0.21755	0.108646	0	0.101215	0	0.0264515	0	0.0357474	0.0399349	0.0702376	0.860875	0	0.563341	0.060087	0.142694	0.404592	0.0674248	0.388359	0	0.119271	0.0316893	0.0969588	0.156055	0.0869395	0	1.18113	0	2.04967	0.0337592	0	0	0	0.117252	0.0353268
AC090587.1	0.408079	1.34262	0.396678	1.6552	0.253988	0.493684	0.116828	0.364896	0.592071	0.699129	0.211259	0.32122	0.682798	1.03023	0.526366	0.838119	0.481896	0.723774	0.478869	0.180805	0.825968	0.102145	0.202953	1.41705	0.199384	0.585488	0.101345	0.899529	0.234533	1.11393	0.446646	0.574199	1.14837	0.360981	0.338575	0.427295	0.928928	0.359934	0.678689	0.255589	1.16622	0.401325	0.786272	0.167707	1.59573	1.25365	0.79055	0.374449	0.401131
HMGN2P6	1.21744	1.09128	0.706845	0.532535	0.91931	1.84248	1.95455	0.547864	0.640044	0.958927	1.16519	1.91662	0.850371	0.389107	0.952593	0.553495	0.446522	0.436617	0.600866	0.387806	1.41326	1.51172	0.979453	1.91483	3.94514	2.60444	0.782544	2.02586	0.576219	0.977428	0.800621	0.646587	0.975401	3.2308	1.68843	0.738025	1.06264	3.95512	1.23074	0.863431	1.4774	2.06592	2.73208	1.43372	0.832539	1.10388	2.60331	1.48583	1.20991
RNU6-586P	0	0	0.618489	0	0	0	0	0	0	0	0	0	0	0	0	0	0.0976766	0	0	0	0	0	0	0	0	0	0	0.126616	0	0	0	0	0	0	0	0	0	0	0	0	1.4774	0	0	0	0	0	0	0	0
PNP	9.43762	21.0718	11.5273	18.7528	8.85687	8.02494	17.632	6.5148	9.20912	9.25307	9.29926	14.7944	3.57005	5.09586	21.3584	23.376	21.4138	6.47388	13.0115	9.91694	5.91324	11.5143	32.8408	9.07182	18.2245	12.2096	13.4509	18.0548	23.7376	14.9085	10.2202	29.4024	6.43062	9.43476	8.37756	21.5646	21.4036	19.6394	22.1221	6.96825	21.5774	17.7994	8.97508	12.6138	11.7513	14.1587	12.2446	7.49851	20.7457
RPL15P14	0.461102	1.28818	0.935514	0.685764	0.236766	0.272716	0.41949	0.403145	0.353232	0.3049	0.400121	0.701715	0.292014	0.222696	0.272597	0.237585	0.575002	1.23695	0.595198	0.282989	0.155548	0.592473	0.504511	0.540126	0.392381	0.464051	0.285518	0.393387	0.353342	0.335645	0.370098	0.277544	0.418686	0.978921	0.818267	0.559048	0.655692	0.275305	0.374915	0.42357	2.74805	0.554241	0.618942	0.754381	0.589649	0.32804	0.385331	0.258562	0.602445
AC006128.1	0.906324	1.08738	1.20049	0.943345	2.86076	1.58724	1.87806	0.92619	0.706322	1.3134	2.78645	0.750473	2.83725	1.89728	0.709771	0.384881	0.458686	1.28454	0.911609	0.656516	1.90591	1.01546	1.19931	0.701374	0.767032	1.63148	1.3119	3.22662	2.50973	1.66272	1.58919	1.64722	0.641263	0.312359	1.49497	1.04176	1.4409	2.26642	1.3181	0.50683	1.28349	1.28393	2.78156	1.40626	1.61465	1.59102	0.619685	0.930636	0.238632
BAIAP3	0.893874	0.515035	1.21927	0.754323	2.68966	0.97081	1.01178	1.47752	1.79923	0.0946549	1.16711	0.2529	0.423055	0.268859	0.34979	0.0926694	0.403293	0.224972	0.229944	0.167092	0.215692	0.928413	1.39438	2.57595	0.282093	0.521682	0.848142	0.803455	0.96713	0.269182	0.571742	0.681094	0.169367	0.213857	5.03459	0.148485	0.525117	0.218417	0.686	10.0786	0.459373	0.662438	0.482055	0.618355	0.680444	0.316831	0.430648	0.16589	0.214973
LINC02353	0	0	0	0	0	0	0	0	0	0	0	0	0.013672	0.0417064	0	0.0136907	0	0	0	0	0.0349571	0	0	0.0351841	0	0	0.0377446	0	0.0529388	0	0	0	0	0	0.0875682	0	0	0	0	0.0991572	0.0452442	0	0	0	0	0.0136522	0	0	0
CATSPERG	0.0978599	0.068888	0.712171	0.105464	0.251245	0.468063	0.154088	0.118575	0.285199	0.143485	0.268253	0.0552609	0.146515	0.211913	0.182993	0.0733576	0.0431095	0.0946828	0.16751	0.0311047	0.0796595	0.363165	0.229857	0.110514	0.148638	0.147437	0.06509	0.396906	0.215189	0.14663	0.380534	0.225004	0.127755	0.195713	0.852667	0.299197	0.122322	0.420747	0.142704	1.37773	1.20587	0.155344	0.196136	0.310497	0.249789	0.059278	0.0520008	0.0763475	0.349355
LINC01877	0.0316227	0	0.273106	0.00653197	0	0.00701365	0.00829873	0.0259199	0.0353279	0.0156827	0.0450197	0	0.0140811	0.0286362	0.0140212	0	0	0.0192797	0.0255119	0	0	0	0	0	0.00531113	0.0162741	0.012958	0.042598	0	0.0161851	0.00679864	0	0.0146832	0.00699323	0.0120251	0.00479248	0.0146634	0.0118004	0.00876543	0.0136166	1.19602	0	0	0	0.0137859	0	0.00495492	0.0265985	0.0053426
MIR4482	0	1.862	1.8378	0.46153	0.478041	0.495565	0.586365	1.52619	1.78298	0.83107	0.681635	0	1.16076	3.03503	9.65929	7.97033	4.4987	1.70281	1.26182	0.907467	1.41326	2.30702	0.57298	0.426733	0.750539	1.34153	1.06817	0.564347	1.12363	1.71539	0.720559	9.72652	2.76659	0.494122	0.424831	2.03174	0.259019	1.25067	1.08385	2.40527	1.64624	2.51784	1.77585	1.2626	0.64938	0.993492	2.1006	0.626458	0.754985
ZNF32-AS2	0.669693	0.596664	1.20828	0.339136	0.961364	0.728289	0.521573	0.708288	0.896415	0.835661	0.825996	0.510144	1.37239	1.17377	0.574714	0.128435	0.707157	0.750741	1.08753	0.339256	0.57936	0.793082	0.782967	0.66014	0.232211	0.474353	0.330484	1.61509	1.36573	0.162167	1.67201	0.3483	0.748967	1.24213	2.28376	0.405974	0.320553	1.41881	0.455095	1.37672	1.06111	1.03217	1.23623	1.32538	1.11758	0.858099	0.203097	0.775285	0.437975
AL512638.2	0	0	0.269811	0	0	0	0	0	0	0	0	0	0	0	0	0	0	0	0	0	0	0	0	0	0	0	0	10.9145	0	0.0447715	0	0	0	0	0	0	0	0	0	0	0.644502	0.0591438	0	0	0	0	0	0	0
RPL38P5	0.496211	0.47259	3.59163	0.409989	0.76438	0.704356	0.520882	0.325381	1.01367	1.08278	0.48441	0.234355	0.530295	0.659045	0.616042	0.472016	0.464088	0.363035	1.08888	0.859867	0.552393	1.00192	0.950119	0.0758156	0.400033	0.749078	0.596442	1.73792	0.285184	0.609528	1.45087	1.47205	0.307204	0.438941	1.58503	1.86501	0.828334	0.666602	0.385123	1.282	1.94986	0.894663	1.57753	1.21773	0.576861	0.47069	0.808608	0.556499	0.402403
EXOGP1	0	0	0.580648	0	0	0	0	0	0	0.00972499	0	0	0	0.0355152	0	0	0	0	0	0	0	0	0	0	0	0	0	0.0660386	0	0.0401461	0	0	0	0	0	0	0	0	0.0108711	0.0168876	0.674238	0	0.0207806	0	0	0	0	0	0
AC137932.2	0	0.068456	0.141889	0.201919	0.0984202	0.267824	0.0452708	0.0314216	0.100948	0.114068	0.0467789	0.0226314	0.179234	0.173572	0.114731	0.0769195	0.0896326	0	0.0649466	0.1012	0.0727415	0.263875	0.0491527	0.0658926	0.12555	0.049321	0.204209	0.193649	0.0660957	0.127533	0.135988	0.268857	0.0444994	0.0890146	0.306128	0.19172	0.119987	0.0751016	0.223145	0.0742804	0.621376	0.23327	0.167574	0.0835541	0.108628	0.136362	0.162179	0.112855	0.165153
IFNWP18	0	0	0	0	0.0283104	0	0	0	0	0	0	0	0	0.0199711	0	0	0	0	0	0	0	0	0	0	0.0222241	0	0	0	0	0	0	0	0	0	0	0	0	0	0	0	0.357475	0	0	0	0	0	0	0	0
ZNF561-AS1	0.700787	0.459606	0.814563	0.47847	0.6536	0.752016	0.823729	0.499886	0.458087	0.849086	0.931963	1.09995	0.849577	0.691606	0.457711	0.304369	0.333597	1.23571	0.893754	0.890781	0.656126	0.79338	0.418964	1.04187	0.572288	0.624838	0.997328	1.35101	0.383466	0.406643	0.5377	0.351813	0.826148	0.371201	1.20957	0.162807	0.583751	1.11493	0.53506	0.596284	0.729661	0.400995	0.924962	0.265581	0.724437	0.41049	0.731161	0.611802	0.504782
THAP1	2.34259	2.58654	3.83403	1.83712	2.83388	2.83209	3.10926	2.187	3.23935	3.61919	2.48715	4.6193	2.35263	2.25319	4.26036	5.34431	5.02554	11.7066	5.1713	3.11765	4.28342	3.79714	4.795	4.41639	4.70535	4.16844	3.39715	3.78142	3.59177	1.70703	3.16866	2.75522	3.76094	4.90309	3.28545	4.80908	3.38765	4.35602	4.55197	6.47626	6.35005	4.03754	4.00564	3.88215	4.56043	2.62698	3.53371	3.82949	6.18217
IGBP1P1	0.135634	0.202993	0.796864	0.144085	0.248733	0.0343801	0.122038	0.10588	0.222652	0.124921	0.126104	0.289789	0.218576	0.163767	0.223373	0.115197	0.201355	0.1772	0.20009	0.188868	0.117655	0.213401	0.172254	0.103617	0.0911209	0.21273	0.0846916	0.339317	0.244993	0.0925602	0.183294	0.112464	0.179938	0.30852	0.427357	0.164445	0.215635	0.260299	0.0859342	0.10012	2.22708	0.384288	0.595471	0.30032	0.123891	0.103386	0.157875	0.0977871	0.196416
AL121757.3	0	0.0594889	0	0	0	0	0.0655679	0	0	0	0	0	0	0	0	0	0	0	0	0	0	0	0	0	0	0	0	0	0	0	0	0	0	0	0	0	0	0	0	0	0.368169	0	0	0	0.0726144	0	0	0	0
PNMA6F	0	0	0	0	0.00853645	0	0	0.0218027	0	0.00494684	0	0	0	0	0	0	0	0	0	0	0	0.00915483	0	0.00762024	0.00670124	0	0	0	0	0.00680709	0	0	0	0	0.0227588	0	0	0.00744448	0.00552982	0	0.127388	0	0	0	0	0.00591364	0	0	0.00674094
LINC00623	0.621854	0.134603	1.34846	0.560509	0.838588	0.651996	0.237372	0.957639	0.144357	0.658848	0.919796	0.763904	0.262918	0.30716	1.18645	1.06991	0.866521	0.620396	2.62702	0.362258	0.362341	0.795566	1.21775	2.18097	0.506388	1.38355	1.66789	10.6995	0.904316	0.0964474	0.875088	0.425345	0.489987	1.1085	2.11392	0.474072	0.332043	1.20949	1.23793	0.851988	1.05518	1.9451	2.46622	1.25955	0.739355	0.385427	0.301171	0.892892	2.29861
AC092365.1	0	0.146614	0.37986	0	0.131744	0	0.323193	0	0.0982745	0	0.250469	0	0	0.0929362	0	0	0	0	0	0.166726	0	0.141287	0	0	0	0	0	0.311057	0.176949	0.210109	0.264772	0.0992791	0	0	0.585397	0.0933213	0	0	0	0	0.453689	0	0	0	0	0	0	0	0.104033
AC008033.2	0	0	0.545109	0	0	0	0	0	0	0	0	0	0	0.200049	0	0	0	0	0	0	0	0	0	0	0.148412	0	0	0.148792	0	0.0753779	0	0	0	0	0	0	0	0	0	0	1.30211	0	0.468209	0	0	0	0	0	0
ARL2BPP3	0	0.0247937	0.107062	0	0	0	0	0	0	0	0	0	0	0	0.0230855	0	0	0	0	0	0	0	0	0	0	0	0	0	0	0	0.0223875	0	0	0	0.0197991	0	0	0	0	0	0.102296	0	0	0	0.015132	0	0	0	0
AC004079.5	0	0	0	0	0	0	0	0	0	0	0	0	0	0	0	0	0	0	0	0	0	0	0	0	0	0	0	0	0	0	0	0	0	0	0	0	0	0	0	0	0	0	0	0	0	0	0	0	0
AC007250.1	0.0578423	0	0.142728	0	0.0495013	0	0.0607182	0	0	0	0.0941113	0.0910612	0.0343419	0.0698396	0	0	0.0601087	0.0352653	0	0	0.0585376	0	0	0.132565	0.272015	0.0793805	0.0948082	0.116877	0	0.0394731	0	0	0.0358102	0.0511665	0.175966	0	0	0.345353	0.0961993	0	0.397761	0	0	0.0373549	0.100865	0.0685842	0	0.032435	0.0781789
AC067747.1	0.156406	0.0744801	0.707552	0	0.334629	0.416274	0.082091	0.2564	0.249617	0.310266	0.190858	0	0.557163	0.755386	0.138698	0.0929871	0.0406335	0	0.0504728	0	0.237428	0.0717739	0.213913	0.0597427	0	0.643935	0	0.21069	0.134835	0.0533676	0.269009	0.0504338	0.0484154	0.138354	1.30848	0.142222	0.217576	0.0583647	0	0.0673476	0.614597	0.704994	0.580112	0	0.0909132	0.0927259	0	0.306965	0.581339
AC097634.2	0.0647374	0	0.0532474	0	0.0554021	0.0287165	0	0.0353753	0.0826547	0	0	0.0764371	0.0384356	0	0	0	0	0	0.020891	0	0.0163789	0.0297077	0	0.0247279	0	0	0	0.109007	0.0186031	0.0441785	0.0278362	0.0208749	0.0200395	0	0.0492354	0.156978	0	0.120788	0.0358889	0.0278757	0.0953949	0	0	0.0418078	0	0	0.0202873	0	0
ZBTB10	2.57015	0.251524	0.870462	0.27671	3.04952	3.56369	3.8209	2.39267	0.0952924	5.12884	2.57815	2.40722	5.03456	3.22454	0.924899	2.04342	3.74973	2.8189	3.38181	2.9214	3.51421	2.91388	0.337641	0.567251	0.99511	1.43923	3.46299	1.87416	0.816103	0.327801	0.857439	0.317186	3.35889	4.4336	3.70563	3.31331	0.610529	2.70942	4.99486	21.941	3.81642	1.26976	3.06637	0.241	0.492788	2.13639	0.554143	6.61365	2.69004
AC004543.1	0	0.0504608	0.174317	0	0.408084	0.0940096	0.278086	0.0579043	0.10147	0.0525518	0.0431025	0.0417055	0	0.0639724	0.563811	0.0314997	0.0550589	0.0646052	0	0.0573827	0.0804297	0.0972546	0.0724636	0.0809521	0.0355947	0.0363558	0.0578955	0.0356859	0.0609012	0.0723138	0.273383	0.170846	0.0328017	0.140604	1.12828	0	0.0982726	0.079085	0	0.273771	1.14508	0.0477638	0	0	0.0615943	0	0	0	0.0358055
LINC02538	0.012837	0.0692801	0.0563124	0.505572	0.00732389	0.00379618	0	0.00467645	0	0.00636626	0.0278482	0	0.0127025	0.0180828	1.57473	0	0.0466898	0.00260881	0.0193319	0.00231716	0.00866084	0.0863989	0.0292614	0	0.00574937	0.0234893	0.0163651	0.0691693	0.00245924	0.0846826	0.0441577	3.73369	0.00529825	0.189257	0.445845	0.280148	0.0714299	0.197998	0.0237217	0	0.0840716	0.0154299	0.0226727	0	0.0746169	0.0202946	0.00804565	0.00239944	0.0144586
RANBP3	4.73209	7.45302	6.30701	5.56533	6.30378	6.50225	5.86325	4.75549	9.11798	7.71498	5.08655	9.60981	6.95674	8.74794	5.95449	8.2683	5.95175	8.99618	8.23191	6.79026	10.2835	6.2061	6.99274	11.7218	7.5437	8.32668	8.12356	7.00943	8.56793	8.9155	7.51788	6.56079	7.83783	7.86779	9.37082	5.59876	10.7229	5.17796	11.5707	6.60585	6.36164	7.06651	11.2816	9.45632	6.62464	10.0074	8.7149	7.02252	7.77118
CBWD6	0.109106	0.29203	0.307906	0.150764	0.214113	0.143524	0.189568	0.170637	0.192143	0.160462	0.194353	0.305033	0.301553	0.255523	0.682278	0.281833	0.133907	0.212175	0.227038	0.0865876	0.179905	0.694051	0.183955	0.390888	0.448641	0.365297	0.290862	0.312953	0.201092	0.640586	0.380166	0.129809	0.384323	0.164739	0.522199	0.360355	0.321001	0.449262	0.157472	0.952574	0.399166	0.31373	0.334905	0.140923	0.318192	0.304462	0.259384	0.227847	0.270779
AP001021.2	0.160252	0	0	0.264812	0.0685714	0.14217	0.168219	0.52541	0	0.039737	0	0.063071	0.380576	0.725588	0	0	0	0	0.258569	0.0433898	0.932523	0.147078	0	0.122423	0.107659	0.219923	0.131333	0.701579	0	0.0546799	0	0.051674	0.0992118	0	0.731267	0.145719	0	0.418599	0	0	0.0787138	0	0	0	0.512318	0.142509	0.150658	0.0449304	0
LINC01827	0	0	0	0	0.0602935	0	0	0	0	0	0	0	0.167316	0	0	0.0628292	0	0.0429537	0.295561	0	0	0.0646612	0	0	0	0.169202	0.0192464	0.0711789	0	0.0240394	0.212056	0	0	0	0	0.0213546	0.032669	0.0262904	0.0390575	0	0.692114	0	0.0746604	0	0	0	0	0.0197532	0
SPATA31A3	0	0	0	0	0	0	0.00482208	0	0	0	0	0	0	0	0	0	0	0	0	0	0	0.0126481	0	0.00701864	0	0	0	0	0	0	0	0.00296251	0.0056879	0	0	0.00278473	0	0	0.00254663	0.0276923	0.0270764	0	0	0	0	0	0	0	0
CD40LG	0.290517	0.030743	0.663761	0.328939	0.856369	0.0954583	0.192013	0.376298	0.13051	0.0747063	0.166313	0.220211	0.709103	0.617103	0.143125	0.115146	0.564664	0.118081	0.43056	0.0349602	0.0707799	0.197507	0.161877	0.0986395	0.0433718	0.509442	0.282181	0.978367	0.321566	0.484626	0.823534	0.353897	0.199843	0.0190361	0.613749	0.260909	0.299361	0.21682	0.709838	0	0.475662	0.0872998	6.30556	0.51421	0.212648	0.0701696	0.0269753	0.126705	0.436288
Y_RNA	0	0	1.84999	0	0	0	0	0	0	0	0	0	0	0	0	0	0	0	0	0	0	0	0	0	0	0	0	0.466127	0	0.11807	0	0	0	0	0	0	0	0	0	0	3.22935	0	0	0	0	0	0	0	0
PROK1	0.0292238	0	0.769183	0.0120729	0.0375144	0.337043	0.291429	0.0159691	0.00932799	0.760882	0.011887	0.0115017	0	0.0352852	0.0129575	0	0.0227766	0.0178171	0.00943063	0	0.0147875	0	0.0399687	0	0.00981646	0	0.0159667	0.0492081	0.041989	0.019943	0.213619	0.0188467	0.0180924	0	0.0222258	0.00885785	0.013551	0.109052	0.016201	0.0503345	0.387568	0.0263451	0.061938	0.160419	0.0764405	0.0173255	0.0183162	0	0
CHRNA5	0.102529	0.406012	0.781178	0.178345	0.184725	0.598426	0.300223	0.11795	3.33121	0.198038	0.232668	1.15962	0.74009	0.531016	0.760865	2.2233	1.91503	0.937649	0.647801	1.02569	1.40897	0.282301	1.15134	1.58302	2.55583	0.348065	1.00243	1.7446	8.27135	1.3294	0.988456	0.421094	0.608032	3.19345	0.554051	2.67263	0.530477	2.01771	1.54365	2.61639	2.35372	2.71451	0.371705	0.581986	0.652427	1.14852	1.00788	0.76254	3.06329
SNRPCP2	0.0823188	0.2352	0.8125	0.170037	0.0704481	0.0365153	0	0	0.105102	0.0204122	0.0669676	0.259189	0.0977479	0.0745446	0.0364994	0.146822	0.342176	0.326222	0.185952	0.200598	0.104135	0.0755515	0.168878	0.723201	0.165909	0.282427	0.134927	0.138612	0.141932	0.168529	0.283167	0.0796323	0.101927	0.327681	0.28173	0.399219	0.419883	0.276464	0.0228178	0.177231	0.768247	0.111315	0.348939	0.29239	0.143547	0.122008	0.103188	0.18464	0.194707
AS3MT	0.0731932	0.0619635	0.140472	0.0335973	0.187915	0.295813	0.136591	0.106656	0.0934507	0.108896	0.224943	0.185645	0.168995	0.117833	0.100965	0.0967004	0.0507073	0.0694156	0.141718	0.0264237	0.0370365	0.0746401	0.0111227	0.260939	0.0327814	0.0446433	0.0977529	0.131462	0.00934797	0.194246	0.0419627	0.047203	0.0604185	0.517965	0.111333	0.0295802	0.0301686	0.309547	0.320104	0.329174	0.135817	0.0293259	0.137892	0.488442	0.0425447	0.077143	0.3568	0.0957668	0.170374
RBMX2P1	0	0.0222728	0.134647	0.0193224	0.0200137	0	0	0	0.0298585	0.0115979	0.0190249	0	0.0138846	0	0.12443	0	0	0	0.0452806	0	0.0118336	0.0643905	0.0319845	0.0178656	0.015711	0.032094	0.0255544	0.0157513	0.026881	0	0.0201113	0	0	0	0.053358	0.0425304	0	0	0.0129647	0.0402797	0.0689216	0	0	0	0.0135935	0.0415935	0	0	0
SFXN4P1	0	0.0236595	0.367793	0.184729	0.0212598	0	0.0260772	0	0	0.01232	0.0404188	0.117327	0	0.044992	0.0220295	0.0738462	0.103262	0	0.224466	0.16143	0	0.159599	0.118916	0.0759119	0	0.204554	0.244309	0.117124	0.0285547	0.0847643	0.192271	0.0961254	0.292215	0.0219749	0.0566801	0.0451784	0.16127	0.074161	0.0413156	0	0.610107	0.08958	0	0.0802157	0.519834	0.353466	0	0	0.0839405
AC090643.2	0	0	0.221912	0	0	0.00854843	0	0	0	0	0	0	0.0286041	0.0116342	0	0	0	0	0.111941	0	0	0	0	0	0.0517868	0	0	0.188208	0.0221513	0.0197268	0	0	0	0	0	0	0	0	0.0267089	0	0.851924	0	0	0	0	0	0	0.00540316	0
RNU5F-7P	0	0	0	0	0	0	0	0	0	0	0	0	0	0	0	0	0	0	0	0	0	0	0	0	0	0	0	0	0	0	0	0	0	0	0	0	0	0	0	0	0.66804	0	0	0	0	0	0	0	0
NOTUM	0.0323794	0.123352	6.66879	3.10872	0.277102	0.0804328	0.169947	0.0849288	7.81759	0.0064232	0.395118	0.749332	0.299897	0.539516	2.10183	0.130903	0.807555	1.31475	0.940408	2.60557	0.226104	0.237741	0.177139	0.0593667	1.84465	0.657656	0.304282	0.423089	5.59394	1.31253	2.07727	0.271464	0.428987	648.95	10.1754	13.4103	0.16816	2.84671	2.03917	0.59116	0.820667	1.99075	0.116665	0.117101	0.0941053	0.464551	0.864525	1.23466	0.140044
SNF8	4.94889	6.9675	5.75183	4.11349	6.54653	5.61154	6.4489	5.55453	3.63295	5.80829	5.81265	12.3932	9.23979	8.56438	4.84915	9.967	6.16634	7.24453	7.01543	11.9431	8.63512	6.92203	7.73758	11.8465	13.4784	8.00082	6.76982	7.641	6.75455	8.19754	9.0733	6.87364	6.81444	7.85297	7.83801	10.1044	6.64356	7.66106	7.26814	4.82743	6.99367	14.7086	8.73548	6.4735	10.5361	10.1281	8.13569	8.13801	12.9966
AC011124.1	0	0	0.197781	0	0	0	0.00701153	0	0	0	0	0.00525772	0	0	0	0	0	0.00814462	0.0129329	0	0	0	0	0	0.00448733	0	0.0145975	0.148462	0	0.00911643	0	0	0	0	0.01016	0	0	0	0.0111088	0.00575227	0.708666	0	0	0	0	0	0	0	0.00451392
AL133406.2	0.228472	0.35748	1.4631	0.256192	0.782104	0.347474	0.633841	0.392376	1.77107	0.4856	0.570874	0.205534	0.232539	0.206896	0.926194	0.213451	0.390054	0.179093	0.400243	0.247445	0.503726	1.54272	1.9195	0.398949	0.153491	0.503914	0.24074	0.648512	1.47253	0.779576	1.22098	0.178918	0.343515	0.274283	0.570933	0.999192	0.166481	0.730777	0.588063	0.407571	0.817625	0.794443	0.518821	0.874753	0.550184	0.309602	0.204566	0.393497	0.485258
IGHV1OR15-3	0.0557	0	0	0	0.143004	0.0494153	0	0.243495	0.035558	0	0	0	0	0	0	0	0.405177	0	0.0359493	0	0.112739	0	0.114269	0.0425518	0	0.420423	0	0.150064	0.128049	0.0760222	0.287402	0	0	0	0.127086	0.0337658	0	0	0.216152	0	0.0547184	0	1.06248	0	0.0323765	0	0.104731	0	0.0752834
AC010280.3	0	0	0.164369	0	0	0.0590963	0	0	0.0212621	0	0.0270951	0.0262169	0.0593231	0.180964	0	0	0.0173056	0	0.0429921	0	0.117973	0	0	0	0.335633	0.022854	0	0.15703	0	0.113645	0	0	0.0412397	0	0.303968	0.0201905	0.216217	0.0248572	0	0	0.39263	0	0	0	0.193597	0.0987286	0	0	0
UBAP1	12.1381	32.6254	20.6636	51.8522	15.2164	26.4051	17.776	10.7835	23.1787	28.4893	12.0606	29.9903	16.8419	19.8844	36.6007	33.52	15.3878	41.4909	50.978	19.1042	13.5973	12.6614	22.1957	17.2579	24.6389	18.7872	20.3461	20.8257	17.9002	63.5232	17.5955	45.435	59.8555	22.9342	15.8185	23.7421	32.9987	16.8125	19.9956	17.0738	26.0724	21.8658	21.8992	37.3996	20.9573	37.3939	37.3087	14.8903	23.3264
OR5B19P	0	0	0	0	0	0	0	0	0	0	0	0	0	0	0	0	0	0	0	0	0	0	0	0	0	0	0	0	0	0	0	0	0	0	0	0	0	0	0	0	0.413926	0	0	0	0	0	0	0	0
AC044839.3	0	0	0.308585	0	0.0356747	0	0	0	0	0	0.0339122	0	0	0	0	0	0	0.0762451	0	0	0.0210935	0	0	0.0318458	0	0.0858122	0.0455511	0	0	0	0.0358487	0.080651	0	0.0368748	0	0.0252704	0	0	0	0	0.450464	0	0	0	0.0242306	0.0247137	0	0	0.0281711
MIR4476	0	0	0	0	0	0	0	0	0	0	0	0	0	0	0	0	0	0	0	0	0	0	0	0	0	0	0	0	0	0	0	0	0	0	0	0	0	0	0	0.240527	0.274374	0.251784	0	0	0	0	0	0	0
AL353608.2	0	0.0547648	0	0	0	0	0	0	0	0	0.0467789	0.0452628	0	0.0347144	0.152975	0	0.0298775	0.0701156	0.185562	0	0.0872898	0	0	0.175714	0.0772613	0.0789136	0	0	0	0.0392409	0	0.185418	0.0355995	0.0508655	0	0	0	0.0429152	0	0.0990406	0	0	0	0	0	0.0340904	0	0.161221	0
AP000281.1	0.618693	0.589242	0.30533	0.562307	0.423581	0.274443	0.389673	0.270464	0.513453	0.30683	0.402653	0.925308	0.0734656	0.0747019	0.60351	0.25748	1.0287	0.678968	0.519103	0.268028	0.187839	1.19245	0.338469	0.519912	0.415646	0.551895	0.270423	0.208356	0.32002	0.253327	0.425647	0.1197	0.268123	1.69659	0.282324	0.487574	0.573775	0.230873	0.342989	0	1.64103	1.61747	1.44241	0.479467	0.683288	0.220077	0.348993	0.104079	0.627163
RNF5	40.8109	20.0426	52.6104	21.954	42.1695	32.7313	40.9061	30.472	33.7449	20.4205	33.5783	42.8236	32.5366	22.163	50.8636	22.2798	26.6636	19.8931	53.5791	36.4887	27.0752	99.3746	41.8791	48.7755	40.2061	35.0415	28.6176	24.4135	65.6816	18.6877	64.8258	27.5181	33.7325	55.0979	100.512	23.2307	29.2132	33.307	31.9633	97.0909	29.7712	49.8074	46.4138	66.4095	36.2727	28.9867	29.8017	30.1809	34.4101
C12orf77	0.0158049	0	0.714988	0.0261173	0.00676291	0	0	0.017273	0	0.00391908	0	0.00622043	0.0234591	0.0667909	0	0.0140947	0.0082121	0	0	0	0.0199936	1.1532	0	0	0.0424719	0.0325351	0.0129528	0.202259	0.00454174	0.0377499	0	0.0101928	0.00978484	0	0.0120203	0	0.0513012	0.0176934	0.0394285	0	1.72343	0.00712403	0	0	0.00459343	0.00937004	0	0.0221565	0
MTCO1P28	1.29229	0.0609294	0.0841923	0.0211434	0.240898	0.192972	0.940179	0.0699171	0.465582	0.0824906	1.15539	0.0302147	0.0303863	0.0308976	0.068078	0.0304277	0.0199444	0.0156016	0.0990957	0.0623586	0.0582694	0.469724	0.0787472	0.0488732	0.0171917	0.122915	0.153794	0.336097	0.0441215	0.0174632	0.0770231	0.0330064	0.0396068	0.158455	0.311395	0.0620513	0.0355981	0.391517	0.0567458	0.253435	0.615904	0.173019	0.108473	0	0.104122	0.0986123	0	0.0143495	0.069174
AL049692.2	0	0	0	0	0	0	0	0	0	0	0	0	0	0	0	0	0	0	0	0	0	0	0	0	0	0	0	0	0	0	0	0	0	0	0	0	0	0	0	0	0	0	0	0	0	0	0	0	0
RPL5P25	0.0504534	0.144155	0.207493	0.25012	0	0.067141	0.026481	0.0275699	0.128835	0.0750644	0.061567	0.0397144	0.0149775	0.0609182	0.0894823	0.0149979	0.196614	0.123042	0.146534	0.150269	0.0893548	0.115764	0.069004	0.173446	0.0338953	0.10386	0.110263	0.101947	0.0434952	0.051646	0.086777	0.0488069	0.0468536	0.178521	0.230231	0.259975	0.140371	0.0941366	0.111881	0.30415	0.594772	0.181934	0.106933	0.179207	0.0879805	0.0299116	0.15811	0.0282917	0.0170481
AP002812.4	0	0	0.393584	0.056481	0.117003	0.121292	0.0717579	0	0.174557	0.101704	0.0556112	0.107618	0.121758	0.0825378	0	0	0.106556	0.125031	0	0.0370179	0.0691808	0.0627394	0.14024	0.104445	0.0918491	0.14072	0.149395	0.322296	0.117863	0.1866	0	0.0440855	0.126963	0	0.155969	0.16576	0.126792	0.408145	0.189483	0.117741	1.07447	0.123251	0	0.13244	0.278144	0.0810541	0.128533	0.0766645	0.369573
RPL19P13	0	0.287445	0.330993	0.0831229	0.0286989	0.0297509	0.035202	0	0.042816	0	0.054562	0.0791904	0.11946	0	0	0.119623	0.0522729	0.143118	0.0432871	0.0907986	0.135751	0.0923335	0.0229323	0.0512373	0.180232	0.0690324	0.073288	0.0451736	0.0385464	0.0228849	0.0576777	0.0216268	0.0207613	0.237314	0.0255044	0.081316	0.1866	0.0250277	0.0185908	0.0288798	0.922423	0.665089	0.106612	0.0216569	0.0779702	0	0.147126	0.0188045	0
AC010636.2	0	0	0.369672	0	0.0320526	0	0	0	0	0.0557231	0.030469	0	0.0222367	0.0226109	0	0	0	0	0	0	0	0.0343745	0	0	0	0.0256998	0	0.126131	0.0215254	0.0511184	0.0322089	0.0241541	0	0	0	0	0.0347343	0	0	0	0.22076	0.0337641	0	0	0.0217704	0	0	0.021002	0
LINC02794	0	0	0.0431119	0	0	0	0	0	0	0.0259941	0	0	0	0	0.0309869	0	0	0	0	0	0	0.0160353	0.0238955	0	0	0	0	0	0	0	0	0	0	0	0.0132878	0	0	0	0	0	0.0343274	0	0.018515	0	0	0	0	0.0195943	0
CSF3R	0.187876	0.223113	1.25914	0.16098	1.02425	0.261334	0.197217	0.413189	0.119937	1.12269	0.183031	0.67188	1.59743	0.817759	0.106956	0.484021	6.16564	0.445449	2.73202	0.591592	0.474162	0.764232	4.7584	1.36616	0.331906	1.62976	0.470153	2.07934	0.797163	0.314988	2.16621	1.19667	0.496848	0.0246211	0.64211	1.81946	0.165632	0.564328	0.304747	0.149812	1.0208	0.194461	6.15723	1.19384	0.455699	0.226892	0.351804	0.664623	0.43419
AC091893.1	0	0	0	0	0	0	0	0	0	0	0	0	0	0	0	0	0	0	0	0	0	0	0	0	0	0	0	0	0	0	0	0	0	0	0	0	0	0	0	0	0.962715	0	0	0	0	0	0	0	0
LRATD2	13.3534	7.82841	12.004	17.7617	23.0599	10.3606	17.1922	18.9034	31.4608	5.04347	15.378	4.38556	8.56176	6.04342	21.264	5.10836	21.4766	14.2467	14.0425	12.1407	4.80363	10.3298	29.129	5.28718	2.84126	9.71145	7.61794	7.97055	22.0796	13.8036	13.9227	27.8184	6.53796	11.0633	9.80909	11.6522	26.1803	5.64855	6.86128	28.0438	12.0554	21.232	5.74698	16.8338	13.4587	8.2984	11.9451	4.99868	29.4488
SUGCT-AS1	0.0110394	0	0.0908002	0	0.00944745	0.0391751	0	0	0	0.00547477	0	0.139034	0.190073	0.0466518	0	0.715387	0.137663	0.154801	0.377619	0.0896706	0.173167	0.162109	0.0603931	0.0927681	0.304072	0.681749	0.20507	0.379206	0.0126892	0.0376677	0.132909	0.0498358	0.0888481	0.00976525	0.0587711	0.0267686	0.0204758	0.115345	0.134639	0.038028	0.477172	0.00995192	0.409452	0.0998099	0.032084	0.00654474	0.0899468	0.19809	0.23127
RN7SL101P	0	0	0.115274	0	0.0599693	0	0	0	0	0.034752	0	0	0	0	0	0	0	0	0	0	0	0	0	0	0	0.0480835	0	0.18879	0	0.0478204	0	0	0	0	0	0	0	0.0522981	0.0388475	0	0.688393	0	0	0	0	0	0	0	0
ZFYVE19	2.40139	3.35075	5.51839	5.73267	3.47302	2.2248	3.68027	1.90463	4.99861	2.07753	2.84217	4.11864	3.51943	2.72166	4.29167	3.77718	8.28569	4.15779	6.22856	2.6141	4.1629	4.06253	4.2411	6.23179	4.17476	3.84016	10.5431	3.8989	5.4077	5.20945	4.26395	3.70418	2.52005	7.06029	3.07089	2.5395	3.70669	4.46681	2.93017	5.54888	5.67062	7.19156	4.42198	9.48466	4.40156	4.34865	4.04092	3.61305	4.01703
SPEG	0.141909	2.33296	0.251402	0.895616	0.900564	12.9587	0.341473	0.180143	0.18885	16.438	0.684679	0.59117	1.93524	2.57212	0.42496	0.584739	0.149738	4.93225	1.93324	3.22815	1.87473	0.0781458	0.25903	0.591256	0.499416	0.448675	0.666191	1.75575	0.134885	1.1852	1.14809	0.170365	0.776511	0.525298	2.61849	0.211096	0.248027	2.62739	1.37432	0.274504	0.835377	0.488103	1.34998	0.0916457	0.406089	0.693114	3.57822	3.5007	0.567293
IGKV1D-43	0.734989	0.0350001	0.0302269	0.0303638	2.70471	0.358632	0.23146	0.883584	0.164222	0	0.0597925	0.202491	0	0	0	2.33779	0.744692	0.0448107	0.118592	0	0.818206	0	1.13088	0.0561491	0	0.277384	0.0803137	0.272273	0.232329	0.275866	0.505655	0	0.0227516	0	0.642837	0.111389	0.0681628	0.027427	0.305596	0	0.324916	0.198777	168.784	0	6.89966	0.762548	0.138198	0.0206072	0
CAPN9	7.0271	2.16863	5.34577	0.018689	24.4035	6.7961	34.2547	1.98587	37.4907	0.0785238	6.97407	0.0178049	0.70281	0.136555	1.67822	0.00896521	1.85695	0.0183874	0.189784	0.106157	1.11404	14.9333	0.479509	0.0518399	0.314051	0.15521	0.00823889	0.0253916	4.51531	0.0411628	9.76492	0.588362	0.0140037	1.60737	9.15197	1.55404	0.34962	0.0675257	0.075238	0.0584389	0.399974	4.00349	0.0719107	1.52894	0.451411	0.15645	0.0661586	0.00845586	0.0968116
LMX1A-AS2	0	0	0.023238	0	0	0	0	0	0	0.0280226	0	0	0	0	0	0	0	0.0344499	0	0	0	0	0	0	0	0	0	0	0	0	0	0	0	0	0.193384	0.102761	0	0	0	0	0.111018	0	0	0	0	0	0	0	0
AL590640.1	0	0	1.31531	0	0	0	0	0	0	0	0	0	0.122507	0	0.0457446	0	0	0	0	0.0279343	0	0	0	0	0	0.0353966	0.0845519	0.173722	0	0	0.0887232	0	0	0.0456313	0.0392324	0	0	0	0.0285975	0	2.53379	0	0	0.0333139	0	0	0	0	0
AC012070.1	0	0	0.301278	0	0	0	0	0	0	0	0	0.0360406	0	0	0	0.0272211	0	0.0837446	0	0	0	0	0	0	0.0307598	0.0314176	0	0	0	0.0312457	0	0	0	0	0.0696444	0	0.0424621	0	0	0	0.449793	0	0	0.029569	0	0	0.0286968	0	0
TULP1	0	0.182549	0.424035	0.125602	0.033938	0.0527731	0.0277522	0.0216701	0.00843871	0.0524453	0.0537688	0.260131	0.408109	0.25537	0.0410278	0.0157179	0.123631	0.137008	0.0767841	0.050108	0.2107	0.0485287	0.0225989	0.0908864	0.168732	0.195016	0.0902783	0.195874	0.0493818	0.279648	0.0852588	0.1023	0.114573	0.0818525	0.0904813	0.0681138	0.275831	0.315698	0.128244	0.603351	0.733704	0.0357502	0.0280166	0.021342	0.545541	0.109716	0.18227	0.100068	0.125065
LIN28AP1	0	0	0.476466	0	0	0	0	0	0.0308169	0	0.0392711	0	0	0	0	0	0.0250824	0	0.062312	0	0	0.0886098	0	0	0	0	0	0.0650276	0	0	0.0830273	0	0.029886	0	0.256997	0	0	0.0720552	0	0	0.90103	0	0	0.0311752	0	0.0286191	0.0302556	0	0.0326228
ELOVL4	0.25065	4.73152	0.253739	13.5516	0.544514	1.02632	0.91752	0.295003	0.0451313	1.49804	1.32279	1.67451	0.927231	0.966115	3.82421	4.40176	0.31724	2.22563	5.54586	2.4223	0.351225	0.271335	0.131849	3.12755	7.76753	4.55115	3.93279	2.82668	0.25856	3.26311	0.779303	1.78226	3.21098	6.7824	0.791845	0.510384	3.24242	3.58784	1.26128	14.0474	2.68331	0.0753199	0.476752	0.0664087	2.49548	2.43093	3.43598	1.51724	0.112925
CDH20	0.0379718	0.0406847	0.0702726	0.0745127	0.211225	0.113695	0.0797194	0.0414988	0.00909021	0.204791	0.0772266	0.0112085	0.0789055	0.103157	0	0.00846569	0.00246622	0.0463012	0.0490146	0.203055	0.0936686	0.0130688	0.00324582	0.087025	0.012755	0.172617	0.119291	0.348464	0.00272791	0.0129564	0.024491	0.0244884	0.123419	0	0.0108296	0.0115094	0.0176075	0.0566785	0.0263133	0.00408762	0.270444	0.00855783	0.0452693	0.0183918	0.0634561	0.0253257	0.0475981	0.0399236	0.00320763
CREB3	12.9456	9.79951	11.1167	9.21619	17.2627	18.6179	13.4076	15.5161	15.1771	19.1796	13.8267	22.7035	7.31742	6.27931	15.7668	21.8672	25.7846	16.2755	33.9791	9.15419	9.51176	9.02311	13.808	10.8305	27.9713	12.8496	16.6426	11.4544	20.8114	18.7106	19.8413	11.322	14.4855	9.92102	15.9063	9.38397	9.4951	13.5354	10.9457	14.4617	7.76845	29.4512	21.4409	20.283	8.85588	17.359	9.74669	8.58894	18.1024
MIR4273	0	0	0	0	0	0	0	0	0	0	0	0	0	0	0	0	0	0	0	0	0	0	0	0	0	0	0	0	0	0	0	0	0	0	0	0	0	0	0	0	0	0	0	0	0	0	0	0	0
OR10J3	0	0	0.503538	0	0	0.01752	0	0	0	0	0	0	0	0.0238442	0	0	0	0	0	0	0	0	0	0	0	0	0	0.11971	0	0	0	0	0	0	0	0	0	0	0.0109479	0.017007	1.16401	0	0	0	0	0	0	0	0
RNU6-1012P	0	0	0	0	0	0	0	0	0	0	0	0	0	0	0	0	0	0	0	0	0	0	0	0	0	0	0	0	0	0	0	0	0	0	0	0	0	0	0	0	0.176203	0	0	0	0	0	0	0	0
RNU6-620P	0	0	0.67003	0	0	0	0	0	0	0	0.165675	0	0	0	0	0	0	0	0	0	0	0	0	0	0	0	0	0	0	0	0	0	0	0	0	0	0	0	0	0.526153	1.20039	0	0	0	0	0	0	0	0
PCDHGA5	0.0511531	0.126667	0.187931	0.132429	0.137167	0.499195	0.136031	0.0559044	0.0631336	1.8502	0.0943247	0.0402651	0.23284	0.28411	0.302411	0.19869	0.0531573	0.12059	0.550244	0.171743	0.265742	0.0312986	0.235535	0.216232	0.0549845	0.208261	0.32047	0.33994	0.248911	0.211776	0.551343	0.169344	0.413807	0.0452493	0.238611	0.907543	0.0442767	0.473392	0.219302	0.102789	0.0804026	0.0922285	0.191535	0.0154163	0.0713605	0.109175	0.0555715	0.196963	0.165931
ERFL	0.138265	0.07901	0.31843	0.11424	0.118327	0.0981316	0.0290279	0.0604432	0.141226	0.0959982	0.17997	0.696547	0.213435	0.11686	1.17707	0.36169	1.32188	0.101157	0.624663	0.0898482	0.181905	0.482215	0.680768	0.147878	0.167199	0.607199	0.226628	0.726387	3.51233	0.245325	0.451836	0.802518	0.0856	0.17123	2.3555	0.301743	0.256454	0.268296	0.321934	0.238146	0.597646	0.199433	2.02201	0.517896	0.25718	0.0983655	0.10399	0.124051	0.0934388
AC012178.1	0	0	0.121211	0	0	0	0	0	0.0470384	0	0	0	0	0	0.0217804	0	0	0	0	0	0	0	0.100775	0	0	0	0	0.0496285	0	0	0	0	0	0.0434529	0.130758	0.0446676	0.045556	0	0	0	0.675594	0	0	0	0	0	0	0	0
PRAMEF29P	0	0	0.0141183	0	0	0	0	0	0	0	0	0	0	0	0	0	0	0	0	0	0	0	0	0	0	0	0	0	0	0.0117137	0	0	0	0	0	0	0	0	0	0	0.0337246	0	0	0	0	0	0	0	0
LINC01455	0.104549	0	0.200651	0	0	0.0309176	0.0365825	0	0	0	0	0.027432	0	0.021039	0	0	0	0.0424943	0	0.0188719	0.0176343	0	0.0238316	0	0	0.0239132	0	0.0234725	0	0	0	0	0	0	0.0265046	0	0	0	0	0	0.445063	0.0314169	0	0	0	0	0	0	0.0235512
KRT18P42	0.0155783	0.13353	0.140947	0.0128714	0.0133318	0	0.0490584	0	0.0397796	0.00772575	0	0.0245248	0	0	0.055258	0.0463083	0.0890375	0.0189955	0.0100543	0	0.0157655	0.114381	0.117183	0	0.0209314	0.0427579	0.051068	0	0.089532	0	0.0937779	0.0100466	0.019289	0.110242	0.0118479	0.151099	0.0144473	0.0116264	0.00863622	0.120743	0.244859	0.168525	0.0330172	0.0603631	0.0543306	0.0184713	0.0195275	0	0.105277
RPL39P5	0.217714	0.74646	0.143258	0.719535	0	0.115889	0.137123	0.0475873	0.138985	0.194348	0.212536	0.754043	0.336076	0.368019	0.501968	0.28476	0.40724	0.663678	0.758777	0.212214	0.220331	0.679374	0.297762	0.4657	0.438789	0.537807	0.26169	0.146638	0.150151	0.50515	0.674019	0.0842435	0.431317	0.885898	0.231812	0.607108	0.646104	0.389965	0.144835	0.187493	1.92489	0.98134	0.87672	0.140601	0.303719	0.335589	0.682267	0.195332	0.529667
IL4	0	0	0.353855	0	0.0204541	0	0	0.0261206	0.0305155	0.0118531	0.0777741	0	0	0.0288579	0.0211946	0.0142095	0.136604	0	0.0771283	0	0	0	0.0326883	0.0182588	0	0.0164001	0.0261167	0.0160979	0	0.0163104	0.205538	0	0.0295937	0	0.0908868	0	0.0443308	0	0.0529998	0.123498	0.563506	0.0646388	0	0.108046	0.0138926	0	0.0299597	0	0
AL109933.1	0	0	0.344236	0	0	0	0	0	0	0	0	0.0470622	0	0.0360945	0	0	0	0	0	0	0	0	0	0	0	0	0	0	0	0	0	0	0	0	0.0454712	0	0	0	0	0	0.881017	0	0	0	0	0	0	0	0
TMPRSS11F	0	7.82077	0.269552	6.7848	0.0320526	0.00830688	0.0196578	0	0	0.00928718	0.159962	0.442222	0.800521	3.28989	19.6372	0.439774	0.0389209	0.605117	0.30216	0.162255	0.895473	1.25467	0.0320152	0.157368	0.182423	3.14823	1.03339	0.107212	0	7.67414	1.07095	14.9514	1.15937	4.36498	0.0356061	0	7.15526	1.73305	0.24916	0.00806365	1.19579	0.101292	0.00992254	0.0120938	10.8253	1.62648	10.7453	1.90593	0
DAZAP1	4.66404	12.9658	13.4714	7.75989	8.02112	5.88904	9.93684	5.32019	12.6084	6.17936	6.23505	16.7391	10.9957	11.2321	9.33092	14.2093	14.0424	13.9743	11.9599	10.4559	19.5943	12.2061	15.1728	12.5186	17.9194	13.0187	12.2536	12.2579	12.5503	18.101	10.3572	11.0805	10.4779	15.2399	9.84808	14.5581	15.337	9.60376	15.0556	11.9694	14.0357	13.4356	10.7971	16.2253	14.4396	13.8885	16.8175	12.9719	12.4454
INSYN2B	0.0130382	0.00620875	0.0697064	0.107726	0.106001	0.0404846	0.0068432	0.0213738	0.00832335	0.0161651	0.853843	0.118024	0.166431	0.200716	0.00578099	0.0736394	0.396308	1.66931	0.126224	0.130618	0.310079	0.0119663	0.147114	0.0348615	0.0963513	0.0760454	0.00712353	0.31614	0.13488	0.0355902	0.0504559	0.0126126	0.41974	0.00576668	0.0594962	0.260827	0.0120916	8.19325	0.766173	0.494047	0.243359	0.00587691	0.303969	0.0210503	0.0492611	0.057973	0.0367728	0.233956	0.0264333
RN7SL242P	0	0	0.216575	0	0.169004	0.0583999	0	0	0.0840462	0.0652917	0	0	0.0390827	0.0397404	0	0	0	0	0	0.0356468	0	0.0604157	0	0	0	0	0	0.0886741	0	0	0	0	0	0	0	0.0798101	0.0610481	0.0491285	0.0364931	0	0.905341	0	0	0	0	0	0.0412577	0	0
RPSAP11	0.310681	0.464972	0.474573	0.458387	0.13294	0.177188	0.279538	0.121264	0.184167	0.253126	0.180531	0.489105	0.171281	0.174163	0.216469	0.118741	0.311323	0.487069	0.100258	0.264377	0.112291	0.183305	0.19728	0.254296	0.298171	0.304547	0.13337	0.209255	0.293342	0.15144	0.362597	0.100181	0.32973	0.431866	0.354428	0.336317	0.349866	0.182183	0.0984196	0.114667	0.893817	0.620171	0.376268	0.286628	0.245084	0.171032	0.20863	0.074663	0.164966
AC092114.1	0	0.0350001	0.453404	0	0	0	0	0.0401629	0	0.0182252	0	0.0289273	0.0218187	0	0	0	0	0	0	0	0	0	0	0	0.0246888	0	0	0.12376	0	0.0752362	0	0	0	0	0	0	0	0	0	0	1.01085	0	0	0	0	0	0	0	0
RN7SL169P	0	0	0.222571	0	0	0	0	0	0	0.0335495	0	0	0	0	0	0	0	0	0	0	0	0	0	0	0	0	0	0.31895	0	0	0	0	0	0	0	0	0	0	0	0	1.19623	0	0	0	0	0	0	0.0379343	0
VSTM2A-OT1	0.0322513	0	0.0265271	0	0.0331206	0.0114449	0.0270838	0.0704938	0	0.00639777	0.0262369	0	0.00382961	0	0	0	0.00335149	0	0	0	0	0.01184	0	0.00492764	0	0	0	0.00434447	0	0	0.0110941	0	0.00399335	0	0.029434	0	0	0	0.00357587	0	0.133068	0	0	0	0	0.00382406	0	0	0
AREL1	4.58805	7.00927	7.05457	5.26074	6.81804	4.7729	7.35764	5.03468	11.3451	3.86347	5.91316	5.19927	7.59701	7.36954	5.71976	13.9089	13.9295	6.58125	5.87916	12.0822	9.15914	4.7093	9.87348	2.89598	2.61323	5.94216	3.21124	5.38941	7.04188	7.18578	7.73933	7.34112	3.10049	4.01356	4.70814	7.87526	6.22736	5.22112	7.53115	7.89086	9.96839	4.89097	6.16615	4.86172	5.5048	7.52732	4.9279	13.0302	11.5544
AL445220.1	0	0.0333095	0.230136	0	0.059862	0	0	0.038223	0	0	0.0284523	0	0.0415297	0	0.0620293	0.0831728	0	0	0	0	0	0	0	0	0.0469926	0.0239988	0.0191086	0.0471131	0	0	0.060154	0	0	0	0.0797983	0	0	0	0.038778	0	0.549729	0	0.0370631	0.0225867	0.0609883	0	0	0.0588355	0
AC092471.1	0.142187	0	0.730942	0.0293701	0.182525	0.283823	0.111942	0.077697	0.136155	0.105773	0.173507	0.0279806	0.0422093	0.128759	0.0315222	0.0634003	0	0.0650163	0.114711	0	0.467662	0	0.0243082	0.0271558	0.0716423	0.195132	0.0388426	0.35913	0.0204296	0.12129	0.122277	0.0458489	0.022007	0.0314441	0.0811041	0	0	0.344882	0.0591188	0.0306125	0.419044	0.0320452	0.188348	0.0229563	0.0826484	0.0210741	0	0.119597	0.0240223
C8orf17	0.0070453	0.0603893	0.254974	0.0058211	0.00602935	0.00625037	0.0369779	0.0307988	0.0359808	0.0174699	0.0286573	0.0166371	0.0376461	0.0255198	0.00624764	0.0251317	0.0146427	0.0257722	0.0318297	0.0114455	0.0249549	0.168119	0.0144535	0.0161467	0.0567975	0.0580121	0	0.0379621	0.0647857	0.0673105	0.024235	0.0499794	0.0218087	0.0810182	0.0857317	0.0170837	0.032669	0.00525808	0.0234345	0.0546062	0.574455	0.0190539	0.00746604	0	0.0614279	0.00835368	0	0.00790128	0.028567
LINC02726	0	0	0	0	0	0	0	0	0	0	0.0232867	0	0	0	0	0	0	0	0	0	0.912518	0	0	0	0.0192305	0	0	0	0	0	0	0	0.0177216	0	0	0.0173526	0	0.0213634	0.0317378	0	0.168722	0	0	0	0	0	0	0	0
ZDHHC8	4.79419	9.65272	6.39805	6.59609	7.29094	6.54106	7.53217	4.57252	13.2353	9.31967	7.02831	10.1383	14.4267	19.1696	3.77902	11.0676	7.38507	13.5177	12.5157	20.1732	9.91963	3.46113	8.60504	8.80185	11.729	14.6135	6.71511	7.53922	4.74835	15.0656	9.88699	7.38943	10.6515	6.84656	7.92553	5.23088	9.80504	9.95475	37.9659	17.4081	19.0121	7.23821	9.63388	13.0041	8.12223	21.2113	13.903	35.9295	8.91862
ASB6	3.15129	4.83025	3.88623	4.01567	4.78558	5.72655	4.51128	3.05568	4.80386	5.47723	4.03642	10.6413	5.84145	7.10421	5.78407	9.02309	4.6572	6.66644	7.36561	7.74678	7.68611	6.11445	5.45831	10.4375	4.61211	5.50312	10.3443	5.35613	6.36203	11.1394	6.46403	5.84048	7.21203	4.29176	5.46894	6.2131	5.09575	7.33663	4.13418	8.51316	8.24012	7.03927	5.29835	7.75805	4.3052	5.16843	4.7031	5.93455	4.911
AC021146.4	0	0	0.172911	0	0	0	0	0	0	0	0.0570065	0	0	0	0	0	0	0	0	0	0	0	0	0	0.0470768	0	0	0.235987	0	0.0478204	0	0	0	0	0	0	0	0	0	0	0.481875	0	0	0	0	0	0	0	0
POLR1E	2.96529	7.85718	4.73716	6.87427	3.97638	7.91286	4.94278	4.86534	8.98304	6.49218	3.80525	17.1476	8.8674	6.13638	2.52604	9.30057	11.7881	9.08684	9.7148	7.25757	3.75314	4.72873	8.27612	5.46412	13.9815	7.0174	6.71435	7.32318	5.32291	18.7541	5.18045	6.70075	8.34548	6.72631	5.59367	11.1677	6.76315	8.82325	6.98545	10.6236	11.461	8.87558	6.28476	4.53871	4.58276	11.5077	6.03896	6.07941	8.22083
AC007032.1	0.115412	0	0.037971	0.1335	0.0395075	0.143345	0.0484599	0.0504526	0.0294707	0.0686835	0.0375556	0.327046	0.123339	0.153284	0.0204689	0.041169	0.0719601	0.225165	0.223463	0.149995	0.0233597	0	0.0947074	0.0352672	0.139563	0.380127	0.0882787	0.0466403	0.0530638	0.204775	0.238201	0.059544	0.128612	0.0204183	0.087775	0.0979488	0.085626	0.27563	0.230333	0.318052	0.0226755	0.14566	0.342451	0.104347	0.415925	0.602116	0.188071	0.11649	0.155989
ESCO2	0.264828	0.322283	2.83374	0.316061	0.205654	0.128351	2.03091	0.0750366	1.82838	0.103367	0.365055	3.49556	1.21855	1.17244	1.87876	5.18118	5.92327	1.44567	1.60002	1.09417	4.26089	1.10276	6.10206	1.26446	4.54013	0.767262	0.807862	1.52772	2.52122	2.14528	1.61952	1.01209	1.63803	3.00421	0.5371	5.53719	1.2462	2.16681	2.24028	2.74948	4.25412	4.09176	1.04982	2.12834	1.37829	2.76939	1.97181	5.18107	4.37315
LINC00687	0	0	0.298344	0	0	0.0321795	0.0761512	0	0	0	0.014754	0	0	0.0109489	0	0	0	0	0.0234104	0.00982107	0	0	0	0.02771	0.0243681	0	0.0198177	0.0366459	0	0	0.062386	0	0	0	0.0965525	0	0	0.0135354	0	0	0.766109	0	0.0192192	0	0.0105419	0.0107521	0	0	0.0245125
MIR3611	0.235551	0	0.774975	0	0.201584	0.208973	0.989049	0	0.300744	0.467268	0.383248	0	0.41955	0.284407	0.417764	0	0.12239	0	0.760132	0	0.119191	0.432373	0	0	0	0	0	0.475955	0.81226	0.321491	0	0.303818	0.145829	0	0.537437	0.285586	0	0.351595	0	0.202854	3.00819	0.212348	1.74732	0	0	0	0	0	0.477551
RNA5SP105	0	0	2.27692	0	0	0	0	0	0	0	0	0	0	0.10445	0	0	0	0	0	0	0	0	0	0	0	0	0	0.349596	0	0	0	0	0	0	0	0	0	0.129125	0	0	4.41912	0	0	0	0	0	0	0	0
AC011494.1	0	0	0	0	0	0	0	0	0	0	0	0	0	0	0	0	0	0	0	0	0	0	0	0.0630197	0	0	0	0.0555616	0	0	0	0	0.0510711	0	0	0	0	0	0	0	0.648309	0	0	0	0.0959	0	0	0	0
MTCO1P23	0.179364	0.0122019	0	0.0105856	0	0	0.21518	0.0140018	0	0.00635375	0.125071	0	0	0	0.0227224	0	0.0133137	0.00781104	0	0.00693782	0	0.023517	0.00876116	0	0.0258213	0.0175823	0	0.00862916	0	0	0.0220354	0	0	0	0.00974383	0	0	0	0	0	0.0503438	0.0115497	0	0.00827389	0	0	0	0.00718416	0
AL606534.4	0.110101	0.149799	1.0479	0.298899	0.323053	0.0976777	0.0660427	0.412551	0.451841	0.148206	0.127955	0.321901	0.186767	0.123441	0.0418436	0.271181	0.359588	0.210967	0.36545	0.272556	0.143259	0.0866137	0.118314	0.444585	0.158501	0.11872	0.68748	0.190688	0.0723171	0.128803	0.162314	0.213015	0.107114	0.16696	0.47849	0.171627	0.306321	0.187819	0.226709	0.0541815	0.448092	0.099255	1.15009	0.0507882	0.21942	0.671386	0.128154	0.0970179	1.61566
IGLVI-63	0.101827	0	0.418769	0	0	0	0	0	0	0	0	0	0	0.0307367	0	0	0	0	0.131439	0	0	0	0	0	0	0	0.166902	0.137168	0	0.0347445	0.350272	0	0	0	0	0	0	0.0379979	0.0282251	0	1.05034	0.0458981	0	0	0	0	0	0	0
ANO3-AS1	0	0	0.0224591	0	0	0	0	0	0	0	0	0	0	0	0	0	0	0	0	0	0	0	0	0	0	0	0	0	0	0	0	0	0	0	0	0	0	0	0	0	0.268243	0	0	0	0	0	0	0	0
VDAC2P3	0.11806	0.247368	0.213633	0.156073	0.101035	0.0418956	0.0743578	0.103221	0.030147	0	0.0960435	0	0	0	0	0.0701896	0.233103	0.0287914	0.0609574	0.0127864	0.0358437	0.0216709	0.0161468	0.072153	0.0475885	0.0324041	0.0903044	0.206746	0.0949926	0.112794	0.101528	0.0152276	0.0584727	0.0417736	0.0179578	0.0429413	0.153284	0.0352444	0.0130899	0	0.139175	0.0638582	0.275243	0.0762437	0.0548993	0.0139985	0.0887936	0	0.0159568
PTGR2	1.40721	0.867336	1.0678	0.702416	1.78466	0.992726	1.86617	1.02175	2.69037	0.753131	1.45413	1.97133	0.974966	0.84954	1.32306	0.728622	1.11878	0.918487	1.00358	0.39741	0.432628	1.52048	2.50762	0.767877	0.481639	1.57553	1.00836	1.50898	0.382801	1.59005	1.74546	0.746635	1.09762	1.22551	2.81098	1.40219	1.33649	1.22919	1.00301	4.73068	1.86779	0.984739	0.528737	0.358194	1.6317	1.07407	0.581405	1.0417	2.10001
AC023301.1	0.221563	0	0.0145791	0.0146451	0.0606761	0.0629003	0.102335	0.0193714	0	0.021976	0.144196	0.244164	0.0684036	0.240766	0	0.131725	0.0322342	0.037823	0.0800792	0.739082	0.0313916	0	0.0181816	0.0135409	0.0476317	1.0399	0.0532634	0.298461	0	0.042336	0	0	0	0	0.0674029	0	0.00821908	0.0198429	0.280051	1.36619	0.130595	0	0.131485	0	0.0721206	0.0105084	0.0499917	0.318057	0
CREB3L4	3.95188	1.03872	4.95047	1.55751	10.0654	2.66383	3.32152	6.54097	15.2186	0.814662	6.01907	5.14038	9.79688	4.8813	1.89849	1.22878	7.11155	4.62174	1.86405	1.41089	2.77981	3.57757	3.80277	2.91616	2.01268	1.61686	3.10815	3.91778	10.1219	3.34466	7.3586	3.05225	3.1635	3.34094	4.52114	3.92203	2.19773	7.994	2.62377	4.59188	3.02907	7.68356	2.27587	2.94779	4.25373	3.12519	3.25326	1.3968	4.58152
AC020765.1	0.0596058	0	1.22566	0	0	0	0	0	0	0.0886812	0	0.0469187	0.176945	0.0719689	0	0	0	0	0.11541	0	0	0	0	0	0.240264	0	0	0.36132	0	0	0	0.0384404	0	0.105453	0.0453326	0	0	0	0	0	0.995441	0	0	0	0.0692936	0	0	0	0
AC010598.1	0	0	0.936741	0.313661	0.812206	0.168396	0.19925	0.414887	0.121173	0.188268	0.617663	0	0.112695	0.229182	0	0	0.3945	0.115725	0.490027	0.41115	0.384188	0	0.129801	0	0.510075	0.260491	0.414824	0.383537	0.10909	0.129533	0.326467	0.244824	0.705078	0.839527	1.4436	0	0.352064	1.69994	0	0.163465	2.05114	0.171115	0	0.122582	0.220663	0.112531	0	0	0.256548
AC009492.1	0	0	0.10442	0	0	0	0.133265	0	0	0	0.206556	0	0.0753738	0.0766422	0	0	0	0	0	0	0	0	0	0	0	0	0	0	0	0	0	0	0	0	0.289658	0	0	0	0	0	0.374146	0	0	0	0	0.0752645	0	0	0
RNU6-190P	0	0.730197	1.7342	0.633473	0.164034	0.850234	0	0.837909	0.367084	0.475285	0.467789	0.301752	0.341399	1.15715	0	0.113955	0.0995918	0.818016	1.11337	0.415181	1.35784	2.81466	0.655369	1.025	0.515076	0.789136	0.418891	1.29099	0.660957	0.91562	0.494501	0.988898	0.949321	0.678206	1.1662	1.39433	0.711031	2.14576	0.425037	1.48561	2.25955	0.345585	0.609361	0.371352	0.111413	0.681808	0.240265	0.429922	0.647659
BAK1P2	0	0	0.152907	0	0	0	0.0325242	0	0	0.0153658	0	0	0	0	0.0274757	0	0.0321977	0.0188901	0	0.0335566	0	0.0284366	0.0211878	0	0	0.0212604	0	0.0626059	0.0356142	0	0.0799352	0	0	0	0.0235643	0.0375652	0.0574685	0.0462478	0.0171766	0	0.365252	0	0	0.0400189	0.0180098	0	0	0	0
AP006248.3	0.0284167	0	0.116866	0	0	0.352946	0.0298296	0	0	0.197299	0.0693524	0.0223682	0.0168715	0	0	0.0168945	0	0	0.0550212	0	0.143791	0.0260806	0	0.151962	0	0	0.0155258	0.0382794	0	0	0.0244376	0	0.0527784	0	0.648361	0.844097	0	0.169665	0.0157536	0.0489445	0.251243	0	0.180683	0	0.0165177	0.067388	0	0	0
AC104010.1	0	0	0.107205	0	0	0	0	0	0	0	0.106032	0	0	0.157372	0	0	0	0	0.0841213	0.0705807	0.0659523	0	0	0	0	0	0	0	0	0	0	0	0	0	0.198255	0	0	0	0	0	0.128041	0	0	0	0	0	0	0	0
ELOCP36	0.0594246	0	0	0	0	0	0	0	0	0	0	0	0	0	0	0	0	0	0	0	0	0	0	0	0	0	0	0	0	0	0	0	0	0	0	0	0	0	0	0	0	0	0	0	0	0	0	0	0
FABP5P5	0	0	0.0792154	0.159148	0	0	0	0	0	0	0	0.0379048	0	0.0581424	0	0	0	0.0293588	0	0	0.0243666	0	0.0329299	0.0367874	0	0	0	0.0648675	0	0	0	0	0	0.0425967	0	0	0	0	0.0266957	0	0.804199	0	0	0	0.0279905	0	0	0	0
PARP6	3.10942	4.96228	3.97421	2.51875	4.9916	4.03644	3.97335	3.25387	2.98075	4.01767	5.18932	4.6272	8.35425	7.65593	3.64946	7.09093	4.29909	4.75021	9.4702	3.33736	8.06236	3.50429	3.77147	4.26179	6.13543	5.50836	7.81004	7.43957	6.53356	5.93589	3.31629	2.32968	4.95729	1.88987	7.60456	4.54915	3.86609	9.70912	5.18404	11.4944	7.57416	10.5735	6.36139	6.33758	4.61743	6.03785	5.6905	6.17525	0.360521
VWC2L-IT1	0	0	0.137736	0	0.0358275	0	0	0	0	0	0	0	0	0	0	0	0	0	0	0	0	0	0	0	0	0	0	0.0563944	0	0	0	0	0	0	0.222877	0	0	0	0	0	0.37014	0	0	0	0	0	0	0	0
RARRES2P6	0	0	0.327436	0	0	0	0	0	0	0	0	0	0.131307	0.106814	0	0	0	0	0	0	0	0	0	0	0	0.0607027	0.0483336	0.0893762	0.0508428	0	0	0	0	0.0782546	0.538248	0	0	0.0330117	0.0245214	1.37133	1.04287	0	0	0	0.0257108	0	0	0	0
RFPL4AP6	0	0	0.114048	0	0.0197771	0.0205021	0	0	0	0	0	0.0363814	0.631144	0.223223	0	0	0	0.0704471	0.0298302	0	0	0	0	0	0.0155253	0	0	0.155651	0	0	0.0198736	0.0149036	0.0143071	0.0613272	0	0	0.0642954	0	0.0128114	0	1.04431	0	0	0	0.24179	0.137006	0.0434522	0	0
AP003398.1	0.0614802	0	0	0	0	0	0	0	0	0	0	0	0	0	0	0	0	0	0	0	0	0	0	0	0	0	0	0.124227	0	0	0	0	0	0	0	0	0	0	0	0	0.543571	0	0	0	0	0	0	0	0.0415479
LINC00051	0	0.0178012	0.338218	0	0	0.033164	0	0	0	0	0	0.0147126	0.61034	0.0451354	0	0	0	0.113955	0.470468	0	0.0189156	0	0	0	0.0125568	0	0.0816958	0.012589	0	0.140307	0	0.0361619	0.497577	0	0.0710759	0.0226612	0.48535	0	0.0518091	0	0.624292	0.0336995	0	0.0120707	0	1.48486	0.0117146	0.0628854	0
AC019330.1	0	0	0.350968	0	0	0	0	0	0	0	0	0	0	0.0234184	0	0	0	0	0	0	0	0	0	0	0	0	0.0635817	0.235145	0	0	0	0	0	0	0.0295022	0.0235155	0	0	0.0215049	0	0.495397	0	0	0	0.0225479	0	0	0	0
SMCR8	4.37819	5.99377	7.89371	5.24079	6.65903	6.06931	7.07724	4.4958	8.74821	6.36043	5.81902	2.22689	14.0948	12.6326	6.10435	10.8737	11.394	6.75385	5.53255	7.70855	4.78451	1.81407	11.2395	2.43546	3.02541	4.42694	6.49367	5.78639	15.8114	6.67981	8.96398	7.036	6.70616	7.93585	4.21701	7.78191	6.0664	7.07088	5.38453	6.84946	5.85998	5.03263	7.88791	8.99479	6.37595	4.63125	3.72534	5.35637	7.2708
AL357552.1	0.14133	0.269205	0.736226	0.0389242	0.4838	0.459741	0.0494524	0.102972	0.451115	0.0934536	0.268274	0.185414	0.36361	0.511933	0.167105	0.112033	0.146868	0.0574441	0.273647	0.0510222	0.166867	1.38359	0.161079	0.0719791	0.221545	0.193956	0.257391	1.0471	0.324904	0.160746	0.24308	0.394963	0.0874977	0.791786	0.716583	0.19991	0.480589	0.492232	0.235051	0.243425	1.99004	0.254817	0.199694	0.030424	0.246452	0.0837884	0.206686	0.34342	0.0955102
AC073900.1	0.0251942	0.0959796	0.0828903	0.0208164	0.0431223	0	0	0.0826031	0.0482507	0.0374838	0.0409918	0.0594949	0.074791	0.0304198	0.0446835	0.074893	0.039272	0.168964	0.130084	0.0409296	0	0.0693691	0.0344576	0.057741	0.0507774	0.0518633	0.151416	0	0.0434392	0.0515795	0	0	0.0311955	0.111432	0.0191612	0.106911	0.0467302	0.0940153	0.0139671	0.021697	0.420754	0.0908498	0.106795	0.0325411	0.0732226	0.0448095	0.0473719	0.0282552	0.0340522
CAPN2	33.8201	64.3696	27.1774	44.6887	40.2814	29.0888	51.9582	35.6784	34.4416	25.3975	36.0011	10.2992	17.3783	25.8128	60.7867	24.6495	40.5919	35.6383	27.9403	41.1876	32.4117	23.1212	34.5157	27.6901	23.4887	28.1627	34.0948	19.6473	37.4598	33.5733	58.5989	60.4824	30.3904	27.2888	41.4498	23.7926	60.8178	19.9185	27.6583	23.5548	24.5342	55.9096	32.0153	35.3805	41.5389	32.7275	49.3082	39.4105	23.2687
EIF2S2P6	0.0427338	0.0610493	0.38664	0.0353083	0.0365714	0.0379121	0.0448585	0.0233516	0.0818417	0.021193	0.0695292	0.0168189	0.101487	0.116094	0.0568433	0.0127032	0.0666122	0.0521078	0.0689518	0.0462825	0.0216237	0.0392207	0.058446	0.0489694	0.0143546	0.0879692	0.011674	0.0719568	0.0368402	0.0729065	0.0551247	0.0413392	0.105826	0.0756033	0.195004	0.103622	0.0198156	0.0797332	0.0710718	0	1.04952	0	0.0905717	0	0.136618	0.0760048	0	0.131796	0.0577584
RN7SL265P	0	0	0.643229	0	0	0	0	0	0.0416029	0	0	0	0.0773837	0.196715	0	0.0387446	0.0338612	0.0397322	0.0841213	0	0.0329762	0.179435	0.0445651	0	0.0437814	0.0447177	0	0	0.0374542	0.133419	0.280217	0.0420282	0.0806923	0	0.396509	0.553084	0	0	0.0722564	0.056123	0.832267	0	0	0	0	0.0386358	0	0	0
AC079866.2	0	0.108466	0.53082	0	0.194929	0.370471	0.19925	0.207443	0.145408	0.0941341	0.0926494	0	0.180312	0.0458365	0.100993	0.112848	0.03945	0	0.514528	0.08223	0.230513	0.627151	0.129801	0.0290013	0.0510075	0.104197	0.0414824	0.178984	0.087272	0.388599	0.261173	0.318271	0.0705078	0.167905	0.317592	0.253145	0.246445	0.11333	0.168364	0.130772	1.19339	0.171115	0.281608	0.0490328	0.066199	0.0900251	0.0237932	0.0851497	0.410477
AL023806.3	0	0.0269465	0.131873	0.0155847	0.112996	0.0753029	0.0792002	0.0618428	0.0541861	0.140316	0.0230171	0.0816607	0.0895904	0.0854045	0.12545	0.0112141	0.0441029	0.0747494	0.0973907	0.0204286	0.0715836	0.138493	0.0386962	0.0864583	0.114047	0.174729	0.0206111	0.0254088	0.0542029	0.0836684	0.0405524	0.0729867	0.0934209	0.066741	0.136282	0.0571722	0.0524784	0.204122	0.0575123	0.105586	0.203828	0.0510126	0.00999434	0.0304533	0.115122	0.0503216	0.023644	0.0581733	0.0382409
AC094108.1	0	0	0.0271176	0.0272404	0	0	0	0	0	0	0	0	0.0782972	0.0398074	0	0.019601	0.0513914	0	0	0.0178535	0.0333654	0	0	0.0251866	0	0	0.018013	0.0666177	0.0947408	0	0	0	0	0	0	0	0	0.0738171	0	0.113571	0.129553	0	0	0	0.0191638	0.0586378	0.0206636	0.0184874	0
GUCA1B	0.0351316	0.217485	0.852437	0.261244	0.360786	0.529849	0.239709	0.115184	0.616754	0.740471	0.657342	0.110615	3.28516	1.91943	0.171347	0.334186	0.328572	0.21419	0.226742	0.304391	0.391092	1.38647	0.480486	0.37574	0.271421	0.277226	0.0767779	0.378598	0.242291	0.203785	0.377651	0.396492	0.326249	0.357384	1.32259	0.106485	0.276938	0.183537	0.408998	0.24204	1.03537	0.0475064	0.670133	0.113441	0.643254	0.177037	0.0770662	0.315199	0.0474833
TSPOAP1-AS1	0.108585	0.165465	0.910988	0.246722	0.274133	0.558732	0.119683	0.124604	0.419379	0.549277	0.278257	0.286333	0.280438	0.193383	0.154066	0.203353	0.180543	0.307839	0.483563	0.061741	0.516483	0.11959	0.289593	0.161758	0.0474167	0.298035	0.0622928	0.351052	0.446205	0.140792	0.424878	0.10154	0.292428	0.321776	0.297299	0.0921551	0.161122	0.988683	0.39429	0.0654586	0.38935	0.592227	1.51316	0.133237	0.220908	0.0836876	0.0306253	0.237466	0.0843881
AC132008.1	0.0683591	0	0.562263	0	0.175505	0.181938	0.215274	0.298835	0	0.406817	0.333667	0.215235	0.121758	0.0825378	0.0606196	0.0812825	0.0355188	0.208386	0.0441195	0	0.0345904	0.376437	0.0467466	0.0522226	0.0459246	0.14072	0.0746974	0.138127	0.432164	0.41985	0	0	0.169285	0.120939	0.935817	0	0	0.102036	0.151587	0.0588703	0.201463	0	0	0.0882934	0.0794696	0.202635	0.0428445	0	0
QTRT1	3.66505	5.92801	5.46182	3.95597	4.62919	4.32861	4.00882	5.75592	6.52789	4.0762	4.51177	12.4012	5.57704	6.81334	3.88191	5.95741	8.49986	5.36211	5.44458	5.00341	6.26739	5.9271	9.3119	8.21244	11.1547	12.9108	7.96614	8.78385	7.60004	6.55036	8.10751	5.60947	3.53587	8.9194	13.4429	7.42206	9.61012	3.62014	11.6095	6.82803	15.113	6.95231	9.13295	8.34859	8.99193	8.64405	6.11962	7.20427	5.49675
AL592546.1	0	0	0.974589	0	0	0	0	0	0	0	0	0	0	0	0	0	0	0	0	0	0	0	0	0	0	0	0	0	0	0	0	0	0	0.131017	0	0	0.137358	0	0	0	0.873007	0	0	0	0	0.0878086	0	0	0
AC068722.1	0	0	0.392522	0	0.0131744	0	0	0	0.0196549	0	0.0125235	0.0121176	0.0182796	0.0278809	0.0136513	0.0366091	0	0.0187711	0	0	0.00778965	0	0.0105272	0	0.0206841	0.0105632	0.0925189	0.0622115	0	0	0	0	0	0.285968	0.0702477	0	0	0.0114891	0.00853422	0.0132574	1.02836	0	0	0.00994169	0.00894815	0.00912656	0	0.0258969	0
IRS3P	0.0971705	0.203599	0.303711	0.69046	0.0997899	0.051724	0.122402	0.0637177	0.0248128	0.00963799	0.189719	0.12238	0.103845	0.152523	0.292974	0.0231081	0.0100978	0.0473943	0.0752576	0	0.0393354	0.321056	0.0531592	0.0296932	0.0391683	0.266706	0.0743261	0.196343	0.268062	0.17241	0.48467	0.225598	0.0481266	0.343822	0.679899	0.141373	0.216278	0.130537	0.0754167	0.28452	0.553657	0.192717	0.226542	0.0251013	0.271113	0.115216	0.133985	0.0326929	0.0656672
FLYWCH2	4.68358	4.33785	8.32899	6.52059	6.21453	5.2479	4.46539	4.55509	6.40044	6.20106	5.97741	16.607	8.63126	7.35844	7.06189	5.06661	7.40482	8.51404	7.95916	6.98827	6.52276	5.153	9.88268	17.6383	21.1017	8.38334	18.0768	8.82697	20.1183	12.1299	7.63669	10.8072	7.30664	11.4535	14.4116	5.15749	11.3968	7.32231	10.6955	11.0396	12.8463	1.31702	8.68194	6.07711	15.0273	10.3935	15.6827	7.0838	11.9636
CDC25C	0.0449147	0.378878	3.12432	0.418816	0.400852	0.0740013	1.05072	0.0560989	1.13872	0.105009	0.626379	2.80816	1.77142	1.65403	2.10527	2.35367	3.6106	1.16967	4.02523	1.12577	2.25974	2.63234	3.83491	1.70581	3.14243	1.14913	2.2962	2.15219	4.99308	2.03172	1.48431	1.74209	1.4102	4.18309	1.52741	2.38436	1.54714	5.05208	3.0093	2.17161	4.0026	3.97384	1.37351	1.72794	1.93194	1.68136	2.19976	2.18397	4.89117
IER3	28.1582	89.5712	19.923	77.9207	31.9945	18.2146	51.1404	13.6457	23.0288	19.027	12.9373	13.8345	3.19294	24.8157	71.5607	13.9892	53.8034	20.8154	31.0895	75.9211	17.0717	120.311	210.255	157.529	45.8155	41.6409	16.0699	38.7371	103.239	53.5447	143.952	59.7413	17.9683	145.254	125.378	71.6527	73.0868	32.0769	185.796	28.2105	67.9439	43.3863	18.9001	191.968	61.8659	89.1529	133.596	122.485	92.6806
AC091944.1	0	0	0.0716291	0	0	0	0	0	0	0	0	0	0	0	0	0	0	0	0	0	0	0	0	0	0	0	0	0	0	0	0	0	0	0	0	0	0	0	0	0	0.299428	0	0	0	0	0	0.0272907	0	0
AC103834.1	0.135769	0	0.335015	0	0.232381	0.361349	0.570077	0.14838	0.0866726	0.134664	0.11045	0.213741	0.161216	0	0	0.080718	0.141088	0.165551	0.350505	0.147043	0.206101	0.249215	0	0.10372	0.364845	0.0931618	0	0.274335	0.546207	0.092652	0.233514	0.175117	0.252163	0	0.206515	0.246913	0	0	0.225801	0.116923	0.933633	0.24479	0	0.17536	0.0789177	0.0804912	0	0.0761321	0
AL354809.1	0.0533686	0.0508281	0.190218	0.0293968	0.243588	0.0946939	0.130718	0.136093	0.0681393	0.0970464	0.0723604	0.0560121	0.126743	0.128876	0.0946526	0	0.0277298	0.0542295	0.0574076	0.0192668	0.27005	0.0816355	0.0973214	0.0407707	0.0358538	0.0976546	0.0291585	0.167746	0.0408963	0.0728402	0.275373	0.0458906	0	0.110155	0.324712	0.0107842	0.065992	0.385027	0.0394484	0.199163	0.768946	0.0801859	0.0754077	0.0689315	0.0206809	0.0105466	0.0111497	0.0698282	0.0120221
AC090821.1	0	0	0.125631	0	0	0	0	0	0	0	0	0	0	0	0	0	0	0	0	0	0	0	0	0	0	0	0	0	0	0	0	0	0	0	0	0	0	0	0	0	0.450144	0	0.161861	0	0	0	0	0	0
AC009014.4	0	0	0	0	0	0	0	0	0	0	0	0	0	0	0	0	0	0	0	0	0	0	0	0	0	0	0	0	0	0	0	0	0	0	0	0	0	0	0	0	0	0	0	0	0	0	0	0	0
ALX1	0	0	0	0	0	0.0120033	0	0	0	0.0603892	0.0220136	0.138451	0.490008	0.506422	0.0839864	0.00804387	1.08965	0.131982	0	0.8499	0.123233	0	0	1.0026	0.645359	0.0185679	2.72033	0.0820158	0.715388	0.286227	0.0814472	0.00872557	0.167527	0.0119683	0.483631	0.00820194	0.163119	0.100977	2.11519	6.80467	2.71146	0.0609857	0	0.00873768	0	0.898382	0.0763195	0.766273	0
CYP2A7P2	0	0.0290484	0.0501739	0	0.0261021	0.0270589	0	0	0	0.0302522	0	0.0240083	0.0724341	0	0.0270471	0.0362664	0.047543	0	0.0590555	0.0165166	0	0.0279929	0	0	0	0	0	0.0205431	0	0	0.0262294	0.0590099	0.0377655	0	0.0463934	0	0	0.0910526	0.0169087	0	0.269665	0	0.0969654	0	0	0.0180823	0.0382325	0	0
INSR	10.2776	2.99674	14.2297	2.2551	11.9318	11.4863	15.4937	9.0815	14.6508	9.16979	10.1948	4.92412	4.71033	5.47625	7.04702	5.13382	11.3957	3.90973	6.03804	4.0683	3.4882	11.8948	15.0505	5.69502	6.76892	7.36295	3.2359	8.34488	15.0552	4.65454	13.1242	7.07694	9.07064	8.12174	23.1352	7.87021	5.04505	4.99124	4.16696	13.0703	3.73611	7.47256	8.49863	9.89442	2.74888	5.16043	2.5513	5.37609	12.5334
MIR466	0	0	0.191437	0	0	0	0	0	0	0	0	0	0	0.140511	0	0	0	0	0	0	0	0	0	0	0	0	0	0	0	0	0	0	0	0	0.177013	0	0	0	0	0	0.685934	0	0	0	0	0	0	0	0
RNU4-62P	2.55663	2.2917	10.0195	1.36684	4.24721	3.7358	2.05228	2.7941	0.960066	3.05791	3.91503	2.24921	2.05365	1.90662	0.666815	0.536464	0.546989	1.10028	8.54154	2.11742	3.50055	8.83371	2.98243	2.41268	4.54653	13.8281	4.68353	4.25431	0.60503	1.0263	10.8638	3.39458	0.558639	0.93123	1.71566	0.0911677	7.67093	0.673439	5.83609	0.259029	3.39801	2.44036	28.5275	4.85614	2.18541	2.49647	1.7909	1.01197	1.62612
CST13P	0	0	0.0277973	0	0	0	0	0	0	0	0	0	0	0	0	0	0.00877992	0	0	0	0	0	0	0	0	0	0.0276968	0.045525	0.00971155	0	0	0.0108975	0	0	0	0	0.015671	0	0	0	0.1826	0	0	0	0	0	0	0	0
PCDHB19P	0.0188471	0.131633	0.21186	0.0311444	0.0430114	0.156058	0.0197841	0.0274636	0.0120317	0.342718	0.0715512	0.0890129	0.0857885	0.185843	0.0779951	0.0597604	0.0228498	0.0995858	0.271664	0.0340203	0.00317894	0.0172977	0.0214806	0.0911882	0.0379852	0.146568	0.0995405	0.198876	0.0722125	0.0557341	0.378185	0.0324125	0.0466729	0.0555728	0.200675	0.186613	0.0174788	0.257877	0.121898	0.0595135	0.185149	0.0226541	0.0665754	0.0121715	0.0620792	0.0223472	0.0433126	0.197278	0.0551925
OR10A3	0	0	0.0454686	0	0.063078	0	0.116057	0	0	0	0.0149904	0	0.0328206	0.0222486	0	0	0	0	0	0	0.0186482	0	0	0.0422309	0	0	0.0100676	0.0744662	0	0.0125748	0	0.0118835	0.011408	0	0.0280284	0	0	0.165027	0.0102153	0	0.271529	0	0	0	0.0107108	0	0	0	0
ALMS1P1	0.106382	0.0112576	0.486116	0.0292991	0.0708102	0.104866	0.0744477	0.0775091	0.143371	0.0527584	0.0769277	0.0930431	0.1965	0.328255	0.0419279	0.126494	0.0184251	0.0792722	0.221238	0.0512073	0.107661	0.141031	0.0484989	0.0541802	0.182643	0.129773	0.129162	0.254764	0.0543471	0.0483986	0.0508254	0.053361	0.139041	0.0731922	0.314642	0.0286622	0.197318	0.247009	0.13761	0.0508975	0.905732	0.0852472	0.212945	0.0229008	0.109931	0.105115	0.0222253	0.0198846	0.0878686
GLYATL3	0	0	0.243214	0	0	0	0	0	0	0	0	0	0	0.0105008	0	0	0.00903769	0	0	0	0.0528088	0.0319279	0	0	0	0	0	0.164015	0	0	0	0	0	0.0153864	0.0396862	0	0.0161311	0	0.077142	0	0.991065	0	0	0	0	0.237177	0	0	0
RARRES2P8	0	0	2.97953	0	0	0	0	0	0	0	0	0.0419328	0	0.0964815	0	0	0	0	0	0	0.026956	0	0	0.0406966	0	0	0.058211	0.538206	0.0306165	0.0363539	0	0	0	0	0	0	0	0	0.0885977	0	4.08196	0	0	0	0	0	0	0	0
AC096637.1	0	0	0.554508	0	0	0	0	0	0	0	0	0	0.0667101	0	0	0	0.0583814	0.0685038	0	0	0	0	0	0	0	0	0	0.151357	0.0645762	0	0.28988	0	0	0	0	0	0	0	0.06229	0	0.883042	0	0	0	0	0	0	0	0
EED	1.45181	1.71975	2.79625	1.29164	1.80764	1.37947	2.32256	1.00803	2.60789	1.67217	1.63673	3.7596	1.56014	1.35592	2.40685	2.84952	3.43004	1.71761	2.1402	2.72223	2.41117	4.21989	2.96508	4.58331	4.52292	2.59855	3.66461	2.93917	2.43111	1.75902	2.90442	2.38295	1.6993	1.41243	2.93101	3.12174	1.94855	2.79096	2.4609	4.15883	3.39448	3.29336	3.06522	2.83976	2.90745	2.32277	1.87226	2.42355	18.8918
HTR6	0.0492709	0.0093851	0.356629	0.0325677	0.0421659	0.0961655	0.0724089	0.0107695	0.106943	0.0928531	0.120248	0.0698105	0.321782	0.0951847	0.034954	0.0468685	0.0256007	0.126166	0.0890396	0.0586987	0.0349042	0.0361764	0.0134774	0.0677525	0.0860623	0.108188	0.0430715	0.112831	0.113269	0.0874217	0.11864	0.0254203	0.0610073	0.104602	0.112418	0.328553	0	1.31644	0.0655552	0.424317	0.696998	0.0266505	0.146197	0.0700028	0.0229116	0.0292105	0.0185285	0.0442057	0.0199782
NATD1	4.74593	2.36007	3.88729	3.75093	5.10324	3.22906	7.56233	4.16414	3.43217	6.79749	5.69941	1.43875	7.49042	6.70451	2.81628	1.70662	2.52569	3.0482	2.0446	3.65643	1.17968	0.629532	2.05247	1.22672	1.34514	3.37627	1.80448	2.95354	2.89851	1.54496	2.65954	3.87637	3.05848	5.45378	3.7331	0.68741	2.03706	3.33783	2.38705	3.14475	1.41777	1.18309	4.43273	2.45042	2.51897	1.72768	1.42639	2.21884	2.0578
AL158032.2	0	0	0	0	0	0	0	0	0	0	0	0	0	0	0	0	0	0	0	0	0	0	0	0	0	0	0	0	0	0	0	0	0	0	0	0	0	0	0	0	0	0	0	0	0	0	0	0	0
AC087477.4	0	0	0.534046	0	0.123479	0.0640028	0	0.0788438	0	0.017889	0.0293447	0	0	0	0	0	0	0	0	0	0	0	0	0	0	0	0	0.218658	0	0.024616	0.0310204	0	0	0	0	0	0	0	0	0.124258	1.66548	0	0	0	0	0	0	0	0
BX679664.1	1.54551	4.12143	3.11445	2.17083	0.92585	1.37113	0.486706	1.18235	1.23329	1.22635	0.754378	6.02191	1.51403	1.07299	2.26137	0.41348	1.28485	4.85267	1.34661	1.33908	1.01666	5.10644	0.686972	2.2433	2.95914	2.81032	1.56215	1.71758	0.62177	0.738287	1.72782	0.647865	1.48308	4.10141	1.58682	2.24856	3.15327	3.28734	0.856795	0.798588	4.32708	3.83149	7.04257	1.79658	1.07802	2.01578	1.50142	0.563317	1.82778
AHCYP3	0	0.0145583	1.05612	0.0126298	0	0	0	0.0167058	0.00975829	0	0	0.0120323	0.018151	0.0553693	0	0.00908788	0	0.00931951	0.029597	0	0	0	0	0.0233552	0.0102693	0	0.0167032	0.0720693	0	0.0312945	0.0131455	0.0197161	0	0.0135217	0	0	0	0.0912662	0.00847416	0	1.17129	0.0137802	0	0	0	0	0.00958055	0.00857156	0.0103301
BDH1	2.62778	9.86367	6.56356	7.28629	3.95981	1.39116	2.57604	2.72886	10.1474	0.544685	2.48153	9.96237	15.3175	16.5039	5.44997	2.6782	2.53903	7.36183	5.80514	1.31845	2.59424	9.46	5.1797	5.30958	10.2882	3.02485	1.27749	3.35343	8.75822	15.9798	1.44813	8.45958	11.574	3.99055	5.22392	1.75683	5.45292	5.17751	1.60305	0.489552	4.0566	9.38871	0.504658	9.68765	7.14593	7.83017	13.6182	1.0862	1.80048
MRPL46	0.884524	0.801889	1.34256	0.826263	1.18098	0.693036	1.5826	0.760723	1.1759	0.703972	0.998996	1.21306	1.08279	0.711991	0.84907	0.753569	1.04553	0.826518	1.02797	0.439484	0.967444	0.661163	1.17441	1.53954	1.49478	0.901028	1.00805	0.951985	1.3661	0.898172	1.09525	1.36043	0.645463	1.23146	0.538635	0.996864	1.53349	1.08209	0.899834	1.17272	1.4333	1.78112	1.34321	1.4212	1.21027	1.20196	0.86872	0.540311	1.14827
PVT1	0.17796	1.56608	2.33907	1.27923	0.420342	0.659941	0.410978	0.217829	1.17697	0.487174	0.347456	6.27564	2.19345	2.56557	3.79695	2.59215	1.52755	4.47665	4.56442	3.16091	1.23548	10.2049	3.03997	3.73324	2.64458	4.16649	2.97136	2.99656	2.69809	7.00249	1.60693	1.00537	3.75477	2.02758	6.92158	5.85147	4.39667	1.93115	3.78645	6.89966	5.68877	1.7904	3.50774	1.78138	3.77771	8.39606	4.90542	2.96179	2.76367
AL035460.1	0	0	0	0	0	0	0	0	0	0	0	0	0	0	0	0.0373743	0	0	0	0	0	0	0	0	0	0	0.0228976	0.0352843	0	0	0	0.0135139	0	0	0	0	0	0	0.0116168	0	0.0102927	0	0	0	0	0	0	0	0.0354026
AC244517.7	0.0491224	0.140352	0.242423	0	0	0.697277	0.103129	0.161055	0.28223	1.68093	0.519504	0.154667	0.291647	0.415177	0.261365	0.0876135	0.102094	0.898466	0.507264	0.585217	0.0497128	0	0.201551	1.01322	0.0330011	0.370775	0.0268385	1.12491	0.367014	0.301701	0.844876	0.063359	0.243293	0.217265	2.42837	0.684903	0.273336	2.16301	0.544646	0.549949	0.241283	0.132851	0.26028	0.0317235	0.142766	0.203857	0.738906	0.99163	0.298769
Y_RNA	0	0	0	0	0	0	0	0	0	0	0	0	0	0	0	0	0	0	0	0	0	0	0	0	0	0	0	0	0	0	0	0	0	0	0	0	0	0	0	0	0	0	0	0	0	0	0	0	0
AL157871.3	0.133452	0.444847	1.70137	0.220526	0.628143	0.710366	0.560348	0.364619	0.255581	0.330915	0.434261	0.78785	0.356546	0.604244	0.591713	1.42813	0.450712	0.650903	2.23941	0.216801	0.776572	1.46977	0.730077	0.4078	0.672411	2.06037	0.692672	0.808962	0.230094	0.774103	1.03288	0.430322	0.454411	0.413174	2.18215	0.525848	0.556934	0.497992	0.55487	0.459711	1.9665	0.541378	1.41422	0.129276	1.20235	0.197794	0.376388	1.12249	0.270558
LINC02598	0	0.0993952	0.457814	0	0	0	0.109552	0	0	0	0.0283004	0.109533	0.30981	0.357027	0.123396	0	0.0180754	0.31814	0.202071	0.0941914	0.0880147	0.0319279	0.0475784	0.186031	0	0.0238706	0	0.257739	0	0.21366	0.0299164	0.0673049	1.09839	0	0	0	0.193573	0.181741	0.0192855	0	1.84543	0	0	0	3.13424	0.10312	0	0	0
FEZF2	0.0445753	0	0.0439965	0	0.00762947	0	0	0.00974313	0	0	0.00725254	0	0	0	0	0.0106004	0	0	0	0	2.39088	0	0	0.00681061	0.00598925	0	0	0.00600461	0.0051237	0	0	0.00574941	0.0110386	0.0157722	0.027121	0	0.00826781	0	0.00988459	0	0.192675	0	0	0.00575739	0	0.00528533	0.00558756	0.0049991	0
AL359273.2	0.172824	0	0.14215	0	0.110927	0.038331	0.0907083	0	0.165492	0	0.123021	0	0	0	0	0	0	0	0	0	0	0	0	0	0	0.0592942	0	0.0145504	0.0620788	0	0	0	0	0	0.0821497	0	0	0	0	0	0.297112	0.03895	0	0.0139513	0	0	0	0	0
LINC00930	0.342167	0.0224744	0.397894	0.0487434	0.585651	0.0942082	0.817442	0.283686	0.075322	0.0585143	0.374344	0	0.0980723	0.0284922	0.617317	0	0.0122612	0.0287741	0.0761508	0	0.0119407	0.346525	0.016137	0.0180274	0	0.0485768	0.00644643	0.0794695	0.0203433	0.0241555	0.507334	0.0228276	0.00730467	0.166994	1.09477	0.0143051	0.131307	0.132087	0.00654101	0.0101611	0.417273	0.0212732	0.0125035	0.182874	0.0617244	0.01399	0.036975	0.0198486	0.00797359
RFC4	1.3634	2.43545	4.85051	1.1211	1.6469	1.2385	3.72519	1.53994	2.85681	1.24554	2.23421	27.2356	22.1384	17.0801	3.9337	11.22	6.41295	11.8123	8.34476	5.65564	13.9332	4.82564	8.42231	16.1865	22.364	8.102	7.55598	8.70843	4.9564	15.4298	6.09802	3.3572	9.95932	8.56346	4.81745	6.58434	8.4032	12.1082	6.46618	5.99432	9.74086	10.1621	5.93827	8.41309	7.52681	20.7411	19.5353	6.69048	5.95146
KRT17P2	0.0820309	1.8403	0.0749684	0.135554	0.0312008	0.00808614	0.105245	0	0.0407301	0	0.0667335	0.581136	0.384213	0.995956	0.1859	1.73944	0.0236792	1.73377	0.72356	0.962465	0.299783	0.0501915	0.137123	4.03158	0.600081	0.600405	1.52383	0.343783	0.00523835	0.92056	0.31353	0.199854	0.157999	1.0562	0.0415919	0.016576	1.57222	0.972745	0.656876	0	0.608867	0.213635	0.0386355	0.129497	0.301984	1.18339	2.31931	0.337324	0.0307978
ELP2	2.98171	3.72132	4.24102	1.98636	3.91831	4.33619	4.15721	3.62932	7.83493	5.29731	4.06386	4.93326	5.54474	4.42022	2.42953	3.60947	6.01535	3.60777	2.95276	5.64844	5.98237	2.46585	6.39969	9.2518	4.66256	3.25928	2.69456	4.21408	1.15022	4.2938	3.4498	1.98445	6.61075	3.21416	3.71996	4.11301	3.06666	4.713	3.26192	12.0085	5.42624	1.43636	4.03958	1.5868	3.53615	3.82972	3.0191	5.26657	2.83631
CCDC198	0.00952068	0.0453373	0.642133	0	0.00814776	0.00422322	0.0599642	0	0.911677	0	0.0425987	0.0187355	0.00565257	0.0143692	0.143527	0	0.0544154	0.00290228	0.0122894	0.00515564	0.0168614	0.091749	0.0781273	0.0145465	0.00639612	0.00979935	0.00520172	0.0224438	0.492459	0.0357343	5.9605	0.01228	0	0.0336874	0.419969	1.48328	0.00882946	0.014211	0.0131951	0.0204978	0.949319	3.44172	1.922	0.0061485	0.110681	0.00282219	0	0.00800805	0.00321701
LINC02365	0.0154185	0	0.481914	0.0127394	0.0527805	0.082073	0.0971108	0.0337014	0.324817	0.0382327	0.0376297	0	0	0.0372331	0.123056	0	0.24034	0.00940036	0.00995125	0	0.24186	5.34908	0.0632628	0	0	0.0317397	0.202178	0.0311548	0.00886141	0	0.450823	0.0497178	0.00954562	0.054556	0.363519	0.233671	0	0	0.00854768	0	1.13601	0.250195	0.0326787	0.0298721	0.0716981	0	0	0.00864592	0
AC093767.1	0	0	0.515408	0	0	0	0	0	0.0800055	0	0	0	0	0.0756596	0	0	0.0651177	0	0	0.0678661	0	0.575111	0	0	0	0	0	0.0844109	0	0	0.215552	0	0	0	0.0953147	0.0759731	0	0	0.138955	0	0.369349	0.33894	0	0	0	0	0	0	0
LAMA4	2.06401	2.91486	2.02832	1.70258	6.50032	11.8154	2.76592	2.18743	1.35322	24.3003	2.9089	3.71471	2.41076	6.59739	2.58073	6.54023	10.7393	9.04967	6.23987	20.6245	9.25355	2.44775	4.03916	2.82971	5.63844	6.7175	3.2705	12.8848	3.64414	1.78545	9.1553	3.98024	3.68187	0.584195	9.60357	13.5505	0.578009	6.55752	12.082	5.32962	3.08958	1.14657	19.5745	5.89247	1.34308	2.96803	2.25168	15.7451	3.46771
SNORD63	0	0	0.402018	0	0	0	0	0	0.156011	0	0	0	0	0	0	0	0	0	0	0	0	0	0	0	0	0	0	0.658405	0.140453	0	0	0.157606	0	0.432357	1.48691	0.444443	0.226641	0	0	0	2.16069	0	0	0.157824	0	0	0	0	0
BX119917.1	0.723781	1.34583	0.54571	1.28146	0.479305	0.840866	0.425108	0.404922	0.434547	1.45288	0.455625	0.868151	0.281364	0.270494	0.450813	0.245889	0.667076	1.21876	0.750752	0.723227	0.49268	0.537751	0.542088	0.315959	0.38205	0.845477	0.489599	0.568741	0.252556	0.223443	0.785448	0.311182	0.298729	0.762198	0.956759	0.449209	0.703197	0.668789	0.396471	0.452645	1.08347	1.0098	1.86273	0.328308	0.580979	0.183899	0.626447	0.478334	0.285324
AC006338.2	0	0	0	0	0	0	0	0	0	0	0	0	0	0	0	0	0	0	0	0	0	0	0	0	0	0	0	0	0	0	0	0	0	0	0	0	0	0	0	0	0	0	0	0	0	0	0	0	0
AC245187.1	0.0699489	0	0.316436	0	0.149655	0.0930846	0	0.038223	0	0	0.512141	0	0	0.0211143	0	0	0	0	0	0	0	0	0	0	0	0	0	0.0235565	0	0	0	0.0225554	0	0	0	0	0.0324352	0	0	0	0.412297	0	0.0741262	0	0	0	0	0.0392237	0
ACO2	51.2402	28.2226	29.9012	22.2656	51.2377	36.7326	46.4289	39.3494	56.6441	26.153	47.9073	16.3643	42.2192	36.2674	17.0798	14.1632	26.9884	46.9117	42.9506	26.2962	23.9108	9.49792	30.1501	19.5668	43.1931	17.3659	13.4757	15.1754	14.2587	30.2462	27.0273	26.4868	41.673	13.8491	16.834	21.7855	21.7611	14.9198	16.2107	18.541	20.9124	23.4911	21.1489	28.2951	25.4224	41.3004	34.3196	16.6629	14.2389
AL157813.1	0.199837	0.253765	0.246553	0	0.0855099	0.236385	0.174811	0.254799	0.255145	0.0825879	0.135475	0.367037	0.257067	0.180964	0.206747	0.0198014	0.190361	0.162448	0.515905	0.198396	0.134826	0.0305681	0.0683281	0.763322	0.134253	0.57135	0.327549	0.291627	0.114851	0.636411	0.286423	0.150356	0.597975	0.147311	0.937234	0.0605714	0.617762	0.174	0.240034	0.631025	0.327192	0.630532	0.247066	0.0860372	2.63292	0.157966	0.542746	0.224116	0.0900323
SMARCD3	3.97183	1.2645	0.331019	0.724082	3.7113	5.05861	3.17435	3.40765	0.225702	6.44087	5.72488	4.38469	5.56261	4.8297	0.570346	0.27728	0.496388	4.42573	2.36439	1.79846	0.959214	0.659331	0.421817	0.71259	5.74094	2.2118	0.793218	3.20463	0.927349	2.5385	1.56227	0.684029	2.3728	0.289458	1.21859	0.592818	0.558101	6.75663	1.07801	6.16727	2.66773	0.505214	3.45969	0.760278	0.988187	4.83207	3.18007	1.05243	0.381269
IGHD5OR15-5A	0	0	0	0	0	0	0	0	0	0	0	0	0	0	0	0	0	0	0	0	0	0	0	0	0	0	0	0	0	0	0	0	0	0	0	0	0	0	0	0	0	0	0	0	0	0	0	0	0
AL162253.1	0.0257925	0.0491294	0.190932	0.0426215	0.0882925	0.0457646	0.0270749	0.0563765	0.065862	0.0895392	0.167861	0.101513	0.076567	0.0778555	0.0686169	0.0613372	0.0268031	0.172977	0.0499401	0.0139672	0.052205	0.0236721	0.0352758	0.137928	0	0.0353966	0.0845519	0.191094	0.0592943	0.105609	0.0443616	0.0166338	0.0798407	0	0.176546	0.0312713	0.0717598	0.153997	0.057195	0.0444245	0.228042	0.116259	0.519323	0.0666277	0.164915	0.0458736	0	0.0144631	0
AC243654.3	0.0531992	0.126667	0.240664	0.0219776	0.113819	0.117992	0.139611	0.0581406	0.118865	0.171491	0.0649176	0.209379	0.315852	0.305109	0.047176	0.0948848	0.0829254	0.129738	0.154508	0.0720212	0.282653	0.146477	0.0545695	0.121924	0.0536099	0.0912606	0.014533	0.394147	0.0305749	0.562719	0.160124	0.0343087	0.131743	0.0705888	0.505751	0.0483747	0.0740053	0.158816	0.0884772	0.549776	0.783925	0.0719382	0.0281881	0.0687127	0.185537	0.110388	0.100029	0.0596627	0.143807
DUX4L20	0	0	0	0	0	0	0	0	0	0	0	0	0	0	0	0	0	0	0	0	0	0	0	0	0	0	0	0	0	0	0	0	0	0	0	0	0	0	0	0	0	0	0	0	0	0	0	0	0
PCBD1	22.8092	9.06775	40.9789	16.5639	23.708	24.1795	30.4535	30.329	37.1101	21.8006	26.1927	42.9166	30.1408	15.7957	33.1598	19.7468	60.3208	36.9406	35.3528	14.4113	32.8781	66.8934	48.8642	55.745	40.2415	20.7962	37.0287	17.223	34.9828	33.9664	32.6469	13.7646	26.5775	96.0935	34.3629	46.5775	23.1865	14.7087	25.5315	41.4037	26.941	116.931	35.6729	82.0843	36.3033	26.6788	36.4873	10.1683	87.4595
RNU6-666P	0	0	0	0	0	0	0	0	0.116644	0	0	0	0	0	0	0	0	0	0	0	0	0	0	0	0	0	0	0.123066	0	0	0	0	0	0	0.555854	0.553823	0	0	0	0	0.358994	0	0	0	0	0	0	0	0
AC092916.2	0.0937684	0.223262	0.192814	0.0774751	0.0401233	0	0.196861	0.102478	0.149651	0.0697541	0.228846	0.0738098	0.111344	0.0849129	0.457336	0.0557477	0.584654	0.171506	0.0907783	0.279276	0.118619	0.21515	0.416796	0.107451	0.0314974	0.096513	0.153694	0.157891	0.2964	0.12798	0.645105	0.120944	0.116104	0.124419	0.178286	0.511589	0.347843	0.104972	0.0779745	0.282634	0.598753	0.380393	0.596209	0.575283	0.190765	0.0555911	0.11754	0.262902	0.601997
CHST13	0.142068	0.0104081	1.04269	0.0451469	0.177695	0.0581714	0.0114716	0.119434	3.4952	0.211368	0.151136	0.541939	0.0843478	0.0923648	0.213202	0.305366	0.505363	0.153243	0.338554	0.396499	0.226723	0.521554	0.343767	0.0751375	0.286329	0.457425	0.501546	0.382751	0.433372	0.119324	0.479298	0.0986687	0.0270628	3.32545	1.23009	7.32043	0.0101349	0.0815605	0.169635	1.62816	0.322071	0.226591	0.405332	1.4468	0.127045	0.0971834	0.226029	0.0490241	0.576051
RN7SKP268	0	0.0589242	0.203553	0	0.317685	1.86621	0	0	0	0.276147	0.201327	0	0.0734656	0.0373509	0	0	0	0.0377204	0.39931	0.167518	0	0.0567831	0.0423086	0	0.124694	0	0.0676059	0.0416712	0	0.0422212	0.106412	0	0.153213	0	0	0.187529	0.114755	0.0461746	0	0.106563	0.729348	0	0	0	0	0.0733591	0	0.312238	0
DLGAP1-AS1	0.733732	0.716495	3.7509	0.705999	1.46251	2.02699	1.75492	0.578575	5.41331	1.99904	0.763129	3.41417	3.92065	1.91762	1.59782	0.668138	1.71799	3.35223	5.11921	2.69079	1.20312	2.23334	1.4481	4.32815	4.92931	1.56777	2.77573	2.70243	1.04623	2.49091	3.26676	2.28809	4.09978	8.94701	4.32298	3.12482	2.27395	1.42099	1.29753	9.27029	1.54197	5.56795	5.88576	1.07965	3.69267	3.1496	0.931384	1.21348	3.28894
AC097537.1	0	0.0153504	0.159084	0	0.0137934	0.0428972	0	0	0	0.063946	0	0	0.0095693	0.0194607	0	0	0	0.0196532	0	0	0	0	0	0.012313	0	0.0221192	0	0.0217116	0.0092632	0	0	0	0	0	0.0490324	0	0	0	0	0	0.839181	0	0	0	0	0.0191109	0	0.0271138	0
AC107980.1	0	0	0.0862751	0	0	0	0	0	0.00372008	0	0	0.00458699	0.0138391	0	0.0155027	0	0	0	0.0225661	0	0	0.203235	0	0	0	0	0	0.0156997	0	0	0	0	0	0	0.00886384	0.00706516	0.0108085	0	0.00646108	0.00501845	0.177464	0	0	0.01129	0	0	0	0	0
RN7SKP142	0	0	0.29416	0	0	0	0	0	0	0	0	0	0	0.0359844	0	0	0	0	0	0	0	0	0.0407608	0	0	0	0	0	0	0	0	0	0	0	0	0	0	0	0	0	0.234222	0	0	0	0	0	0	0	0
RN7SL202P	0	0	0.736522	0	0.0638604	0	0.234993	0	0	0.0370069	0.0607054	0.117476	0	0.0450492	0.0661725	0	0	0	0	0	0.151036	0.0684865	0	0	0.0501314	0.15361	0	0	0	0.0509233	0.128344	0.0481238	0	0	0.0567522	0.0452359	0.0692034	0.0556915	0.165473	0.128526	1.02628	0.134541	0	0.0963813	0	0	0	0	0
OTX2P2	0	0	0.117036	0	0.0487087	0	0	0	0	0	0	0	0	0	0	0	0	0	0	0	0	0	0	0	0	0	0	0.172508	0	0	0	0	0	0	0	0	0	0	0.0157765	0	1.03439	0	0	0	0.0165417	0	0	0	0
AL359821.1	0	0	0.795201	0	0	0	0	0	0	0.0532737	0	0	0	0	0	0	0	0	0	0	0	0	0	0	0	0	0	0.144704	0	0	0	0	0	0	0	0	0	0	0	0	1.68845	0	0	0	0	0	0	0	0
LINC01915	0.0712086	0	0.370943	0	0.0473978	0.0140387	0.0332218	0.0432349	0.0909168	0.0588576	0.0321829	0.0311399	0.0281851	0	0.0350813	0.0470392	0.110998	0.00964764	0.0510651	0.0128536	0.0160143	0.0290465	0.00541058	0.0120888	0.0106309	0.0380037	0.0129685	0.0746068	0.0636616	0.00539939	0.272166	0.0612308	0.0244918	0.0349945	0.270785	0.15828	0.0220129	0.0354298	0.0394764	0.0476966	0.606265	0.0855922	0.0754611	0.0766448	0.0781832	0.00938141	0.00495893	0.0310567	0.0267346
AC090971.4	0.021723	0.0413779	0.348416	0.0987162	0.158019	0.0578159	0.171023	0.0356111	0.138676	0.086185	0.106032	0.0170993	0.0257946	0.0721288	0.0481589	0.0387446	0.0395048	0.0728423	0.147212	0.0470538	0.0659523	0.0598116	0.0742752	0.0248928	0.0072969	0.0670765	0.0237372	0.0731561	0.0374542	0.111182	0.205493	0.154103	0.0470705	0.124903	0.0578242	0.210699	0.0402918	0.0567435	0.0782777	0.0280615	0.640205	0.0881243	0.138122	0.133274	0.075761	0.0128786	0.0340376	0.0487245	0.0880816
CIDEB	0.0917013	0.58224	0.0603404	0.686956	0.120332	0.135591	0.051339	0.0534501	0.18733	0.166751	0.0646537	0.365725	0.127037	0.424432	0.206008	0.0944991	0.0476471	0.182634	0.220956	0.112558	0.590849	0.0392759	0.234113	0.499724	0.587312	0.381736	0.00334013	0.354114	0.0316218	0.559041	0.073603	0.248384	0.560153	0.221721	0.255722	0.00370601	0.362853	0.415196	0.3118	0.263241	0.396375	0.0992018	0.30449	0.0276365	0.458404	0.170345	0.429142	0.325668	0.00826282
AC023906.4	0.0381353	0.0968532	0.313668	0.0735208	0.174059	0.281937	0.133438	0.194495	0.121725	0.283688	0.103412	0.0300182	0.0754718	0.130461	0.0789079	0.0906897	0.0264197	0.077501	0.164086	0.0137674	0.135078	0.046667	0.147778	0.0194222	0.0341598	0.113393	0.0555616	0.162675	0.0146115	0.26892	0.109318	0.0983754	0.118048	0.427297	0.319038	0.685833	0.0471555	0.189742	0.133895	0.0766309	0.474535	0.0687576	0.161651	0.114931	0.0221667	0.0828986	0.0478031	0.0997934	0.103086
C1orf158	0.0237381	0	0.581843	0	0.028441	0.0168478	0	0.0311316	0.00606161	0.0023545	0.0115868	0.0112113	0.0253686	0.0200632	0	0.00564516	0.00246682	0.00289453	0.00612831	0.00257094	0.00240234	0.00435733	0.00324661	0	0.00318952	0.00651545	0.00518782	0.0991285	0	0.0259192	0	0.00306179	0	0.0167987	0.0216645	0.0057561	0.00440294	0	0.00789591	0.0163544	1.06338	0.00427996	0.0100623	0.00306604	0.00275963	0	0	0	0
RNU6-311P	0	0	0.630617	0	0	0	0	0	0	0	0.15593	0.150876	0	0	0	0	0	0	0	0	0	0	0	0	0	0	0	0.129099	0	0	0	0	0	0	0.145775	0	0	0	0.106259	0	0.753183	0	0	0	0	0	0	0	0
EPS15P1	0	0	0.132	0	0.0242367	0.0167501	0	0	0	0	0	0.00743087	0.028024	0.0170974	0	0.0336747	0	0.011511	0	0.0511208	0.00955369	0.0173283	0.0193668	0	0	0.0194331	0	0.0826583	0	0.0128845	0.00811832	0.0121762	0.00584444	0.0250521	0	0	0.0350194	0	0.0314006	0.0162597	0.398776	0.00851031	0.040016	0.00609655	0.0329237	0.00559669	0.00591672	0.00529359	0.089315
MGC16275	0.0387603	0.0738304	0.382571	0.0448354	0.152586	0.233831	0.138337	0.0847212	0.128669	0.215292	0.0945964	0.201367	0.289959	0.393118	0.0824926	1.33655	0.0684743	0.382828	0.160104	0.331634	0.16475	0.0782626	0.0265058	0.136209	0.187486	0.127663	0.588723	0.344605	0.0267318	0.126965	0.159997	0.0949883	0.0911868	0.0342868	0.341954	0.140981	0.0718925	0.219851	0.257854	0.313772	0.342695	0.0279538	0.517546	0.0600759	0.18024	0.137876	0.111749	0.234736	0.0733431
MIR4259	0	0	0.95529	0	0	0.343461	0.203196	0	0	0	0	0.15237	0	0.11686	0	0	0	0	0	0	0	0	0.132372	0	0	0.132825	0	0	0.11125	0	0.166466	0	0	0	0.147219	0	0	0	0	0	0.57048	0	0	0.250019	0.112516	0	0	0	0
ORAI3	2.78873	6.39689	1.25944	2.19415	2.7221	1.83751	1.46758	2.3606	4.3114	2.80639	2.23859	11.6686	4.44891	1.91133	2.02694	3.74253	1.30679	8.63194	2.78813	2.65579	5.01941	3.85618	2.88839	10.2114	6.85793	3.88805	4.06172	3.45768	4.67646	5.22974	2.4364	1.33574	7.68912	3.31752	5.27141	1.91028	6.16725	3.64917	5.80675	8.72741	1.80943	3.621	5.40886	2.52232	3.51287	4.46438	3.83415	2.38507	1.8996
AC079336.4	0.143755	0.0456373	0.472962	0.0395921	0.369076	0.25507	0.201204	0.0523693	0.520036	0.0237643	0	0.113157	0.0853497	0.086786	0.0849862	0.0569774	0.0746939	0.146074	0.216489	0.0259488	0.0484944	0.527749	0.0327685	0.073214	0	0.230165	0.0261807	0.355022	0.192779	0.261606	0.123625	0.339934	0.148331	0.381491	0.619545	0.20334	0.133318	0.107288	0	0.165068	0.564887	0.0863964	0.0507801	0.371352	0.278533	0.0568173	0.0300331	0.0806104	0.194298
RPS3AP8	0.0285829	0.0544445	0.305628	0.0236163	0	0	0	0.0312378	0	0	0.0465053	0	0.0509104	0.0172557	0.0506936	0	0.0297028	0.0348528	0.0184476	0.0154782	0.0144632	0.0262332	0.0195461	0	0.0192024	0	0.0156166	0.0770064	0.0164273	0	0.0245805	0	0.0176957	0.050568	0.0217384	0.0173272	0	0.0426643	0.0158457	0	0.6739	0.077302	0.0302899	0	0	0	0.071658	0	0
TUBB6	2.26991	43.5176	4.8707	63.0879	7.91665	23.5926	5.71766	3.01012	1.71282	37.2949	3.7898	20.6861	14.2324	32.3698	38.0896	47.4535	9.26516	19.1548	15.8026	29.4444	11.7936	4.95113	2.88369	58.121	22.0098	33.0902	91.9946	55.5126	2.77017	16.9488	11.9166	68.7998	23.5021	14.8705	5.13574	13.7633	41.8028	13.4677	79.8734	19.1312	15.3715	2.39736	12.1733	5.77476	25.9799	27.2806	23.379	49.263	8.46585
MALRD1	0.00753786	0.00478603	0.429866	0	0.0688094	0.0713318	0.0052751	0.019222	0.0818049	0.0922106	0.0654098	0.00395562	0.311783	0.0758444	0.00445629	0.0089629	0.0287218	0.0306378	0.118382	0.00816382	0.0673848	0.108385	0.0859114	0.0671827	0.0573924	0.225858	0.0151008	0.138772	0.021661	0.0120027	0.0302509	0.490986	0.0560003	0.0133358	0.475826	22.2277	0.046604	0.478184	0.0306446	0.207729	1.07373	0.0249163	0.154435	0.00486799	0.0073025	0.0104273	0.047244	0.0324058	0.00169801
ABCA9	0.0919882	0.160957	0.274493	0.12196	1.39688	3.44086	0.381756	0.348357	0.199388	5.43407	0.548202	0.139765	0.22989	0.0942785	0.108132	0.0368835	0.0433501	0.24781	0.789759	0.181877	0.084434	0.157072	0.0702197	0.0326856	0.104914	0.347897	0.072466	0.799682	0.0651627	0.0832135	1.35034	0.0620834	0.729754	0.00567708	1.11612	0.0350146	0.0416629	0.368811	0.0711574	0.0626386	0.918382	0.142711	2.24888	0.0524988	0.111913	0.0266337	0.0254751	0.136753	0.014457
RN7SL702P	0	0	0.220284	0	0	0.1782	0	0	0	0	0	0	0.0397519	0	0.059374	0	0	0	0	0	0	0.0614503	0	0.0511495	0	0	0	0.0450962	0	0.0456914	0	0	0	0	0	0	0.0620935	0	0.037118	0	0.328873	0.0603591	0.070953	0	0.0389183	0	0	0	0
AC020915.3	0	0	0.583844	0	0.0173563	0	0	0	0.0129469	0	0	0.015964	0	0.0122437	0.0359693	0.0120575	0	0	0	0	0.0102623	0	0.0277376	0.0154934	0.0272498	0.0417489	0.0110806	0.0409796	0	0.0553606	0.0174409	0	0	0.0179401	0.293063	0	0.0188084	0.136225	0.0337296	0.052397	0.637549	0.0365661	0	0	0.0117885	0	0	0.0113724	0.0274113
RN7SL520P	0.0683591	0	0.0562263	0	0.117003	0.181938	0.0717579	0	0	0.169507	0.44489	0.0538089	0.121758	0.0825378	0.0606196	0.0406412	0	0.125031	0.176478	0	0.0691808	0.188218	0	0	0.0459246	0.14072	0.0373487	0.0460423	0	0.04665	0.235147	0.0440855	0.0846423	0	0.0519898	0.12432	0	0	0.0378967	0.176611	1.00732	0	0.289766	0	0	0	0	0.153329	0.0461966
RN7SL310P	0	0	0.286134	0	0	0	0	0	0.0444159	0	0.0566008	0.0547663	0	0.0420032	0	0	0	0	0	0	0.0352059	0	0	0	0.0467417	0	0	0	0	0	0	0.0448699	0	0	0	0	0.0645242	0	0	0	0.205048	0	0	0	0	0	0.0436068	0	0
HMGN2P10	0.147553	0	0.364092	0.0609568	0.0631375	0	0	0.161258	0.0470976	0.219528	0.120036	0.174219	0	0.0890785	0.0654234	0.131586	0.115	0.0899597	0.142847	0.0399514	0.223989	0	0.100902	0.338166	0.0991278	0.202495	0.0403084	0.149073	0.042401	0.0503468	0.0634454	0	0	0.0652614	0.168329	0.0447238	0.13684	0.165183	0.0408998	0.254142	1.01467	0.199527	0.390911	0.0476451	0.214418	0	0	0	0.0498575
AC124242.1	0.149242	0.142138	0.491014	0.264235	0.118598	0.104031	0.111902	0.0815522	0.279016	0.169175	0.130083	0.109085	0.06962	0.0514848	0.141798	0.0823905	0.210479	0.0779912	0.137603	0.0461815	0.140248	0.0195676	0.080188	0.0814376	0.0787779	0.0877773	0.0582428	0.416439	0.11028	0.058198	0.0825067	0.158121	0.145193	0.0942981	0.235116	0.122783	0.20761	0.358017	0.177292	0.266232	0.743532	0.0961006	0.0903741	0.0688438	0.148713	0.0505594	0.0400879	0.161397	0.122469
FXYD7	0.0871341	0.103733	0.19709	0.044996	0.102532	0.0966282	0.0228666	0.0952275	0.00695312	0.075622	0.0443031	0.0171469	0.122866	0.0723297	0.0676102	0.045328	0.0509333	0.0730452	0.274156	0.265415	0.0220453	0.0199927	0.0521374	0.0249621	0.153662	0.134527	0.065459	0.667575	0.125195	0.126358	0.215432	0.0561936	0.0404585	0.0385388	0.215374	0.17167	0.070707	0.0975455	0.307945	2.66389	0.492191	0.0490943	1.36198	0.140679	0.037986	0.0710296	0.150182	0.158796	0.12513
AP001324.3	0	0.143432	0.394135	0	0.0585835	0.364386	0.043115	0.0149627	0.0087401	1.27648	0	0.0969916	0	0.00826534	0.0242818	0.0325585	0.0071137	0	0.123708	0.0518976	0.0207833	0.0125655	0.0187248	0.073214	0	0.00939447	0.074802	0.0829922	2.55727	0.0654014	0.0941907	0	0.0254282	0.0121108	0.104125	0.0331983	0.038091	0.0204358	0.0379498	0.0471622	0.242094	0.0246847	0.116069	0.0618919	0.0477485	0.00811676	0	0.621852	0.0370091
CHMP4B	25.5133	45.2152	68.4261	48.5196	28.7057	32.2027	34.5745	20.3801	59.4774	32.1976	22.8426	58.098	29.4702	31.9596	58.4051	33.5991	58.3581	50.1046	77.1043	52.0672	52.6857	85.4441	61.9336	58.4088	48.1808	69.5542	84.3636	49.0244	57.3145	54.8833	79.6219	59.1509	29.1566	106.413	56.5134	73.7462	76.9864	40.8748	34.6159	76.523	69.1002	80.6075	46.0182	43.8993	94.1927	55.4539	79.4692	41.4543	56.3326
LINC01704	0.0468842	0.0223262	1.29186	0	0.0200617	0.0415942	0	0	0.0149651	0.0232514	0.038141	0.0553573	0.0139179	0.0990651	0.020788	0	0.133983	0	0.0151297	0.0761663	0.0355858	0	0	0.0895424	0.0314974	0.241282	1.07586	0.157891	0.0808364	0.0159975	0.040319	0.015118	0.014513	0.0207365	0.0356573	0.0994756	0	0.0349908	0.0649787	0	1.01327	0	0.149052	0	0	0	0	0.0394353	0.126736
AL031186.1	0.152343	0.290182	0.292377	0.0839146	0.782249	1.17133	0.746282	0.443983	0.29176	0.554047	1.52851	0.319778	1.26628	1.37956	0.630443	0.332097	0.554093	0.526322	0.36052	0.329988	1.61883	0.838916	0.625069	0.310351	0.511731	0.418139	0.277447	1.02609	0.437777	1.2129	0.829734	0.327492	0.943157	1.123	0.656557	0.246271	0.753509	11.3697	0.140759	2.31781	1.24715	0.228894	0.161441	0.131179	0.32469	0.722539	0.381928	0.199328	0.377493
AC092654.1	0	0	0	0	0	0	0	0	0	0	0	0	0	0	0	0	0	0	0	0	0	0	0	0	0	0	0	0	0	0	0	0	0	0	0	0	0	0	0	0	2.42408	0	0	0	0	0	0	0	0
OR2A42	0	0	0	0	0	0.0185903	0	0	0.0133771	0	0	0	0	0.0126505	0	0.0124581	0	0	0	0	0	0	0	0	0	0.0143787	0	0.0423412	0	0	0.0540612	0.0135139	0.0389191	0.0185362	0	0	0	0	0	0	0	0	0.0222061	0	0	0.0124231	0	0.0117503	0
AC093158.1	0.0277709	0	0.011421	0	0.0237662	0.0123187	0.0583033	0.0151752	0.0177285	0.0688623	0.011296	0.0327898	0.024732	0.0251482	0	0	0	0.0338627	0.0537707	0.00751926	0.00702617	0	0.00949541	0.0106077	0	0.00952791	0.0151729	0	0	0.0284273	0.0119411	0	0.0601754	0	0.0633626	0	0	0.0207261	0	0.011958	0.0818444	0.0250353	0.0147147	0	0.0161423	0.00823206	0.0696223	0.0233587	0
SNORD19C	3.85869	1.96	4.44336	1.27528	2.2015	2.96687	4.59062	1.68684	2.79177	2.42395	2.72056	0.404983	1.06912	1.24241	2.50933	1.37645	1.87128	0.784188	1.66029	1.25374	2.21287	5.90246	4.7497	0.98261	0.518464	3.00079	2.81098	2.4257	6.8009	2.80882	3.53959	2.65441	3.34448	3.6409	3.52163	2.18323	3.57855	5.3757	2.28178	7.75383	2.77984	0.927624	0.545218	1.32905	2.84104	3.2027	1.12861	1.731	1.39076
RPL35AP17	0.903604	0.86059	2.63508	0.203616	0.421801	0.291509	0.17246	0.179552	0.104881	0.32591	0.267308	1.29322	0.829111	0.24796	0.218536	0.146513	0.128047	0.600991	0.477158	0.133451	0.2494	2.48796	0.0561745	0.627549	0.551867	0.676402	0.134644	0.829922	0.37769	0.112117	0.141286	0.105953	0.661134	0.653985	0.12495	0.298785	0.838001	0.613075	0.273238	0.21223	2.90513	0.444324	1.04462	0.371352	0.33424	0.730509	0.463369	0.138189	0.111027
RNU6-725P	0	0	1.41889	0	0	0	0	0	0	0	0.15593	7.84554	1.93459	2.08286	0	0	0.0995918	1.51917	1.11337	0	0	0.879582	0	0	1.80276	0.131523	0	0	0	0	0	0	1.42398	0	0	0	0.177758	0.286102	0	0	2.07125	0	0	0	0	0.227269	0.360398	0.322442	0
BPIFB1	2.19402	0.300226	7.51402	1.26061	13.4564	1.42629	8.60354	2.96281	7.61892	0.0406468	0.559053	0.0595524	0.0711202	0.0418677	0.290724	0.00749655	19.3176	3.5094	0.00813814	0.672577	0.271168	0.306677	1.20287	0.0048164	0.046591	228.203	0.0344461	0.0382176	3.14152	0.19361	74.1866	0.10978	7.56051	0.412698	8.16577	3.66523	19.1779	0.0282319	0.866797	2.32383	0.724644	0.198926	59.7362	359.007	192.055	1.59602	0.0434662	0.0813123	0.894734
EMP1	5.2082	90.133	4.24689	766.433	14.4922	44.5857	20.2112	8.31441	6.32482	64.6445	9.69548	8.46826	16.2281	14.7002	234.028	46.7294	12.0985	27.7902	91.3668	20.95	22.9613	7.57756	31.6959	27.0892	21.0171	68.2421	33.8782	25.5735	4.04695	95.1125	24.6962	354.754	54.0364	53.0655	5.07461	9.59274	190.443	65.4555	29.6059	62.9676	24.5015	38.9892	16.9542	5.89898	159.898	29.0863	60.1311	23.7541	27.8185
KLHL28	1.60744	1.96898	2.24206	2.25222	2.5006	1.96299	2.3684	1.45778	3.79866	2.77692	1.94773	1.95511	1.69457	1.86777	4.18832	4.58689	2.08048	2.64045	2.35771	4.44669	3.41644	2.55732	3.35894	1.16881	1.93048	2.92359	1.70225	3.73553	1.86993	2.77213	2.00274	2.18884	1.53321	2.45623	2.14862	2.22772	2.11487	2.82934	4.1993	4.35516	6.84915	1.33998	2.90661	1.22883	3.46441	2.68958	2.56268	2.98374	3.982
AC117945.1	0	0	0.20839	0	0	0	0	0	0	0	0	0	0.0250703	0.0254922	0	0	0.0219403	0	0	0	0	0	0	0	0	0	0	0.0284408	0	0	0	0	0	0	0	0	0	0	0.0234092	0	0.456302	0	0.0447479	0	0	0	0	0	0
CACNG2	0.00606412	0.00577544	0.0947685	0.0100208	0	0.0645587	0.0127312	0.00662738	0	0.00300739	0.0147998	0	0.00360036	0.0109828	0	0	0.00315086	0	0.023483	0.00328384	0	0.0111312	0	0.0092653	0.146662	0.00416107	0.00331319	0.0245064	0	0.0206915	0	0	0.00750859	0	0.036896	0.00367612	0.0449908	0.0045258	0.0033618	0	0.30382	0	0	0	0	0	0.0912173	0.0136018	0.0409809
CD99	17.0265	41.7873	40.4613	35.2142	21.6225	39.2	17.7543	17.8988	15.9051	65.2785	12.8391	29.087	25.3924	35.211	34.3365	24.1387	18.2999	32.0822	54.2344	31.9677	79.8266	15.2443	15.4539	94.4167	40.8071	38.2034	34.1627	43.1572	33.1477	34.4882	28.9416	30.6496	16.8142	55.6376	163.026	48.1687	41.6457	21.0248	42.8456	17.529	18.7792	42.2642	53.1205	37.0205	20.4825	16.2708	40.6336	33.8605	47.9406
RD3L	0	0	0.48202	0	0.0139313	0	0	0	0	0	0	0	0	0.0589654	0	0.0096781	0	0	0	0	0	0	0	0	0	0	0.0444701	0.1535	0	0.011109	0	0	0	0	0	0.00986828	0.0452905	0	0.018049	0.0280381	1.03947	0	0	0	0	0	0	0	0
B4GALT7	3.46413	3.77918	5.42443	2.42615	4.29917	3.4077	3.4156	4.85271	4.70154	2.78457	4.14487	3.37335	8.52839	7.74722	1.99869	4.0223	4.55858	6.60456	4.13862	3.64006	2.68253	3.69649	5.85307	4.58043	8.00275	4.31294	3.4688	6.29941	7.58511	3.40926	5.31315	3.94862	2.83741	2.41846	8.07584	4.16148	3.94127	5.14704	5.19595	2.86709	4.28016	6.34953	6.40008	7.05229	3.76191	3.39465	2.95209	3.43331	5.00118
AC011815.3	0.372001	0.393658	3.33174	0.512269	1.66253	1.06342	1.60537	0.451727	1.47765	1.20941	1.54677	0.260285	1.74236	1.22271	1.39284	0.516049	0.751676	0.302401	0.533539	0.626721	1.27582	1.25187	0.819696	0.347341	0.222147	0.794141	0.180663	1.67037	0.285064	0.592346	1.81282	0.479814	0.51179	0.292503	1.16312	0.275623	0.229995	2.40616	0.527028	2.02897	0.771495	0.111786	0.394217	0.0533867	0.937002	0.41658	0.12953	1.48337	0.335194
SPEN	5.56638	12.023	16.6275	10.3867	9.87474	12.0607	11.1228	4.59511	19.5324	15.4277	7.76697	8.45638	14.0174	21.2663	12.5523	14.319	15.4874	13.1803	13.7952	18.5924	24.0192	16.9258	14.6628	13.5673	10.3779	20.4126	11.1092	19.2757	16.4529	17.6865	12.9405	12.7953	12.4471	14.7874	14.1835	24.5461	10.4213	17.9882	15.3959	16.8318	30.631	11.1644	11.9067	10.2202	11.5753	13.5978	14.3763	25.4927	18.3991
GTF3AP2	0	0	0.0604538	0	0.1258	0.0652059	0.308613	0	0	0	0.0597925	0	0.0872749	0.133115	0	0.043697	0.0381893	0.0448107	0.0474368	0.0796023	0	0.0674567	0.0502614	0.112298	0.19751	0	0	0.148512	0.0422416	0	0	0	0.0455032	0	0	0.0891113	0	0	0.0407461	0	0.433222	0	0.0778882	0.094932	0	0	0.0921318	0.123643	0
C7orf26	6.74385	10.757	11.3885	9.32619	9.08944	8.35448	9.3511	7.76187	13.5514	8.71486	8.94354	12.061	16.3178	16.0516	13.3969	12.6119	11.3611	12.9552	8.95947	11.2469	7.60821	5.89346	10.1448	12.6307	10.6356	11.4433	36.4972	12.864	12.2371	12.711	10.9889	13.5005	9.72123	13.3321	13.4956	12.6034	13.5985	15.3079	9.00688	12.6153	13.0599	19.085	16.4273	19.3416	11.2017	16.6043	15.1417	13.4305	12.9168
NPW	1.98293	7.14835	2.38582	0.609313	1.51466	0.276237	5.69408	0.877592	1.40187	0.105654	1.22652	6.42405	0.408648	1.15753	4.01095	1.83168	2.40122	1.58862	0.444228	1.7305	1.86579	78.9483	0.26896	2.1283	5.78003	25.2563	6.26757	3.67559	4.01228	20.8796	0.591909	1.73326	0.7102	14.482	295.824	6.27858	18.2225	2.39721	27.0098	29.1858	17.4997	0.384113	1.52825	1.03717	1.3717	7.57818	11.2264	20.2352	1.84949
AL160237.1	0.0277709	0	0.0685258	0	0.0712987	0.0246375	0.17491	0.0303504	0	0	0.0225921	0	0	0	0	0	0	0	0.0179236	0	0	0	0	0	0	0.0190558	0	0.0187047	0	0	0	0	0	0	0	0	0	0	0	0	0.19097	0	0.0294294	0	0	0	0	0	0.0187674
SOGA3	0.0180816	0	0.0111543	0.00373493	0.0309483	0.0441139	0.0379612	0.0247014	0.034629	0.0269017	0.00735483	0.00355823	0.0134191	0.00272899	0.0040086	0.01075	0.0258363	0.00826797	0.005835	0.0195831	0.00457473	0.00414878	0.0154561	0.0172667	0.0151843	0.0341198	0.00987905	0.0182679	0.00259798	0.0123393	0	0.0145762	0.0139929	0.00399867	0.154707	0.00822091	0.00419221	0.0337368	0.002506	0.0583939	0.0310851	0.00407511	0.0287421	0	0.0210204	0.00803982	0.00849955	0.0202784	0.021384
AL133368.1	0	0.0457495	0.0197552	0	0.102773	0.0426161	0.100849	0.052498	0	0.0476453	0.0390782	0	0.0998193	0.144999	0	0.0571174	0	0	0.10851	0	0.097227	0	0	0.0183485	0.048407	0.115365	0.0131225	0.145593	0	0.0983432	0.0206548	0.108426	0.118957	0	0.292267	0.0727998	0.111372	0.107552	0.119835	0.0206842	0.306732	0	0.0254524	0.015511	0.0418826	0.0284785	0.0150535	0.0538723	0
SNORA36C	0	0	0.243647	0	0.76052	0.1314	0	0.161869	0.189104	0.0734532	0.120491	0.233172	0.0879361	0.268248	0	0.176112	0.0769573	0	0.0955923	0	0	0.543742	0.202569	0	0	0.101631	0.0809222	0.0997583	0	0.101075	0.127371	0	0	0	0	0	0	0	0.164219	0	0.291002	0.133522	0	0	0	0.351234	0	0.0830532	0
WFDC6	0	0	0.933981	0	0	0	0	0	0	0	0	0.019431	0.029312	0.0149026	0	0.014676	0	0	0	0	0	0	0	0	0	0.0169385	0.0269741	0.0166264	0	0	0.0212286	0	0	0	0.0187741	0	0	0.294771	0.0410548	0	0.873007	0	0	0	0	0	0.0309432	0.0276844	0
PRAMEF26	0	0	0.0537817	0	0	0	0	0	0	0	0	0	0	0	0	0	0	0	0	0	0	0	0	0	0	0	0	0	0	0	0	0	0	0	0	0	0	0	0	0	0.0401467	0	0	0	0	0	0	0	0
SCUBE3	0.358802	1.32892	0.467819	0.239361	1.27829	0.990321	0.516138	0.316608	0.139129	0.630044	0.75243	1.37868	3.6893	1.33015	1.22322	0.301804	0.35905	2.59588	1.51123	5.44756	8.45922	0.553721	0.143583	0.20101	0.657078	0.461402	0.190227	0.443949	0.274949	2.36512	0.738256	0.164547	0.444268	2.24054	1.8839	5.2331	0.382049	0.724005	0.307944	1.18792	0.561355	0.0886514	0.822422	0.187089	0.346054	2.18863	2.73855	4.03289	2.03859
AC096644.1	0	0	0	0	0	0	0	0	0	0	0	0	0	0	0	0	0	0	0	0	0	0	0	0	0	0.084373	0	0	0	0	0	0	0	0	0	0.149079	0	0	0	0	0.120793	0	0	0	0	0	0	0	0
AL365219.1	0	0	0	0	0	0	0	0	0	0	0	0	0.152731	0	0	0	0	0	0	0	0.130169	0	0	0	0	0	0	0	0	0.175551	0	0	0	0	0	0	0	0	0	0	0	0	0	0	0	0	0	0	0
RTL4	0	0	0.0369247	0	0	0.0199136	0	0	0	0.189241	0.0060868	0	0.00888447	0.00451699	0.00663498	0	0	0	0	0	0.015144	0	0	0	0	0	0	0	0	0	0	0	0	0	0	0	0	0.0279204	0	0	0.102903	0.0404704	0.0237868	0	0.00434908	0	0	0	0
AC116096.1	0.0253466	0	0.215429	0	0.014461	0.0374779	0.00886895	0.0831029	0.00539363	0	0.0756063	0	0.0100325	0.00510065	0.00749231	0	0	0.0154533	0.00545298	0.00457524	0.0128256	0	0.00577767	0	0	0.0115949	0	0.0967406	0.00485578	0.0115315	0.0145316	0.00544877	0	0.00747375	0.0128514	0	0.015671	0.00630561	0.00936772	0.0800371	0.489699	0	0	0.00545633	0.0245552	0	0	0	0.0057097
AL121672.1	0.314533	0.0630653	0.272324	0.0683893	0.325845	0.220298	0.104265	0.253288	0.221929	0.0738885	0.417484	0.0260615	0.235886	0.339796	0.132121	0.0787359	0.0946164	0.0807428	0.181634	0.107574	0.159157	0.0759673	0.0566026	0.126466	0.189065	0.272623	0.0994911	0.178399	0.123685	0.0903769	0.142363	0.0960847	0.0819905	0.483244	0.314756	0.180637	0.18423	0.111194	0.100951	0.0427694	0.325253	0.16416	0.122801	0.213818	0.0962248	0.127586	0.155633	0.12996	0.178997
AC005070.1	0	0.204055	0.176227	0.0442563	0.0458395	0.0950398	0.16868	0.0585388	0.136777	0	0.0871496	0	0.0954046	0.226357	0.0949983	0.477674	0.0278311	0.228596	0.0345704	0.0290058	0	0.196641	0	0.0818393	0	0.25728	0	0.108231	0.0615686	0.0365531	0	0.207262	0.0663224	0.189526	0.244423	0.129883	0.0496748	0.0799517	0.207861	0	1.15763	0.0965746	0.170287	0	0.217943	0.0317554	0.100714	0	0
PELI2	7.55184	1.15078	4.00609	0.707587	10.6364	6.2439	12.8472	6.85449	6.31995	4.11586	6.38675	8.39574	6.21054	6.92231	1.61552	1.08495	3.40608	7.59456	3.55753	3.25809	1.73495	1.40907	0.342863	0.697061	3.54408	1.38683	4.63476	1.97375	2.13521	4.16748	6.20245	1.24317	3.76727	1.1928	6.35927	3.20176	1.45559	3.2492	1.13426	0.632926	4.6807	1.5946	5.11521	6.74738	1.73413	9.92357	3.0624	3.41743	0.24623
FAM90A11P	0	0	0	0	0	0	0	0	0	0	0	0	0	0	0	0	0	0	0.00568899	0	0	0	0	0	0	0.0120968	0	0	0	0	0.00758027	0	0	0	0	0.00534347	0	0.0131571	0	0.00759103	0	0	0	0	0.0051236	0	0	0	0
AC010335.2	0	0	0	0	0	0	0	0	0	0	0	0	0	0	0	0	0	0	0	0	0	0	0	0	0	0	0	0	0	0	0	0	0	0	0	0	0	0	0	0	0	0	0	0	0	0	0	0	0
AC098487.1	0.0591251	0.0750808	0.599785	0.0488515	0.151797	0.174846	0.0206883	0.21539	0.616494	0.19548	0.0801654	0.310269	0.70207	0.392637	0.384494	0.16404	0.573456	0.372489	0.152639	0.458917	0.388933	0.0542645	0.134774	1.12921	0.820902	0.432752	0.80759	0.504423	0.0566344	0.349687	0.37287	0.127101	0.0854102	0.156904	0.644527	0.0955791	0.420383	0.411848	0.426109	0.594044	2.03291	0.159903	0.208854	0.101822	0.859185	0.58421	0.247047	0.574674	0.279695
BARX2	1.23928	6.00318	2.71966	46.7835	1.14286	0.483379	0.824275	0.519572	1.09804	0.166895	0.90388	0.134552	1.3003	1.72851	11.2929	9.38128	4.28539	0.211688	8.03979	1.58228	0.170287	0.867758	6.2245	19.1552	0.0681842	14.6615	35.9326	4.29942	9.10874	2.54079	4.55698	16.2463	3.81635	1.98459	0.186879	1.34061	14.5348	3.14946	7.03019	0.800443	14.9609	7.35814	0.209447	14.4336	17.068	1.37442	9.91665	4.38221	5.94912
PHLDA2	10.6659	99.6123	33.7779	48.7313	7.25321	4.05014	38.1874	9.35212	7.4101	4.20321	7.69426	33.3248	15.2175	45.5926	46.6561	34.2981	48.3666	41.4879	21.6954	21.9502	21.6814	211.526	104.338	123.849	9.18722	34.7674	85.342	22.0617	38.6857	32.2441	139.856	65.6563	25.3991	63.69	46.1642	57.472	40.4964	13.9953	66.9487	26.5512	56.1303	189.001	13.8628	79.7088	22.2404	53.4388	92.4339	19.986	108.451
ANKMY1	0.616656	0.945846	1.43055	0.74596	1.28143	0.740519	1.09436	0.740955	1.40718	0.631913	0.843951	0.577921	1.02655	0.848427	0.987935	0.720069	2.38182	0.666761	1.37099	1.20197	0.847318	1.32579	1.06472	0.450269	0.55504	0.95498	0.418818	1.39173	2.03245	0.82653	1.62315	0.769009	1.21176	0.519868	1.97961	2.58371	0.808855	1.37432	0.627057	1.50369	0.888601	1.10875	1.50734	1.10561	0.905013	0.805908	0.610701	0.642861	0.972758
PWWP4	0	0	0	0	0	0	0	0	0	0	0	0	0	0	0	0	0	0	0	0	0	0	0	0	0	0	0	0	0	0	0	0	0	0	0	0	0	0	0	0	0	0	0	0	0	0	0	0	0
ATP1B3P1	0.0714399	1.4515	0.254628	0.472211	0.0815173	0.0845056	0.0999891	0.0780756	0.273636	0.165337	0.0968624	0.674806	0.834161	0.905704	0.29564	0.410571	0.358822	3.00532	0.292017	0.735037	0.108448	0.152989	0.521102	0.909602	0.271967	0.637268	0.325266	0.497212	0.218977	2.09635	0.593883	0.138217	1.1352	0.400233	0.0905547	0.34646	0.993798	0.14218	0.277232	0.0820312	1.8247	0.450819	0.201883	0.215302	0.913562	0.536477	2.59697	0.227005	0.209207
AC113347.1	0	0	0.0822543	0	0	0	0	0	0	0	0	0	0	0	0	0	0	0	0	0	0	0	0	0	0	0.0343102	0	0	0	0	0	0	0	0	0	0	0	0	0	0.0430611	0.245603	0	0	0	0.0290643	0	0	0	0
EIF1B	15.7776	21.5805	18.8057	8.07678	12.3823	19.8032	15.9288	13.4994	12.2393	21.628	13.8834	30.4567	9.99877	7.83979	12.486	8.00628	11.3591	20.1986	11.7735	18.5551	7.51794	14.5087	14.5582	21.6223	17.5378	11.591	10.4192	17.0524	22.3021	7.30594	13.2165	8.57269	40.382	25.5525	24.0456	14.9387	12.1002	8.78371	10.8158	17.5678	20.2107	9.98312	17.8468	15.6702	8.52311	14.2338	14.5671	8.45735	17.3653
MIR153-1	0	0	0.178675	0	0	0.19272	0	0	0	0	0	0	0	0	0	0	0	0	0	0	0	0	0	0	0	0	0	0	0	0	0	0	0	0	0.660848	0	0	0	0	0	0.213402	0	0	0	0	0	0	0	0
MIR641	0.592446	0	0.649726	0	1.18303	1.2264	0.414601	0.647475	1.26069	1.567	0.963928	0.310896	0.58624	0.476885	0.175123	0.234816	0.307829	0.240801	1.01965	0.320822	0.499639	0	0.540183	0	0	0.135508	0.215792	0.266022	0.226995	0.4043	0.169829	0	0.733566	0	0.600771	0.838007	0	1.17909	0	0.340139	1.35801	1.2462	0	0.127535	0.344368	0	0.123773	0.221475	0.266914
RNU6-1114P	0	0	2.55488	0	0	0	0	0	0	0	0	0.143826	0.216964	0	0	0.10863	0	0	0	0	0	0	0	0	0	0	0	0.246133	0	0	0	0	0.11312	0.161629	0	0.110765	0.508354	0	0.101294	0.314708	1.79497	0	0	0.118	0	0.108325	0	0	0.246958
LINC02435	0.36825	0.0318836	1.07388	0	1.26059	0.772199	0.421701	0.731736	0.619769	0.0830121	0.708091	0	0	0.0606313	0.029687	0	0.260917	0	0.0216065	0	0.0846991	0.122901	0.0457861	0	0	0.0459428	0	0.202933	0.0962009	0.0228457	0.806105	0.0215898	0	0.0296135	0.229147	0.0811768	0.0310467	0.199879	0.037118	0.576606	1.34838	0.181077	0.0354765	0.108099	0	0	0	0.0375446	0.0678711
AL139344.1	0	0	1.23698	0.0828388	0	0	0	0	0	0	0	0	0.178578	0.181583	0	0	0.0520942	0	0.388252	0	0	0	0	0.0765932	0.202068	1.03195	0.109556	0.270115	0	0	0	0.129317	0.062071	0.0886885	0.0762517	0	0.092981	0.0748265	0	0	2.56082	0	0	0	0	0.0594397	0	0	0
RPS16P9	0.0457862	0.348853	1.43107	0.264812	0	0.0406201	0	0.0500391	0	0.0227068	0	0.0360406	0.163104	0.138207	1.05566	0.0272211	0.975393	0.11166	0.236406	0.0247942	0	0	0.0313104	0.244847	0.0615196	0.282758	0.0250158	0.277548	0.421031	0.093737	0.157499	0.177168	0	0.405018	0.0348222	0.222048	0.467083	0.0683428	0.533039	0	1.66423	0	0.194082	0	0.0266139	0	0.0286968	0.154047	0.030942
AL513185.3	0	0	0.346354	0	0	0	0	0	0.00960066	0	0	0	0	0.00907915	0	0	0.00781413	0	0	0	0	0	0	0	0	0	0.00821671	0.0607758	0.00864328	0	0.0129331	0.0096988	0	0.0133033	0.0114378	0	0.0139472	0	0	0	0.694377	0	0	0.00971227	0	0	0	0.00843309	0
AC007728.1	0	0	0.276573	0.0396893	0	0.0639242	0	0.183743	0	0.0238226	0.0390782	0	0.0427797	0.0434996	0	0.0713968	0.0124796	0.0585732	0.0465044	0.0260126	0.0607669	0.0220436	0	0.0733939	0	0.115365	0	0.226478	0	0.0491716	0	0.0154895	0.0297392	0.021246	0	0.0436799	0.0222743	0	0.10652	0	0.637059	0	0.0763573	0.031022	0.0837653	0.0427177	0	0.0269362	0
IGHV3-41	0.955063	0	0.277254	0	0.576946	0	0	1.10517	0.107594	0	0.0457035	0.176889	0	0	0	0.233804	18.8572	0	0.145037	0	0.170566	0	0.192091	0.0858372	0	0.231298	0	2.119	0.193729	0.345049	1.01458	0	0.243468	0	3.16182	0.0340569	0.260507	0.0419287	0.06229	0.532201	0.551901	0.557108	2.79816	0	0.457179	0.0666134	0.105634	0.126012	0
AC140912.1	0	0	0.267777	0	0.0293277	0.0152014	0	0.0187263	0.0109385	0.0254929	0.0139394	0.0134876	0.0406926	0.0103443	0.0151947	0	0	0	0	0	0.00867033	0.0157261	0.0117174	0	0	0.0117575	0.187234	0.0461634	0.00984773	0	0.132618	0.110503	0.0106081	0.0303142	0.0390949	0.270067	0	0.0383642	0.0379963	0	0.706975	0	0	0.0331971	0	0	0	0.00960826	0.0578976
AC011503.3	0.0819736	0	0.0337122	0.0169325	0.368302	0.0909055	0.344197	0.0447939	0.0130827	0.0203267	0.166717	0.0161314	0.681366	0.049488	0	0	0.127778	0.0124944	0	0.0443904	0.0933288	0.131661	0.0140142	0.093935	0	0.0562487	0.0111968	0.234652	0.0235561	0	0.0528712	0.0132164	0.0888123	0	0.327307	0.0496931	0	0.168242	0.124972	0.0352975	0.765025	0	0	0.0132348	0.0714727	0.0364489	0.0642218	0.0574582	0
COPG2	2.8105	7.46781	2.89834	6.9118	3.96154	3.71284	4.48734	2.65857	3.63359	3.2374	4.18467	6.66289	7.35043	7.41139	3.18344	1.28618	7.11503	10.0852	12.3072	6.52518	18.0767	2.66616	7.06108	11.7493	6.08328	5.13405	3.01174	6.94196	5.89368	9.68005	3.61933	5.10857	5.87207	7.27872	3.29426	4.65883	7.1798	11.7568	7.84799	10.5398	12.7747	7.99698	4.13464	4.56352	7.36926	6.44365	7.83349	4.30416	10.9873
AP5B1	4.8318	14.9239	7.02592	12.2654	5.92956	6.0676	7.09402	4.46786	9.4923	5.56638	5.06137	6.49992	9.10558	7.92911	7.65417	12.1018	9.62627	8.02242	11.1284	8.95866	11.7188	4.17351	7.12523	7.23344	8.58338	7.52885	8.25053	10.639	5.28765	14.4262	5.93751	16.0783	13.4649	11.4061	8.04804	10.29	12.2182	2.26859	7.27445	16.3084	7.28165	7.64196	10.456	16.7804	5.94545	10.5789	10.8068	16.0742	5.32499
ASS1P6	0	0.0150892	0.0260628	0	0	0	0	0	0.0404566	0.00785723	0	0.0124711	0	0	0	0	0.00823206	0	0.0306763	0	0	0.0145409	0.0325029	0.0242069	0	0.0108714	0	0.0106711	0	0	0.0136248	0	0.0196173	0	0.0120495	0.0192088	0	0	0	0	0.0933849	0.0285654	0	0.0409269	0.0092092	0	0	0	0
AC093755.1	0	0	0.0314384	0	0	0	0	0	0	0	0	0.0150433	0	0	0	0	0	0	0	0	0	0	0	0	0	0	0	0.102976	0	0	0	0	0	0	0	0	0	0	0	0	0.413036	0	0	0	0	0	0	0	0
TTC9C	2.6931	2.7401	6.48797	2.27986	3.75938	2.40229	3.28271	2.76633	6.64205	3.18572	2.9092	5.83833	4.91039	5.85481	3.88896	5.13144	5.82663	4.24837	6.26398	4.02047	4.59085	6.16575	6.5162	6.39698	5.00265	4.79154	6.34793	4.68342	16.0953	5.6742	4.38518	3.00382	2.87449	5.53911	4.94144	6.87378	3.90331	3.71232	4.54832	7.64219	5.01659	6.57367	7.17381	7.29901	6.09909	4.71133	3.17752	3.17296	6.85724
SLC1A4	5.52514	4.39539	3.03353	3.15901	8.79612	5.29917	7.32005	12.4339	8.20546	3.95713	5.31306	19.1685	22.899	44.3914	5.47175	10.0639	10.8962	27.5291	20.9776	44.9651	7.16408	2.65829	7.13851	48.2961	17.4141	10.2505	2.10433	21.2675	3.74056	42.2253	5.47835	4.17556	6.60051	8.59853	7.00919	24.1682	18.4788	4.37378	30.0084	4.26321	9.38857	6.39057	9.46788	9.13239	13.3949	29.6876	38.6377	17.9794	4.29365
FXNP2	0.0357417	0.0340403	0.264582	0	0.0917629	0	0.187594	0	0.0912677	0.0354509	0.0581529	0.0281341	0.127322	0.0647325	0	0.106247	0.0557131	0.021791	0.138408	0	0.1266	0.196821	0.195532	0.0546094	0	0.0245252	0.0390557	0.21666	0.0410832	0.0731731	0.184421	0.115251	0.0663831	0.0632331	0.27183	0.173335	0.165734	0.1067	0.158515	0.153902	0.596901	0.0322209	0.0757524	0.0230822	0.0207754	0.0423793	0	0.0400842	0.096616
SNORA71	0	0	1.92009	0	0	0	0	0	0	0	0	0	0	0	0	0	0	0	0	0	0	0	0	0	0	0	0	0.0982694	0	0.298699	0	0	0	0	0	0	0	0	0	0	1.28997	0	0	0	0	0	0	0	0
PTPN4	3.56848	1.63294	3.2996	1.1139	4.25589	2.82551	5.13315	3.00325	4.46016	2.17896	4.908	1.48766	4.17504	3.78494	2.66181	2.26119	2.78326	7.20373	2.66088	1.61613	2.51798	2.39706	2.6662	1.90554	1.48954	1.87917	2.18066	3.8494	2.74382	3.30395	2.20969	1.56823	2.53593	2.93363	2.59131	3.3488	1.86889	3.9043	1.97481	5.45453	4.80539	2.28251	2.71797	1.36008	2.39734	2.48041	1.51525	5.96355	1.75338
AC010182.1	0.0160647	0.00764997	0.0396402	0.00663663	0	0	0.0084317	0.0263353	0.0307663	0.0239009	0.0392066	0.00632265	0.00953785	0.00969836	0.0284917	0.0191017	0.0333882	0.0244857	0.0259207	0.0173987	0.0243866	0.00737201	0.00549282	0.00613626	0	0.0330698	0.0175542	0.0486906	0.00461638	0.0164444	0.0345379	0	0.0397826	0.00710529	0.0183267	0.00973854	0.0297967	0.0839262	0.00890588	0.00691738	0.394539	0.00724111	0.0340481	0	0.0186757	0.0238101	0.00503432	0.0225206	0.0162846
MTND2P24	0.0485129	0	0.0199513	0	0	0	0.050925	0.0265095	0	0	0.0986651	0	0	0	0.0215102	0	0	0.0147887	0.0156553	0	0	0.133574	0.0165875	0.0185306	0	0	0	0.0163376	0.0139408	0	0.0417197	0	0.0300344	0	0.036896	0	0	0	0	0.0417789	0.190632	0	0.025705	0	0.0140994	0	0.0152029	0	0
DCC	0.0311979	0.0113192	0.059875	0.00122747	0.153838	0.0514017	0.0654982	0.0584499	0.00663875	0.0147353	0.0858086	3.31058	2.21567	0.167716	0	0.00706589	0.0517181	2.61037	0.0163001	0.00402246	0.0278142	0.00545394	0.025398	0.0340479	1.04397	0.0285432	0.0137986	0.0770474	0.042691	0.0557602	0.118816	0.00479044	24.0412	0	0.0677922	0.0117077	0.00688879	0.207337	0.0230605	0.121543	0.446587	0.0133927	0.0661221	0.00191884	0.0146801	0.68875	0.0176913	0.00999668	0.00301191
AC024082.2	0.164292	0.782354	0.945925	0.475105	0.1406	0.0728772	0.17246	0.089776	0.0524406	0.162955	0.334135	0.129322	0	0	0.218536	0.0488378	0.213411	0.600991	0.371123	0.133451	0.0415666	0.226178	0.224698	0.0627549	0.16556	0.450935	0.314168	0.0553281	0.188845	0.112117	0.635787	0	0.101713	0.14533	0.12495	0.099595	0	0.183922	0.0910794	0.21223	2.42094	0.296216	0.783464	0.1061	0.190994	0	0.102971	0.0460631	0.0555136
RREB1	4.99589	8.64417	10.2231	13.2438	8.31626	5.39121	7.18903	5.02403	15.3967	5.37052	5.87282	2.44299	7.16475	11.9985	11.3253	7.81382	8.3244	5.2082	4.45154	4.77445	11.9638	7.2922	11.0612	7.40118	1.27279	7.12829	7.26437	8.26383	6.63144	7.99323	6.4703	15.2004	7.24098	8.32438	6.46418	8.6165	10.52	5.7108	12.9435	8.64289	9.94593	6.13509	4.79712	6.33712	15.1553	7.96787	6.19352	8.68388	8.58329
DUX4L51	0	0	0	0	0	0	0	0	0	0	0	0	0	0	0	0	0	0	0	0	0	0	0	0	0	0	0	0	0	0	0	0	0	0	0	0	0	0	0	0	0	0	0	0	0	0	0	0	0
RPL32P19	0	0	0.118823	0	0	0	0	0	0	0.0238813	0	0	0	0.0290712	0	0	0.0250206	0.0293588	0.0621586	0	0	0	0	0.0367874	0	0.0330426	0	0	0.0276755	0	0.0414114	0.0310553	0	0	0	0.0583833	0	0	0	0	0.804199	0	0	0	0	0	0	0	0
BTNL8	3.05418	0.0189807	10.9951	0.00823321	2.03813	0.278471	1.3389	0.539068	2.5477	0.0345926	0.964665	0.00392185	0.212983	0.117307	1.12223	0.0829396	2.66903	0.00303763	0.144704	0.00809412	0.0680701	7.64564	2.4906	0.0152249	0.0535553	0.0341878	0.0108886	0.0369136	7.95186	0.0408009	10.3989	1.38809	0.0092537	0.484804	0.450923	1.33197	0.060068	0.0111553	0.0331451	0.051489	0.445403	0.471613	0.406551	8.5074	0.0289606	0.00295381	0.0405953	0.0139692	0.0336703
OR4A46P	0	0	0.0172355	0	0	0	0	0	0	0	0	0	0	0	0	0	0	0	0	0	0	0	0	0	0	0	0	0	0	0.0143	0	0	0	0	0.0478106	0.0127029	0	0	0	0	0.0823415	0	0	0	0	0	0	0	0
Y_RNA	0	0	0	0	0	0	0	0	0	0	0	0	0	0	0	0	0	0	0	0	0	0	0	0	0	0	0	0	0	0	0	0	0	0	0	0	0	0	0	0	0	0	0	0	0	0	0	0	0
RBM23	2.8081	3.59998	4.39462	3.79128	4.02953	4.17106	3.91516	2.80988	4.90262	4.12325	3.62628	6.99226	4.35511	4.16494	4.01097	3.90182	5.37041	4.50451	4.42203	4.42375	6.6926	3.64065	4.20479	2.75024	6.38456	4.75496	2.37143	5.70035	3.96579	6.43593	4.22424	3.92317	6.92203	3.5928	5.27555	2.64641	4.20115	5.64105	4.16162	4.07174	6.33905	4.9423	5.75655	3.84938	3.42497	4.4265	5.26687	4.16879	6.30083
AP006545.2	0.127228	0.0403905	0.697645	0.105121	1.05252	0.376242	0.356143	0.231743	0.297808	0.189289	1.00052	0.500738	0.100716	0.128014	0.150431	0.100854	0.264426	0.155137	0.383199	0.0688966	0.128757	0.739536	0.145006	0.226789	1.65249	0.0873013	0.162195	0.714105	0.584968	0.463059	0.182354	0.218802	0.42009	0.112544	0.387048	0.179962	0.707947	0.791279	0.0470215	1.71656	0.666591	0.267623	0.314594	0.383435	0.862788	0.276569	0.0797409	0.23781	0.487219
TRMT44	0.617604	1.81765	1.88413	2.96344	1.09824	0.976822	1.29662	0.716464	1.6918	1.19503	1.17371	0.549904	3.08072	1.60296	1.65651	0.896885	2.32522	1.45986	1.99793	0.848449	0.814585	0.810755	1.49897	1.5566	1.89602	1.32347	1.701	2.42597	2.44102	1.0744	1.63908	2.72933	1.62659	1.05234	0.856647	1.58965	2.62439	4.11439	0.896656	1.12043	1.19355	1.04736	1.35457	2.1708	2.10393	1.72871	0.888396	0.600383	1.06738
Y_RNA	0.519045	0.164779	3.41537	0.428856	5.6265	2.91638	3.26911	1.13451	5.9643	0.429018	2.25201	0	0.513609	1.77566	1.22741	0	1.88784	0.105484	0.558327	0	0.350189	3.811	0.709887	0.132174	0.116234	0.593598	0.378114	0.815723	3.38082	0.590349	3.12455	0.892633	0	1.22437	2.76328	4.61486	0	0.387376	0.191831	0.893995	0.84983	1.24778	0.916738	1.56428	0.100568	0	0	0.291054	0.233845
LINC01501	0	0	0.0545109	0	0	0	0	0	0	0.00821679	0	0.0130418	0.00983692	0.0200049	0	0.0788027	0	0.0202028	0.0641603	0.0269164	0	0	0	0	0	0	0	0	0	0	0	0	0.020515	0	0	0	0.184386	0	0.0275554	0	0.374357	0	0	0	0	0	0.0103843	0.0650349	0
AP006587.1	0	0	0.130472	0	0	0	0	0	0	0	0	0	0	0.023941	0	0	0	0	0	0	0	0	0	0	0.0266418	0	0	0	0	0	0	0	0	0	0	0	0	0	0	0	0.272704	0	0	0	0	0	0	0	0
LINC00200	0	0	0.0115109	0	0.00598834	0	0	0	0	0	0	0.011016	0.00415446	0.0211219	0	0.00416013	0.0218147	0	0	0	0.00354075	0.00642215	0	0.0213825	0	0.00480147	0.00382309	0	0.00402157	0	0.0300878	0.00451269	0.00433208	0	0	0	0.00648937	0	0	0	0.0618667	0	0.00741527	0.00451895	0	0	0.00438566	0	0
AC007000.2	0.200726	0.305873	1.12268	0.132678	1.03068	0.463002	0.463553	0.614237	0.461305	0.55746	0.52254	0.252802	0.762714	0.53319	0.4984	0.071602	0.0834363	0.367135	1.11413	0.130437	0.568788	2.68968	0.658868	0.337356	0.296671	1.87318	0.263205	1.48716	0.346086	1.04105	1.62261	0.414241	0.820178	0.532678	1.19075	0.438054	0.186153	0.988725	0.2003	1.31376	1.49863	0.325716	0.340341	0.362964	1.02674	0.523606	0.20129	0.157579	0.298428
ZDHHC3	8.42256	32.8475	18.2427	12.967	10.9417	7.50414	12.9248	6.0486	20.0868	7.15495	7.97435	10.7214	12.8615	10.2067	13.5002	9.09677	15.4184	10.4832	5.94012	10.178	6.0197	7.60281	18.4475	5.97898	13.093	9.66522	9.73133	10.2451	39.5226	10.34	7.01998	12.8172	17.6571	9.20285	6.46236	7.9796	18.0741	5.81423	7.11358	7.89513	8.05957	11.5121	8.80302	12.4683	8.04407	12.817	15.2827	6.9893	14.3999
EFCAB9	0.02785	0	1.00791	0.0230108	0.0476679	0.0494153	0.0292347	0	0.017779	0	0.0226564	0	0.13228	0.067253	0.0740906	0	0.0144706	0	0.0179746	0	0.0140924	0	0	0.0425518	0	0	0.0152161	0.206338	0.0320121	0	0.0239502	0.0179607	0.0172419	0	0	0.0506487	0.0774842	0.0207852	0.0308788	0	2.02458	0	0	0	0.0161883	0	0	0.0312337	0.0376417
EME1	0.154316	0.503091	0.624873	0.201061	0.182857	0.126374	0.685338	0.149191	0.322062	0.129513	0.526298	3.76558	2.72746	2.74111	0.989494	2.60062	5.9951	3.18436	1.45565	1.46561	2.94022	1.50346	1.72903	2.5981	4.09504	1.51503	1.38143	2.19868	1.66804	3.22409	1.15864	0.570327	1.21994	1.43856	0.857658	1.20173	0.957755	3.64558	1.52673	1.23184	2.18066	3.48859	1.06925	0.827931	1.85953	2.71295	1.35406	1.98692	2.49885
AP002884.3	0.0345419	0.0493464	0.142056	0.0285399	0.0591217	0.122578	0.0543889	0.0188752	0.044102	0.042826	0.0983513	0	0.0205081	0.0208532	0	0.0410721	0	0.0105297	0.055734	0	0.0349571	0.0634045	0.0118105	0.0395821	0.0232057	0.011851	0	0.0348978	0.0198521	0.0117861	0.05941	0.0334146	0.106924	0.0305552	0.0525409	0.0314094	0.0480511	0.0257795	0.0287238	0.118989	0.271465	0.0311393	0.0366047	0.0223073	0.020078	0.0102392	0	0.0581079	0
AP001972.2	0	0	0	0	0	0	0	0	0	0	0	0	0	0	0	0	0	0	0	0	0	0	0	0	0	0	0	0	0	0	0	0	0	0	0	0	0	0	0	0	0	0	0	0	0	0	0	0	0
OR4C4P	0	0	0	0	0	0	0.0220438	0	0	0	0	0	0.0124678	0	0	0	0	0	0	0.0113718	0	0	0	0	0	0	0	0	0.012069	0	0.0180591	0	0	0	0	0.0127302	0	0	0	0	0.0825184	0	0	0	0	0	0	0	0
AC023090.1	1.32415	0.0370917	0.1922	0	0.799909	0.345513	1.34911	0.638447	1.69063	0.0386287	0.380195	0	0.0693679	0	1.27784	0.0694625	1.23438	0.0237443	0.0502717	0.0421797	0.0394137	0.571904	2.60999	0.148762	0.104657	0.0801711	0.063835	0.0786938	0.156681	0.0797324	2.34445	1.80838	0	0	0.385056	0.330528	0	0.0290661	0.129543	0.0335396	0.459111	0.737295	0.784158	0.729388	0.158464	0.0692673	0	0.0436774	0.263192
AC126365.2	0	0	0.254576	0	0	0	0.0541498	0	0	0	0.0419652	0.243631	0	0	0	0	0	0	0.133173	0	0.052205	0	0.0352758	0.19704	0	0.0707932	0.028184	0.104233	0	0	0	0	0.0638725	0.136894	0.0784648	0	0	0	0.057195	0	0.557435	0.0465036	0.218662	0	0	0.0611648	0.0646624	0	0.0348608
C15orf61	1.50765	1.53264	1.45733	0.684957	1.24851	1.33754	1.1475	1.44339	1.55913	0.967365	1.51081	2.50784	2.90249	1.66335	1.06308	1.06304	0.990287	1.97463	1.93299	1.12451	1.66766	2.2117	1.78964	2.5612	2.94303	1.30221	0.912532	1.39591	1.46672	2.11596	1.22315	0.801951	2.46555	3.4797	1.36297	0.849901	1.83913	1.83186	1.04532	0.0979907	2.2356	2.275	1.41682	2.152	1.35822	2.69591	1.59186	0.863643	1.55164
RNU6-664P	0	0	0.300574	0	0	0	0	0	0	0	0	0	0	0	0	0	0	0	0	0	0	0	0	0	0	0	0	0	0	0	0	0	0	0	0.138963	0	0	0.136366	0	0	2.87195	0	0	0	0	0	0	0	0
MRGPRE	0	0	0.23967	0	0.0237494	0.18465	0	0.0303289	0.00885795	0.233966	0.033864	0	0.00823816	0.0251304	0.0123046	0.00824939	0.0216289	0	0.0447771	0	0.0140424	0	0.0664207	0	0	0.0380846	0.386635	0.0186914	0	0	0.0477304	0	0.00859038	0.0245483	0.168847	0.0252345	0.0900774	0.124268	0.0999999	0.0358486	0.504349	0.0250175	0.0735212	0.0358437	0.0241962	0	0	0.0466843	0.00937703
AC144568.2	0	0	0	0	0	0	0	0	0	0	0	0.0158327	0	0	0	0	0	0	0	0	0	0	0	0	0	0	0	0	0	0	0.0172974	0	0	0	0	0.0121932	0	0.0150115	0	0	0.0197594	0	0	0	0	0	0	0	0
AC009033.1	0	0	0.522344	0	0	0	0.0476166	0	0	0	0	0.0714122	0.0807951	0.10954	0	0	0	0	0	0	0.0229532	0	0	0	0	0	0	0.0611049	0	0.0309557	0	0	0.0280832	0.0401259	0	0	0.126204	0	0	0.0390647	0.802114	0	0	0	0	0	0.0284304	0.0254362	0
AC105177.1	0	0	0.318717	0	0	0	0	0	0	0	0	0.915042	0.041829	0	0	0.0418861	0	0.0859074	0	0.152607	0	0	0	0	0	0.0483434	0.0192464	0.0474526	0	0.0240394	0	0	0	0	3.99188	0	0	0	0	0	2.18016	0	0	0	0	0.0835368	0	0	0
AC019206.1	0.0460017	0.0438118	0.605392	0.0380084	0.118104	0.122434	0.0965777	0.0502745	0.0587334	0.159696	0.0748462	0	0.600862	0.472116	0.367141	0.0546983	0.023902	0	0.118759	0.124554	0.116386	0	0.0629154	0	0.154523	0.126262	0.0251335	0.340821	0.237944	0.0941781	0.237361	0.148335	0.142398	0.0813848	0.0699722	0.613505	0.298633	0.995633	0.0510045	0.31693	0.768247	0.165881	0.0487489	0.0891244	0.133696	0.218179	0.0288318	0.180567	0.0621753
MIR4760	0	0	0.402018	0	0	0	0	0	0	0	0	0	0	0	0	0	0	0	0	0	0	0	0	0	0	0	0	0	0	0	0	0	0	0	0	0	0	0	0	0	0.480154	0	0	0	0	0	0	0	0
DEFB109C	0	0	0	0	0	0	0.155475	0	0	0.0367266	0	0	0	0	0	0	0	0	0	0	0	0	0	0	0	0	0	0	0	0	0	0	0.0458479	0	0	0	0	0	0	0	0	0	0	0	0	0	0	0	0
NOCT	0.999397	2.2234	4.10367	2.69656	2.16493	2.70839	3.22102	1.51034	2.02864	2.15678	2.17865	1.41356	3.75948	6.5425	3.08109	5.48212	6.30435	2.39916	5.15008	4.32955	5.87487	1.97063	4.73593	5.78578	2.15585	2.81807	2.35476	5.69005	2.63855	3.09037	3.59896	5.32234	1.89485	3.41189	3.28379	4.3971	4.28663	4.59762	17.3917	3.09976	9.4957	2.548	2.54014	1.68917	3.73964	3.36057	9.29291	4.22934	2.03143
DMTN	7.22061	4.55822	10.4005	4.53946	8.10575	11.3577	11.7548	7.4375	14.0016	19.5043	10.0734	18.0626	15.5209	12.642	10.593	3.51846	7.77377	8.73522	7.99744	1.07694	4.99176	1.27165	18.917	22.699	21.6822	4.58274	3.66087	3.07933	11.171	7.69254	5.79229	10.8382	18.747	17.4876	21.7767	21.2395	6.18564	4.26351	7.67875	3.53074	2.43888	25.466	9.19422	17.4443	5.912	13.6871	9.33054	4.53668	9.28372
SNRPCP8	0.0926574	0.0882466	0.304848	0	0	0	0.0972643	0	0	0	0	0.14587	0.110024	0.111876	0	0.0550872	0.0962878	0	0.0598018	0.0501759	0.328199	0	0.126725	0	0.0622485	0.0635796	0	0.124816	0	0	0	0	0.0573642	0	0.211409	0	0	0.0691525	0	0	1.18332	0	0	0.239355	0.0538585	0	0.116147	0	0.0626173
FCER1G	4.36038	3.45745	28.1079	4.17244	14.0586	7.6648	3.19338	4.98704	1.86436	44.7577	3.26676	132.134	29.3801	9.46436	3.72282	44.4076	41.6767	29.3911	126.876	37.1208	28.5292	64.8124	41.44	24.4641	67.6069	137.771	71.7914	94.8813	11.108	12.7191	41.3001	18.6249	17.754	1.61461	27.733	23.9741	13.5421	12.3056	14.5375	11.9814	34.0093	6.70988	327.989	69.4427	22.4218	13.0215	25.0409	39.2235	62.0729
AC016687.2	0	0	0.0799373	0.0133832	0	0	0	0	0	0	0	0	0	0	0	0	0	0	0	0	0	0	0	0.061871	0	0	0.0176996	0.0763684	0	0	0	0	0	0	0	0	0	0	0.0359187	0	0.334159	0	0	0	0	0	0	0	0
AC025271.4	0.464414	0.0323639	0.037267	0.159102	0.504076	0.462259	0.404272	0.53231	0.0289243	0.129203	0.921484	0	0.0605261	0.0136766	0.110492	0	0	0	0.0146213	0.0122678	0.114633	0.0519799	0	0	0	0.0233174	0.00618872	0.0457755	0.07161	0	0.0292231	0.0657451	0.0420759	0.360715	0.36182	0.0137333	0.0210096	1.15816	0	0.0292646	0.144658	0	0.0120036	0	0.0921774	0	0.0141988	0	0
AC004022.1	0.0550208	0	0.0754255	0.0151534	0	0	0.0192521	0	0.0117081	0	0.0447603	0	0.0217778	0	0.0162638	0	0	0	0	0	0.0649624	0	0	0.0420328	0	0.0251694	0	0	0	0	0	0	0	0	0.237124	0.122298	0	0.0273756	0	0	0.468443	0	0.0194355	0.0355327	0	0.0108731	0	0	0.0247884
KIF5C	0.243986	0.0262681	0.439755	0.0368122	0.570122	1.31003	0.501098	0.343165	0.0406322	1.89497	0.524695	0.197064	0.157455	0.208776	0.150513	0.112261	0.185199	0.100893	0.540877	0.118337	0.11165	0.103202	0.32644	0.0956272	0.954972	0.2504	0.107803	0.382968	0.0816961	0.0955578	0.166032	0.143667	0.115587	0.0356583	17.5121	0.563331	0.0747682	0.82496	0.142317	0.188193	0.6607	0.0669419	0.537348	0.135645	0.071527	0.0452812	0.0531895	0.127297	0.0516159
AC027013.1	0	0	0.106495	0	0.0474875	0.0164094	0.019416	0	0	0.00917296	0	0.0145594	0.054908	0.0223328	0	0	0	0	0	0	0	0	0	0	0	0	0.0101057	0.149496	0	0.0252448	0	0	0	0	0	0	0.0857677	0.0138043	0.010254	0	0.599625	0	0.058803	0	0	0	0	0.0207437	0
NEUROD1	1.21602	0	0.849676	0.00487728	1.62162	0.581301	0.588666	1.45799	0	0	1.5415	0	0.0105141	0.0178184	0	0	0.0613428	0	0.00761968	0	0.0179218	2.9364	0.00403669	0.00450956	0.0237943	0.0121515	0	0.095421	0.00339259	0.00402835	0.0152292	0.0342621	0.00365454	1.58217	33.5497	0.0250491	0.0164233	0.0264333	0.00654496	0.0050836	0.458118	0	0.0250221	0	0.00343121	0.00349962	0.00369974	0.00662018	0.0119676
NUP88	4.50545	10.3933	7.22934	5.33061	5.84052	4.36076	7.10582	4.75847	5.51666	5.25633	4.67771	12.9417	9.5838	9.51545	5.88495	12.1218	10.6688	9.16152	8.16345	9.5032	10.005	7.56175	10.1345	5.79201	9.01596	7.07762	8.93641	6.75568	9.53406	10.048	9.76261	6.16847	11.3151	11.0123	8.39792	11.9861	10.7747	9.03198	10.8036	13.0841	11.3699	7.77704	9.14202	5.76921	7.22334	9.62683	7.7655	6.65153	17.0282
AC010186.1	0.0367495	0	0	0.0303638	0.0314501	0	0	0.0803259	0	0	0.0597925	0.144637	0.0218187	0	0	0	0.0190947	0.0224054	0.0237184	0	0.148765	0.0337283	0	0.140373	0.0246888	0.100867	0.0200784	0.0990083	0.0211208	0.0752362	0.0316035	0.0237001	0	0	0.0558988	0.0445557	0.0681628	0	0.101865	0.126593	0.288814	0.165647	0	0	0.277695	0.0217871	0	0	0.0745051
CICP21	0	0.0101306	0.551189	0	0	0.00943676	0	0.0232499	0.00679046	0.026376	0.0173066	0.00837287	0.0315766	0.0256864	0.00943264	0.0189718	0.00552686	0.0129702	0.0137303	0	0.0053824	0	0	0	0.00714604	0.00729886	0.0174348	0.0358218	0	0	0.00914746	0	0	0.00940928	0.0566287	0	0	0.00793862	0.00589687	0	0.532924	0	0.0225444	0.0068694	0.0123658	0.00630617	0	0	0.0215651
ELOCP26	0	0	0	0	0	0	0	0	0	0	0	0	0	0	0	0	0	0	0	0	0	0	0	0	0	0	0	0	0	0	0	0	0	0	0	0	0	0	0	0	0	0	0	0	0	0	0	0	0
AC006146.1	0	0	0	0	0	0	0	0	0	0	0	0	0	0	0	0	0	0	0	0	0	0	0	0	0	0	0	0	0	0	0	0	0	0	0	0	0	0	0	0	0	0	0	0	0	0	0	0	0
AC092119.1	0.0209322	0	0.499294	0	0.0358275	0.0185704	0.021973	0.0457531	0.0534512	0.0519048	0.0170287	0	0.0248556	0.0505477	0.0371246	0	0	0.0382858	0.0270197	0	0.0105919	0.0768457	0.0286285	0.0159911	0.0140626	0	0	0.0563944	0.0721816	0.0142847	0.0540033	0.0539976	0.0259183	0.0185163	0.0636792	0.0126893	0.135888	0	0.0232087	0	0.92535	0.0188703	0.110912	0.0135182	0.0243344	0	0	0.0117377	0
LINC02465	0	0.00751717	0.311617	0	0.00675472	0	0	0	0	0	0	0.0434903	0.0421752	0.042885	0	0.00469253	0.0246065	0.0240607	0.0967887	0	0.0599083	0.00724404	0	0.0361784	0.0159077	0.0541595	0.00862473	0.0797422	0.0725798	0.00538631	0.00678766	0.0152706	0.0244325	0.0558555	0.0660315	0.0239237	0.0805185	0.08836	0.00875128	0.129149	0.395444	0	0.0167285	0	0.0275272	0.014038	0.00494692	0.00442593	0
BRSK1	0.15779	0.150279	0.808013	0.105139	0.331057	1.14247	0.181665	0.150195	0.15597	2.15322	0.824019	0.596983	1.32062	1.34284	0.469427	0.61128	0.351748	1.5206	0.647171	0.413451	0.67223	0.602632	0.536034	0.136097	1.78842	0.593752	0.214135	0.442251	0.166745	1.27479	0.984882	0.305281	0.409659	0.720407	1.26974	0.361016	0.141614	5.3639	0.79292	5.01907	1.5751	0.178956	1.45098	0.489786	0.150891	1.38509	0.762456	1.06177	0.350859
ROR1-AS1	0.413742	0.0157619	0.367533	0.100276	0.575969	0.381742	0.706483	0.361738	0.200736	0.292735	0.951416	0.00434236	0.0622302	0.00999117	0.0195679	0.0196784	0.0257972	0.0168167	0.0712087	0.0238987	0.0279144	0.151892	0	0.0210718	0.0555915	0.147629	0.0271263	0.130046	0.164866	0.00376464	0.540826	0.0355769	0.0990439	0.7759	0.230756	0.0401303	0.0613927	0.0905773	0.024466	0.0237541	0.49858	0.064651	0.0876902	0.131817	0.0961977	0.00981157	0.0138302	0.0494945	0.0223684
RPS15AP13	0	0.114233	0.0493274	0	0	0	0.0629532	0.065542	0.0382848	0.118967	0.195151	0.0944131	0	0.0724104	0	0.0356546	0.0623213	0	0.232237	0	0.0606923	0.275207	0	0.0458149	0.0805793	0.0411512	0.032766	0.242358	0.0689341	0	0.0515737	0	0.0371284	0	0.136832	0	0.166852	0.0895164	0.0997404	0	0.76589	0.162192	0.127106	0.0387299	0.174297	0.0711088	0	0	0
OR4M2	0	0	0	0	0	0	0	0	0	0	0	0	0	0	0	0	0	0	0	0	0	0	0	0	0	0	0	0	0	0	0.0148394	0	0	0	0	0	0	0	0	0	0	0	0	0	0	0	0	0	0
AL049838.1	5.6998	0.360633	0	0.312862	3.1041	1.59126	2.74055	3.07105	0.0381678	3.32089	3.84245	0.768682	1.08858	0.878299	0.300441	0.0592426	0.103551	0.911289	0.771755	0.420894	0.322703	0.219492	0.0681424	0.1218	0.910439	1.13504	0.31577	0.724849	0.160354	1.15603	0.291357	0.128526	0.407163	0.0881461	0.87911	0.120814	0.499027	1.97821	0.596612	0.480564	0.195781	0.0179662	1.45725	0.025741	0.822482	0.342642	0.599561	0.614644	0.094277
PARD6B	4.07479	2.04088	9.34016	2.26615	5.24672	1.7286	10.0747	3.38178	5.18935	0.398009	5.04135	1.30253	1.77331	1.74571	6.89673	0.686188	4.62779	1.2409	3.15855	0.497321	4.99038	12.9128	8.24916	1.08399	0.797626	1.59246	3.60955	2.65814	5.0499	1.8096	9.12159	4.97028	1.32666	7.11019	1.95381	7.6638	2.26354	7.71239	1.05954	17.8522	6.23814	4.93392	3.16079	4.97451	2.86629	2.10674	2.27906	1.5171	8.87898
AC244502.2	0	0	0.0188963	0	0	0	0	0	0	0	0	0	0	0	0	0	0	0.0280133	0	0	0	0	0	0	0	0	0	0	0	0	0	0	0	0	0	0	0	0	0	0	0.315965	0	0	0	0	0	0	0	0
FLT1	4.47563	0.397623	1.3313	0.643568	3.68225	4.83028	4.44142	2.42099	1.74831	6.47032	4.51671	1.51931	4.87425	4.01769	1.69642	6.61468	8.13964	0.771216	2.62921	2.23806	2.65885	1.51411	2.75807	2.76697	2.29722	2.86051	2.41467	3.28835	3.73169	1.39479	3.61715	3.65896	2.52396	0.358288	7.33265	6.65968	1.12255	1.9358	2.05628	3.3486	3.49078	0.936716	5.55018	2.47589	1.42527	1.80003	1.92346	4.54681	5.59125
AC007494.2	0.10236	0.219346	0.884019	0.148004	0.678893	0.363241	0.349209	0.279669	0.277715	0.164981	0.395538	0.141002	0.638112	0.401669	0.204234	0.0456416	0.0664814	0.0780082	0.346835	0.152432	0.20718	1.22128	0.157494	0.0977465	0.223492	0.421423	0.0978692	0.224065	0.0735358	0.244485	0.572171	0.214542	0.0950564	0.0905459	0.642251	0.0775642	0.189857	0.210082	0.141865	0.220378	0.578196	0.161484	0.216945	0.0495783	0.356989	0.13654	0.0962319	0.129146	0.172935
CYTL1	0.740705	0.965346	0.545109	0.499263	0.867432	2.02327	0.204614	0.468661	0.199096	2.49404	3.10802	0.859225	1.0647	0.553077	1.8841	0.289716	0.617807	0.154492	0.465477	1.19277	0.562206	0.214678	0.266591	0.387166	1.06071	1.20377	0.276894	1.03717	0.291269	0.345852	0.318492	1.01823	2.69108	0.0862127	0.19272	0.756247	0.108462	29.8224	1.46962	0.235012	0.497867	0.210866	2.06563	1.64905	0.124632	0.184897	0.293205	0.688605	2.3184
NSL1	2.30824	1.83879	4.19412	1.32672	2.60112	2.29794	2.71396	1.80188	4.5335	3.15215	2.78752	8.41881	4.30425	3.31497	4.14465	2.6679	5.95944	5.24745	3.1399	4.4719	8.11789	3.62291	4.41512	5.37406	5.66986	5.36809	4.13587	4.68013	4.36706	3.84179	3.81797	2.43786	4.48532	4.80655	6.92388	3.40982	4.22813	10.5145	4.37406	7.65501	6.55385	3.9894	5.6265	2.66037	5.49735	5.4313	3.46549	3.73027	3.30387
SOS1	7.16768	5.6244	11.6087	6.22914	12.0424	10.5739	10.0011	5.16925	12.7355	15.0059	10.3708	5.48254	14.2817	18.2746	11.3722	7.79745	8.78315	10.3691	7.65292	8.30122	15.7636	7.5005	9.92431	7.41704	5.68454	6.59976	6.71024	13.9187	6.68014	7.56468	14.1757	7.22233	10.2836	11.0005	7.75478	10.9242	7.80411	14.8086	10.1189	19.9051	8.71047	5.47031	11.2393	6.86569	11.9187	8.47251	7.67383	10.3192	10.2426
AC091060.1	0.0664237	0.0210872	0.318701	0.128058	0.198958	0.157144	0.11621	0.0846924	0.120144	0.236082	0.16211	0.174285	0.131456	0.147035	0.147258	0.11189	0.103539	0.0202486	0.100031	0.161864	0.12324	0.142247	0.196833	0.186062	0.156185	0.167122	0.0362913	0.0969339	0.0827132	0.26442	0.22849	0.16421	0.260445	0.195858	0.210491	0.214755	0.0924019	0.190032	0.15957	0.190678	0.282763	0.0199602	0.0234635	0.0500462	0.205919	0.164082	0.0138772	0.173819	0.0598516
ACOT6	0	0	0.231084	0	0	0.0586467	0.0173481	0.0361229	0.0105502	0.0737636	0.0268889	0.0130087	0	0	0.0146553	0.0294761	0.0171739	0	0.0533313	0.00894938	0	0.0455033	0	0	0.0333079	0	0	0.122442	0	0.0451121	0.0142122	0.010658	0.0409259	0.058476	0.0502759	0.0200369	0	0.012334	0.0366474	0.227718	0.56823	0.0148984	0	0	0.0192124	0	0.031074	0	0.0335053
RN7SL731P	0	0	0	0	0	0	0	0	0	0	0	0	0	0	0	0	0	0	0	0	0	0	0	0	0	0	0	0	0	0	0	0	0	0	0	0	0	0	0	0	0	0	0	0	0	0	0	0	0
AC104257.1	0	0	0.196106	0.0164162	0	0	0	0	0	0	0	0.0938374	0.0353889	0.0239896	0	0	0	0.109021	0.0384701	0	0.0201074	0.0364705	0	0.0151785	0	0.0136334	0.151976	0.0936755	0	0.081353	0	0.102508	0.0492026	0	0.0151109	0.0120445	0.0368522	0	0.0110147	0	1.13207	0	0.0631655	0	0	0.0117792	0.0124528	0	0
AC010998.3	1.76607	0.147544	2.11521	0.1024	2.99628	0.879608	4.00047	0.948125	17.6631	0.0153658	1.10905	0.438998	0.478283	0.130935	0.796797	0	0.257581	0.0755604	0.0399943	0	0.235171	3.07115	0.0847514	0	0.0208153	0.0637812	0.0169283	0.0208686	0.0178071	0.359449	4.36979	0.159854	1.57292	5.81043	1.10752	0	0.54595	0.0924956	0.0343533	0.213463	0.0608753	11.3961	0	0.0200094	0.918497	0.0183688	0.912703	0.017374	0.0209386
COLQ	0.215409	0.0981175	0.504569	0.112204	0.456858	0.62732	0.363757	0.363361	0.26307	1.09383	0.548573	0.243281	0.54215	0.455154	0.170257	0.147554	1.59371	0.15988	0.317344	0.147078	0.281976	0.343827	0.515568	0.207489	0.110109	0.311685	0.194446	0.952519	0.667448	0.172566	0.616142	0.144959	0.368189	0.173978	1.05063	0.147615	0.151999	0.580152	0.13759	0.209705	0.630238	0.24907	0.997454	0.344757	0.20959	0.108273	0.0616345	0.267839	0.0664568
RNU6-890P	0.182717	0.348038	2.40459	0.301936	0.625474	0.810503	0.959007	0.199689	1.39972	0.815536	0.743215	0	0.759373	1.21338	0	0.434519	0	0.334196	1.53305	0.296835	0.462283	3.35392	0.999591	0.418757	0.368255	1.37914	0.199658	1.72293	0.735083	0.498762	1.41418	0.942688	0.11312	0.323257	1.66756	1.21841	0.169451	0.681831	0.50647	1.7309	1.25648	0	0	0.707997	1.4869	0.541623	0.114519	0.409833	0.246958
THUMPD1P1	0	0.0178867	0.0617895	0	0.0321449	0.0333233	0	0	0	0	0	0.0147832	0.0223008	0	0.0166544	0	0.00975828	0	0.0121212	0	0.00950322	0	0	0	0	0	0.020522	0.0632474	0.0107937	0	0	0	0.0116271	0	0	0.011385	0	0.028033	0.0520579	0	0.313645	0.0169307	0	0	0.0218331	0.0111342	0	0	0
KCNH5	0.00317382	0.00151137	0.0574312	0.00262233	0.00543228	0.0408278	0.00333162	0.00520292	0	0.010231	0.00645487	0.00874394	0.00942172	0.00958027	0.0112579	0.00566074	0.27952	0.0135451	0.0153631	0	0.00401496	0	0.00108519	0.00727386	0.00533053	0.00326671	0.199415	0.0277898	0.00547221	0.0119124	0.00545878	0.0143278	0.00687718	0.0210563	0.0241381	0	0.00441509	0.00710609	0.210259	0.843212	0.381941	0	0	0	0.00830174	0.00282242	0.00795683	0	0
RNU1-128P	0	0	0	0	0	0	0	0	0	0	0	0	0	0	0	0	0	0	0	0	0	0	0	0	0	0	0	0	0	0	0	0	0	0	0	0	0	0	0	0	0	0	0	0	0	0	0	0	0
RNA5SP329	0	0	1.35132	0	0	0	0	0	0	0	0	0	0	0.099184	0	0	0	0	0	0	0.0831332	0	0	0	0	0	0	0.110656	0	0	0	0	0	0	0	0	0	0	0	0	0.806982	0	0	0	0	0	0	0	0
RN7SL608P	1.12119	0.8676	1.84438	0.810573	2.39877	1.30552	1.25049	0.765831	0.760482	1.42483	1.71019	0.772225	0.873687	2.41134	1.55351	1.24983	0.436919	0.213614	1.94474	1.63171	1.20558	2.8298	1.67718	0.74946	0.611998	1.68292	1.14857	2.45427	1.77203	2.15192	2.65152	1.44613	1.04119	1.48768	1.65212	0.807112	0.649867	1.41205	1.12658	1.75007	1.51446	1.20026	2.07925	1.67441	1.34415	0.955509	0.922308	1.92541	1.2786
RBM47	42.5361	14.8912	60.1766	25.654	47.9775	15.4406	62.5939	36.884	57.182	2.6929	36.1786	4.67048	7.55089	5.33921	47.4987	10.1759	29.499	11.2402	15.6472	6.90814	9.28728	36.3154	48.2517	8.95021	4.17369	12.7967	14.7674	15.1116	44.2651	11.4118	61.4117	41.1678	7.62298	21.6644	24.968	12.7132	20.9113	5.50072	3.89824	28.8714	8.24759	37.5353	11.8407	36.1311	26.8183	11.6559	9.51283	3.84424	36.4976
GOLGA1	3.48528	6.63565	4.79563	4.32354	5.23153	6.44341	5.02243	3.84451	10.372	6.26144	4.69561	6.42778	4.5628	4.30819	7.3969	10.3855	4.59734	6.93118	8.15497	6.8511	4.95875	2.91257	6.81915	7.65518	3.42163	4.17682	6.91411	5.99664	6.6178	8.81554	6.39672	5.54277	7.0765	4.45358	5.66453	3.33954	4.35585	5.37442	4.02638	8.81427	3.93441	7.31172	5.00488	6.16719	4.69746	3.90338	3.923	4.44786	4.43408
H3C9P	0.609495	0.714438	0.809821	0.736014	0.48148	0.124783	0.393722	0.153717	0.748253	0.302268	0.495833	2.17739	1.0856	0.792521	0.748368	0.418108	0.852621	1.94373	0.998562	0.863218	0.925231	0.516359	0.929776	1.28941	1.32289	0.932959	0.691623	0.69472	0.996983	0.735884	0.685424	0.332597	1.3352	1.24419	1.46195	1.02318	0.695685	1.18969	0.467847	0.807525	1.38174	1.31024	0.596209	0.78723	1.52612	0.917252	0.822779	0.262902	0.443576
AC019181.1	1.26134	0.660711	0.414986	1.14638	2.59067	0.951165	0.993037	1.17172	0.845477	0.59426	1.43656	1.29072	0.449325	0.342665	1.11853	0.224969	0.819223	0.615208	1.099	0.614736	0.478686	1.33129	0.34502	0.867232	0.762644	0.778953	0.413486	0.424777	0.616182	1.76457	1.5186	0.854121	0.624714	1.45049	3.78922	0.688169	1.40371	0.800161	0.839106	1.68369	1.67279	0.795961	0.735164	0.814578	2.34615	1.08429	0.988187	0.318281	0.383581
LDHAL6B	0.0230959	0.25296	0.598397	0.133579	0.266833	0.112695	0.133343	0.0504824	0.538159	0.257715	0.150311	0.01818	0.0685621	0.153375	0.19457	0.178505	0.126005	0.0281622	0.395017	0.0938019	0.169458	1.04926	0.481714	0.17644	0.00775808	0.1981	0.151424	0.427788	0.252202	0.197016	0.427029	0.595792	0.135838	0.326885	0.193219	0.826056	0.0963861	0.249937	0.153646	0.05967	0.782767	0.343544	0.281465	0.0969506	0.187948	0.123233	0.137517	0.077706	0.319966
ILF3	8.39357	22.0764	19.219	11.7876	13.8017	14.5641	16.2141	10.5127	27.3249	16.8467	12.5166	27.8103	28.8293	33.1181	13.8153	27.9491	42.9505	33.4652	19.8443	25.0567	42.133	18.3944	30.1876	35.0369	25.2965	26.2086	18.6625	26.9909	25.5675	34.3001	18.3781	15.9705	24.8874	23.1641	21.0045	36.906	26.1869	25.935	31.1111	24.6474	44.2725	23.8756	20.5735	28.3666	28.5609	34.9226	24.9428	35.3876	28.2765
FNDC4	0.789131	2.52714	3.59423	14.1975	1.16495	2.09152	2.41261	0.733065	0.535254	7.30366	1.34011	1.38209	0.88433	0.839661	3.61264	1.1553	1.61447	2.98292	2.73118	4.70598	1.14801	0.289703	0.451947	1.28106	1.86215	2.22686	1.22878	1.60117	1.71775	0.565449	2.80783	3.81052	1.38626	1.57062	1.04279	1.32152	5.23265	9.98266	2.03973	2.6589	1.80239	1.2983	1.56798	11.3073	1.90358	1.99417	2.17002	1.9968	3.06641
AC093063.1	0.0538587	0	0.177198	0	0	0	0	0	0	0	0.17526	1.6534	0.0319768	0	0	0.128081	0	0.0328365	1.25139	0	0	0	0.0368307	0	0.036183	0.369568	0	0.217655	0	0	0.185268	0.069468	0.100032	0	0.0819234	0.391795	0.199794	0.0803922	0	0	0.529095	0.0485533	1.1415	0	0	0	0	0.0302012	0
RNY3P12	0	0.182549	1.7342	0.158368	0.984202	0.170047	0.603611	0.209477	0.489445	0.475285	0.311859	0.452628	0.568998	0.231429	0.169972	0.113955	0.0995918	0.116859	0.247415	0.103795	0.581932	2.111	0.393222	0	0.386307	0.394568	0.209446	1.29099	0.110159	0.392409	0.494501	0.865285	0.23733	0.847758	0.437326	0.929553	0.177758	0.572203	0.318778	0.495203	2.25955	0.172793	0.609361	0	0.779893	0.227269	0.360398	0	0.129532
LTK	1.91026	0.11204	2.11031	0.0277712	3.29355	1.42138	1.40543	1.7877	0.836825	0.169468	1.39908	0.127877	1.01441	0.17586	1.58469	0.0466268	0.33182	0.0580614	0.10485	0.0879731	0.104881	3.98972	0.532483	0.158344	0.0150538	0.0845664	0.101002	0.184882	4.56212	0.451101	2.28831	1.1922	0.263579	1.0109	2.07912	5.35539	0.187028	3.38231	0.167701	0.429365	0.528307	0.661563	0.451171	0.886349	0.0260496	0.803713	0.312482	0.0691079	0.393717
AP006288.1	0	0	0	0	0	0	0	0	0	0	0	0	0.0293862	0	0	0	0	0	0	0	0.175316	0	0	0	0	0	0	0	0	0	0.0425647	0	0	0	0	0	0.045902	0.0369397	0	0	0.194493	0	0	0	0	0	0.0310216	0	0
AC004828.1	0	0	0.122941	0	0.0767497	0.0795632	0	0.0326708	0.0572516	0	0	0.0470622	0.195234	0.0360945	0.0530189	0	0	0.0911289	0.0578816	0	0.0302534	0.164619	0.0408854	0	0.0200832	0	0.0163329	0	0.0171808	0	0.12854	0	0	0.0264438	0	0	0	0.111553	0	0	0.293672	0	0	0	0.0695055	0.265843	0	0	0
LINC01684	0	0.00749297	0.0420623	0.0162511	0.0235654	0.0139596	0.012388	0.00429913	0.00753372	0.107298	0.00640033	0.0340609	0.0093421	0.0118741	0.00348837	0.0140323	0.0367909	0.0359748	0.0406219	0.0532551	0.0199051	0.050545	0.0215204	0.0330568	0.0184992	0.0512859	0.247163	0.172219	0.00678245	0.00805346	0.0236803	0.00761073	0.03166	0	0.0269259	0.00953868	0.0182407	0.0998189	0.0152654	0.00338771	0.336204	0	0.154241	0.0127022	0.0297251	0.00233214	0.0024655	0.0397051	0.0212672
AC006386.2	0.144463	0.275173	0.237646	0.318297	0.206052	0	0.0505487	0.0526273	0.0614821	0	0.0391744	0.416952	0.0571801	0.0581424	0	0.028629	0.0500412	0.117435	0.0310793	0.0521533	0.121833	0.30937	0.0329299	0.147149	0.291157	0.0991279	0.078929	0.0973012	0.0830266	0.0328618	0.207057	0	0.11925	0.25558	0.0732467	0.116767	0.0893168	0.179694	0.0800871	0.0414702	0.189223	0.130233	0.255151	0.124394	0.223924	0.114194	0.0905433	0.135013	0.0325425
RAB41	0.101827	0.249375	0.335015	0.192304	0.261429	0.38716	0.259588	0.238467	0.0835772	0.375136	0.224845	0.0801528	0.27637	0.219548	0.309593	0.190264	0.211633	0.150769	0.441261	0.244197	0.250266	0.547383	0.238742	0.188918	0.166135	0.469136	0.786824	0.470289	0.384575	0.29781	0.325252	0.121957	0.378245	0.784933	0.475722	0.564372	0.283302	0.4994	0.177415	0.0375824	0.728805	0.393412	0.292892	0.385167	0.143743	0.0776165	0.100289	0.358908	0.206441
MAPK10	0.374443	1.69773	0.78962	0.264947	1.1744	3.18058	0.382606	0.27862	0.0495878	3.30009	0.5509	3.04149	6.67056	4.77599	0.257868	0.0793365	0.153162	2.03275	5.93117	0.835881	2.79572	0.191938	0.0463085	0.0821644	1.4344	0.891074	0.30143	0.368911	0.104167	3.42926	0.621754	0.489386	2.43409	0.204374	2.18734	0.101421	0.404519	0.972151	0.454915	0.377355	0.592855	0.0682299	1.03	0.0398741	1.58492	1.52087	5.32159	0.632138	0.0498016
LYPLA2P3	0	0	0.530441	0	0	0	0	0	0	0	0	0	0	0	0	0	0	0	0	0	0	0	0	0	0	0	0	0	0	0	0.0291893	0	0	0	0	0	0	0	0	0	0.200064	0	0	0	0	0	0	0	0
PKDREJ	0.0736995	0.0484077	0.305185	0.132286	0.104395	0.119495	0.213417	0.0388839	0.386123	0.134857	0.1778	0.120026	0.173517	0.230136	0.12395	0.0876325	0.0950737	0.415243	0.408414	0.0660576	0.277766	0.100295	0.403189	0.104839	0.223659	0.153457	0.0708135	0.186575	0.0905561	0.296564	0.312526	0.150783	0.23443	0.0494571	0.208743	0.0831922	0.12727	0.350886	0.102848	0.269198	0.47435	0.258886	0.0996459	0.252749	0.224535	0.125053	0.130611	0.0869289	0.0137395
PPATP2	0	0	0.0949649	0	0	0	0	0	0	0	0.0313087	0	0	0.0232341	0	0	0	0	0	0	0	0.0353218	0	0	0	0	0	0	0	0	0	0	0	0	0	0	0	0	0	0	0.415881	0	0	0	0	0	0	0	0
AC073569.2	0.662736	2.05136	2.13501	1.41458	0.850751	0.832941	0.869608	0.241431	1.16347	0.931237	0.629004	1.9128	1.31159	2.46727	0.734627	3.18494	1.20523	2.76105	0.85547	5.23374	2.54308	1.62201	1.88835	0.759441	1.07598	1.21268	0.633662	2.45507	0.539595	2.11058	2.18475	1.74524	1.74377	2.29613	0.756055	3.14709	1.79264	1.64872	4.13331	1.23661	4.99143	1.99151	1.05347	2.13999	1.28409	4.74762	3.18453	5.48151	1.26897
ATP5MC2P2	0.140316	0.0445455	0.115412	0.15458	0	0	0.098195	0	0.0298585	0	0.0760996	0.2209	0.0277693	0.0564732	0	0	0.0729069	0.0285159	0.120748	0.050656	0	0.042927	0.0319845	0.0714625	0.15711	0.0641881	0.102217	0.126011	0.053762	0.0319184	0.201113	0.0301637	0.0868697	0.124122	0.142288	0.0283536	0.0867526	0.104721	0.0518586	0.0402797	0.275687	0.0421647	0	0.0302056	0.0543739	0.027729	0	0.0262273	0
YBX1	134.687	198.578	223.564	115.117	150.626	176.467	180.972	146.865	280.8	187.637	144.042	300.084	408.965	405.787	164.614	384.68	312.404	203.153	272.952	232.708	201.532	248.605	274.789	466.341	325.278	273.359	292.79	230.36	134.765	338.207	164.855	178.217	345.242	195.515	128.074	372.509	292.919	253.456	291.032	205.419	393.786	205.882	158.393	432.004	712.397	300.488	229.001	327.686	262.444
NAV3	0.0490827	0.185316	0.0966026	0.0782114	0.417048	0.536532	0.147209	0.126441	0.0167859	1.01453	0.201074	0.140744	0.180051	0.433891	0.122804	2.91497	0.127515	0.406121	0.200253	1.00432	0.209335	0.0128708	0.0335647	0.0535664	0.167228	0.645926	0.102479	0.481717	0.0362688	0.0645981	0.575861	0.101745	0.149765	0.252754	0.162649	0.06801	0.0617762	0.617505	0.47035	0.218896	0.475289	0.0252845	1.05514	0.0283017	0.0631738	0.656805	0.09119	2.23821	0.0829245
AL138976.1	0	0.0694777	0.300013	0	0.0312154	0.0647193	0	0	0.0232852	0.0180892	0.0296732	0.0287114	0.0216559	0.0440407	0	0.0867417	0.0189522	0	0	0.0790083	0	0	0.0498863	0.0557301	0.0245045	0.150171	0.119572	0.221106	0	0	0.0941028	0.0470464	0.0225818	0.0645308	0.221927	0.0221116	0	0.081667	0.101105	0	0.716648	0.0328822	0.077307	0.259115	0.0636053	0	0	0	0
NDUFA3P6	0	0	1.02917	0	0	0	0	0	0	0.0387833	0	0.0615573	0.0928605	0.0944232	0	0	0	0	0	0	0	0.0717739	0.0534781	0	0.157613	0	0	0.0526724	0.0898901	0	0	0	0.0484154	0.0691771	0	0	0	0	0.0433538	0.0673476	1.07555	0.0704994	0	0	0	0	0	0	0
AC019133.1	0	0	0.0382874	0	0	0	0	0	0	0	0	0	0	0	0	0	0	0	0	0	0	0	0	0	0	0	0	0.0627052	0	0.0317664	0	0	0	0	0.0354026	0	0	0	0	0	0.228645	0	0	0	0	0	0	0	0
AC091868.2	0.246142	0.0669785	0.549521	0.0871595	0.96296	0.187174	1.07043	0.192146	0.359161	0.0174385	0.228846	0.0553573	0.167015	0.212282	0.031182	0.188148	0.694277	0	0.24964	0.0952078	0.12455	0.0968173	0.12023	0.349215	0.330723	0.265411	0.0576352	0.378938	0.101046	0.263958	0.181436	0.181416	0.043539	0.186629	0.615088	0.127897	0.521764	0.0524862	0.21443	0	1.10539	0.0316994	0	0.227085	0.347465	0.229313	0.154271	0.197177	0.047526
AC010422.3	1.44647	4.04397	3.64599	3.10349	1.43755	1.8628	1.12655	1.63182	4.81064	2.97354	2.39142	4.05852	5.19431	3.69017	1.79992	4.38305	6.24291	2.80211	14.6359	3.92911	1.97149	1.0492	1.3561	1.01591	2.05323	3.34582	2.21792	4.58841	1.56879	1.84685	3.89228	1.23376	3.27873	5.63405	0.940408	3.45088	2.55309	1.88049	3.75078	0.582661	18.404	8.30766	2.44762	3.22429	3.89202	1.6736	2.2226	1.28207	5.20291
AC009237.11	0	0	0.060682	0	0	0	0	0	0	0	0	0	0	0	0	0	0	0	0	0	0	0	0	0	0	0	0	0	0	0	0	0	0	0	0	0	0	0	0	0	0.217428	0	0	0	0	0	0	0	0
AC140878.1	0	0	0	0	0	0	0	0	0	0	0	0	0	0	0	0	0	0	0	0	0	0	0	0	0	0	0.0427269	0	0	0	0	0	0.0484154	0	0	0	0	0	0	0	0	0	0	0	0	0	0	0	0
SLC30A1	4.75374	6.27584	11.6361	6.05242	7.47627	4.62295	6.13733	5.80421	23.1651	6.31982	5.50886	2.83665	5.67655	7.8226	13.4162	7.1558	20.8939	4.27226	6.87846	9.37638	9.13561	3.79586	11.3985	5.71888	3.7383	8.36435	5.50087	9.74978	13.0488	7.46551	6.48994	5.3184	6.31505	12.3436	4.99801	20.1095	5.66065	16.8569	7.10024	13.1798	10.4978	7.25086	9.06093	9.08543	10.2929	7.02982	7.81235	6.71921	9.47593
AP002802.2	0	0	0.273714	0	0	0	0	0	0	0	0	0	0	0	0	0	0	0.0507219	0	0	0	0	0	0	0	0	0	0.168103	0	0	0	0	0	0	0	0	0	0	0	0	0.572098	0	0	0	0	0	0	0	0
RN7SL145P	0.198149	0.0629055	0.16298	0.218291	0.621776	0.117194	0.554669	0.0721847	0.295155	0.294805	0.752255	0	0.0392147	0.119624	0.410001	0.157073	0.343188	0.161076	0.255774	0.0715345	0.467905	0.727438	0.316171	0.0504583	0.221865	0.317254	0.144348	0.711789	0.417564	0.045074	0.908813	0.127788	0.408914	0.116853	0.653034	0.480479	0.183763	0.394356	0.366164	0.79634	1.42749	0.17863	0.139988	0.170621	0.191962	0.117474	0.0827941	0.444447	0.312452
DDX11L9	0.011236	0	0	0.0185673	0	0	0	0.0122797	0	0.00557231	0	0	0	0	0	0	0.00583814	0.054803	0	0	0	0	0	0	0	0	0	0	0.00645762	0	0	0.0144925	0	0.00993923	0.00854545	0	0	0.0167715	0	0.0290291	0.0331141	0.0101292	0.0238141	0	0.0261245	0.019984	0	0	0
AC025750.2	0	0	2.68012	0	0	0	0	0	0	0	0.26508	0	1.16076	0.78686	0	0	0.169306	0.397322	0.210303	0	0	0.897174	0	0	0.875628	0.223588	0	1.53628	0	0	0	0	0	0	1.98255	2.96295	2.7197	0	0.361282	0	3.84123	0	0	0	0	0.386358	0	0	0.220204
MIR6126	0	0	0	0	0	0	0	0	0	0	0	0	0	0	0	0	0	0	0	0	0	0	0	0	0	0	0	0	0	0	0	0	0	0	0	0	0	0	0	0	0	0	0	0	0	0	0	0	0
DEUP1	0.0416268	0	0.0684772	0.0114646	0.0395823	0.114893	0.106814	0.00505481	0.0856269	0.0160565	0.00752534	0.0145629	0.472321	0.167536	0.00410154	0.00824939	0.00720963	0.0197392	0.0238811	0.0250464	0.011702	0.0679195	0.00632578	0.120135	0.046609	0.0825167	0.149094	0.264795	0.0106329	0.0315635	0.00795507	0.0208798	0.0200442	0.00409138	0.6578	0.0813112	0.0257364	0.100105	0.0615384	0.0557645	0.468	0.0333567	0.00980282	0.00896093	0.293043	0.0548414	0.0144944	0.00518714	0.0281311
KRTAP21-4P	0	0	0.0985338	0	0	0	0	0	0	0	0.0194912	0	0	0.0144643	0	0	0	0	0	0	0	0	0	0	0	0	0	0.0161374	0	0	0	0	0	0	0	0	0	0	0	0	0.141222	0	0	0	0	0	0	0	0
SMN1	0.852227	1.15436	1.0177	0.589394	0.756345	0.88488	0.808452	0.64852	0.407028	0.851554	0.724113	2.39014	2.54864	1.75309	1.1476	1.3849	1.98116	0.981438	1.50343	1.15545	1.27773	4.21211	1.59726	1.577	2.64639	1.72402	5.38398	1.31383	0.950565	1.39579	1.4875	0.86309	1.46559	1.6976	1.67079	1.18633	1.31726	2.55357	1.62734	3.00096	2.95193	1.73574	0.976709	0.864289	1.11917	1.42218	1.64989	1.2425	2.90098
C5orf34	0.233751	0.315384	0.459297	0.337985	0.338963	0.276502	0.695225	0.141924	0.286011	0.563523	0.660279	2.73441	1.39167	1.25046	3.19566	2.27758	1.84207	2.17333	1.36198	3.03795	0.936387	1.06076	1.44307	1.54763	0.942224	1.90247	2.21013	2.19104	2.1159	2.30858	1.27312	0.84168	1.41902	0.976428	1.59999	1.2084	0.560017	5.33055	1.20947	3.23765	1.40969	1.53361	0.846346	0.440294	1.22284	2.24039	0.997049	2.28654	1.98776
RAB28P1	0	0	0.0250869	0	0	0	0	0	0	0.0302522	0	0	0	0	0	0	0	0	0	0	0	0	0	0	0	0	0	0	0	0	0	0	0	0	0	0	0	0	0	0	0.179777	0	0	0	0	0	0	0	0
Y_RNA	0	0	0.157654	0	0	0	0	0	0	0	0	0	0	0	0	0	0	0	0	0	0	0	0	0	0	0	0	0	0	0	0	0	0	0	0	0	0	0	0	0	0	0	0	0	0	0	0	0	0
MEIS1-AS2	0.0379994	0.0904764	0.375061	0.0784915	0.0650396	0.202271	0.119666	0.0622935	0.0242582	0.339212	0.0772829	0.0598225	0.0564021	0.114703	0.0842429	0.0564791	0.0197441	0.0115837	0.085838	0.0308662	0.211509	0.139502	0.0129927	0.0870884	0.0893498	0.182521	0.0726648	0.140767	0.0327588	0.181522	0.163392	0.110278	0.12939	0.0504206	0.0867002	0.0230356	0.140962	0.269419	0.147462	0.0981743	0.429292	0.0171281	0.201344	0.134971	0.121483	0.0675845	0.166715	0.127849	0.0256798
RIF1	1.94259	2.84231	5.26611	1.67351	3.27242	3.78003	4.48844	2.05598	5.76293	4.36541	3.45833	3.87232	8.67979	9.68415	4.50275	9.5567	7.5609	7.03067	7.19819	9.3306	8.73453	4.55946	7.16167	2.25605	5.7661	3.39038	2.51608	10.9609	4.85053	6.01729	3.95938	2.24115	7.31321	6.83069	5.74268	13.4222	3.94345	11.6345	5.22532	9.15158	14.144	3.83622	4.84825	3.30001	4.02619	5.37171	3.61346	7.39337	8.16256
RTL3	0.0073832	0	0.0182183	0.00610029	0.164281	0.176854	0.00775029	0	0	0.256309	0	0.0406818	0.00438352	0.0133719	0.0327364	0.017558	0.015345	0.0315097	0.0190607	0.051976	0.0261518	0	0.0100978	0.0169211	0.0248007	0.0455958	0.0161355	0.149185	0.0297031	0.00503848	0.0317467	0.009523	0.0137128	0.00653107	0.0336913	0.017903	0	0.0165308	0.0654891	0.019075	0.239352	0	0.101714	0.0190724	0.0085832	0	0	0.442992	0.0199581
AL591719.1	0.0788335	0	0.324208	0.0217118	0.0899539	0.186503	0.19309	0.0287187	0.0838767	0.0651601	0.128265	0.0206846	0.0624062	0.142777	0.0233027	0.0781142	0.0409611	0.016021	0.11872	0.0711499	0.0398905	0.192941	0.0718792	0.0200748	0	0.144251	0.0574286	0.283185	0.06041	0.0179327	0.112991	0.118628	0.11388	0.04649	0.29978	0.0796492	0	0.0784472	0.0437034	0.203672	1.11003	0	0	0.0678815	0.076372	0.109053	0.0823489	0.117882	0
NMRK2	0	0.016319	0.521461	0.0424721	0.161302	2.84266	0	0.0561788	0.0109385	1.21516	0.0278787	0.0539503	0.0305194	0.0620661	0.0151947	0	0	0	0.0552944	0.0185576	0.00867033	0.0471783	0	0	0.034534	0.0117575	0.0374469	0.115408	0	0.0233863	0.0442061	0.0110503	0	0.0606285	0.0390949	0.0207744	0.0158907	0	0.0284973	0.0737813	0.690143	0	0.036316	0.0221314	0	0	0.0107393	0.0480413	0.0115795
AC004449.1	0	0	0.111414	0.0373061	0	0.0400572	0	0	0.0288241	0.0447844	0.0734633	0.0355412	0.241266	0.0817753	0.0800794	0.0268439	0.56305	0.0825842	0.0874239	0	0.205625	0.0828798	0.0926295	0.0689869	0.0303336	0.0929467	0.222022	0.121645	0.441147	0.0616254	0.0776584	0.349426	0.111814	0.159762	0.103019	0.164228	0.0418737	0.134791	0.150186	0.311074	0.177424	0	0.0956964	0.0583185	0.131226	0	0	0.0759563	0.0305133
HSPG2	15.0708	23.2513	27.9114	13.1379	41.0425	87.9825	46.2244	10.4015	42.6296	156.093	36.945	8.36544	25.5878	56.5291	10.4066	25.6134	85.0172	22.7226	26.4971	69.0254	81.2669	6.94439	28.4025	30.2019	11.0579	21.5795	2.22994	51.1481	48.1545	25.2368	58.0243	31.2285	27.5553	11.3432	20.3594	64.6187	12.5952	104.837	33.8038	15.7142	25.8793	22.0585	75.2442	34.1364	16.5863	24.6249	20.8822	54.171	10.2985
AC027117.2	0.613356	0.255569	0.441432	0.601799	1.08262	1.19033	1.77059	0.837909	1.19914	0.342205	2.2142	0.452628	0.409679	0.208286	0.373939	0.205119	0.398367	0.514181	0.222674	0.249109	0.232773	0.0351833	0.209718	0.46857	0.0257538	0.52609	0.0209446	0.129099	0.198287	0.235445	0.461534	0.346114	0.189864	0.271283	0.145775	0.99927	0.67548	0.0858305	0.467541	1.41958	0.527228	0.898522	0.162496	0.544649	0.579349	0.727262	0.192212	0.494411	0.129532
CSMD2-AS1	0	0	0.0214124	0	0	0	0	0	0	0	0	0	0	0	0.00769516	0.0103181	0	0.00529057	0	0.00469912	0	0	0	0	0.0174893	0	0	0.0058447	0	0.0118437	0	0	0	0	0.0263987	0	0.00804763	0	0.00481068	0	0.119346	0	0	0	0	0	0	0	0
AC002386.1	0	0	0.0808077	0	0.0420388	0	0	0	0	0	0	0	0	0	0	0	0.0255235	0	0.031704	0	0	0	0	0	0	0	0	0.0330857	0	0	0	0	0	0	0	0	0	0.0366612	0	0	1.59247	0	0	0	0	0	0	0	0
RNU6-899P	0	0	0.150287	0	0.156369	0	0	0	0	0	0	0.143826	0.108482	0	0	0	0	0	0.117927	0	0	0	0	0	0	0	0	0	0	0	0.314262	0	0	0	0	0	0.169451	0	0	0	0.897484	0	0	0.353999	0	0	0.114519	0	0
CCNJ	1.28201	1.95268	2.79901	1.0242	1.56504	2.05729	2.16211	1.46806	3.3188	2.53381	2.03603	2.54139	3.37481	3.24096	1.89338	2.74612	6.89877	2.92244	2.39101	1.55948	2.43028	4.28256	3.21668	1.35746	2.9258	1.88228	1.97257	2.1968	4.78923	2.10035	2.01043	1.13075	2.69915	5.13658	2.88564	6.15163	1.79215	3.64779	2.25496	6.34428	3.56527	2.35395	2.0029	3.63742	3.04377	2.0063	2.16534	2.18838	2.8635
MMP24	0.478359	0.198265	1.15123	0.413537	0.742945	0.723026	1.00429	0.300121	1.66543	1.06535	0.69543	0.324243	1.15444	0.628383	0.337789	0.208031	0.414251	0.694008	0.566017	0.237454	0.551346	0.528467	0.248369	0.351905	0.208294	0.650402	0.283136	0.372907	0.481118	0.456417	3.91568	0.414188	0.781512	12.8551	2.20645	1.40428	0.312184	1.36854	0.422341	1.0299	0.770161	0.822547	0.91059	0.426205	0.278054	1.095	0.30259	0.461967	0.787227
AC003965.2	0.295105	0.49185	2.24523	1.15818	0.25255	0.130904	1.08422	0.161258	0.423878	0	0.120036	0	1.27026	0.890785	5.49556	0.219309	2.26167	1.30442	0.333311	0.119854	0.261321	4.73979	1.05947	0.056361	0	0.354367	0.403084	0.198764	3.64649	0.402774	2.7916	4.04422	0.0913498	2.0231	0.729427	3.62263	0.95788	0.330366	0.204499	6.60769	0.724761	0.332544	0.390911	2.38226	0.686138	0.699818	0.508637	1.77891	0.648148
AC026471.1	0.807614	2.32597	1.73242	1.68155	2.13981	2.31569	1.42425	1.29217	2.35511	1.91289	2.0446	1.83085	5.08262	2.56263	0.784929	1.46349	1.04404	3.31277	2.23508	0.776715	1.71964	1.2749	1.94402	1.88547	1.59731	2.22554	0.744826	4.45174	0.920884	1.92677	1.45572	2.29169	4.82394	1.2002	3.27749	1.71941	1.96532	5.56451	2.86184	5.04105	2.09453	1.9512	2.36213	1.31851	3.78555	3.88784	2.4013	1.86581	0.943108
H4C12	0.125325	0.119359	0.360785	0.0517742	0.214506	0.0555922	0.855115	0.0684829	2.24015	0.093229	0	0.345274	0.59526	0.453958	0.500111	0.298036	0.586059	0.420244	0.242657	0.814393	0.221955	1.32276	0.0857021	0.335095	0.126293	0.257987	0.992853	0.253233	0.648246	0.17105	0.916095	0.323293	0.349149	0.332582	1.66801	0.11396	1.16226	0.187066	1.25059	6.3678	0.615582	0.16947	0.132809	0.687953	1.42052	0.482947	0.549838	0.49193	0.508163
HMGB1P50	0	0	0.0794764	0	0	0	0	0	0	0	0	0.0253531	0.0764913	0.0388893	0	0.0191489	0	0.039274	0.0207878	0	0.0325959	0	0	0	0.0216383	0.044202	0	0.0433875	0	0	0	0	0	0	0	0	0.0597407	0	0.0357115	0.0554758	0.474617	0	0.0341322	0	0.0187218	0	0	0	0
CRCT1	0.809958	90.0944	0.872954	1756.12	0.023902	0.0495565	0.0293182	0	0	0.0138512	5.33947	0.681528	0	3.76007	274.596	2.34128	0.261215	8.7354	3.01034	0.105871	1.14474	1.61491	0.267391	0.277377	1.10704	60.2347	7.46195	17.1185	0.0642072	14.2377	19.1669	437.657	13.3488	253.732	0	0.118518	109.332	71.7052	14.0281	0.0481054	6.91422	0.780529	1.2135	0.342704	173.612	17.5682	36.5855	12.0437	0.0377493
JPT2	8.32791	17.6047	23.8816	14.4257	11.1274	7.79933	18.2329	8.71606	43.1176	8.97798	9.55356	25.3724	27.2734	23.3087	17.6172	33.5465	19.684	23.7218	18.1175	21.1032	49.1551	15.9414	35.0782	72.3853	18.7595	14.8165	60.8957	25.9606	55.9174	34.8266	18.5832	16.3265	19.1636	29.9168	21.4866	35.5629	32.3762	24.1881	29.1124	19.8349	27.3108	34.3404	9.33799	22.2596	28.315	24.7762	37.2386	27.6467	18.7848
CRTC1	2.86594	4.48592	3.05222	1.33125	3.97086	4.38537	4.03383	3.0125	5.59802	6.36736	5.12653	3.49326	2.4865	2.47751	1.41137	0.642499	1.69185	1.93042	2.38052	2.41991	3.16173	2.39847	2.84474	2.3674	3.16622	2.37488	2.12714	3.40877	3.99117	1.67803	3.53158	1.90439	2.29043	3.13606	11.7352	1.9943	2.3559	5.41749	3.78918	3.93062	5.52057	2.2243	4.3846	3.98447	1.66261	2.59273	1.63439	2.01002	3.08064
MCOLN3	0.938717	0.0309256	1.26985	0.0463412	1.95785	1.87511	0.945107	1.16786	0.16018	1.28829	1.9812	0.234686	1.84725	1.35797	1.6989	1.73043	0.292956	0.511125	1.18123	1.25485	1.48027	0.287182	0.0383544	3.20002	2.11206	0.358525	0.762865	1.46931	0.307076	0.118854	1.40384	0.394073	2.66091	4.33728	4.9863	4.32699	0.739159	1.67877	2.22562	3.68871	2.45623	0.524248	0.172053	0.0095319	0.710367	0.665028	0.495839	0.0380718	0.371052
IL5	0	0	0.25332	0	0.126514	0.142081	0.0517272	0.0403907	0.0157289	0.12219	0.170373	0.00969712	0.00731415	0.0371862	0	0.0146483	0.012802	0.00751081	0.0556568	0.0200134	0.0249347	0	0.0673952	0.0282338	0.0579338	0.0169065	0.0403846	0.0746773	0.0566415	0	0.116536	0	0.0305075	0	0.0187386	0.0298722	0	0.156301	0.013659	0.0954834	0.484087	0.0222115	0.143605	0.0238676	0.064447	0	0.00772119	0.020724	0
SNRPD2	19.8304	60.7235	35.7516	34.467	18.6252	22.8243	21.5566	17.1146	33.8955	23.8898	21.5922	133.661	87.3455	72.1533	38.6313	52.6739	39.351	73.2377	83.8309	36.166	53.6847	90.1749	50.9007	123.646	126.631	65.6749	71.9754	34.7546	62.058	64.295	49.7699	43.5493	49.7703	93.2363	46.4751	119.1	81.6247	80.0155	44.1964	35.9564	99.2796	98.6466	74.0858	65.1085	52.743	91.2266	72.721	43.6135	72.084
CCDC171	0.172992	0.137708	0.260154	0.1088	0.296092	0.363067	0.38758	0.228566	0.37581	0.377742	0.256258	0.349573	0.188554	0.155096	0.0698342	0.146597	0.130803	0.207791	0.239132	0.105564	0.256728	0.074646	0.353131	0.156813	0.334779	0.16654	0.0670077	0.441719	0.235202	0.168271	0.308639	0.129048	0.357265	0.185002	0.263135	0.123652	0.269383	0.421048	0.209698	0.913889	0.627777	0.166426	0.333813	0.0350165	0.474257	0.127051	0.128652	0.106416	0.232942
TRAM1L1	1.13071	0.303738	0.0317958	0.111789	1.43081	0.917395	1.01447	1.16181	0.0246779	0.594306	2.20136	0.334716	2.53611	0.752632	0.162831	0.0804387	0.306308	0.471365	1.16639	0.225035	0.180937	0.0177395	0.0859139	0.945015	1.27254	0.842187	1.49956	1.11958	2.98819	0.118712	0.207774	0.0810231	0.783788	0.0256465	1.4994	0.0703024	0.125476	4.11842	1.09295	0.0998729	0.484189	0.479173	0.491585	0.0249648	1.30325	0.383875	0.205942	0.157157	0.0457171
Y_RNA	1.0568	1.17424	7.38844	0.58211	3.16541	1.56259	1.10934	0.76997	0.899521	1.2229	2.43587	0.554571	1.46402	1.16966	1.56191	0.733007	1.00668	0.429537	3.06929	0.381518	2.22812	1.77818	3.49294	0.403667	0.946625	1.81288	0.962318	1.54221	1.31596	0.600986	2.12056	0.454358	0.327131	0.623217	3.21494	3.52351	0.816725	2.10323	0.195287	1.06179	0.346057	0.317565	2.42646	1.47872	1.5357	0	0.331176	2.37038	0.595146
MIR5707	0	0	0.198527	0	0.206561	0.214133	0.506735	0	0.154085	0	0	0	0.143303	0	0	0	0	0	0	0	0	0.221524	0	0	0	0	0	0	0.138719	0	1.86812	0	0	0	2.20283	0.731593	0	0	0	0	0.948453	0	0	0	0	0	0	0	0
LDHD	15.5395	3.89924	13.1223	4.33455	14.3058	5.83796	20.2009	10.2712	12.8618	1.00698	10.9156	5.34289	1.76155	1.13076	3.82168	0.0443453	6.75645	2.45568	1.01095	0.201958	0.658405	4.79203	10.5471	0.677455	0.790627	3.11071	0.203763	2.40029	10.7933	0.814427	5.38815	7.33845	8.58403	0.843086	1.43711	0.231108	3.78152	0.507196	2.60049	0.977811	2.9717	9.79491	1.64236	17.1807	7.89084	3.50818	6.6436	0.199835	4.3014
AC103843.2	0	0	0.400839	0	0	0	0	0	0	0	0	0	0.0170199	0.0865315	0	0.0170431	0.0297899	0.0524325	0.0185017	0	0	0	0	0	0	0	0.0469871	0.0772323	0	0.0195629	0.0246525	0	0	0	0.0218022	0	0.106342	0	0	0.0246875	1.01382	0.0258429	0.0303787	0	0.033326	0	0	0.0321496	0.0193728
AC010891.1	0	0	0	0	0	0	0	0	0	0.0865698	0	0	0	0	0	0	0	0	0	0	0	0	0	0	0	0	0	0	0	0	0	0	0	0	0	0	0.0404717	0	0	0	0	0	0	0	0	0	0	0.024471	0
MIR4327	0	0	0.189185	0	0	0	0	0	0	0	0	0	0	0.138858	0	0	0	0	0	0	0	0	0	0	0	0	0	0.464756	0	0.156963	0	0	0	0	0	0	0	0	0	0	2.25955	0.207351	0	0	0	0	0	0	0
ANKRD34C-AS1	0	0	0.166748	0	0	0.0224819	0	0	0	0	0	0	0	0.00764932	0	0	0.00658352	0	0	0	0	0	0	0	0	0.0086943	0	0.0426704	0	0	0	0	0	0	0.00963648	0	0	0	0	0	0.161815	0	0	0	0	0	0	0	0
APOOP1	0	0	0.0271634	0	0	0	0	0	0	0	0	0	0	0	0	0	0	0	0	0	0	0	0	0	0	0.022661	0	0.0222434	0	0	0	0	0	0.0292133	0.0251167	0	0	0	0	0	0.6813	0	0.0349971	0	0	0.0195789	0	0	0
IFI35	4.21138	2.57642	18.1998	1.44915	5.24076	4.49223	5.59617	3.01061	8.66638	7.30749	2.98266	22.0973	6.2009	12.5866	6.56406	36.5669	8.24305	5.25601	23.0491	7.08848	7.20528	14.1693	26.6442	6.11658	22.5276	22.445	20.6055	21.6977	6.37842	8.86529	10.6179	11.0108	4.3618	5.98681	9.45804	3.49607	12.6175	7.86134	20.1278	4.23269	19.1672	20.4477	61.8293	15.1985	8.97382	8.23042	3.94373	12.3966	13.3663
AC244669.2	0.1146	0	0.320483	0	0.196148	0.752352	0.048119	0.0751466	0	0.613803	0	0.0360829	0	0.0138369	0	0.0953854	0	0.0419214	0.0591709	0.0868813	0.0463909	0.210357	0	0.0700383	0	0	0.0375676	0.35506	0.0263453	0.0156411	0.137973	0.0147813	0	0	0.244041	0.152837	0.0212559	0	0.0508251	0.0986923	0.405288	0	0.145732	0.0444055	0	0.0271764	0.0430956	0.0385569	0.0464674
AC005674.1	0.25622	0.5464	0.966676	0.266925	0.643517	0.815352	0.754255	0.298281	0.405361	0.917097	0.63438	0.22799	0.56219	0.440507	0.439604	0.158952	0.199694	0.292049	0.463745	0.0995369	0.448138	0.920178	0.41137	0.212759	0.142196	0.454821	0.286063	0.420179	0.384146	0.228067	1.50886	0.865708	0.675884	0.349827	1.21579	0.509864	0.511396	2.0702	0.0926364	0.436512	0.279064	0.451919	0.619777	0.32734	0.323765	0.0957639	0.0384014	0.309213	0.466757
AC092156.1	0	0	0	0	0	0	0	0	0	0	0	0.0822959	0	0	0	0	0	0.191224	0	0	0	0	0	0	0.140475	0	0.0571215	0	0	0	0	0	0.323632	0	0.0795138	0	0	0	0	0	0.205414	0	0	0	0	0	0	0	0
Metazoa_SRP	0	0	0.190681	0	0	0	0	0.0844533	0	0.0383234	0	0	0.0458797	0	0	0	0.0803033	0.0471133	0	0	0	0	0	0	0	0.0530249	0.253322	0	0.0888242	0.10547	0.0664547	0	0.143524	0.0683568	0.470169	0	0	0.230691	0	0	0.835051	0.0696635	0	0	0	0	0	0.0433321	0
TMEM243	3.12596	2.2656	3.96733	2.09883	4.66495	2.56115	4.04056	3.74292	3.22801	2.66183	3.47173	5.36345	4.34707	2.49698	1.75439	2.33463	3.42546	2.74761	7.1134	1.99378	2.92763	4.79992	5.74673	3.26475	4.28846	5.75	3.45825	3.93714	1.97519	3.44662	6.26056	1.7577	2.81227	1.76591	2.70926	6.34077	4.29032	6.26292	4.26779	4.72524	5.89514	4.93022	6.84064	4.6667	4.88127	2.73203	1.75318	5.9457	6.9959
CACTIN	1.80989	4.38284	3.02864	2.76825	2.83355	2.72178	3.24116	1.94928	4.14141	2.88496	2.57865	5.10392	4.15587	3.83515	2.5866	4.91729	3.14547	5.4812	3.06551	4.44865	6.99248	2.66198	3.2121	6.18053	6.25607	4.99918	3.26984	3.58185	6.58469	4.94717	3.74282	3.63086	2.61518	3.1526	3.26011	2.9968	5.84881	2.86577	7.17283	3.63781	3.38818	4.45655	4.79319	5.99054	3.04915	4.93853	4.96564	5.03577	4.74815
FEZF1	0	1.35444	2.46875	0	0.0192168	0.0265617	0	0.0327208	0.396597	0.00371203	0.00608913	0.26513	0.448838	0.442835	2.03772	0.00889999	0.431692	0.205354	0.73912	0.00405326	0.0302997	1.53193	0.010237	0.400267	0.26651	0.0308162	0.0408948	0.00504139	1.40238	0.413742	2.47175	0.289627	0.227063	0.0264843	0.409868	1.22057	0.263778	0.0837931	0.00829897	0.012892	0.301475	4.22403	0.0158639	0.193353	0.017403	2.22762	0	0.00419718	0
LINC02075	0	0	0.100848	0	0	0.00988869	0	0	0.00711565	0.0110557	0	0.0263216	0	0.0134583	0	0	0	0	0	0	0.0112803	0	0.00762231	0	0	0	0	0	0	0.0228197	0	0.0071884	0	0	0	0.013514	0	0.0083188	0	0	0.153299	0.0100484	0.011812	0.00719838	0.00647899	0.0132163	0	0.0062503	0
AC116359.1	0	0.0338854	0.0146321	0.0587937	0	0.0157823	0	0	0.0454262	0.0264672	0.0578883	0.0280061	0.0105619	0.0107397	0.0631017	0.0211527	0.0924328	0.0650755	0.0688891	0.0096334	0.00900168	0	0.0608259	0.0135902	0.0239025	0.0366205	0.019439	0.0479276	0.0102241	0.0242801	0.107089	0.0114727	0.0110135	0.0314727	0.0541186	0.0539209	0.032996	0.0663839	0.0197242	0.0306404	0.139808	0.0481115	0.0188519	0.0344657	0.0620427	0.0316399	0.0222994	0	0
AP000275.1	0	0	0.0824652	0	0	0	0	0	0	0.0497221	0	0.0394598	0.029763	0.0302638	0	0	0	0	0	0	0.0507326	0	0	0	0	0.0343982	0.027389	0.101293	0	0	0	0	0.0310355	0.0443443	0	0	0.0464905	0.0374133	0.111164	0	1.08342	0	0	0	0.0582777	0.0297198	0	0	0.0338775
B4GALT1	21.6051	30.9789	24.7789	31.315	31.5818	21.4925	53.0593	20.8174	71.8572	34.6624	20.3118	21.4528	24.2999	27.1098	44.5086	137.892	45.4919	69.3436	46.0676	38.6308	45.7522	10.903	43.3575	41.7077	27.4346	24.9008	45.6431	59.505	34.7886	58.8421	33.8902	67.3437	58.4249	27.0265	20.2694	41.4704	36.3218	21.6114	36.6884	40.3316	51.509	26.903	34.7742	55.986	30.5123	50.3385	27.5473	27.3483	36.3559
AC084851.3	0	0	0.112256	0	0	0	0	0	0	0	0	0	0.0202575	0	0	0	0	0	0	0	0	0	0	0.0521315	0	0	0	0.045962	0	0	0	0	0	0	0	0	0	0	0	0	0.536298	0	0	0	0.0198327	0	0	0	0
AC244098.3	0	0	0.167508	0	0	0	0	0	0	0	0	0	0	0	0	0	0	0	0	0	0	0	0	0	0	0	0	0	0	0	0	0	0	0.180149	0	0	0	0	0	0	0.200064	0	0	0	0	0	0	0	0
MIR6769A	1.07127	0.510138	1.98255	0.442563	0.229198	0.950398	1.40567	0.292694	0.170971	0.664097	1.08937	0.210813	0.795038	1.45515	0.237496	0	0.278311	0	0.172852	0.145029	0.677592	1.72061	0.366289	0.409196	0	0	0.29265	0.541155	0.461764	0.182766	0.921262	0.690874	0.497418	0	1.4258	0.811768	0.993496	0	0.296944	0.691927	2.36788	0.965746	0	0.172958	0	0.317554	0	0.300357	0.18099
FAM241B	0.884057	0.345071	0.810592	0.67057	1.24028	1.32432	1.77996	1.66308	2.66456	2.08435	1.52092	3.03452	6.52226	3.32476	2.36475	1.68018	2.24403	4.46214	5.1352	1.8757	3.96741	2.83318	4.15258	7.11908	5.51081	2.01876	5.97828	3.55314	6.83005	3.89674	0.29912	1.15897	3.80432	8.47406	2.87682	2.27548	1.78759	5.35406	3.88063	5.80368	4.32815	4.92555	1.9505	7.36592	2.77996	5.2154	5.76797	0.950833	7.27702
MTAPP1	0	0.0227351	0.353422	0	0.0612873	0.0847119	0	0	0	0.0355158	0.0388396	0.0751616	0.113383	0.115291	0.0423375	0	0	0.0145539	0.0308136	0.0387806	0.0362375	0.087636	0.0163242	0.0729459	0.0962229	0.0327602	0.0521696	0.144704	0.0685975	0.0977428	0.0205287	0.0307899	0.0443364	0	0.0907759	0	0	0.0356317	0.0132338	0.164463	1.4305	0	0	0	0	0.0141523	0	0	0
ETV5	4.77142	2.04429	3.91625	0.860298	3.80076	2.16436	5.37299	1.45464	1.31649	2.85092	7.31917	6.3552	39.4041	5.49256	1.37156	6.00001	10.8552	6.85349	5.29129	6.19862	2.73324	4.88946	6.18012	2.07483	2.39055	2.333	1.26111	6.41156	35.6047	5.87761	4.80166	1.5038	8.67213	17.0618	6.77079	1.67911	1.5375	43.2027	1.88113	1.47417	12.3771	12.157	5.45988	20.7038	1.43766	10.0885	7.71495	5.34546	6.3488
ALOX12P1	0.0318156	0	0.11776	0	0.0816832	0.0564516	0.0500962	0	0.0406212	0.00788919	0.0258825	0	0.0472236	0.0480183	0.0141067	0	0.0413278	0.0193973	0.0410681	0.0258432	0.00804951	0.0292001	0.0217568	0.0121527	0	0.0109156	0	0.0321434	0.00914261	0.0108559	0.0410408	0.102591	0.0393941	0.0422155	0.0362956	0.0192869	0.132776	0.059362	0.00881892	0	0.359432	0.0143408	0.0674313	0.0205467	0	0.0188621	0	0.0178406	0
CTXN2	0	0	0.0113725	0	0.00591635	0.0306661	0.00725699	0	0	0.00685701	0	0	0	0.00417359	0	0	0.00359207	0	0	0	0	0	0	0.0105627	0	0.00474374	0.00377713	0.0186253	0	0	0	0	0	0	0.189281	0	0	0.0206382	0	0.0119073	0.0747057	0	0	0	0	0	0	0	0
RPL23AP3	0.459525	0.517223	0.206163	0.690323	0.178755	0.222369	0.263112	0.456553	0.0800055	0.352198	0.169923	0.559014	0.322432	0.327858	0.481589	0.149018	0.282177	0.636734	0.377467	0.203598	0.232524	0.49843	0.171404	0.41488	0.589365	0.544638	0.136945	1.46312	0.192073	0.114033	0.61073	0.0808234	0.698299	0.554303	0.571888	0.177271	0.309937	0.997687	0.115795	0.143905	0.615582	0.753199	1.06248	0.296764	0.339953	0.198132	0.209462	0.234253	0.592857
AL392003.1	0.0804556	0.0766257	0.198527	0	0	0	0	0	0	0	0	0	0.0477677	0.0485716	0	0.0478329	0.041804	0	0	0	0	0.0738415	0	0	0.0540511	0	0	0.0541897	0.0462398	0	0	0.0518866	0.0498101	0	0.305948	0.0487729	0	0	0.0446027	0	0.474226	0	0	0	0	0	0.050426	0	0
U3	0	0	0.150287	0	0	0	0	0	0	0	0	0	0	0.0551537	0	0	0	0	0	0	0	0	0	0.0697928	0	0.0626883	0	0	0	0	0	0	0	0	0	0	0	0	0	0	1.34623	0	0	0	0.0531035	0	0	0	0
AC147055.2	0	0	0.135132	0	0	0.0583017	0	0	0	0	0.0534615	0	0	0	0	0	0	0	0	0	0	0	0	0	0	0	0	0	0	0	0	0	0	0	0	0	0	0	0	0	0	0	0	0	0	0	0	0	0
Y_RNA	0.840891	0	1.72911	0.173694	0.359816	0.373006	0.662024	1.14875	0.805217	0	0.513058	0	0	0.253826	0.932107	0	0.218459	0	1.08544	0.34152	0.319124	3.85881	0.575034	0	0	0.144251	0.114857	0.849555	0.72492	0.430384	0.723141	0.135575	0	0	1.27906	2.93109	0	0.627578	0.349628	0.181042	1.65214	0	0	0.407289	0.366586	0	0	0.117882	0
AC020922.2	0	0	0	0	0	0	0	0	0	0	0	0	0	0	0	0	0	0	0	0	0	0	0	0	0	0	0	0	0	0	0	0	0	0	0	0	0	0	0	0	0	0	0	0	0	0	0	0	0
LINC00868	0	0	0.445407	0	0	0	0.0196015	0	0	0	0	0	0	0	0	0	0	0.0113846	0	0	0	0	0	0	0	0.0128131	0.0408089	0.100616	0	0.0382289	0	0	0.0115605	0.0165179	0.0852097	0	0	0.0418085	0.0621115	0	0.495288	0	0	0.0241183	0	0	0.0117035	0.0209418	0
AMDHD2	0.913501	1.33488	2.23937	1.78333	1.62103	1.2077	1.07643	0.89558	1.98104	1.68333	1.14386	2.54139	2.03385	1.75448	1.08804	1.89286	3.34812	1.91108	2.3063	1.64166	1.76059	1.93984	2.28133	2.68541	2.20211	2.49809	2.12362	3.99326	1.32025	1.696	2.41066	2.74348	1.23644	1.32302	1.47805	1.10211	2.15532	2.3394	4.56029	3.2432	2.32269	2.97919	3.43565	2.93237	4.76586	2.16895	2.70835	1.89329	4.75713
AC112229.4	0	0	0	0.0105717	0	0	0	0	0	0	0	0	0	0	0	0	0	0	0	0	0	0.0469724	0	0	0	0	0	0	0	0	0	0	0	0.124501	0.00973108	0	0	0	0.00709323	0.0771324	0.0125695	0	0	0	0.00743727	0	0	0	0
AC105001.1	0.153489	0.201001	0.457646	0.523128	0.262711	0.493619	0.362522	0.167746	0.600159	0.475752	0.218516	0.256741	0.125302	0.393816	0.39132	0.193913	0.358882	0.105277	0.321956	0.187015	0.223293	0.228916	0.485449	0.556973	0.28357	0.263303	0.293512	0.568593	0.231562	0.288049	0.148496	0.433067	0.273198	0.271549	0.145918	0.814158	0.640556	0.615722	0.638182	0.330459	1.52669	0.242147	0.304979	0.384107	0.434938	0.193368	0.529102	0.548689	0.155591
ANAPC1P3	0.0626625	0	0.0515408	0	0.0536264	0.0555922	0	0	0.0400027	0	0	0	0	0	0	0	0	0	0	0	0	0.0575111	0	0	0	0	0	0	0	0.0427625	0	0	0	0	0	0.0759731	0	0.0467666	0.0347386	0.107929	0.246233	0	0	0.0404678	0	0.0371498	0	0.0351379	0
AP003469.3	0.0413334	0.0787316	0.679946	0.0683026	0.106119	0	0.0433885	0	0.0263866	0.0204986	0	0	0.0245403	0.0249533	0.0733074	0.0737213	0.0429529	0.151201	0.266769	0.15668	0.104576	0.0379355	0	0.0631529	0.277683	0.113449	0.135498	0.194877	0.0712659	0.169242	0.248819	0.0266563	0.102358	0.109689	1.03738	0.0501133	0.15333	0.0308482	0.0229143	0.035596	0.64968	0.149047	0	0.106773	0.0480514	0.269552	0.440401	0.0463553	0.19553
LNCOC1	0.0137584	0.0393104	0.0905319	0.0255774	0.0206052	0.0244121	0.0361062	0.0488682	0.0570905	0.0170581	0.0447708	0.089347	0.494199	0.365466	0.0488028	0.192224	0.151911	0.522166	0.477289	0.0502906	0.315026	0.0315684	0.136424	0.086713	0.205659	0.12981	0.340146	0.145952	0.0593047	0.906047	0.070991	0.0332735	0.528106	0.0517246	0.196197	0.137618	0.140355	0.228468	0.123944	0.367307	0.348036	0.0310078	0.0510302	0.077746	0.243917	0.285486	0.118569	0.175516	0.0232446
SPANXN3	0	0	0	0	0	0	0	0	0	0	0	0	0	0	0	0	0	0	0	0.0179443	0.0335351	0	0	0	0	0	0.0362092	0	0	0	0	0	0	0	0	0.0200878	0	0	0	0	0.130211	0	0	0	0	0	0	0	0
ADGRD2	0.00705038	0.191371	0.127579	0.0203886	0	0.00938231	0.0148018	0	0.00225042	0.00874127	0	0.0998947	0.0962762	0.114922	0.0406389	0.161378	0.0238115	0.109611	0.0591549	0.0687227	0.098108	0.00970617	0	0.320473	0.0284192	0.0822431	0.0308164	0.149584	0.0222861	0.199671	0.0212209	0.102304	0.266258	0.0218283	0	0.027781	0.127501	0.00789281	0.0840342	0.0303586	0.238952	0.0254235	0.00373571	0.0295956	0.0737666	0.0668777	0.0287226	0.00395349	0.0142938
Y_RNA	0	0	0.482422	0	0.167314	0.520343	0.410455	0.427334	0.124809	0.290874	0.159048	0	0	0	0	0	0	0	0.630909	0	0	0.538304	0	0	0	0.268306	0.213635	0.395043	0.112363	0	0.504391	0.630422	0.121038	0.172943	0.446073	0.355554	0	0	0.108385	0	3.07299	0	0.207183	0	0.227283	0	0	0.10963	0.132122
LTBP1	4.30815	14.9006	3.74756	3.2003	11.773	29.3647	9.38911	3.66752	11.8388	105.143	7.19178	5.05839	7.09219	19.2866	2.62814	43.041	4.02648	19.1131	14.8942	19.2472	16.2775	2.03452	2.5484	21.838	7.01614	19.7743	4.70322	16.8298	1.38748	13.3874	19.6737	4.7	7.42514	2.73254	13.5483	3.60616	8.81207	25.1807	89.2838	15.2472	5.71546	2.57555	27.9438	8.19335	7.20552	7.70818	8.09044	29.5698	7.23077
AC022616.5	0	0	0	0	0	0	0	0	0	0	0	0	0	0	0	0.0642176	0	0.0658544	0	0	0	0	0	0	0	0	0	0	0	0	0	0	0	0	0	0	0	0	0	0	0.212223	0	0	0	0.125571	0	0	0	0
PRDX3P1	0.512469	0.536882	0.906253	0.613962	0.504355	0.795632	0.753129	0.308039	0.458013	0.635375	0.687888	0.181526	0.471605	0.727046	0.47717	0.472248	0.452666	0.781104	1.35608	0.513399	0.894635	1.74026	1.85737	0.528523	0.344284	0.650546	0.419989	1.01824	0.603784	0.751902	1.14584	0.644468	0.36486	0.58932	0.701556	1.18052	0.570316	0.516333	1.46312	0.750268	2.11444	0.577486	1.43915	0.992867	0.729808	1.27604	0.513909	0.560364	0.155846
AC104447.1	0.515461	1.45524	3.13438	1.07995	1.01617	1.25758	1.13049	0.764533	1.77459	1.62053	1.23554	0.536163	1.83076	1.96715	0.897877	1.32432	2.63524	1.03259	0.635662	0.71777	0.838377	0.388606	2.21567	0.576612	0.686404	0.726346	0.799621	2.40547	2.29592	1.23117	1.31401	1.38313	1.2423	2.84981	1.13408	3.03549	1.28046	2.17769	0.561314	2.16406	2.19732	1.76746	1.10224	1.52177	0.711597	0.971352	0.738442	0.665833	1.7044
EXOSC3P1	0.0782028	0.484121	0.578906	0.323071	0.93696	0.485654	0.36941	0.0854667	0.224655	0.853232	0.349906	0.215451	0.85896	0.637357	0.242721	0.0232468	0.304751	0.762858	1.56466	0.338788	0.435285	0.251209	0.481303	0.298713	1.28717	0.536612	0.448633	1.05345	0.426978	0.533676	0.874278	0.378253	0.823061	0.172943	0.237905	0.189629	0.507676	1.25484	0.2818	0.26939	0.460948	0.669745	1.03591	0.277771	0.727306	0.440448	0.0490141	0.372743	0.792734
AC073188.2	0	0	0.0229397	0	0	0	0	0	0	0	0	0	0	0	0	0	0	0	0	0	0	0	0	0	0	0	0	0	0	0	0	0	0	0	0	0	0	0	0	0	0	0	0	0	0	0	0	0	0
ZBTB34	1.73725	1.78985	2.33932	1.58455	3.1153	3.01945	3.10979	1.45226	4.66096	4.12138	2.08019	2.44375	3.48262	3.1553	3.19922	3.83751	3.11548	2.93571	3.65022	3.74379	3.57766	1.76284	2.61683	2.32197	0.960328	1.51293	2.29772	3.61794	1.97987	3.62328	2.07427	1.5689	2.49003	1.76974	2.17207	4.74001	1.47938	2.74551	1.69812	5.45173	2.92773	1.86761	2.15462	2.5745	1.38826	1.8581	2.14984	2.95401	2.27004
GOLGA6L22	0	0	0.0219034	0	0.00379828	0.00393752	0	0.00485055	0	0	0	0	0.00263509	0	0	0.0184708	0.0023061	0	0.14609	0	0.0134749	0	0	0.00678123	0.00298171	0.00913642	0.00969964	0.0149468	0.00765239	0.00605761	0	0	0.0054955	0.00392605	0.0033755	0.0457391	0.0164643	0.00662483	0.00246049	0	0.0610412	0	0	0.00286628	0.410193	0.00263127	0.00278173	0.00248877	0
AC023669.1	0	0	0.153442	0.0308274	0	0	0.0391656	0	0	0	0	0	0.0443037	0.0675738	0	0	0	0.0682423	0	0.0202044	0.0755179	0	0	0.0570064	0	0	0	0.0502599	0	0.127308	0	0	0.0923958	0	1.02154	0	0	0.0556915	0.0413681	0	1.1729	0	0	0	0	0.110599	0	0	0
KMT2E	7.81351	7.91548	15.2952	7.43032	13.4352	16.0767	12.0918	8.25462	13.546	16.6655	10.6578	8.1872	12.3267	14.3736	10.5247	11.8399	5.66175	9.76371	18.8993	11.8381	21.1154	12.9645	15.821	7.50746	7.99617	29.106	7.17051	13.295	5.5226	10.3998	24.7561	9.21087	12.269	14.4734	15.225	14.7297	8.49714	25.7183	12.766	8.3446	23.3686	10.4799	15.3396	13.5217	11.774	9.778	16.2655	14.6949	19.5372
PPRC1	4.19562	17.4744	15.1283	12.5916	7.72473	15.8934	11.8961	6.28906	19.2199	15.9174	6.68811	14.6344	20.3013	19.1461	7.4412	16.3853	26.7451	23.0962	12.9039	15.7756	24.4132	12.3382	17.6359	8.58403	11.8544	15.5349	17.8812	18.364	20.0262	20.9005	14.9593	18.9654	15.7757	17.4248	8.84827	35.991	18.7144	16.6045	22.5571	18.591	32.6331	30.0678	13.172	18.1839	11.5543	19.5379	18.9824	21.5177	20.4221
AC013553.1	0.292895	0.069738	1.38523	0.0605002	0.438652	0.324808	0.307457	0	0.186979	0.145256	0.297843	0	0.695584	0.486262	0.129867	0.0435333	0.190232	0.0892858	0.189037	0	0.222311	0.134408	0.100146	0	0.19677	0.150734	0	0.739781	0.294584	0.0999393	0.440791	0.236113	0.181331	0.25909	0.389826	0.133166	0.407445	0.710432	0.0811869	0.252238	1.79833	0.396064	0	0.141865	0.0851247	0.043411	0	0.16424	0.148452
ALG12	2.56535	3.28548	3.70307	2.2766	3.28999	2.70384	3.49846	2.63988	8.03207	2.71483	3.07691	2.99445	4.64953	5.26167	2.47906	1.78805	3.48802	3.28849	3.55668	3.11083	3.27481	1.55622	2.85133	2.7945	4.25948	2.83602	2.921	2.84529	3.42759	5.94774	2.95407	2.70787	2.29634	6.00289	3.69921	2.45011	3.3043	3.85371	4.79526	2.17463	4.46229	3.23177	3.48532	3.85387	2.53835	4.91361	4.56701	2.90776	3.02276
AC021755.1	0.0945784	0	0.0111131	0	0	0	0.0283659	0.0147662	0	0.00670063	0.0549579	0	0	0	0	0	0	0.00823749	0.00872024	0.00731659	0	0.0248009	0	0	0	0	0.00738198	0.00910028	0	0	0	0	0	0.0119518	0	0.00819061	0.0125303	0.0100837	0	0.0116357	0.0530924	0	0	0	0.0078536	0	0	0	0.00913078
VDAC1P9	0	0	0.458903	0	0	0	0	0	0	0	0.0189118	0.0182989	0.0138021	0.0140344	0.020615	0	0	0	0	0	0	0	0	0	0	0	0.0127012	0.0626307	0	0	0	0	0	0	0.0353605	0	0.0431184	0	0	0	0.84498	0.020957	0	0	0.0135127	0.0137821	0.0145702	0.0130357	0
AL445933.2	0	0.140529	0.121364	0.243827	0.0631375	0	0	0	0	0	0.240073	0.058073	0	0.0890785	0	0.0877237	0	0	0.0476158	0.0399514	0.634636	0	0	0	0	0.202495	0.120925	5.61508	0	0.352427	0.0634454	0	0	0	0.0561098	0.268343	0.06842	1.43159	0.0408998	0	0.0724761	0.0665089	0	0	0.686138	0.0437386	0	0.0827398	0
ID2B	0.14482	0.0459754	0.79411	0	0.0413122	0	0.101347	0	0.184902	0.0478806	0.0392711	0.0379984	0.0286606	0.029143	0.0428079	0	0.0501648	0	0	0	0.0244268	0.0886098	0.0990336	0.147513	0.0648614	0.0331242	0	0.0650276	0.0832316	0	0.124541	0.031132	0.119544	0.384317	0.29371	0.117055	0	0.216166	0.0535232	0.0415726	0.806185	0.435182	0.102312	0	0.0280596	0	0.0302556	0	0.0652456
AC018861.2	0	0	0	0	0	0	0	0	0	0	0	0	0	0	0	0	0	0	0	0	0	0	0	0	0	0	0	0	0	0	0	0	0	0	0.0289846	0	0	0.0284428	0	0	0.262072	0	0	0	0	0	0	0	0
SPHKAP	0	0	0.188132	0.00460938	0.0262585	0.301906	0.0146403	0.00609693	0	0.105134	0.0022692	0.00658696	0.00496828	0.00336793	0.00247356	0	0	0.00680249	0.0144023	0.00755251	0.0084687	0	0	0	0.00374787	0.00191401	0	0.0526048	0	0.00190354	0.00479756	0	0.0017269	0	0.0127286	0.0135275	0	0.00624533	0	0.00240218	0.504199	0	0	0	0	0.00165369	0.00349651	0.00156413	0
AC110288.1	0	0	0	0	0	0	0	0	0	0	0	0	0	0	0	0	0	0	0	0	0	0	0	0	0	0	0	0	0	0	0	0	0	0	0.0333388	0	0	0.0327156	0	0	0	0	0	0	0	0	0	0	0
LINC01235	0.182149	0	0.162305	0.137957	0.0779415	0.175064	0.183239	0.0663561	0.46028	0.515655	0.605074	0.382344	0	0.178693	0.275941	0.270731	0.264212	0.425702	0.455548	0.563057	0.188179	0.0696563	0.690275	0.655175	0.91268	0.906158	0.659315	0.823006	0.0697905	0.207172	0.176224	0.342621	0.21614	0.0268544	0.242431	0.317459	0.119655	0.11895	0.370258	0.843152	0.790316	0.0957873	2.01874	0.230365	0.202931	0.107988	0.137947	0.61284	0.143611
SYCE1	0.0528398	0.0182998	0.0434614	0.00793787	0.143882	0.0340929	0.0100849	0.0157494	0.0245324	0.00714679	0.0781563	0	0.176823	0.0695994	0.00425975	0	0.0149755	0.026358	0	0.00780377	0.00243068	0.0396784	0	0.0036697	0.0225899	0.00988843	0	0.00323541	0.011043	0	0.0247858	0	0.0237913	0.0509905	0.03288	0	0.0178195	0.0179253	0.00532602	1.32792	0.287856	0	0.0305429	0.0806572	0.00279218	0.00854354	0	0.00538723	0
LINC01887	0	0	0.63575	0.0187832	0	0	0.0238637	0.024845	0	0	0	0.0536837	0.080983	0.0823458	0.0403191	0.0135156	0	0.0277201	0.0733616	0.0246212	0.299086	0	0	0.156303	0.106908	0.0467976	0.124206	0.061247	0.091458	0.139624	0.0782002	0	0.957048	0	0	0.0275623	0.0632487	0	0.08822	0	0.379657	0	0.072273	0	0.462495	0.202164	0.0569931	0	0
BX005040.3	0	0	0	0	0	0	0	0	0	0	0	0	0	0	0	0	0	0	0	0.00532551	0	0.00902589	0	0	0	0	0	0	0.00565204	0	0	0	0	0	0	0	0	0	0	0	0.0386442	0	0	0	0	0	0	0	0
U2	0	0	0	0	0	0	0	0	0	0	0	0	0	0	0	0	0	0	0	0	0	0	0	0	0	0	0	0	0	0	0	0	0	0	0	0	0	0	0	0	0	0	0	0	0	0	0	0	0
Y_RNA	0	0	0	0	0	0	0	0	0	0	0	0	0	0	0	0	0	0	0	0	0	0	0	0	0	0	0.0962318	0.118632	0	0	0	0	0	0	0	0	0	0	0	0	0.173028	0	0	0	0	0	0	0	0
AL365396.1	0	0	0	0	0	0	0	0	0	0	0	0	0	0	0	0	0	0	0.018805	0	0	0	0	0	0	0.019993	0	0.0196246	0	0	0	0	0	0	0	0	0	0	0	0	0.0858696	0	0	0.0188166	0	0	0	0	0
AL157384.1	0.023717	0.135528	0.0390151	0.0718517	0.0270626	0.0280546	0.0663898	0.0518399	0.0353279	0.0392067	0.0257255	0.0186688	0.0234686	0.081136	0.0140212	0.0282007	0.0534002	0.0963983	0.066331	0.055654	0.0520045	0.0725575	0.0324372	0.0181185	0.0159334	0.0813706	0.0215967	0.10117	0.0136307	0.0377652	0.074785	0.0152953	0.0440496	0.0349662	0.0781634	0.0479248	0.0439902	0.0413014	0.030679	0.047658	0.380551	0.0641422	0.0167556	0.0255276	0.0689294	0.0281215	0.064414	0.0398978	0.0320556
HIKESHI	2.80031	4.46859	3.84978	5.43961	3.06164	3.83806	2.79556	2.46707	5.61839	4.24281	2.91503	10.0001	3.41	2.78081	5.51385	7.87577	6.77917	5.43545	7.39165	5.91715	3.78537	7.52671	5.14694	10.0721	19.2889	6.3057	10.9971	5.57748	3.91184	4.1808	3.64667	4.92765	4.9215	4.39308	7.21505	7.24065	5.7505	5.73667	6.44098	8.80972	5.88929	7.65581	8.47868	6.35911	8.35121	5.91565	6.74821	6.7233	32.712
OR1L6	0	0	0.015403	0	0.0160263	0.0166138	0	0	0.0239097	0	0.030469	0	0	0	0	0	0	0	0.0241728	0.0101409	0	0	0.0256121	0.0572248	0	0.0513996	0	0	0	0.0127796	0.0322089	0.0241541	0	0.0165654	0.0284848	0	0	0.0139762	0	0.0161273	0.183967	0	0.0396902	0	0	0	0	0	0
CD320	13.6692	4.0969	5.49442	1.87288	7.6052	7.20604	11.8612	8.41718	11.4449	6.48517	11.3925	16.9708	7.25919	8.97269	9.12925	8.99447	9.33749	8.6479	2.998	6.92789	11.6307	7.21837	40.4257	10.5015	15.511	12.3666	9.56993	8.88861	33.7927	14.7423	8.36591	5.00572	3.59873	13.7625	12.3615	10.7848	8.36891	4.82528	11.8476	14.5151	13.7657	12.3537	11.0006	12.1435	4.93095	9.82438	9.9987	7.9057	18.9741
SLC38A6	0.626747	0.463059	0.984152	0.225968	1.00447	0.694195	0.845313	0.431734	0.647443	1.10013	0.763258	5.25336	1.6215	1.18556	0.912838	1.99632	1.08748	2.85081	2.46137	2.49096	1.05713	2.23465	1.17409	0.551346	4.58569	2.52824	1.51084	2.14906	0.713864	2.13595	1.63982	0.507081	1.06294	0.745935	1.37222	0.930276	1.01101	1.3324	1.30137	1.35101	2.36579	0.575282	2.37493	0.664782	1.15695	3.19325	1.61174	1.4846	2.99823
CCL3L3	0.226251	0.202805	0.788163	0.0879704	0.148066	0.0472288	0.0419117	0.218176	0.118946	0.0330014	0.173231	0.93237	0.434592	1.87207	0.0590102	9.53451	4.26665	0.251538	2.89471	0.331523	1.76442	0.0855033	2.36629	0.813379	0.706344	2.58443	0.159971	1.55973	0.28301	0.0999053	1.04152	1.08146	0.50261	0.0353184	1.245	1.33928	0.382621	0.705224	0.199209	0.103153	1.52969	0.0479914	3.0746	2.81914	0.804542	0.34717	0.291949	0.985105	0.93538
IGHD1-20	0	0	0	0	0	0	0	0	0	0	0	0	0	0	0	0	0	0	0	0	0.581932	0	0	0	0	0	0	0	0	0	0	0	0	0	0	0	0	0.858305	0	0	0	0	1.21872	0	0	0	0	0	0
AC022417.1	0.150044	0.285803	0.481311	0.148766	0.308177	0.372719	0.39376	0.344359	0.0478928	0.379499	0.207507	0.118107	0.151442	0.172107	0.345946	0.151648	0.0857575	0.182957	0.213047	0.284381	0.106293	0.0550836	0.235993	0.160475	0.070561	0.298575	0.401692	0.282968	0.344935	0.184309	0.19355	0.1645	0.157917	0.345089	0.365166	0.0636705	0.306131	0.190368	0.124771	0.167981	1.04654	0.135264	0.286208	0.135659	0.270367	0.186804	0.159869	0.168274	0.304196
CYP2U1	1.00063	0.412353	1.55373	0.500824	2.06947	2.36726	1.48467	1.10759	3.81632	5.51434	1.53152	0.845707	2.00695	1.11911	0.39532	0.531976	1.0515	0.987439	1.48827	0.930888	0.629663	0.459183	0.260987	0.764424	1.46297	0.761433	0.383743	1.93763	1.6036	0.534026	1.96097	0.335067	1.50901	0.130501	1.21226	0.816562	0.517527	3.24328	0.608063	1.48041	1.27285	0.465486	3.23893	0.405953	0.876173	0.539988	0.303524	1.08263	1.38494
OFD1P7Y	0	0	0.0139227	0	0	0	0	0	0	0	0	0	0	0	0	0	0	0	0	0	0	0	0	0	0	0	0	0	0	0	0	0	0	0.0149734	0.0128737	0	0	0	0	0	0	0	0	0	0	0	0	0	0
LIFR-AS1	0.882045	0.12053	0.164025	0.0443605	1.3095	0.806338	0.96213	0.859194	0.195855	0.424121	1.34152	0.280739	0.330148	0.148173	0.078218	0.0455998	0.0816973	0.22212	0.383644	0.0643783	0.230924	0.0175985	0.00262251	0.090821	0.275674	0.19473	0.113145	0.240218	0.121223	0.238155	0.613422	0.0173125	0.32527	0.0135695	1.02958	0.0464959	0.0818007	1.09334	0.1552	0.264212	0.482226	0.131374	0.333248	0.0198132	0.209539	0.302387	0.0144216	0.206444	0.0829329
SOWAHB	3.18762	7.34971	5.6732	9.80752	4.35433	1.82605	3.1294	4.12072	9.8529	0.0572113	2.73642	1.07056	2.91991	4.75415	10.1116	0.660584	2.22411	4.59388	5.49792	1.85768	1.12447	0.612976	2.77771	1.46574	2.00688	1.41236	1.33687	0.343516	2.96609	3.99842	3.34172	22.7226	4.14613	4.81232	1.99486	4.21807	11.2786	0.725027	0.242351	0.82093	0.84698	1.91575	0.611253	4.87393	4.47155	2.7177	3.99571	2.2641	1.25968
MAGI2-AS1	0	0	0.0340693	0	0	0	0	0	0	0.0616259	0	0	0.0737769	0.0250061	0	0	0	0	0.160401	0	0.0209594	0	0	0	0	0.0852668	0	0.0278985	0	0	0	0	0	0	0	0	0	0	0	0	0.569674	0	0.0438946	0	0	0	0	0.0232267	0
AC092296.4	0	0	0.258325	0	0	0	0	0	0.150372	0.038939	0	0	0.0466167	0.0474012	0	0.0466803	0	0	0.0506755	0	0	0	0.0536929	0	0	0	0.085797	0.0528839	0	0	0	0	0	0	0.11943	0	0	0	0.174112	0	1.157	0	0	0.0507066	0	0	0	0.0440282	0
CCL16	0	0.106766	0.396486	0.0185247	0.182281	0.049727	0.0823735	0.0122515	0.0143129	0.444762	0.0638381	0.0441208	0.04659	0.0338386	0.0198821	0.00666479	0.0174743	0	0.0217056	0.0182118	0.00567251	0.0411548	0.00766602	0.0256921	0.00753121	0.030769	0.0183745	0.0755052	0.0450997	0.0153003	0.057843	0.0433777	0.0208208	0.228078	0.136414	0.0135915	0.0207928	0.0752985	0.0124294	0.0193084	0.616712	0	0.0950379	0.021719	0.0781937	0	0.0210783	0	0
KRT12	0.0733021	0.0498662	0.482336	0.181695	0.403275	0.0278705	0.0329771	0.0457776	0	0.020773	0.0340757	0	0.0310861	0.0695404	0.0557167	0.0124514	0.0380871	0.0510751	0.0135171	0.0680479	0.0158964	0.163385	0.0214829	0.0399991	0.0140701	0.122153	0.0800986	0.0211592	0.0120367	0.0357308	0.0180108	0.0405199	0.0777965	0.0185263	0.0637133	0.0317402	0.0582688	0.00781531	0.0290264	0.00901816	0.504072	0.0283206	0.0443884	0	0.943462	0.0372493	0.0196896	0	0
LINC00622	0.273959	0.0118599	0.194607	0.102889	0.59679	0.441905	0.326796	0.299406	0.0238488	0.172919	0.567305	0.0882191	0.266161	0.27064	1.68955	0.051824	0.142347	0.220172	0.144667	0.566444	0.252047	0.171434	0.102188	0.494684	0.393196	0.666493	1.80977	2.85169	0.128823	0.195454	0.385522	0.192741	0.208155	0.36351	0.88078	0.218919	0.41575	0.901493	0.151876	0.300276	0.0489329	0.0336781	0.0659817	0.16084	0.188196	0.53155	0.148291	0.356124	0.0673235
ZNF433-AS1	0.494577	0.233936	0.666162	0.260541	0.545405	0.612515	0.571432	0.373645	0.748004	0.648583	0.61297	0.485979	0.234516	0.336653	0.582812	0.0572289	0.170743	0.0789247	0.524865	0.221089	0.0990965	0.633658	0.805804	0.387972	0.238605	0.507914	0.340945	0.614809	0.0419691	0.244639	0.602301	0.430271	0.291807	0.458048	0.969394	0.410487	0.295519	0.299751	0.318345	0.651751	1.34019	0.110716	0.534665	0.250804	1.13063	0.200722	0.162271	0.150765	0.66622
PTK7	1.73755	8.34022	3.69229	4.60942	3.05927	1.12249	3.23625	1.53904	11.1503	2.48197	5.71579	11.2845	96.83	98.5288	3.17195	15.199	11.3933	22.6016	15.872	50.0084	32.5519	4.47593	1.9275	28.3238	9.32539	20.0709	8.13558	16.9665	8.06237	39.5467	2.33639	4.21399	9.83571	17.1735	19.0032	15.1891	9.44339	41.885	27.1646	34.1141	17.8759	4.83785	5.74436	2.27222	11.8125	10.6146	11.4632	36.8568	9.7613
MIR4654	0	0.245	0	0	0	0	0.270036	0	0	0	0	0	0	0.155301	0	0	0	0.156838	0	0	0	0	0	0	0	0	0	0	0	0	0	0	0	0	0	0	0	0.191989	0	0	0.505425	0	0	0.498393	0	0	0	0	0.173845
PRR19	0.0835176	1.06297	0.424656	0.294842	0.129953	0.0538867	0.21519	0.0746797	0.193877	0.0753073	0.105003	0.914396	0.522904	0.550038	0.424172	0.415282	2.39461	0.73601	0.240113	0.304251	1.83642	1.03131	0.264795	1.02085	0.979344	0.416786	0.813056	0.526724	0.226907	1.03108	0.169763	0.499441	0.324336	4.21779	0.675605	0.179503	1.61245	0.49865	0.484047	2.09889	1.81992	0.540724	0.345975	0.441295	0.375127	0.742707	0.690004	0.272479	1.16473
SLC22A1	0.101474	0.26577	0.890282	0.041921	0.267761	0.135037	0.0976429	0.157108	0.091771	0.0251622	0.171981	0.153095	0.0602469	0.0612607	0.262458	0.377056	0.0922689	0.206222	0.0436615	0.068688	0.466402	0.512227	0.121436	0.432824	0.124982	0.278518	0.702259	0.301864	0.0874796	0.138497	0.34906	0.14179	0.0889988	0.231887	0.0836065	0.37934	0.298006	0.220887	0.309402	0.0946711	0.274136	0.144841	0.0358448	0.180215	0.255595	0.225598	0.0953994	0.137512	0.640039
AL445471.1	0	0.00762179	0.546336	0.00661218	0	0	0	0	0	0	0	0.0188981	0	0.0144939	0	0.00951567	0	0	0	0	0.00404947	0.0146897	0.0164178	0.00611366	0	0.0604046	0.0218619	0.0215605	0	0.00546127	0.00688213	0.00516105	0.0049545	0.0212373	0.00608641	0	0	0.0119453	0.00887307	0	0.573905	0	0.025442	0	0	0	0	0.0134626	0
FXYD4	15.4373	0.112576	1.98335	0	16.4482	4.25754	23.9474	10.3604	1.99211	0	14.3086	0.0930431	0.364929	0.0428158	0.293495	0	0.921254	0	0.0457734	0	0.0119623	0.130182	2.24712	0	0.222348	0.0648866	0.0387487	0.127382	2.83964	0.0483986	0.162641	0.823284	0.234174	0.271857	3.59591	0.673561	0.0438484	0.035287	0.52423	0.244308	1.43988	1.38527	0.075157	0.152672	0.0274828	0.0560616	0	0	0
AL583856.2	0.396055	0.0685821	1.0069	0.178492	0.462194	0.702735	0.340156	0.393493	0.482685	0.321408	0.410069	0.283413	0.149637	0.152155	0.2235	0.128435	0.0561236	0.109757	0.255617	0.0779898	0.109313	0.462631	0.46781	0.110023	0.483773	0.0988236	0.314747	0.75177	0.186236	0.196566	0.185779	0.18576	0.200616	0.0318495	0.711964	0.0654796	0.100173	0.268714	0	0.496115	1.13185	0.0973749	0.343397	0.116261	0.27207	0.0426915	0.067699	0.141328	0.194655
PBX4	0.742529	0.233297	1.58666	0.164445	1.27746	0.33277	0.75534	0.635813	1.13373	0.11389	0.772199	0.698967	0.368133	0.37895	1.36444	0.814639	0.930719	0.135345	0.573105	0.236282	1.10394	1.62995	2.30329	0.333333	1.6508	0.892953	0.664994	1.0054	2.26573	0.433585	1.784	1.0071	0.246437	1.8486	0.884926	0.66359	1.04358	1.47968	0.857231	0.744937	1.78977	1.38018	3.23672	1.17658	0.547295	0.390291	0.585329	0.386324	1.63989
ZNF33BP1	0.0533007	0.0812215	0.394565	0.0440391	0.200704	0.113488	0.123092	0.0466013	0.326653	0.116307	0.312199	0.0335645	0.0506328	0.0193068	0.0472661	0	0.00553891	0.0259971	0.144483	0.0173181	0.0161824	0.0587028	0.080188	0.138444	0.00716163	0.0512034	0.00582428	0.15796	0.11028	0.058198	0.302525	0.0137497	0.065997	0.141447	0.186472	0.071085	0.0395448	0.0716034	0	0.128526	0.345585	0.0288302	0.0564838	0.178994	0.0557674	0.0126398	0.0267252	0.0478212	0.0648365
AC007485.1	1.04397	0.180777	0.468371	0.156831	0.893426	0.757781	0.697375	1.65955	0.54528	0.235335	0.69487	0.448233	0.619821	0.744843	0.336645	0.0564242	0.0493124	0.23145	0.306267	0.205575	1.58478	0.348417	0.843708	0.145006	0.0637594	0.260491	0.103706	0	0.818175	0.194299	0.326467	0.30603	0.17627	1.25929	0.43308	0.230132	0.176032	0.283324	0.263069	0.817325	0.372935	0.598903	0.100574	0.367746	0.386161	0.450126	1.84398	0.0532185	0.0641371
POGZ	5.66422	4.54262	13.9	5.52448	9.9294	12.1474	8.91078	5.15446	14.3629	12.1613	10.2099	7.0055	15.2507	12.8589	7.97828	4.28635	11.5646	14.8265	6.53758	7.76512	14.0178	12.13	8.56941	8.9931	4.87554	6.60578	5.89512	14.1193	9.19072	8.05293	9.8207	6.75593	13.4955	10.4469	18.6747	8.78386	8.26958	27.5204	7.33643	22.7049	12.2918	10.9641	8.81414	9.05278	6.86252	8.81604	8.14516	9.50833	10.0494
TNS4	0.709908	170.396	9.26624	25.7817	0.438393	0.132403	1.49464	0.193962	14.0645	0.116022	6.96635	30.8707	34.4108	57.0299	23.468	322.414	90.9998	89.6421	37.9821	51.1925	16.3588	20.1128	55.7068	113.332	15.1153	68.1892	128.218	157.55	251.327	86.0493	8.93897	35.7105	278.531	30.0179	3.77633	79.5687	135.56	65.9056	198.838	0.0486314	243.17	25.2173	8.3651	3.5062	114.181	76.1851	74.2062	127.243	56.199
LINC00588	0	0	0	0	0	0	0	0	0	0	0	0.00820765	0	0	0	0	0	0	0	0	0	0	0	0	0	0	0	0	0	0	0	0	0	0.00922361	0	0	0	0.00778196	0	0	0.0307299	0	0	0	0	0	0	0	0
LINC00299	0	0	0.349423	0.0219378	0.0416582	0.0235556	0.0139358	0.0241814	0.036725	0.0197515	0.00720001	0.0626999	0.031528	0.0267155	0.0235453	0.0578802	0.0252924	0.00539595	0.139948	0.0263599	0.109722	0.134028	0.378269	0.0236645	0.0386482	0.167008	0.0676977	0.0834556	0.043236	0.0483183	0.125584	0.0256849	0.0109587	0.093948	0.413965	0.091209	0.0410396	0.059448	0.0220792	0.0304878	0.526018	0.167552	0.145375	0.0600147	0.0591615	0.0183647	0.00554709	0.0397031	0.00897164
MIR934	0	0	0.193744	0	0	0	0	0	0	0	0	0	0	0	0	0	0	0	0	0	0	0	0	0	0	0	0.128695	0	0	0.160746	0	0	0	0	0	0	0	0	0	0	0.925598	0	0	0	0	0	0	0	0
TMEM169	0.0484996	0.0102646	0.261511	0.0267148	0.0783998	0.157767	0.0282838	0.0412257	0.0275212	0.14966	0.118365	0.106046	0.11198	0.149651	0.167255	0.0961141	0.335999	0.338403	0.097384	0.44648	0.272681	0.0197833	0.0810721	0.119387	0.0905074	0.292119	0.141324	0.250441	0.0588448	0.0551622	0.0602452	0.0382285	0.0600521	0.328915	2.13118	0.0718687	0.024988	0.32979	0.400318	0.329498	0.354689	0.00485801	0.228426	0.0417617	0.081441	0.0894544	0.0878147	0.205481	0.0655514
TRDD3	0	0	0	0	0	0	0	0	0	0	0	0	0	0	0	0	0	0	0	0	0	0	0	0	0	0	0	0	0	0	0	0	0	0	0	0	0	0	0	0	0	0	0	0	0	0	0	0	0
MTND1P19	0	0	0.1021	0	0	0	0	0	0	0	0.0504915	0	0	0	0	0	0	0	0	0	0	0	0	0	0	0	0	0.0418035	0	0	0	0	0	0	0	0	0	0	0	0	0.365832	0	0	0	0	0	0	0	0
AL354836.1	0.717721	5.55047	1.771	2.08739	1.03189	2.3432	1.80817	0.721635	1.22793	2.43463	1.8217	3.86428	3.80101	3.08505	2.74951	2.86744	2.89387	6.33615	5.03986	1.91221	5.11348	4.0577	2.80741	5.57072	1.98656	5.98862	9.81903	2.86179	4.8839	10.5403	6.39439	5.14706	4.10571	1.98084	3.71181	4.14204	9.45171	7.67055	3.24676	4.6728	2.51006	7.47957	4.4418	1.1495	4.30536	3.6253	2.75299	5.77933	2.67737
MARCHF11-AS1	0	0	0.272555	0	0.023632	0	0	0	0	0	0.0449288	0	0.0163949	0.0166708	0	0	0	0	0	0	0	0	0	0.0210956	0	0	0	0.018599	0	0	0	0	0	0	0.126009	0	0	0.103045	0	0	0.623929	0	0	0	0	0	0	0	0
AC006059.2	0	0	0	0	0	0.115248	0.034091	0.0709856	0	0.08053	0	0	0	0.0196061	0	0.0579239	0.0337487	0	0.0628813	0	0	0	0.111043	0.0744302	0	0.0445691	0	0.0437478	0.0186649	0	0.0558573	0.0209443	0.0201061	0.028728	0.0740984	0	0	0	0	0	0	0.146386	0	0.0419467	0	0	0	0	0
Y_RNA	0	0	1.27372	0	0	0.17173	0	0	0	0	0	0	0	0.11686	0	0	0	0	0.374798	0.104823	0	0	0	0	0	0	0	0	0	0.264196	0.166466	0	0	0	0	0	0	0	0.214623	0.166702	3.04256	0	0	0	0	0	0	0	0
HSP90AA5P	0.0624338	0.0424727	0.506191	0.0442159	0.0457977	0.0553893	0.0749006	0.068233	0.130958	0.048656	0.0580468	0.526551	0.158863	0.269227	0.0474558	0.121961	0.0787829	0.201199	0.0690777	0.154556	0.153447	0.114602	0.0548931	0.109019	0.0838878	0.0856817	0.0730958	0.312382	0.0563864	0.261725	0.130393	0.0862804	0.0993929	0.110456	0.0542667	0.200053	0.15716	0.106505	0.10878	0.222751	1.48953	0.104527	0.0850659	0.0979203	0.171084	0.132194	0.195654	0.0750207	0.0542473
SNORD33	0	0	0	0	0	0	0	0	0	0	0	0	0	0	0	0	0	0	0	0	0	0	0	0.169723	0	0	0	0	0	0	0	0	0	0	0	0	0	0	0	0	0.654756	0	0	0	0	0	0	0	0
RPSAP14	0.0544588	0.363065	0.268759	0.044996	0.0932113	0.724712	0.342999	0.0595172	0.208594	0.405118	0.354425	0.128602	0.0646661	0	0.386344	0.0323771	0.0565926	0.166012	0.175741	0.0589811	0.0551134	0.199927	0.037241	0	0.182931	0.149474	0.208279	0.22008	0.125195	0.18582	0.046833	0.105363	0.236008	0	0.414181	0.132054	0	0.121932	0.090572	0.656592	0.267495	0.245472	0.0577111	0.0351698	0.0949651	0	0.0341324	0.152688	0.0368029
AC000041.1	0	0	0.18378	0	0	0	0.117273	0	0	0	0	0	0.132658	0.13489	0.0990697	0	0	0	0	0	0.0565306	0.205068	0.0763973	0	0	0.0766589	0	0	0.0642072	0.0762394	0	0	0	0	0	0	0	0	0.123868	0.0962108	0.768247	0	0.35517	0	0	0	0	0.0626458	0
IRF9	0.968775	1.41834	4.19184	0.766379	2.28878	1.33492	1.55246	1.01934	0.71385	1.46178	1.14025	4.92021	0.486453	1.82612	2.54986	2.07101	0.979958	2.5982	3.85131	0.985042	2.11207	5.0605	2.60061	0.826697	3.20571	5.26853	2.15099	4.55018	3.23405	2.55304	2.68105	2.4858	1.92692	0.765798	4.34629	1.02149	2.04061	3.56126	2.44822	1.73073	3.76125	1.82102	5.07308	1.78374	1.77022	2.30959	0.920468	2.17296	1.74817
FAM169A	0.239396	0.0461429	0.693862	0.131866	0.595112	0.250311	0.628248	0.317697	0.101885	0.569594	0.472971	0.64384	1.85112	1.59322	0.667204	3.15662	0.919584	1.52558	0.715521	2.18841	0.370621	0.128168	0.0526206	0.134987	0.783088	0.224892	0.200866	0.224587	1.70673	0.700158	0.50243	0.240774	2.81953	2.18573	0.505029	0.627144	0.190299	2.20357	0.976409	1.08728	1.15069	0.673136	0.540608	0.10491	0.175598	1.399	0.882397	1.17301	0.679872
MARCOL	0	0	0.426922	0	0.0740329	0.23024	0	0.189086	0	0	0	0	0	0.0522252	0	0	0	0.105484	0	0	0	0	0	0.264348	0	0	0.0472643	0.0582659	0	0	0	0	0.0535568	0	0	0	0	0	0	0	0.509898	0	0	0	0	0	0	0	0
LCE2B	0	0.304249	0	0.0263947	0	0	0	0	0	0	0	0	0	0	0	0	0	0.0584297	0	0.0172992	0	0	0	0	0	0.0438409	0.122177	0.086066	0	0.239805	0	0	0	1.94984	0.0242959	0	0	0	0.0177099	0	0.0313826	0	0	0	0	0.530295	0.400442	0.340355	0
RN7SL5P	1.52264	2.32025	4.45852	1.61032	0.625474	0.75647	1.34261	1.13157	1.28308	0.0604101	1.73417	1.29443	1.66339	1.02954	0.32406	1.59324	0.696212	2.45077	2.67301	0.824541	0.462283	1.34157	0.583095	1.34933	1.51394	1.6299	0.499146	0.57431	4.37549	1.41316	2.56648	2.27816	0.490187	3.3942	2.96455	1.40302	2.03342	1.04547	1.38435	0.419611	0.957317	1.31775	4.518	0.668664	2.08874	1.01103	2.4049	0.785512	0.823193
AC092078.1	0	0	0.0494791	0	0	0	0	0	0	0	0	0	0.0357156	0.0363166	0	0	0	0.0366759	0	0	0	0	0	0.0459559	0.0808272	0	0	0.0405172	0	0.082104	0	0	0	0	0	0	0	0	0	0	0.413671	0	0	0	0	0.0713276	0	0	0
AL021408.2	0	0	0.02083	0	0	0	0	0	0	0.0125593	0	0	0	0.00764436	0.0336863	0	0.0131585	0	0	0	0.00640729	0	0.00865902	0.00967336	0	0.00868867	0	0	0	0	0	0	0	0	0.0770419	0	0	0.0283507	0	0	0.16171	0	0	0	0	0	0	0	0
RNASE4	2.37931	0.206652	1.31698	0.272008	2.45881	1.70593	2.0185	2.32229	1.74818	1.13545	1.57039	0.223802	0.168805	0.0767889	1.40662	0.075621	0.544268	0.141412	0.429781	0.0729307	0.155226	4.88244	1.28425	0.0800227	0.522763	0.385055	0.282066	0.342683	1.26854	0.112331	1.19679	0.636936	0.10654	2.62094	3.17526	0.34925	0.222044	0.15077	0.402346	0.335063	0.31606	0.883604	0.983186	1.26598	0.387068	0.0754085	0.229783	0.125867	0.156747
VPS39	7.16126	7.93703	11.9807	7.11383	11.8306	11.2012	9.36716	7.54765	15.2238	14.1909	10.4807	7.66335	11.6312	9.43497	7.25738	7.70116	9.385	10.5428	11.1319	9.68732	12.838	6.1043	10.4456	9.40765	5.18208	8.18343	14.8335	10.2489	7.2725	11.4765	9.87972	7.9282	10.91	10.4089	5.49626	8.97611	7.88063	13.1013	8.51352	13.0056	10.3158	12.591	13.6377	12.5761	7.97967	10.1214	9.19674	9.99191	6.60928
Y_RNA	1.62923	0	1.67508	0.504799	3.83429	2.1681	2.35157	1.11285	0.780054	1.71697	1.3254	0.480917	1.69277	1.96715	1.62536	2.90585	0.317449	1.48996	3.02311	1.43367	1.75186	2.80367	2.78532	0.31116	0.410451	0.698714	0.445072	2.88052	0.234089	2.22365	2.10163	1.70739	1.00865	1.62134	1.85864	4.8148	0.566603	3.19182	6.66113	1.05231	2.60083	0.734369	3.66886	0.526081	1.42052	0.845158	0.638204	0.685189	0.275255
SNORA7A	0	0	0	0	0	0	0	0	0	0	0	0	0	0	0	0	0	0	0	0	0	0	0	0	0	0	0	0	0	0	0	0	0	0	0	0	0	0	0	0	0	0	0	0	0	0	0	0	0
SLC20A1P3	0	0	0.0171254	0	0	0	0	0	0	0.0103257	0	0	0	0	0	0	0	0	0	0	0	0	0	0	0	0	0	0	0	0	0	0	0	0	0	0	0	0	0	0	0.0613615	0	0	0	0	0	0	0	0
AC007003.1	0	0	0.033122	0	0	0	0	0	0	0	0	0.015849	0	0.0121554	0	0	0	0.0122756	0.012995	0	0	0	0	0.0153817	0.0270534	0.0276319	0	0.0271228	0	0.0412211	0	0.038955	0.074792	0	0	0.0122058	0	0	0	0.0173398	0.0791191	0	0	0	0	0.0358107	0.0126195	0	0
KCNQ2-AS1	0	0	0.0203811	0	0	0	0	0	0	0	0	0	0	0	0	0.0147318	0	0	0	0	0.0125385	0.022742	0	0	0	0	0	0	0	0	0	0	0	0	0	0	0	0	0	0.0213395	0.0730272	0	0	0.0160025	0	0	0	0	0
AC055758.1	0	0	0.0282614	0	0.17643	0	0	0.0375513	0	0.0170401	0	0.270463	0	0.0414865	0	0	0	0.79604	0	0	0	0	0	0	0	0.070731	0	0.0462851	0	1.19585	0	0	0.489259	0	0.209056	0	0.159326	0	0	0	0.135017	0	0	0	0.199721	0.183333	0.0861408	0	0
AL157932.1	0.215435	0.307769	0.575894	0.0890003	0.184368	0.334472	0.16961	0.176584	1.34092	1.38893	0.438149	0.635923	2.97384	1.46317	1.71939	0.160102	0.503721	1.80601	0.7995	0.787471	0.62682	0.741466	0.736613	1.23435	0.651294	1.03479	1.02992	1.48731	0.247631	1.94799	0.926338	0.451542	0.866942	0.428783	2.66251	0.881539	0.699279	1.52745	0.89574	2.27275	0.740734	0.971067	0.570751	0.208693	1.0018	0.351234	0.911419	0.875834	0.837139
TIMM23B-AGAP6	0.384965	0.549959	1.62843	0.363512	1.15308	0.707452	0.779345	0.150258	0.912805	0.927307	0.738198	0.32467	0.930564	0.946224	0.365764	0.376003	0.600072	0.603527	0.834114	0.357371	0.848754	0.757109	0.714546	0.378118	0.184732	0.377364	0.285447	1.12975	1.51713	0.26271	1.30059	0.585202	0.561782	0.340534	2.21677	1.61691	0.306014	1.14923	0.381099	1.01827	0.783374	0.619721	0.903328	0.710321	0.495483	0.521665	0.137874	0.431736	0.260157
MIR640	0	0.193959	0.502523	0.336532	0.174286	0.361349	0	0	0	0.201996	0	0.160306	0.120912	0	0	0	0	0	0	0.220565	0.515253	0.186911	0.557064	0	0	0.279485	0.222536	0	0.117044	0.138978	0.175136	0.65669	0	0.540446	0.619545	0.493825	0.188868	0.151991	0.338702	0	1.80058	0.183592	0	0	0.118377	0	0	0.570991	0.412883
PCARE	0.00268812	0.107527	0.0331652	0.0821782	0.0115024	0.0429267	0.00282177	0.00293781	0.00171605	0.0146644	0.0109341	0.243335	0.292064	0.126581	0.0357566	0.00319631	0.00419017	0.229445	0.111036	0.0160124	0.0802527	0.0123357	0.00183824	0.0102679	0.308812	0.0202899	0.0146868	0.0688007	0	0.1651	0.00924682	0.0156024	0.208027	0.0309123	0.00613327	0.00651825	0.0274226	0.0180559	0.00447069	0.00231499	0.0897854	0	0.0142433	0.001736	0.100001	0.0494037	0.0690766	0.0105515	0.00363323
RPL7L1P2	0.0793669	0.0251963	0.195841	0	0.0679219	0	0.055542	0.0578259	0.101333	0	0	0.0208245	0.0157071	0.0159714	0	0.0157285	0.0274922	0.0322589	0.0170747	0	0	0.291369	0.0904569	0	0.0177732	0.0181533	0.0144543	0	0.0152047	0.036108	0.0910043	0.102369	0.0163787	0.117011	0.261567	0.0641505	0	0.0592335	0	0.0227834	0.285883	0	0.0280355	0.0341704	0.0307555	0	0	0	0.0893927
AC009487.2	0	0	0.0574312	0	0	0	0	0	0	0	0	0	0	0	0	0	0	0.0212851	0	0	0	0	0	0	0	0	0	0	0	0	0	0	0	0	0	0	0	0	0	0	0.240077	0	0	0	0.0202931	0	0	0	0
SNORD22	0	0	0	0	0	0	0	0	0	0	0	0	0	0	0	0	0	0	0	0	0	0	0	0	0	0	0	0	0	0	0	0	0	0	0	0	0	0	0	0	0	0	0	0	0	0	0	0	0
MMADHCP1	0	0	0.139529	0	0	0	0	0	0	0	0.0345007	0	0	0.0256028	0.112823	0.0756403	0	0.0517122	0.0547427	0	0.0214595	0	0	0	0	0.0873013	0.0463415	0.0285642	0.0487474	0	0	0	0.0525113	0.0375147	0	0.102836	0	0	0	0.109568	1.04155	0.0764636	0.044942	0	0.0246511	0	0	0.0713429	0
RRM2P4	0	0	0.228907	0	0	0	0	0	0	0	0	0	0	0	0.0308491	0	0.0361508	0	0	0	0	0	0	0	0	0	0.0190066	0.140585	0	0	0	0	0	0	0	0	0.0322621	0	0	0	1.74291	0	0	0	0.0202209	0.0206241	0	0	0
AC027601.3	0	0	0	0	0	0	0	0	0	0	0	0	0	0	0	0	0	0	0	0	0	0	0	0	0	0	0	0	0	0	0	0	0	0	0	0	0	0	0	0	0	0	0	0	0	0	0	0	0
RPS17P5	0.191674	1.14093	0.394135	0.791841	0.164034	0.0425117	0.0503009	0.104739	0.122361	0.237643	0.233894	0.565784	0.284499	0.086786	0.254959	0.313376	0.348571	1.11016	0.371123	0.259488	0.193977	0.395812	0.163842	0.36607	0.740421	0.394568	0.235626	0.225923	0.275399	0.392409	0.247251	0.0618061	0.266997	0.80537	0.145775	0.377631	0.311076	0.429152	0.0531297	0.247601	0.706109	1.07995	1.06638	0.402298	0.25068	0.170452	0.360398	0.0268701	0.161915
LIN7C	9.77952	17.3451	13.2268	6.06103	11.51	13.2639	12.9449	10.068	20.34	14.9946	11.6368	9.78247	13.8979	15.2018	14.4785	10.4011	10.7868	12.4968	13.5899	13.2181	20.9463	14.7322	18.8565	12.6768	13.4482	13.5355	12.6891	10.0924	13.8248	16.6034	13.2768	11.6698	27.4015	7.9831	29.1419	28.6562	53.0209	22.0144	9.08137	19.5197	16.2687	8.40264	7.34067	11.0342	15.0245	16.6098	15.8161	13.2922	23.7696
FANCC	0.80061	1.06609	1.66254	0.867703	1.31322	1.2956	1.72233	0.931687	3.15492	1.26345	1.23226	2.69197	2.68476	2.25556	1.62153	4.41166	1.75897	2.42551	3.03494	2.29619	4.37126	1.06817	1.79624	1.71594	2.64448	1.65826	1.79154	2.50147	1.33353	2.79755	2.24826	1.30833	2.35437	2.78256	2.74379	2.01025	0.946439	3.67546	1.37809	4.45608	1.53902	2.44814	1.62352	2.22773	1.28838	2.73068	1.83989	3.01511	2.38295
ATP6V1G1P5	0	0	0.362382	0	0	0	0	0	0	0.0546243	0	0	0	0.13299	0	0	0	0	0	0	0	0	0	0	0	0	0.0300894	0.0370932	0	0	0	0	0	0	0	0	0	0.0411019	0	0	0.216407	0	0	0	0	0.0652999	0	0	0
AC005324.3	0	0.0165511	0	0	0	0	0	0	0	0.0107731	0	0	0.00515892	0.00262287	0	0	0.00225741	0.0105952	0	0	0.00879364	0	0	0.00331904	0.00583752	0	0.00237372	0.00292624	0.0049939	0	0	0.00560375	0	0	0	0	0.00402918	0.0162124	0	0.00374153	0.0298763	0	0	0	0.00505073	0	0.00544601	0.00243623	0.00293605
L34079.2	0	0.0331908	0.888596	0	0.0596486	0	0	0	0.0222475	0.0172831	0.0850525	0.027432	0.0827634	0.168312	0.0309041	0	0	0.0637415	0.0899693	0.0566156	0.105806	0.191909	0.0476632	0.15974	0.140475	0.0478264	0.0571215	0.18778	0.140203	0.0951294	0.119879	0.0449499	0.0863019	0.12331	0.0795138	0.147884	0.0969588	0.104037	0.0386398	0.0300123	1.0613	0	0.036931	0.0225062	0.0607709	0.0206608	0	0.0977096	0.0471025
AC023866.2	0	0	0.0415523	0	0	0	0	0	0	0	0	0	0.599874	0.0304984	0	0	0.026249	0	0.423867	0	0.0511258	0	0	0	0	0	0.0276014	0.0680522	0.0580686	0	0	0.13032	0.0625522	0.044688	0.0384214	0.275623	0	0	0	0.609087	0.744425	0	0	0	0.0293647	0	0.189977	0	0.0682803
MIR100	0	0	1.00505	0	0	0.433619	0	0	0	0	0	0	0	0	0	0	0	0	0	0	0	0	0	0	0	0	0	0.493804	0	0	0	0	0	0	0	0	0	0.18239	0	0	2.16069	0	0	0	0	0	0	0	0
RAB4B	2.12044	1.26751	3.61888	1.87918	2.47338	1.30405	2.34576	1.42191	1.17612	1.41115	2.38754	3.28738	1.64517	1.66386	4.53136	1.1337	0.962426	1.46839	3.15375	1.29347	2.161	10.2775	1.7217	4.78381	2.05173	4.48085	3.47828	2.38812	3.82153	2.31119	4.76163	2.8855	2.40417	3.78216	4.75116	1.11685	3.58297	8.57236	1.44806	1.81755	1.9855	4.50358	6.38335	5.18572	2.87495	2.56721	2.42145	1.04423	3.30893
ZNF30-AS1	0.0625623	0.0297921	0.231562	0.0258457	0.214162	0.194261	0.0985092	0.10256	0.179724	0.0310266	0.254477	0.0246229	0.0928605	0.0377693	0.055479	0	0.0812669	0	0.0201891	0.0169394	0.0158286	0	0	0.119485	0	0.128787	0.119635	0.379241	0.0719121	0.021347	0.0269009	0.040347	0.0774646	0.0276708	0.618554	0.0189629	0	0.79376	0.520246	0.511842	1.04482	0.112799	0.165746	0.0202015	0.109096	0	0.0196056	0.0350817	0
PPP1R3D	1.89044	4.83198	3.56168	6.24782	3.44308	2.52288	2.84379	1.41856	5.94818	4.44458	2.2477	4.84573	4.96279	6.07053	8.85486	3.05795	4.11372	8.65571	7.4562	2.12326	3.66826	2.40235	2.5008	4.53007	3.78112	5.93526	8.62189	6.10521	3.06134	7.44279	3.78872	5.68943	7.91585	5.76952	3.60463	1.91	9.34037	7.08657	2.84845	7.40267	6.78829	6.55955	4.10941	2.71301	12.6352	10.8915	6.42044	6.21238	4.97552
AC007743.1	0.0895131	0.055163	0.151582	0.0261032	0.261358	0.322324	0.265309	0.109337	0.0201684	1.17248	0.278431	0.0248683	0.265727	0.120795	0.0233466	0.0219132	0.0875485	0.051364	0.0509757	0.0114055	0.0719383	0.0531587	0.0324066	0.0522929	0.084898	0.0650351	0.0115074	0.0922086	0.15131	0.086239	0.235464	0.0848939	0.130394	0.00931552	0.240276	0.0478796	0.0341824	0.15719	0.0262715	0.199522	0.28967	0.0522148	0.100439	0.0374052	0.0826373	0.127988	0.0132007	0.0620047	0.0462589
NCDN	4.21869	20.0515	4.84678	5.58821	5.29812	7.4501	6.52371	3.92396	8.5414	9.87329	6.42403	7.85585	13.9801	15.6772	3.30383	9.29966	11.0343	9.88093	6.50541	8.92272	3.38011	4.74405	4.95953	6.11764	7.52218	8.33239	9.10239	5.51416	5.92549	6.53121	10.1931	6.8799	14.4695	4.75531	5.26481	4.8786	7.917	10.0657	8.05004	11.9985	6.91375	6.58468	9.43846	14.6802	5.34118	9.47861	5.85139	10.8025	7.13144
VASP	14.3875	28.2067	40.0745	13.6011	20.9828	23.3897	26.5867	10.7456	48.8663	25.4552	10.1365	24.1802	19.7983	22.3439	45.6179	29.1731	40.7294	20.3902	34.8481	16.0409	19.5879	53.2375	57.9074	26.0596	15.6949	23.4107	23.3064	18.997	35.0817	22.1229	33.0845	38.0214	15.697	28.859	25.2291	28.1666	23.0707	13.5458	20.7318	32.6405	25.1958	64.7191	33.3414	51.2506	16.2494	23.9765	25.7423	21.4724	31.6602
AC090058.1	0.359553	0.813289	1.81139	0.445615	0.192315	0.159492	0.660503	0.196475	0.286916	0.222892	0.292502	0.672178	0.26684	0.325597	0.518123	0.347366	0.350288	0.794644	0.464117	0.462426	0.159195	0.206247	0.276611	0.309014	0.422717	0.709315	0.294668	0.423801	0.180813	0.245368	0.463808	0.376804	0.222599	0.993923	0.307636	0.299701	0.791942	0.368972	0.174412	0.580583	2.47252	0.445686	0.809679	0.232201	0.339618	0.239808	0.394366	0.100809	0.364476
TGIF2LY	0	0	0.0321293	0	0	0	0	0	0	0	0	0	0	0	0	0	0	0	0	0	1.43303	0	0	0.0298415	0	0	0	0.0263099	0	0	0	0	0	0	0	0	0	0	0	0	0.038374	0	0	0	0.056764	0	0	0	0
DKK1	0.638101	11.3611	0.903903	17.8524	0.5385	0.0629003	2.26067	0.193714	0.0169731	0.145042	1.59337	3.84385	0.962912	0.428029	4.25178	43.2321	4.48515	3.81472	3.23177	17.9923	0.0986594	1.63492	0.00606053	0.189573	2.04221	6.05087	48.3292	0.208923	9.18868	2.39501	31.7436	8.84192	4.90518	127.857	0.397677	0.42443	3.16435	17.6801	8.18043	0.488469	35.2258	19.1588	1.66235	0.309067	2.56028	5.10707	0.949842	2.74821	147.012
MIR8055	0.604661	0	1.16046	0.999189	0.517467	1.07287	1.90417	1.10138	0.90068	0.199914	0.655868	0.951918	0.717993	0.121679	0.536202	0.359486	0.523627	0.245766	0.520338	0.218291	0.611929	1.10991	0.826981	0.615904	0.406219	1.10642	0	1.08603	0.810864	0.275091	0.866651	1.29984	0.374346	0.178291	1.5329	0.122184	1.12152	0.150425	0.67042	0.867881	2.37602	0.908498	1.70872	1.30164	0.585781	0.597461	0.631625	1.35625	0.544835
RNA5SP332	0	0	0.419497	0	0	0	0	0	0	0	0	0	0	0	0	0	0	0	0	0	0	0	0	0	0	0	0	0.114505	0	0	0	0	0	0	0	0	0	0	0	0	0.16701	0	0	0	0	0	0	0	0
SERPINE1	10.2657	14.4583	2.43983	2.39012	17.4762	27.7353	38.1698	6.59085	0.594699	45.622	9.76226	5.21018	7.31385	23.8944	6.52183	432.937	16.2343	66.5483	80.4044	269.5	52.1313	13.4773	37.1329	89.834	5.95372	81.4927	36.8268	74.6949	3.84992	8.84998	21.3668	19.7625	24.6364	5.70331	21.3714	61.6034	18.91	9.09319	194.236	60.217	182.139	3.02772	47.2818	22.4655	7.0358	121.314	52.6249	87.9035	22.4732
AC243829.3	0	0	1.78675	0	0	0	0	0	0	0	0	0	0.107477	0.327858	0	0	0	0	0	0	0	0	0	0	0	0	0	0.121927	0	0.123536	0	0	0	0	0	0	0.167882	0	0	0	3.02319	0	0	0	0	0	0	0	0
AC006978.2	0	0.111832	0.531195	0.0485092	0	0	0.18489	0.0320821	0.29984	0.0436748	0.21493	0.115536	0.244003	0.301275	0.28635	0.0872627	0.10677	0.143179	0.15157	0.158966	0.0891248	0.0538843	0.100372	0.0672778	0	0.120859	0.208502	0.316351	0	0.14023	0.0252448	0.170384	0.145392	0.0519347	0.424193	0.0889775	0.163345	0.109543	0.325479	0.0252806	0.519085	0.264638	0.0933255	0.151663	0.290076	0.261053	0.0919934	0.181071	0.317411
TLE6	0.0910082	0.0356901	1.26814	0.101734	0.137443	0.0902384	0.168588	0.0760588	0.314414	0.108852	0.117588	0.134846	0.143029	0.096957	0.104441	0.0159137	0.642547	0.251318	0.124385	0.0550808	0.0514688	0.167053	0.702889	0.0449869	0.320089	0.253465	0.105296	0.382207	0.975327	0.0621063	0.17034	0.110479	0.0563432	0.75769	0.386792	0.126566	0.233344	0.179793	0.878473	0.668497	0.899303	0.670826	0.612698	0.15212	0.121359	0.126952	0.375793	0.0480308	0.484787
OVOL3	0.0561802	0.267529	0.739344	0.0928366	0.0240394	0.249206	0.17692	0.0920978	0.0717291	0.111446	0.182814	0.353778	0.433616	1.15316	0.0747293	0.267204	0.175144	0.308267	0.235685	0.425918	0.341133	0.618741	0.0768364	0.193134	0.169842	0.366222	0.16882	0.378394	19.7119	0.402557	0.28988	0.235503	0.191296	0.496962	0.790454	0.647081	0.521014	0.377358	2.56946	0.556392	0.827852	0.151938	0.148838	0.145126	0.342884	0.0999201	0.158451	0.173266	0.0379662
AP000311.1	0.0181361	0.0172728	0	0.0449542	0	0.0160898	0	0.0198207	0.0463112	0	0.014754	0	0	0.0656933	0.0160827	0.0215647	0.00942334	0.0774004	0.0702311	0	0	0	0	0	0	0.0373339	0	0	0.0104233	0.0123765	0.0155965	0	0	0.0160429	0.0689661	0	0	0.0135354	0.0402169	0	0	0.0653984	0.0384383	0	0.0737932	0.0107521	0.0682014	0.0101698	0
TECRP1	4.61309	18.9129	4.84229	33.8317	2.29352	1.79294	2.67488	3.40907	4.99234	1.93916	3.89579	12.6227	7.38189	5.99428	10.714	4.10084	4.79383	11.8661	7.68433	6.99463	6.20248	7.62094	9.52391	23.0915	30.1354	13.3852	11.8099	6.36212	6.74176	10.1638	7.1786	9.49175	7.6703	20.2868	7.71856	3.46233	25.4246	4.82001	5.2122	7.18879	9.71098	10.2185	9.82372	7.57557	25.4353	6.40746	26.6549	3.03023	11.8762
AL606970.1	0.00763998	0.00727629	0.0879758	0	0	0	0.00801983	0	0.00975448	0.00378891	0.024861	0.00601381	0.0680396	0.124532	0.474249	0	0.23818	0.251528	0.00493091	0.0124116	0	0.140238	0	0	2.24296	0	0.045916	0.0154374	0.00439088	0.156411	0.0131403	0.172448	0.0283795	0.581206	2.73675	0.560402	0	0.245182	0	0.00657948	0.0375267	0.0550992	0.0161925	0	0	0.045294	0.0335188	0	1.16169
AP003730.1	0	0	0.0564236	0	0	0	0	0	0	0	0	0	0	0.0414137	0	0	0	0	0	0	0	0	0	0	0	0	0	0	0	0	0	0	0	0	0	0	0	0	0	0	0.13478	0	0	0	0	0	0	0	0
AC023232.1	0.137198	0.326667	0.78993	0.340075	0.234827	0.121718	0.288039	0.224912	0.087585	0.0680408	0.111613	0.539977	0	0.165655	0.364994	0.244703	0.178217	0.585527	0.177097	0.482921	0.242982	0.188879	0.187643	0.576464	1.33649	0.470712	0.262358	1.10889	0.078851	0.468137	0.235972	0.0442402	0.169879	0.36409	0.313033	0.124756	0.381712	0.153591	0.494386	0.177231	1.21302	0.247366	0.50887	0.132905	0.199371	0.5287	0.214974	0.192334	0.0463587
Z83836.1	0	0	0.0881404	0	0	0	0	0	0	0.00590488	0.00968624	0	0	0.00718812	0	0	0	0	0	0.00644769	0	0	0	0	0	0.0081701	0	0.00801955	0.00684304	0	0	0	0.0073714	0	0	0	0	0.0177724	0.00660076	0.0102539	0.29242	0	0	0	0.00692092	0	0	0	0
UGT1A4	0.0310083	0.0295322	0.159404	0.0128101	0.0132684	0	0.016275	0	0.00494879	0	0	0.0427143	0.253139	0.201239	0.0206231	0	0.0040279	0.0141788	0.0450292	0.0545727	0.0509941	0.00711478	0.00530116	0	0.0677032	0.0425545	0	0.0156639	0.0178212	0.126965	0.0399993	0.0249969	0.0911868	0	0	0	0.00718925	0.0173567	0.00859513	0	0.175155	0	0	0	0.00901202	0.174642	0.0242933	0.00434696	0
AC009268.2	0.128342	0.0814881	0.211125	0.035347	0.292892	0.0759071	0.17963	0.140263	0.0819312	0.148514	0.208816	0.404096	0.0761984	0.0258269	0.265559	0.127171	0.13337	0.0521648	0.0828327	0.231665	0.259768	0.0785272	0.321805	0.16341	0.459849	0.205486	0.514219	1.12375	0.147522	0.408723	0.18395	0.0827688	0.476738	1.02176	0.748335	0.363075	0.198373	0.127713	0.118583	0.221053	1.55498	0.655629	0.136006	0.276279	0.124334	0.278989	0.026813	0.0959564	0.896235
RN7SKP4	0	0	0.799042	0.0501663	0	0.0538657	0	0	0.155042	0.0301112	0.148181	0.047793	0.0360483	0.14662	0.107684	0	0	0	0.156748	0.0328792	0	0.2229	0	0	0.0407901	0	0.0663461	0.0408947	0	0.124303	0.0522144	0.0783133	0	0	0.415596	0.147227	0	0	0.168299	0	0.477172	0	0	0.0784221	0.0352924	0.0359961	0	0.0340466	0.0410318
DNM1P50	0	0	0.031655	0	0	0	0	0	0	0	0	0	0	0	0	0	0	0	0	0	0.0194741	0	0	0	0	0	0	0	0	0	0	0	0	0	0	0	0	0	0	0	0	0	0	0	0	0	0	0	0
PLCL2	2.02118	0.412492	3.21864	0.420633	2.44826	1.49989	3.50953	1.24978	0.817343	2.07256	2.16659	0.633995	0.816544	0.5023	0.36049	0.889937	1.99377	0.555911	1.06909	0.557541	1.00159	0.568361	0.719658	0.235093	1.00052	1.28001	0.709901	2.16483	0.526222	0.272231	4.4532	1.05356	0.823231	0.0504108	2.4098	0.766936	0.366431	1.17671	0.697149	0.382806	0.903205	2.13375	6.34915	2.47318	0.393086	0.247762	0.257167	0.647641	0.292692
AC008725.1	0.0172786	0.0411402	0.0284237	0.0428287	0.0221804	0.0076645	0.0634818	0.00944175	0.0165455	0.00856899	0.0070282	0.081605	0.0512928	0.0208624	0.0612892	0.0154088	0.0179556	0.0421375	0.384735	0.0421052	0.0262294	0.0317163	0.0236315	0.0263998	0.0464319	0.0296405	0.028321	0.3084	0.00993042	0.182766	0.0742954	0.0111431	0.0374401	0.0305687	0.0591347	0.0314233	0.0721086	0.0515817	0.0191577	0.0223202	0.101844	0.00778827	0.0183104	0.0111586	0.0502172	0.0358529	0.0487325	0.0193779	0.00583837
MIR518E	0	0	0.913677	0	0	0	0	0	0	0	0	0	0	0.134124	0	0	0	0	0	0	0	0	0	0	0	0	0.121383	0	0	0	0	0	0	0	0	0	0	0	0	0	3.27378	0	0	0	0	0	0	0	0
GAPDHP71	0.116953	1.2995	0.400816	0.837473	0.0834069	0.12105	0.347843	0.0426055	0.323532	0.280338	0.269573	0.905255	0.312467	0.188282	0.570416	0.730084	0.891262	1.53304	0.364833	0.823325	0.345214	0.0715592	0.253261	2.27832	0.746423	0.38788	0.48989	0.367604	0.280066	0.824723	0.36878	0.314268	0.241353	0.862127	0.281668	0.732614	0.994239	0.712829	0.399823	0.43645	1.05318	2.21409	0.247876	0.55388	0.736461	0.450687	1.02622	0.196744	0.632291
CYP4F62P	0.0301244	0	0.0309721	0	0.373815	0.0133627	0.0316221	0.0740755	0	0	0.0612666	0	0.00447133	0.0727451	0	0	0.00782617	0	0	0	0.00762161	0.0276479	0	0	0	0	0.00411469	0	0.0173132	0	0	0	0	0.00666189	0.727417	0.0410887	0.0349216	0	0.00835012	0.0389142	0.0739837	0	0	0	0	0	0.00472016	0	0
OR2L8	0	0	0	0	0	0	0	0	0	0	0	0	0	0	0	0	0	0	0	0	0	0	0	0	0	0	0	0	0	0	0	0	0	0	0	0	0	0	0	0	0	0	0	0	0	0	0	0	0
AC027307.1	0.0427805	1.18158	0.316688	0.600898	0.292892	0.151814	0.134723	0.0467542	0.191173	0.148514	0.0348027	0.437771	0.228595	0.258269	0.834613	0.483248	0.26674	0.573813	0.0828327	0.138999	0	0.981591	0.64361	0.16341	0.143703	0.557748	0.420724	0.172885	0.368805	0.32114	0.84617	1.24153	0.0529709	0.416273	0.0325363	0.414943	0.238048	0.0638564	0.450614	0.66316	0.420266	0.0385664	0.226677	0.497302	0.596805	0.329715	0.134065	0.287869	0.231286
INSRR	0.264458	0.0182514	0.302637	0.00950023	0.393604	0.469237	0.462677	0.339287	0.0220207	0.108344	0.779495	0.0271523	0.00682664	0.0277661	0.00339878	0.0273438	0.017923	0.0163571	0.00742101	0.012453	0.110545	0.0316587	0.0157258	0.00585598	0.00772462	0.0210395	0.171712	0.0619554	0.0286358	0.0104622	0.0197762	0.00741528	0.014237	0.0101711	4.30536	0.106878	0.0177723	0.0429068	0.0424954	0.0924198	0.542185	0.117476	0.113725	0.00742557	0.0245061	0.027267	0	0.0236411	0.00259013
CCDC8	0.407687	1.50676	0.445436	0.105579	0.880054	0.79895	0.338533	0.339154	0.0543828	3.23797	0.499964	1.07289	0.675572	0.404083	0.0917312	0.217057	0.65446	1.91056	1.457	2.39553	4.63698	0.189878	0.353691	2.06859	1.05468	6.62623	0.365699	1.80739	0.104914	0.780665	0.784922	0.125574	0.399318	0.252982	0.999603	0.36887	4.02353	0.712983	6.91529	1.07425	6.64116	0.0767968	3.04358	0.11396	0.664943	0.245307	2.11662	7.9911	0.316633
MIR3683	0.476847	0	0	0	0	0	0	0	0	0	0.193961	0	0	0	0.422858	0	0	0	0	0	0	0	0	0	0	0	0	0	0.137028	0	0	0	0	0	0	0	0	0	0	0	0.702665	0	0	0	0	0	0	0	0
NT5E	1.75107	7.56631	26.003	0.751908	4.98289	8.5289	1.64798	3.4362	19.0833	16.3693	2.17187	6.64732	8.8958	3.864	49.4835	43.0294	9.29783	7.94644	10.7448	9.90046	2.99644	30.931	1.01459	2.02305	5.16337	14.1019	57.7563	7.98859	18.4842	6.68714	10.1665	2.24187	2.42985	8.90084	15.8007	26.7077	1.31995	1.3648	5.79342	2.84144	1.29227	17.6443	9.13194	2.72128	1.24848	1.25291	0.800142	19.2971	162.977
DPEP1	0.214293	0.251714	0.522903	0.0177058	0.189505	0.17744	0.134969	0.234198	8.7553	0.0177125	0.691514	0.118077	0.0678557	0.0258741	16.064	0.0297273	0.653223	0.0827451	0.235122	0.131517	0.140965	0.203233	38.4087	0.152795	0.12477	0.063719	0.027319	0.370458	0.110844	0.0633703	0.0430001	1.04111	0.0265338	3.41209	41.6736	19.2392	0.0728697	0.138608	0.241559	0.15379	0.849085	0.0257579	3.27011	0.00922613	0.0996491	0.025409	0.376067	0.0440604	0.0337909
AC018659.7	0	0	0.0974589	0	0	0	0	0	0	0	0	0	0	0	0	0	0	0	0	0	0	0	0	0	0	0	0	0	0	0	0	0	0	0	0	0	0	0	0	0	0.116401	0	0	0	0	0	0	0	0
AL132709.5	0	0	0	0.218291	0.452201	0.234389	0.277335	0	0.16866	0.131025	0	0	0.156859	0	0	0	0	0	0	0	0	0	0	0	0	0	0	0	0	0	0	0	0	0	0	0	0	0	0	0	0.778628	0	0	0	0	0	0	0	0
AC246787.2	0.241864	0	0	0	0.724454	0	0	0.17622	0.0257337	0	0.0327934	0.0317306	0	0.0243359	0.0714936	0.0479315	0.251341	0.0245766	0.0260169	0	0.224374	0	0.385925	0.0307952	0.0270813	0.0276604	0	0.488713	0.0695027	0.0275091	0.0693321	0	0.0499128	0	0.0919737	0	0.112152	0	0.156431	0	0	0.0726798	2.09319	0	0	0.0716953	0.025265	0.0226042	0
RN7SL38P	0	0	0.108654	0	0	0	0	0	0	0	0	0	0	0	0	0	0	0	0	0	0	0	0	0	0	0	0.144348	0	0	0	0	0	0	0	0	0	0	0	0	0	0.583971	0	0	0	0	0	0	0	0
CYCSP1	0	0	0.357349	0	0.0531157	0	0	0	0	0.0615607	0	0	0	0.0374695	0.0550387	0	0	0.0378402	0	0	0	0	0.042443	0	0	0	0	0.0418035	0.0356707	0	0	0	0.0384249	0	0	0.0376248	0	0	0	0	0.609719	0	0.0657723	0.0400824	0.288613	0	0	0	0
RGMB	14.7151	2.0599	1.6464	1.60059	16.8142	6.40126	11.1212	10.6849	4.21891	12.5692	15.7332	1.4372	3.13201	2.96532	1.3956	4.99714	1.53038	3.40026	2.83914	2.40436	2.72865	1.35834	2.75968	1.48215	1.67355	2.15176	1.66206	2.94511	2.2267	1.92998	1.73398	1.02062	1.95048	1.77583	3.85379	3.88191	1.68783	4.43794	2.2681	0.704167	2.20248	1.46632	2.03114	1.62201	1.17032	1.69404	1.64213	3.27034	1.05761
LINC02263	0	0	0.0365056	0	0	0	0	0	0	0	0	0	0	0.0133972	0	0	0	0	0	0.0120172	0	0	0	0.0169531	0	0	0.0121245	0.0896806	0.012754	0.015144	0	0	0	0	0.303795	0	0	0	0	0	0.414208	0	0	0	0	0	0	0	0.359925
DENND2A	0.691187	0.408715	0.915239	0.467537	3.25658	2.95481	1.11623	0.879902	0.477609	8.03276	0.908317	0.451397	1.28296	1.27016	0.468118	0.672838	1.49376	1.07666	1.1324	2.41027	0.370886	0.752873	0.820663	0.171174	0.510273	0.729659	0.226167	0.833877	0.737735	0.331733	3.279	1.14377	0.731215	0.282191	3.89057	1.58853	0.183144	1.81965	1.44007	0.719526	1.48486	0.297856	1.65006	1.07669	0.335538	0.355737	0.214222	4.41673	0.826407
AL163974.1	0	0	0.069016	0	0	0	0	0	0	0	0	0	0.0249089	0	0	0	0	0	0	0	0	0	0	0	0	0	0	0	0	0	0	0	0	0	0	0	0.0389084	0	0	0	0.32972	0	0	0	0	0	0	0	0
EHBP1	2.51669	6.93239	3.76632	6.92604	4.93658	7.16667	3.87033	3.37957	6.67397	9.13783	3.92637	11.5247	8.41156	9.9346	9.0831	11.3589	7.81993	11.9487	7.88809	21.9896	8.11023	4.50606	6.12601	6.36388	5.427	5.41737	9.93313	15.8117	4.90929	11.066	7.97796	5.54256	26.3357	6.43669	7.43183	9.93827	5.59668	11.4365	6.92717	9.27781	6.50098	9.39463	5.80031	3.92804	13.1464	17.5165	34.1396	13.9322	26.3441
AC020978.9	0.325363	0.289217	0.606595	0.19714	0.618766	0.679935	0.402258	0.339781	0.438492	1.67454	0.523494	0.455306	0.403517	0.571812	0.339819	0.300901	0.533464	0.396734	0.545979	0.379789	0.596352	0.617139	0.598267	0.143612	0.189439	0.768999	0.240971	0.662301	0.274258	0.478611	0.932676	0.223819	0.38496	0.179083	0.797344	0.631161	0.388911	0.831006	0.464963	0.772106	0.71739	0.23465	0.781532	0.261484	0.298393	0.445798	0.181265	0.397328	0.283399
SNORA75	0	0.372401	0.428819	0	0.111543	0	0	0	0.166411	0	0.424128	0.615573	0.154767	0.39343	0.462325	0.387446	0.338612	0.317857	0.420606	0.282323	1.05524	0.598116	1.06956	0.199142	0	0.536612	0.0712115	0.438937	0.149817	0.355784	0.336261	0	0.322769	0	0.198255	0.237036	0	0.972745	0.216769	0.448984	0.640205	0	0	0.168346	0.75761	0.231815	0	0.21926	0.0880816
FAM197Y6	0	0.00609693	0.00526546	0	0	0	0	0	0	0	0	0	0	0	0	0	0	0	0	0	0	0	0	0	0	0	0	0	0	0	0	0	0	0	0	0	0	0	0	0	0	0	0	0	0	0	0	0	0
SNORA3B	0.74621	1.27924	0.982029	0.12331	0.766325	0.662014	1.40996	0.652418	0.857463	1.18422	1.0927	0.939807	0.886073	1.26138	0.397035	0.354913	1.47335	0.454949	1.44483	0	1.13277	4.93103	0.612345	0.798089	2.00526	1.02407	1.30464	1.40728	1.2866	1.5277	3.08025	1.15497	0.831562	1.45219	1.92958	3.43793	0.692034	1.89351	1.40652	1.02821	1.75934	1.34541	1.89786	2.69868	1.04099	2.21197	0.654768	0.836872	1.31114
MFSD4BP1	0	0	0.476619	0	0	0	0	0	0	0	0.0204959	0.0297474	0.0897492	0.0228149	0	0	0	0	0	0	0	0.023123	0	0	0.0677032	0	0	0.0339384	0	0	0	0	0	0	0	0.00763647	0.0350476	0	0.0209506	0	1.22514	0	0.0400482	0	0	0.00746826	0	0.0070638	0
AC011498.2	0	0	0	0	0	0	0	0	0	0	0	0	0	0	0	0	0	0	0	0	0	0	0	0	0	0	0	0	0	0	0	0	0	0	0	0	0	0	0	0	0	0	0	0	0	0	0	0	0
P4HA2-AS1	0	0.0221931	0.134166	0	0.0797685	0.0826926	0.146766	0.0509337	0	0.16179	0.0947843	0	0.041505	0.0281356	0.0206641	0	0.0726462	0.028414	0	0.0126187	0.0943299	0	0.0318702	0.0356035	0	0.0319793	0.025463	0	0.0133924	0.0159021	0.100197	0	0.0144265	0.103065	0.0177224	0.0141261	0	0	0	0.0602035	0.389159	0.042014	0	0.0300976	0.0270898	0	0	0.0392003	0.0157476
RNF175	0.0445346	0.0678635	0.271065	0.0220778	0.12196	0.169892	0.0701233	0.0584055	0.00852906	0.357795	0.155787	0.168266	0.600209	0.575358	0.0355432	0.238293	0.0717333	0.510454	0.480009	0.639085	0.344785	0.0531356	0.094409	0.122479	0.861666	0.797584	0.260352	0.737893	0.0742259	0.319111	0.191492	0.0545696	0.242628	0.0236368	0.0643537	0.0674932	0.231288	1.11677	0.185167	0.0460234	1.96437	0.0160591	0.434187	0.112167	0.168262	0.71551	0.295871	0.754176	0.087279
SNORD19	0.862531	1.0953	3.7837	2.61308	0.738151	2.04056	4.52708	0.942648	1.46834	0.998099	1.87115	1.13157	0.682798	0.173572	0.764876	0.512797	1.34449	0.350578	0.742246	0.778464	0.872898	2.111	2.35933	0.658926	1.35207	1.1837	0.785421	2.51743	2.47859	1.76584	1.4835	0.556255	1.77998	1.78029	1.7493	2.26579	2.13309	2.57491	0.637556	5.44723	2.54199	1.03676	0.30468	1.67108	0.50136	0.681808	0.720796	1.28977	0.388595
AL035258.1	0	0.0424147	0.0366303	0.0367963	0.0381126	0	0	0	0	0	0.144919	0.560887	10.312	2.01644	0.0394925	0	0	0.841707	0.0862291	0.0964657	2.41124	0	0	0	0.86765	0	0	0.0299957	0	2.00584	0	0.114883	2.42628	0	0	0	1.40425	4.1879	0	0	0.481248	0	0	0	1.11312	0.607259	2.98662	1.27361	0
OSR2	0.18016	11.5978	2.2996	1.48855	1.83303	2.48036	0.490305	0.298988	0.217244	6.24437	0.738244	10.1528	1.23603	1.86913	1.09467	4.80804	1.44575	3.4864	3.91896	2.78589	1.43835	9.60251	3.03438	3.12986	2.43413	7.17009	1.72439	2.75946	0.717127	6.69827	5.43411	2.19464	6.89465	9.34953	1.24332	3.70116	3.50869	2.57462	10.0431	30.0938	5.36855	1.55797	5.07704	1.08592	2.31162	3.03021	0.99952	2.25247	2.89497
AC087501.3	0	0.0792342	0.479	0.0687386	0.0711976	0	0	0	0	0.123776	0.06768	0	0.0987878	0.150675	0	0	0	0.0507219	0	0.0901031	0	0.0763552	0	0	0.0558912	0	0.0454542	0.0560345	0.0478139	0	0	0	0.0515057	0	0.189818	0	0.231463	0	0.0461211	0	1.55284	0	0.0881628	0.0537275	0	0.0986446	0	0	0
AL450998.1	2.14254	6.54677	2.12941	4.31499	0.99319	0.831598	1.92108	1.31712	1.11131	0.77478	2.83236	3.23246	4.61122	3.90735	1.8208	4.21945	4.4066	10.5045	3.22657	4.78595	2.62002	2.37608	2.19773	4.84216	2.93875	2.84845	3.26793	1.26269	2.12925	1.82766	3.99214	1.38175	2.70817	3.5931	2.24055	5.54708	11.2596	3.93096	1.8559	1.57606	4.69192	11.0256	4.30448	5.10227	5.99342	1.48192	3.24523	1.20143	2.02105
RNA5SP133	0	0	0.270264	0	0	0	0	0	0	0	0	0	0	0	0	0	0	0	0	0	0	0	0	0	0	0	0	0.110656	0	0	0	0	0	0	0	0	0	0	0	0	0.484189	0	0	0	0	0	0	0	0
ZNF562	1.49858	3.37128	3.74232	4.41376	2.66658	3.23506	3.47121	2.29486	5.44832	3.42973	1.64221	1.75226	3.46255	4.39285	4.3333	5.00877	6.05503	3.71785	4.28885	2.13989	3.50551	3.18532	2.57174	3.45287	1.79845	3.90485	3.20197	4.42919	3.39066	2.86594	4.92098	7.27213	3.46077	4.33985	4.09137	3.13448	4.24462	3.24311	3.0723	4.59659	3.1806	2.70193	3.06465	2.81019	5.07704	2.35254	2.52004	3.44222	5.15914
AL353681.1	0.0267452	0	0.0659948	0	0.0228884	0	0	0	0	0.0397913	0.0217576	0	0	0	0.0474342	0	0	0.016306	0.0172615	0	0.216533	0	0	0.0612955	0.0359355	0	0	0.0360276	0	0	0	0	0	0	0.0203407	0	0.0248034	0.0998029	0	0.0230327	0.394107	0.0241106	0	0	0.015546	0	0	0	0.0180742
ZNF614	0.77019	0.944936	1.59894	0.867007	1.21176	2.44671	1.62403	0.827026	1.47503	4.22326	1.57324	0.296509	1.21807	1.28932	2.77669	1.52766	3.78863	0.387548	1.51514	1.35686	1.83119	2.22557	0.788878	1.59043	0.863126	1.11006	2.14259	1.99798	1.94262	1.56302	4.76075	1.28839	2.91508	1.03236	1.5066	3.12963	0.888942	7.19895	1.23991	2.01301	5.50777	1.63423	2.03155	0.638574	1.12214	1.13654	1.76225	0.643109	3.99345
AQP4-AS1	0.0478632	0.00268146	0.113473	0.00697878	0.0939697	0.0849254	0.0945749	0.043078	0	0.00139629	0.107651	0.00664862	0.0234023	0.0101984	0	0	0.00438869	0.0549293	0.027257	0.0701335	0.00284932	0.00516805	0	0	0.00567444	0.0463663	0.0046148	0.0455119	0.00970875	0.0730115	0.00484246	0.00726293	0.00697226	0.00249053	0.0192716	0.00170677	0.101832	0.0273164	0.00312167	0.0557674	0.318074	0.00253814	0	0.0127278	0.117831	0.0233684	0.0088231	0.00315755	0.0684966
RNU6-1096P	0	0	0.157654	0	0	0	0	0	0	0	0	0	0	0	0	0	0	0	0.123708	0	0	0	0	0	0	0.263045	0	0	0	0	0	0	0	0	0.145775	0.116194	0	0.143051	0.106259	0	1.12977	0	0	0	0.222827	0	0	0	0
LCORL	1.03678	1.04496	2.36113	1.11587	1.35759	0.90078	1.61203	0.962693	2.53922	0.854376	1.52199	0.848316	1.34565	0.876511	2.2069	1.73447	1.64851	0.86023	1.48545	0.701797	0.7465	1.95675	3.01587	1.462	1.1037	1.40144	1.24578	1.75758	2.13368	0.739443	1.56365	1.03814	0.755284	1.27397	3.50384	1.28064	1.13501	4.03323	0.716297	1.59608	1.19847	1.2298	2.07554	1.24347	1.37521	1.0098	0.420177	0.978061	1.48954
AC064799.2	0.0560192	0.133381	0.737225	0.0462853	0.215735	0.099397	0.205816	0.0306113	0.0536427	0.0416726	0.0455725	0	0.0332595	0	0	0.0166524	0	0.0341537	0.0542329	0.0455033	0	0.025707	0.0766162	0.0641934	0	0.0576589	0.0153033	0.113193	0.0160978	0.17203	0.0481749	0.054191	0.0520222	0	0	0	0.0259761	0.0418085	0.0465836	0	0.770448	0	0	0.072355	0.0651241	0.0664226	0.087776	0.109944	0.15143
SNORD35A	0	0	0	0	0	0	0	0	0	0	0	0	0	0	0	0	0	0	0	0	0	0	0	0	0	0	0	0	0	0	0	0	0	0	0	0	0	0	0	0	0	0	0	0	0	0	0	0	0
ZKSCAN3	1.87755	0.822942	2.00594	0.720605	3.50386	1.53674	2.1913	1.29294	1.83269	2.01646	2.24678	0.689691	1.94658	1.56007	1.03121	0.532919	1.10983	1.01177	0.711434	1.1676	1.84495	1.93443	1.31431	0.922297	0.534383	1.17474	0.388266	1.28091	2.38556	0.595177	1.27782	0.40622	1.39237	1.40726	2.23251	0.775924	0.599134	1.79904	0.893132	3.05651	1.30104	0.644279	1.3564	1.14473	1.74147	0.816283	0.361886	1.34038	1.23882
IMP4	7.32202	16.0303	16.0099	7.69396	7.76987	7.0574	10.7371	8.0464	15.736	7.00881	7.16767	19.7379	20.2208	21.8175	11.8769	13.1196	21.2113	15.4915	15.102	14.1929	10.9639	20.0255	18.0026	16.7499	18.8665	10.6183	12.8867	14.945	19.1665	19.4029	9.74555	12.086	10.248	13.1152	11.3492	25.6743	14.8629	12.2141	12.9915	13.1782	18.9475	31.2646	13.2863	21.524	11.8881	23.6258	15.1574	10.9545	17.0756
RN7SL645P	0	0	0	0	0	0	0	0	0	0	0	0.0572094	0.0431508	0	0	0	0	0	0	0	0	0	0	0	0	0	0	0	0	0	0	0	0	0	0	0	0	0	0	0	0.142797	0.0655199	0	0	0	0	0	0	0
AC107241.1	0.270286	0	0.370524	0.0744404	0.0771034	0.279754	0.141862	0.098464	0.488881	0.0893624	0.146588	0.248215	0.267455	0.43513	0.199737	0.053564	0.0702191	0.0274646	0.116297	0.0243943	0.113973	0.413444	0.0616107	0.309726	0.0302637	0.0927325	0.0492245	0.121365	0.10356	0.245934	0.154959	0.145259	0.0557781	0.159394	0.308345	0.136542	0.459549	0.0672404	0.199787	0.387947	0.177015	0.0406103	0.23869	0.116368	0.157108	0.347188	0.0847018	0.101042	0.0913289
AC145285.1	0.253539	0.670751	0.834159	0.302588	0.385739	0.324902	0.414004	0.338665	0.485566	0.377215	0.504187	0.753944	0.401414	0.391162	0.199852	0.10049	0.234199	0.515259	0.418182	0.122042	0.41339	0.646379	0.327496	0.581071	0.586696	0.48326	0.415571	0.664097	0.599052	0.269145	0.65411	0.290685	0.313933	0.77251	0.814158	0.170775	0.627019	0.904064	0.281113	0.606517	1.99257	0.482525	1.43296	0.236509	0.261998	0.450936	0.300158	0.142172	0.190378
TMEM80	4.42304	1.93473	5.9804	8.52318	3.92085	3.27212	3.93718	3.27507	2.79601	3.14382	6.26269	2.72177	3.19914	3.59799	6.01755	0.739489	1.98875	3.53988	3.17082	2.0987	4.66818	4.59275	2.19706	5.43349	1.91322	3.21295	2.10171	4.0562	1.74161	3.26419	9.43694	5.02665	4.60844	7.66793	8.86447	2.05245	2.7747	4.68093	1.53352	5.18631	1.5097	3.22538	4.05612	3.39607	7.4142	2.10119	2.37786	1.46766	1.74605
TFE3	6.06652	23.7152	10.5428	13.3739	10.5436	17.0086	8.95565	5.84678	11.7931	27.8582	6.8885	25.6764	24.7301	22.1397	14.6939	20.0227	15.5399	13.6479	16.3804	11.4696	16.4203	11.7598	12.8514	16.4212	21.3009	11.4859	26.1095	21.4816	10.1738	18.3478	13.7551	14.6986	16.9166	31.5319	17.9797	12.5713	19.2066	8.24097	15.5706	12.8508	23.955	18.4684	19.538	29.6797	17.878	22.6619	27.6284	12.7138	16.6179
MTND5P11	17.2741	2.89782	2.47601	1.75621	3.5365	5.11154	37.6024	6.06097	1.37758	2.18851	14.5882	0.908752	1.17229	1.23761	5.22412	0.28866	2.40504	1.53929	1.63646	0.987429	0.88446	5.52564	1.34286	1.36004	0.550892	3.84987	1.81566	1.5043	1.27741	1.03083	5.93838	1.34295	1.22909	4.77215	4.79224	1.35393	3.16197	2.90696	0.550297	2.9827	1.8655	1.79945	2.21818	0.613181	3.49956	0.511732	0.466608	0.816781	2.69786
TSPAN9-IT1	0	0	0.286134	0	0	0.0308626	0.0365174	0	0.0444159	0.0172523	0.0283004	0.0273832	0	0.0210016	0.0616982	0	0.0180754	0	0.0449046	0	0.176029	0	0	0.106304	0.0701126	0.0238706	0	0.0234308	0	0	0.0897493	0.0897398	0.0430742	0.123091	0	0.0421772	0	0	0.0192855	0	0.341747	0	0	0	0.0808837	0.0206241	0	0.0195072	0
TMEM121B	0.0887091	0.0991795	0.304547	0.369661	0.155135	0.0889651	0.0971683	0.0969488	0.0812524	0.198928	0.0721662	0.0910791	0.128235	0.0558827	0.116288	0.123824	0.180362	0.11052	0.445582	0.0898098	0.0702589	0.208851	0.155613	0.0648224	0.0777338	0.177318	0.0821833	0.36109	0.130783	0.0658014	0.159208	0.13183	0.0716345	1.13612	2.24987	0.114567	0.100153	0.161197	0.0384873	0.142826	0.397839	0.166895	0.306544	0.316334	0.116578	0.10747	0.062851	0.103812	0.242403
AC114321.1	0	0	0.301702	0	0	0	0	0	0	0	0	0	0	0.0442886	0	0	0	0	0	0	0	0	0	0	0	0	0	0.0988225	0	0.0500634	0	0	0	0	0	0	0	0	0.0203348	0	0.97292	0	0	0	0	0	0	0.041137	0
KCNK5	4.96055	0.594889	16.0593	1.7547	6.61061	2.00878	8.38177	1.63834	40.4033	0.771845	2.53224	0.663757	0.936393	0.961578	5.34979	0.680816	7.83243	0.361779	0.594627	0.312878	1.83845	6.77896	6.12592	0.811202	1.05257	3.34668	0.978305	3.70922	14.1052	0.667805	28.2142	5.2938	2.21066	0.382168	1.99521	31.9772	1.80058	3.69053	1.63327	0.573781	6.75488	11.7171	8.77603	22.0383	8.69557	0.561638	1.57247	0.309393	3.17291
SELENOP	15.8798	5.71892	9.17687	14.6882	18.514	13.1123	16.323	13.3429	4.1559	20.665	17.6273	5.61949	6.59966	5.61094	22.4792	0.752006	3.15752	1.93422	3.75573	16.9807	1.97057	5.08209	2.65134	23.2201	6.2855	7.39634	1.75587	6.51228	3.68023	11.6272	8.80852	12.3668	13.0082	4.3935	33.8031	0.935559	5.82701	1.78542	12.2237	5.45246	2.24882	0.861412	10.5668	2.26193	16.9903	6.57379	2.03579	0.851908	1.28452
ZNF84-DT	0	0.0143121	0.333728	0	0	0.0266637	0.0157746	0.0164233	0.00959328	0.0149052	0	0.0118289	0.00892203	0.00907217	0	0	0.0156162	0.0183238	0.0193977	0.00813767	0	0.0137921	0.0205527	0	0.0100956	0.0206231	0.0164208	0.0303646	0.0172733	0.0102551	0.0258463	0.00969135	0.00930349	0	0.11429	0.00910977	0	0.0224307	0.00833086	0.0129415	0.575742	0.0270943	0	0.00970481	0	0	0	0	0
DSCC1	1.10409	0.722483	1.69271	0.887422	0.520648	1.00617	2.1051	1.7402	2.06176	0.860443	1.29536	8.67313	3.94648	2.32612	2.91062	3.59463	7.00119	7.27177	5.37109	4.09981	5.62862	7.57583	7.71457	3.8042	7.38212	4.88579	2.86433	2.95435	2.21445	6.89904	1.97003	2.69316	3.41307	7.43461	4.63267	8.30947	3.45491	3.96871	6.32902	8.12414	7.96137	6.3918	2.10924	3.88528	3.77641	6.49669	4.58036	9.10146	11.121
Y_RNA	0	0	1.0141	0	0.753668	0	0	0	0.33732	0	0.286573	0.138643	0.209145	0	0	0	0	0.214769	0	0.190759	0	0	0	0	0.354985	0	0	0.237263	0	0	0.302938	0	0	0	0.267911	0.213546	0	0.262904	0	0.151684	1.73028	0	0	0	0.10238	0	0	0	0.119029
PYY2	0.218038	0	0.523072	0.0450378	0.279894	0.096718	0.133512	0.0992875	0.463972	0.0720879	0.295628	0.228838	0.366782	0.493616	0.24169	0.108024	0.207699	0.0775442	0.199358	0.00983932	1.49864	0.150085	0.0745513	0.263734	20.4463	9.41315	0.347454	2.53327	0.229738	3.63306	0.31251	0.199204	0.258725	0.675055	1.00878	0.18725	20.0354	0.189848	19.9847	0.532021	4.89079	0.507779	0.308078	0.410695	4.7421	3.1239	6.20648	0.0407547	0.0613952
AC034205.2	0	0	0.232459	0	0	0	0	0	0	0.00824474	0	0	0	0.0100365	0	0	0	0	0	0	0	0	0	0.0254008	0	0	0.0090831	0.0223947	0	0	0	0	0.0102924	0	0	0	0	0	0.00921637	0.0286342	1.06157	0	0	0	0.0096634	0.0197121	0	0	0
AC073578.3	0	0.00444286	0.0268588	0	0	0	0	0	0	0.00231349	0	0	0	0.0056325	0	0	0	0	0	0	0	0	0	0	0	0	0.00254873	0	0	0	0	0	0	0	0.0106436	0	0.00432625	0	0	0	0.0458272	0	0	0	0	0	0	0	0
AP004550.1	0.0380364	0	0	0	0.130206	0.168723	0.15971	0.207847	0	0	0.185659	0	0	0	0	0	0	0	0	0	0	0	0.260108	0	0	0	0	0	0	0	0.0327102	0	0	0.100939	0.231425	0.046116	0	0	0	0	0.224196	0	0	0	0	0	0	0	0
AP003559.1	0.0320328	0.0101693	0.0351299	0.149978	0.173619	0.0663099	0.0784595	0.0466776	0	0.0688398	0.0955505	0.0168098	0.101431	0.219169	0.21778	0.139658	0.0943158	0.0520793	0.0758056	0.237068	0.162089	1.36218	0.00730176	0.407855	0.00717336	0.146535	0.116676	0.503423	0.14728	0.0145733	0.0367297	0.110178	0.0462736	0.349475	2.46871	1.13922	0.0693168	0.0796897	0.586022	0.422991	0.125873	0.0192516	0.0113153	0.041374	0.0993045	0.151927	0.0869993	0.185611	0.490679
AC139530.1	0.682346	1.40333	0.715783	0.694513	0.888619	0.815915	0.622845	0.572804	0.669181	0.657177	1.21478	2.71668	2.23109	1.13432	0.894483	0.623207	0.68339	1.28421	1.79348	0.894308	1.06084	2.4324	0.838554	1.40518	4.25191	1.68964	1.56147	1.39208	0.869574	2.32825	1.64984	1.65179	2.59587	0.909764	4.12905	1.21695	1.39401	2.81196	1.50763	3.57688	1.70009	1.88105	1.61387	1.22619	2.93157	1.67676	1.87181	1.24214	1.96479
ALDH1L1-AS1	0	0	0.036798	0.0369647	0.038287	0	0.0469628	0	0	0.0443744	0	0.0352159	0.106248	0.0540178	0.0396732	0	0	0	0	0.0726804	0	0.0410606	0	0	0.0601118	0	0.122217	0.0602659	0	0	0.0384738	0	0.0276976	0	0.0680507	0	0	0	0	0	0.1758	0	0	0.0288923	0.15603	0.0265234	0.0560802	0	0
SCPEP1	24.2443	9.85852	6.81125	19.495	13.4138	13.6219	17.3855	17.6956	1.86257	22.4214	24.4867	21.748	33.1296	20.9285	10.9387	8.7907	10.1953	32.1456	38.8632	58.0299	69.2166	7.13455	5.74963	34.5501	28.8255	32.0324	18.4858	29.9862	4.64265	29.2047	8.76652	14.4606	66.4973	19.3949	7.45577	3.33745	22.023	50.8059	10.4278	8.26769	22.86	6.76542	24.7942	7.4091	38.375	22.4836	56.0075	16.5797	10.3524
GPI	12.6247	54.6136	30.3772	32.0465	18.149	13.907	26.7818	12.109	41.8133	25.4792	14.8471	92.2735	59.7639	53.363	50.3753	45.0202	37.4551	62.9196	94.1877	73.6009	36.5901	25.4619	58.3802	106.231	117.457	34.3936	36.2126	62.0513	110.205	60.8438	33.1187	37.9277	59.2281	28.8301	51.2798	115.277	53.5502	37.0512	63.1169	27.2011	52.8591	71.1571	29.479	73.1396	30.3772	111.205	59.35	38.4596	38.4158
VPS13A-AS1	0	0	0.216888	0	0	0	0.0790858	0	0.0961916	0.0373635	0.0306451	0.0296519	0.0670957	0.0454832	0	0.089583	0.019573	0	0.0243125	0.0203991	0	0.138293	0.0772805	0.0287778	0	0.0258484	0	0	0.0216498	0.0514138	0.0323951	0.0485875	0.0233215	0	0.114598	0.182687	0.0349351	0.0843421	0.104417	0.032441	0.66611	0.0679185	0	0.145965	0	0	0	0	0.0254571
AL080284.1	0	0	0.691253	0	0	0	0	0	0	0	0	0	0	0	0	0	0.0459654	0	0.171288	0	0	0	0	0	0	0	0.0483336	0	0.0254214	0	0	0	0	0.117382	0.235483	0	0	0	0	0	0.130359	0	0	0	0	0	0	0	0
AC005383.1	0.0732236	0.034869	0.993753	0.0605002	0.845971	0.324808	0.384321	0.16005	1.02839	0.272354	0.387196	0	0.108685	0.0221028	0.0324667	0.0217667	0.0190232	0.0669644	0.0236296	0.0991303	0.148207	0.134408	0	0.111878	0.0491926	0.125611	0.480078	0.147956	0	0.0999393	0.346336	0.212502	0.0679991	0.906815	0.111379	0.421694	0.441399	0.273243	0.263857	0	0.791265	0.198032	0.193991	0.212797	0.0851247	0.043411	0.0229467	0.10265	0.420614
RPSAP48	0	0.0209449	0.416037	0	0	0.0195104	0	0	0	0	0.053672	0.0346217	0.0261137	0.0265532	0.0780076	0	0	0	0.0567747	0.011909	0.0333842	0.0201839	0	0.0168005	0.0295488	0.0301807	0.0600772	0.236996	0.0379177	0.0750388	0.0189123	0.0141827	0.0136151	0.0194536	0	0.0266632	0.0407903	0	0.109726	0.0189391	1.16663	0	0.0466103	0	0.0639154	0.0130379	0.0137835	0.0123319	0.0148619
RPL7L1P9	0	0.07498	0.388528	0.0433653	0.0224583	0	0.0550947	0.0860403	0.0167528	0.117131	0.0426975	0	0.0934837	0.158428	0.0465428	0	0.0681769	0.0319991	0.0677487	0.0426327	0.026558	0.120426	0.0358914	0	0	0.0720285	0.0286758	0.0707012	0	0.0537257	0.0451357	0	0.0162468	0.0232138	0.039917	0.0159085	0.0486746	0.0391709	0.0290965	0.0225999	0.799183	0	0.222478	0.0169476	0.0152539	0	0.049343	0.0147155	0.0354691
KRT8P34	0.0374535	0.0713411	0.169433	0.0773638	0.0641051	0.0332275	0.0196578	0	0.0358645	0.0185744	0.030469	0.0147407	0.100065	0.0113055	0.066426	0.0556676	0.204335	0.0114173	0.0604319	0.0101409	0.180042	0.0343745	0.0768364	0	0.0125809	0	0.0409262	0.0756787	0.0645762	0.0255592	0.14494	0	0.0115937	0.0662616	0.0142424	0.0794661	0.0868357	0.0279524	0.0726716	0.0483819	0.607091	0.151938	0.158761	0	0.130622	0.0111022	0	0.021002	0.0126554
RCN1	3.36895	5.78316	17.1646	2.13741	5.87742	4.85413	3.95116	2.61723	11.7311	10.6862	4.63386	14.8909	20.5305	18.7262	7.96671	7.92482	20.5909	7.27883	16.2631	14.6432	11.803	14.5361	28.5266	7.37584	20.3334	12.6392	34.0426	18.1948	1.75892	9.92748	13.5435	5.26501	7.92069	47.3659	16.1903	20.5541	6.07304	23.6226	10.0479	12.4651	11.4439	8.41358	24.1508	12.266	9.07245	11.687	7.90501	7.96924	34.6115
LINC01374	0	0	0.0774975	0	0.0806334	0.0417946	0	0.051486	0	0.0700902	0.0383248	0	0.02797	0	0	0	0	0	0.0304053	0.0255111	0	0.172949	0	0.107969	0.0632984	0.32326	0	0.126921	0	0.0642983	0.526673	0	0.145829	0	0.322462	0	0.0873798	0.281276	0.0261168	0	0.13884	0	0.549159	0	0.0273835	0	0	0	0
AC025437.4	0	0	0.0944536	0	0	0	0	0	0	0	0	0	0	0.0346634	0	0.0170681	0.0149168	0	0	0	0	0	0	0	0	0	0	0	0.0659986	0	0	0	0	0	0	0.0522106	0	0	0	0	0.423043	0	0	0	0	0.0170202	0	0	0
MIR1587	0	0	0	0	0	0	0	0	0	0	0	0	0	0	0	0	0	0	0	0	0	0	0	0	0	0	0	0	0	0	0	0	0	0	0	0	0	0	0	0	0	0	0	0	0	0	0	0	0
RNU6-1106P	0	0	1.35258	0	0	0	0	0	0	0	0	0.143826	0	0	0	0	0.189876	0	0	0	0	0	0	0.139586	0	0	0	0.123066	0	0	0	0	0	0.161629	0	0	0	0.136366	0.101294	0.314708	2.69245	0	0	0	0	0.108325	0	0	0
LINC02450	0	0	0.36875	0	0	0	0.0204614	0	0.0124435	0.00966682	0.0158572	0.398926	0.960546	0.729591	0	0.312893	0.0405119	0	0.591281	0.126665	0.138086	0	0	0.625422	0.170237	0.227378	2.02346	1.82489	0.033608	0.372456	0.067051	0	0.0120676	0	0	0.0118164	0.126539	0.0290951	0.51869	0.184652	1.26382	0.0351443	0.103281	0.0125882	0.249264	0.901373	0.0733012	0.262326	0.0131727
AP000350.7	0.0243471	0.0278257	0.432557	0.00603495	0.0458395	0.0496799	0.0332249	0.0585388	0.038857	0.0217341	0.085169	0.0287472	0.0693852	0.0779021	0.0237496	0.00868498	0.0468069	0.0564068	0.0628552	0.0435087	0.0357276	0.0692712	0.0482835	0.0111599	0.0523414	0.0467781	0.0226139	0.0901925	0.127335	0.0797523	0.056532	0.0219823	0.0391905	0.114146	0.261089	0.0177113	0.0338692	0.0417929	0.0377929	0.786281	0.449659	0.0373129	0.0748231	0.0125788	0.0297195	0.10537	0.0427271	0.0204789	0.0279711
RNU4ATAC7P	0	0	0.128646	0	0	0	0	0	0	0	0	0	0	0	0	0	0	0	0	0	0	0	0	0	0	0	0	0.421379	0	0	0	0	0	0	0	0	0	0	0	0	0.768247	0	0	0	0	0	0	0	0
PDPK1	3.12425	3.38453	5.44855	3.54089	4.46845	3.6258	4.80855	3.39098	7.43186	3.73865	3.8037	1.5564	2.68782	3.29371	4.90951	3.82446	3.87981	3.75176	3.57781	2.38467	4.21936	3.68362	5.12584	3.51315	2.16743	2.67176	3.18321	3.39266	7.3952	4.12492	4.40561	3.51158	3.90057	3.48545	2.91367	3.88118	2.84266	3.96363	2.86684	3.54429	3.34869	4.56511	2.3684	2.98719	4.43915	2.01135	3.33983	3.35934	7.00154
RPL10L	0.144463	0.366897	0.316862	0.358084	0.0206052	0	0.0505487	0.0789409	0.399633	0.143288	0.0391744	0.189524	0.100065	0.0581424	0.0427024	0.0429436	0.175144	0.132114	0.217555	0.0912682	0.0852832	0.0883915	0.0658598	0.110362	0.194105	0.165213	0.157858	0.145952	0.0691888	0.0821545	0.165646	0.0310553	0.0447186	0.276879	0.10987	0.102171	0.200963	0.0898472	0.120131	0.0622053	0.685934	0.282171	0.204121	0.124394	0.0979668	0.0285486	0.120724	0.0270025	0.0650849
HAUS5	1.01702	2.46555	2.56024	1.79519	1.97151	1.80796	2.37781	1.27148	1.08946	1.81498	2.65446	6.59543	6.23721	4.01182	2.75345	4.34474	3.647	3.59351	4.8061	6.93221	2.78169	2.52093	3.39046	3.47861	4.92767	4.88238	4.92728	12.5116	3.86129	5.28418	4.3101	2.97634	2.27767	2.77731	4.58232	3.62911	4.61589	12.4291	34.4695	2.87969	8.6475	4.77174	4.458	3.53278	4.05975	6.1528	3.57344	4.97278	5.56867
SUMO1P2	0.321558	0.0612501	0	0	0	0	0.202527	0	0.0821109	0	0.0523185	0.0506228	0.0381828	0.0388253	0	0	0	0.0392094	0.0830144	0	0.0650845	0	0.0439787	0.0491305	0	0	0	0.0866322	0.0369614	0.0877756	0.055306	0	0	0.113778	0.146734	0.0779724	0	0	0	0.110769	0.189535	0.17393	0	0.0415327	0.0747642	0.0381274	0.120923	0	0.0434613
RNU6-1267P	0.182717	0.174019	0.601149	0	0.312737	0	0.191801	0.599066	0.233287	0.36246	0	0.143826	0.433928	0.110307	0	0	0	0.111399	0.589635	0	0.739652	0	0	0	0	0	0.0998292	0.246133	0	0.124691	0	0.235672	0.22624	0	0.277927	0.110765	0	0.136366	0.202588	0	0.358994	0	0.774515	0	0	0.324974	0	0	0.123479
AL049828.1	0	0.0154012	0.119708	0.0133611	0.110713	0.0430391	0.0678999	0.0530191	0.0929096	0.0320788	0.0789321	0.0891029	0.0480048	0.0781002	0.0430203	0.230737	0.00840229	0.0887319	0.0417475	0.175138	0.0654614	0.0890495	0.033175	0.0370612	0.130367	0.0221924	0.0265055	0.174268	0.0371754	0.187603	0.097346	0.0417153	0.0400458	0.0858276	0.147584	0.0686209	0.149969	0	0.107578	0.181042	0.841958	0.0437341	0.119957	0	0.0939963	0.153393	0.0709468	0.0725427	0.0764977
AC006441.2	0	0	0.851959	0	0	0	0	0	0	0	0	0	0	0.0390824	0	0	0	0	0	0	0	0	0	0	0	0	0	0.218015	0	0	0	0.0417498	0	0	0	0	0	0	0	0	1.7807	0	0	0	0	0	0	0	0
RNU6-821P	0	0	0.150287	0	0	0.324201	0	0	0	0	0	0	0.542409	0.220615	0	0	0	0	0	0	0	0	0	0	0.122752	0	0	0	0	0	0	0	0	0	0	0	0	0	0	0.157354	1.25648	0	0	0	0	0.108325	0	0	0
Y_RNA	0.575021	0.182549	0.788271	0	0.164034	0.51014	0.603611	0.209477	0.244723	0.760456	0.935577	0.754379	0.568998	0.462859	0	1.13955	0.199184	0.350578	0.742246	0.311386	1.06688	0	0.393222	0.439284	0.128769	0.394568	0.314168	0.645495	0.440638	0.130803	0.329667	0.247224	1.66131	0.508655	1.02043	0.697165	1.2443	0.572203	0.212519	0.495203	2.44784	2.24631	0.406241	0.247568	0.557066	0.340904	0.600663	0.214961	0.129532
MAPK8IP1	3.01812	1.37335	1.06193	0.526445	3.70215	5.09732	2.61081	3.65885	1.18814	4.1605	3.52379	1.02948	0.749945	1.11686	1.19943	0.697802	1.16452	4.4162	3.45575	1.66161	0.534519	0.630946	0.313408	1.33217	6.23303	1.9099	1.23674	1.21592	1.31058	0.629335	1.06223	0.901118	4.30105	13.9471	18.6395	5.35669	1.5861	3.25361	1.64219	3.73512	1.14205	0.649973	1.63472	3.62031	0.75696	2.34929	0.991351	3.02752	16.9667
SREK1IP1P2	0.115685	0.110178	0.237881	0.0477916	0	0	0.0607182	0	0.295405	0.0286858	0.0941113	0.227653	0.137368	0.279359	0.102587	0	0.090163	0.0352653	0.111996	0.0939684	0.380494	0.106174	0	0	0	0	0	0.0389589	0	0.394731	0.149228	0.0373031	0.0716204	0.153499	0.0879828	0.175323	0.321857	0.0431692	0.0320664	0.0996266	0.795522	0.104289	0	0	0.0672435	0.0342921	0	0.0973049	0.0781789
MIR3912	0	0	0.306299	0	0	0	0	0	0	0	0	0	0	0	0	0	0	0	0	0	0	0	0	0.284489	0	0	0	0	0	0	0	0	0	0	0	0.112874	0	0.138964	0	0	1.0975	0	0	0	0	0	0.1167	0	0
CAV2	3.70916	22.5129	1.30949	5.54856	5.57795	12.8671	5.44626	3.19297	0.926243	17.5787	4.13351	12.9052	15.0449	13.2804	10.7162	22.3607	2.91727	19.6969	25.2819	32.7503	26.5433	4.254	1.38405	18.427	24.4654	27.8126	25.5815	8.66973	3.1165	9.78585	13.1426	9.79585	20.2197	7.91801	4.3624	3.57129	14.9061	11.2078	34.9425	62.0335	12.9002	3.75858	7.5263	1.99252	10.9901	23.0175	7.16529	31.4502	77.5165
AF001548.2	0.608036	5.45683	1.92353	2.2414	2.42165	6.05822	1.03105	1.07345	3.04557	9.41747	0.913195	2.79806	2.51312	2.99308	2.96557	2.25238	1.10575	3.87817	3.0338	1.10177	5.5026	8.3493	3.15048	4.68079	1.5711	2.84032	9.21235	5.73348	4.71762	3.70254	2.21224	1.68917	1.88218	9.55736	7.4879	0.652133	3.40504	2.91474	5.34144	2.51748	3.44608	3.09911	3.14739	2.23522	3.11291	3.74342	6.9036	3.78985	2.87635
MIR3976	0	0	0.115689	0	0	0	0	0	0	0	0	0	0	0	0	0	0	0	0	0	0	0	0	0	0	0	0	0	0	0	0	0	0	0	0	0	0	0	0	0	0.276348	0	0	0	0	0	0	0	0
LINC00391	0	0	0.0348823	0.00876007	0	0	0.0111295	0	0	0	0.0345007	0.0166913	0.0755373	0.0064007	0	0	0.00550887	0.0646402	0.157385	0	0.101933	0	0	0	0.00712279	0	0	0	0	0.0795883	0	0.00683755	0.144406	0.00937867	0.0241905	0.0192817	0.00983259	0.0870406	0.00587769	0	0.239556	0.00955795	0	0	0.0184883	0.00628565	0.0265803	0.0297262	0.01433
GSN	37.8303	60.053	23.8521	85.0644	87.9454	173.928	61.2867	33.0167	20.8988	234.021	37.7003	39.6112	50.7064	30.344	49.185	23.5564	31.5145	67.0744	70.4235	50.4072	32.4483	22.7049	14.4906	10.892	28.7412	41.5669	58.8716	33.5727	13.3987	75.8805	43.419	69.3436	23.9363	26.8138	24.2911	7.50264	36.6772	26.8388	13.178	39.0898	9.34214	21.1732	81.2975	29.687	12.7665	45.4909	28.3872	58.8312	45.1581
RNU6ATAC30P	0	0	0.790855	0	0	0	0	0	0.204604	0	0.130367	0.126142	0.190288	0	0	0	0.0832653	0.0977021	0	0	0.0810889	0	0	0	0.107659	0	0	0.431741	0	0	0	0.103348	0.0992118	0	0	0	0	0	0.0888398	0.138007	2.51884	0	0.509466	0	0.0931488	0	0.100439	0	0
SAMM50P1	0.0139748	0	0.0114944	0	0	0.024796	0	0	0.00892127	0	0.0113687	0	0	0.00843667	0	0	0.00726116	0	0	0.00756763	0.00707137	0.0256519	0	0	0.00938844	0	0.00763526	0.00941251	0.00803164	0.0286102	0.0240358	0	0.00865178	0.0247238	0	0	0.0129602	0.0312892	0	0	0.219656	0	0.0148093	0	0.0162461	0	0	0.023509	0
PTTG1IP	112.385	48.7427	43.9549	27.7264	78.7044	73.8759	73.7995	78.0062	90.7994	63.323	67.0008	40.7163	38.1504	29.8726	48.0559	31.4624	61.987	42.8258	51.1613	47.6884	59.606	44.1307	107.104	56.0436	31.4565	46.9099	49.836	65.3007	82.2563	48.3507	58.5295	34.3604	44.788	35.1117	57.0255	35.6325	39.3588	83.2526	45.6674	81.6378	31.2501	50.7468	59.6712	66.2925	39.4259	22.7653	40.225	35.8367	114.827
OR4K2	0	0	0.447515	0	0	0.0321795	0	0	0	0.0179885	0	0.0142758	0	0.0218978	0	0	0	0	0	0	0	0	0	0	0	0	0.00990884	0.354244	0	0.0371296	0	0	0	0	0	0	0.0168194	0	0.0100542	0	2.40522	0	0	0	0	0	0	0	0
AC010776.3	0.230551	0	0.265484	0	0.118383	0.0818149	0.145208	0	0	0	0.112534	0	0.082129	0	0	0.0274137	0	0	0	0	0	0	0	0	0.0619548	0.0632797	0.0755783	0.0310568	0	0	0	0	0.0285468	0	0	0	0	0	0.0255624	0	0.407678	0	0	0	0	0.0273366	0	0.0258562	0
RNF32	0.483065	0.353572	0.88295	0.144129	0.79236	0.448401	0.662024	0.635477	1.31347	0.292804	0.927872	0.31335	0.732941	0.837085	1.32875	0.226033	0.332337	0.807188	0.560039	0.217991	1.74273	0.517245	0.813611	0.768823	0.700142	0.322262	0.344572	1.08454	0.588676	0.583002	2.631	0.26538	0.755971	1.32546	2.21114	1.34489	0.464586	1.49217	0.225646	1.83738	0.764556	1.08064	0.592492	0.557495	0.387385	0.548909	0.316781	0.165536	1.55972
DGCR8	2.36533	7.05347	4.90226	3.6547	4.81929	4.6308	5.81314	3.08159	5.98535	4.39659	3.66365	3.44814	9.3162	8.77916	3.81347	2.53442	5.89643	7.03936	4.9938	6.51437	7.3936	4.07438	3.97156	5.35969	4.90543	5.8943	2.92196	4.04134	4.14428	6.91444	6.03339	5.00718	6.71627	5.95547	5.37848	4.15097	6.30816	7.33449	5.27625	7.14906	4.88096	5.82837	5.45784	3.91292	4.27535	4.85496	3.78913	5.91089	5.74728
LINC02759	0	0	0.0305717	0	0.159044	0	0	0	0	0	0.0907119	0	0	0	0	0	0	0	0	0	0	0	0	0	0	0	0	0.0250344	0	0.0253648	0	0	0	0.0328788	0	0	0	0	0.0206054	0	0.40165	0	0.0393883	0	0.0432097	0	0	0	0
RNU6-986P	0	0	1.41889	0	0.656135	0	0	0	0	0.190114	0.311859	0	0	0.347144	0	0.113955	0.0995918	0.116859	0.865954	0	0.193977	0.175916	0.262148	0.146428	0.128769	0.131523	0	0.129099	0.220319	0.261606	0.329667	0.123612	0	0.169552	2.47818	0.232388	0	0.572203	0	0.165068	1.31807	0	0	0.123784	0.445653	0.113635	0	0	0
HDC	4.88274	0.357716	0.439009	0.314415	9.79948	3.24447	7.86464	5.07162	0.0473238	3.14942	9.34347	0.268419	0.390244	0.137243	0.0482076	0.052887	0.192588	0.0753264	0.124396	0.136487	0.210061	0.077108	0.15208	0.109488	0.129485	0.362851	0.0999049	0.199718	0.0255628	0.209099	3.19176	0.299594	0.149921	0.0437165	0.484862	0.152791	0.15583	0.151223	0.158906	0.0212802	0.558319	0.080194	0.513243	0.0287244	0.120651	0.102547	0.0309745	0.152418	0.0400776
IGHV3-32	0.0599715	0	0.0986547	0	0.0513234	0	0	0	0	0	0.0975755	0	0	0	0	0	0.0623213	0	0	0	0.212423	0	0.0410108	0	0	0	0	0.0807859	0	0	0.103147	0	0	0	0.0456107	0	0.0556175	0	0	0	0.471317	0	0	0.0387299	0	0	0	0	0
AC093791.1	0	0	0.123318	0	0	0	0	0	0	0	0.0121969	0.0354049	0.0089015	0	0	0	0.0934819	0.00914084	0	0	0	0	0	0	0	0	0	0.0201965	0	0	0.0128934	0	0	0	0	0	0.0417131	0	0.0083117	0.0903821	0.22093	0.013516	0	0	0.00871484	0.0266658	0	0	0
ROBO4	2.87993	1.16756	0.978608	0.847528	4.06569	4.36024	2.60583	1.11801	1.0559	9.1361	2.85848	1.50545	4.72027	4.03275	2.04359	5.19276	5.88443	0.603355	1.19849	1.57008	2.02414	0.959299	1.41052	2.39336	2.18129	1.0453	3.73169	2.36663	1.628	1.25205	3.88232	5.2223	1.72273	0.95164	1.98311	3.15633	0.564589	1.45435	2.43646	1.0366	0.939417	0.847036	5.71498	3.89927	0.964652	1.0152	1.04712	2.50343	2.63381
METTL2B	1.90032	2.79756	3.51684	1.63953	2.57082	3.10967	3.01957	2.15915	2.56312	2.67213	2.1351	3.2767	3.66165	3.57987	2.81546	2.5713	3.45436	2.9936	7.62251	3.18131	7.70877	3.13725	4.42746	4.13171	4.71158	2.41312	2.55133	3.01643	4.90473	2.94949	3.77166	2.88636	3.36806	4.00518	3.74536	4.6343	2.95785	5.29468	1.21409	3.90424	3.93856	2.66893	2.42209	3.65552	2.40787	3.29913	1.99354	2.52755	5.95911
TMEM161A	3.06281	6.50935	5.32757	4.46057	3.95721	3.37274	3.99697	3.24961	13.7095	3.64664	4.40158	15.2158	6.77137	7.5904	4.26428	7.25178	7.8146	10.9497	8.99541	6.5633	4.83939	5.12436	12.2856	11.1847	21.6732	5.65888	6.10431	9.11854	9.54106	12.9678	4.51456	4.9035	7.4925	9.8094	3.56659	6.0144	10.6323	6.61739	12.2589	6.07586	13.3817	7.39696	7.20498	13.815	10.9312	13.1381	7.24904	7.67178	13.6834
AL162386.2	0	0	0.105563	0	0.109834	0.417489	0.0449076	0.0935084	0	0.403108	0.139211	0.0673494	0.101598	0.0774807	0	0.228907	0.0222284	0.156494	0.0828327	0.0694996	0.216474	0	0	0.196092	0.114962	0.0880655	0.0233736	0.115257	0	0.116778	0.14716	0	0.0264854	0	0.292827	0.0778018	0	0.287354	0.0948661	0.0736845	0.462293	0	0	0	0.0248669	0.0507253	0.107252	0	0.0289108
RNU1-150P	0	0	0	0	0	0	0	0	0	0	0	0	0	0	0	0	0	0	0	0	0	0	0	0.0921955	0	0	0	0	0	0	0	0	0	0	0	0	0	0	0	0	0.474226	0	0	0	0	0	0	0	0
KLK5	0.674162	174.294	0.447497	6.08812	0.0202437	0	0.0372464	0	0.0453026	0.00586559	1.42402	0.0279298	23.5522	3.57729	63.1082	0.478155	0.22738	3.01417	0.358775	22.7114	1.28074	0.900973	0.145585	0.0451774	0.0238374	65.3154	4.33602	4.83547	0.0067975	1.98555	7.36397	82.8359	1.13496	96.986	0.0539713	0.00716988	2.08406	17.7689	1.48185	5.03172	5.07749	0.980936	0.30081	0.0916585	4.96365	3.77944	41.3714	13.2909	14.5151
ENPEP	0.270633	0.0883032	0.410159	0.0372679	0.924282	0.804769	0.376154	0.251953	0.0463913	4.12712	0.207933	0.469452	1.50265	2.58841	0.584425	2.55947	1.98298	0.988467	1.50409	2.13316	1.10949	0.818749	0.375279	0.424983	1.08079	1.0953	0.83789	1.60508	0.612075	0.860161	0.60339	0.397549	0.325789	0.141865	1.43507	1.8001	0.334646	0.549834	1.31973	3.55211	1.68872	0.350148	3.30876	0.878735	0.482124	0.833428	1.31299	1.7171	0.946635
YWHAQP6	0.128623	0.306251	0.528971	0.212547	0.660451	0.228221	0.337545	0.210855	0.738998	0.318941	0.366229	0.202491	1.41276	1.59184	0.11406	0.152939	0.300741	0.588141	0.622608	0.243782	0.683388	0.826344	0.615702	0.589566	0.172821	0.441293	0.210824	0.173264	0.0739228	1.00942	0.608367	0.663602	0.557414	0.512001	0.978229	1.09161	0.0596424	0.383978	0.24957	0.166154	1.13721	0.521789	0.408913	0.415327	0.672877	0.381274	0.443384	0.252438	0.260768
CROCCP2	3.01013	1.76135	5.14768	2.06482	4.02533	3.37366	3.61444	2.33831	3.79347	3.37227	3.76656	3.32061	4.45377	6.04787	3.81388	1.42138	3.47914	2.97859	2.71987	1.71448	5.01217	10.1046	4.45454	2.60067	15.5088	3.41772	4.72088	3.55311	6.07615	2.80493	5.06551	2.51666	3.39465	5.19901	4.43701	3.27408	5.02487	9.53889	2.64839	10.5781	3.74848	2.83856	4.4475	1.9971	3.3307	2.58827	2.76342	3.00912	4.36993
NOVA1	0.20045	0.220564	0.0960425	0.170444	0.894364	1.60568	0.330946	0.316906	0.0496948	3.70228	0.441712	2.87382	0.757969	0.199731	0.0431445	0.0289254	0.0262908	0.207639	0.585315	0.128571	0.0777957	0.0535839	0.0279475	0.0564956	0.716471	0.148228	0.0127594	0.294926	0.108493	0.499358	0.334721	0.0690289	0.45784	0.0137721	0.227935	0.0589877	0.124533	0.788673	0.110046	0.0670392	0.302068	0.0157897	0.431029	0.0276499	0.0825785	0.489197	0.0634266	0.362306	0.0447159
OR10P1	0	0	0.2101	0	0	0	0	0	0	0	0	0.0309333	0	0.0237244	0	0	0.0204188	0	0	0	0.109368	0	0.0134367	0	0.0132004	0.0269654	0	0	0	0.0134089	0	0	0	0	0	0.0238227	0.0182224	0	0	0	0.50187	0	0.0208224	0	0	0	0	0.0110181	0
RNU7-9P	0	0	0.7781	0	0	0	0	0	0	0	0	0	0	0	0	0	0	0	0	0	0	0	0	0	0	0	0	0	0	0.215192	0	0	0	0	0.239824	0	0	0	0	0	1.85866	0	0	0	0	0	0	0	0
PDX1	0.648824	0.253131	7.8314	0.0322942	0.274286	0.547876	2.33045	0.102519	8.03446	0.0891658	0.565985	0.953757	0.162441	0.19349	12.9076	0.065065	5.77171	0.0857872	0.100905	0.0126995	0.0197778	9.7143	9.52065	0	0.0787751	0.010728	0.0768777	0.20534	18.9952	0.0106692	9.04852	1.08389	0.072594	6.51387	17.8477	2.43576	0	0.455063	0.14301	1.01654	0.460764	16.0745	1.38343	11.1569	0.140859	0.134399	1.08278	0.0350676	0.0264139
NF1P7	0	0	0	0	0	0	0	0	0.00815742	0	0	0	0.0151733	0.00771431	0	0	0.0132789	0	0	0	0	0	0	0	0.00858459	0	0	0.0086066	0	0	0	0	0	0	0	0	0	0	0	0.132054	0.112977	0	0.0135414	0	0	0	0.00800884	0	0
AL117372.1	0	0	0.24524	0	0	0	0.0447119	0	0	0	0	0	0.379332	1.05429	0	0	0	0	0.0274906	0	0	0	0	0	0	0	0.0232717	0.114755	0	0	0	0	0	0	0	0	0	0.127156	0	0	0.460278	0	0	0	0	0	0	0.0477692	0
UBE2Q2P6	0	0.0407441	0.211125	0	0.183057	0.341582	0	0	0	0.148514	0.174013	0	0.126997	0.206615	0.0758739	0.0763024	0	0.0782472	0.138055	0.0694996	0.173179	0	0.029255	0.555594	0	0.0293552	0.0701207	0.0288142	0	0.058389	0.11037	0.0551792	0.105942	0.0756861	0.357899	0.181538	0.277722	0.0957845	0.379464	0	0.210133	0	0	0.0828837	0.0746006	0.202901	0.107252	0.119946	0
AL391822.1	0.104363	0.0993952	0.228907	0.28743	0.119085	0.462939	0.182587	0.038019	0.0222079	0.793608	0.169802	0.0547663	0.0619621	0.147011	0.0616982	0.0206822	0.0723015	0.148465	0.157166	0.0565148	0.0704117	0.0319279	0.0475784	0.0797277	0.0934835	0.262577	0.0760265	0.351462	0.0199934	0.0949601	0.388914	0.022435	0.279982	0	1.03184	0.0632659	0.0967863	0.129815	0.269997	0.0898767	0.51262	0.156805	0.184326	0.0449322	0.121325	0.164993	0.0436068	0.429157	0
AC007551.2	0.0502589	0.0478664	0.0826772	0.0830517	0.0430114	0	0.0527577	0	0.0320845	0.04985	0.163546	0	0.0895185	0.0303416	0	0	0	0.0306418	0	0.0544325	0.0762945	0.230636	0	0.07679	0.0337646	0.10346	0	0.0338512	0	0.102894	0.0432212	0.0324125	0.0311153	0	0.0764478	0.0304674	0.04661	0.112528	0.0278623	0	0.592478	0.0453081	0	0	1.98654	0	0	0.140913	0
AC106873.4	0	0	0	0	0	0	0	0	0	0	0	0	0	0	0	0	0	0	0	0	0	0	0	0	0	0	0	0	0	0	0	0	0	0	0	0	0	0	0	0	0	0	0	0	0	0	0	0	0
PDCD5P2	0.0626625	0.238718	0.206163	0.258871	0	0.166777	0.197334	0.0684829	0	0	0.152931	0.246624	0.0744074	0	0.0555679	0.111763	0.0976766	0.152816	0	0.203598	0.0634157	0.115022	0	0.478707	0.084195	0.171991	0.0342363	0.0844109	0.216082	0.128287	0.161664	0.121235	0.0387944	0.277152	0.142972	0.189933	0.232453	0.1403	0.138955	0.0539644	0.984931	0.22596	0.0664047	0.0809356	0.145694	0.148599	0.0785482	0.0702758	0.169388
AC107058.1	0	0	0	0	0	0	0	0	0	0	0	0	0	0.00852811	0	0	0	0	0	0	0	0.0129649	0	0	0	0	0	0	0	0	0	0	0.00874555	0	0	0	0	0	0	0	0.0138773	0	0	0	0	0	0	0	0
MYOM2	0.426339	0.0369131	0.177612	0.00686217	0.431198	0.559984	0.13368	0.738243	0.344629	4.67217	0.515746	0.568765	1.9461	1.56603	0.041735	0.0839412	0.210014	0.124902	0.307325	0.0479733	0.0672411	0.0177859	0.355915	0.346849	0.193427	0.307743	0.024201	0.151036	0.0381861	0.459088	0.314262	0.0732011	0.162824	0	0.0610597	0.245025	0.133507	0.911174	0.0260909	0.0381465	0.380751	0.811113	0.20243	0.0393332	0.242989	0.105042	0.145751	0.15524	0.0392887
AC011473.2	0	0	0	0	0	0	0	0	0	0	0	0	0	0	0	0	0	0	0	0	0	0	0	0	0	0	0	0	0	0	0	0	0	0	0	0	0	0	0	0	0	0	0	0	0	0	0	0	0
PDCD4	51.5318	30.4096	17.9303	41.8529	47.1107	20.9076	59.3296	30.8353	22.5792	14.419	49.4214	23.9487	17.3437	15.263	24.5092	5.75929	13.3687	12.5593	21.8258	6.10267	17.3141	19.447	6.91852	10.5933	6.79108	24.1399	23.5717	17.1153	1.72733	15.5426	9.82825	26.4841	22.6558	13.4718	8.46953	11.5573	28.7142	17.9157	13.215	15.1262	23.9243	10.0043	16.0342	21.7226	34.6798	19.4827	25.779	8.37838	5.11404
A2M-AS1	0.133787	0.212364	0.183402	0.103171	0.603003	1.35308	0.234064	0.302175	0.284691	1.05274	0.536932	0.61782	0.317725	0.156151	0.174005	0.233316	0.42172	0.685163	0.316606	0.135237	0.27079	0.155532	0.182977	0.844901	0.443407	0.275405	0.428828	1.60396	0.107647	0.194772	0.253116	0.161057	0.806187	1.09667	0.759734	0.178426	0.215061	2.64265	0.242283	3.94039	0.350477	0.14473	1.12476	0.1152	1.45681	0.259099	0.301866	0.32509	0.373704
NR2C1	1.09597	1.68262	4.44812	1.22222	1.9886	1.96321	2.22233	0.795237	2.11806	3.97842	1.67599	2.51971	1.65873	1.92708	2.74039	2.72204	3.40116	1.39845	2.97819	2.27504	3.53349	13.0186	4.7077	2.73367	4.28091	2.41225	2.17103	3.69288	2.60384	3.4494	5.3537	1.87128	2.29137	6.02081	3.61194	4.08251	2.04946	3.40364	2.46683	6.57333	5.28912	4.54051	3.18913	3.31651	2.35847	2.44987	1.55398	2.40451	7.31135
AC048344.4	0.0370981	0.176661	0.427192	0.0613038	0.285736	0.29621	0.0778852	0.040544	0.189463	0.220778	0	1.75211	0.352412	0.403135	0.263183	0.374948	0.115655	0.407123	0.550699	0.361609	0.75088	0.919305	0.532752	0.226727	0.398768	0.585488	0.56753	0.749607	0.852847	0.4557	0.414743	0.526349	0.849795	2.69095	0.648936	1.14695	0.240833	0.996741	0.61699	2.2364	1.63999	0.635431	0.668331	0.431247	0.28033	0.439876	0.302269	0.291238	2.88313
AC005498.3	0.105163	0.0273155	0.0471806	0.0394953	0.261812	0.127223	0.140498	0.083586	0.0122062	0.350851	0.279987	0.11288	0.0624368	0.0288579	0.0423892	0.0170514	0.00993483	0.0408008	0.505962	0.383103	0.106427	0.0263229	0.0130753	0.197195	0.128454	0.0918407	0	0.186736	0.0549451	0.0195725	0.0986584	0.0554895	0.556362	0.00845685	0.218128	0.034773	0.053197	0.292537	0.0264999	0.0493992	0.432021	0	0.101312	0.0370444	0.122255	0.0453427	0	0.0643307	0.0387645
CEACAM18	0	0	2.04822	0	0.0113357	0.0117512	0.0834258	0	1.04853	0.013138	0.0323269	0	0.0078642	0.00799654	0.0234921	0	0.0894707	0	0	0	0.0201074	2.89332	0.108695	0	0	0	0	0.00892148	0.228379	0	0.193646	0.2221	0.00820044	0.0937359	0.141035	0.401484	0	0	0	0.0114071	0.312295	0.0716458	0	0.0342167	0	0	0	0	0
DALRD3	3.39297	4.80925	4.446	6.47546	3.60803	2.01618	3.73445	3.41797	5.97942	2.17247	3.68031	5.56724	4.33156	3.29532	3.53618	2.42443	5.17299	4.67787	3.09457	4.70986	2.35634	1.73002	5.39211	4.49449	3.88111	4.3066	2.33246	3.10784	6.41462	2.38792	3.26946	4.81121	3.55357	3.33016	3.67487	4.25532	5.15083	6.57435	5.12192	3.24209	3.53139	7.85986	6.02642	5.61001	2.67283	5.2791	3.38453	3.36751	6.6133
ACE	1.53554	1.30663	2.87012	0.393942	3.12427	1.73966	1.19481	1.47638	17.2986	4.75228	2.02684	2.2831	10.6154	2.81633	8.23854	3.49605	6.9208	1.44917	3.19188	2.30853	1.22641	5.25112	1.14436	0.914173	1.13052	4.11039	1.45445	3.25228	3.28021	0.636392	4.30928	3.48484	1.43539	5.56352	6.40446	3.58884	0.463849	1.22451	1.93835	1.00035	2.78507	13.0106	6.46192	2.44067	0.778441	0.818903	1.2964	1.88462	2.33919
NSDHL	5.69086	19.6648	8.49152	19.4393	5.50729	2.91976	6.10747	3.61821	14.5193	3.0603	4.65351	15.5512	12.695	15.9658	20.2644	12.4561	13.0288	10.2834	38.0189	11.3403	11.5929	13.2329	10.3955	22.4783	19.7214	12.7298	21.1976	11.0702	7.79671	19.5383	7.63157	17.7693	17.8222	25.8548	6.16814	8.62166	22.9276	6.41105	11.0285	6.04812	17.07	29.1923	6.98567	14.3782	16.2378	18.5243	23.9607	9.14501	19.9044
AC022447.7	0	0	0.221803	0	0	0	0	0	0	0	0	0	0	0.0271331	0.0398556	0	0	0	0	0	0	0	0	0	0	0	0	0.060543	0	0.061342	0	0.0289849	0	0	0.0341818	0	0	0.134172	0.024916	0	0.132456	0	0	0	0	0	0	0	0
TAPT1-AS1	1.39395	0.593038	2.27563	1.14589	1.88327	1.34967	1.70095	1.06717	3.54144	0.92291	2.03775	1.25877	2.40301	0.768918	1.81341	0.866601	0.812522	1.94131	0.963604	2.13811	0.354467	0.52603	0.677428	0.702728	1.14088	1.37892	2.03738	2.73084	0.886538	1.11062	1.29612	0.926353	1.20031	0.895071	2.5024	0.458973	0.72184	4.29339	1.21212	2.6142	0.931461	0.561342	1.00479	0.502662	1.63285	1.20815	0.558793	0.968142	0.975497
PRMT3	1.36608	7.36014	3.17085	1.7167	2.20658	1.62121	2.85299	1.39526	3.93123	2.15837	2.31866	6.68832	2.9831	3.57951	3.15856	6.59304	7.59973	5.31337	5.53935	8.58278	5.38162	4.77224	4.88855	7.01023	4.83862	2.99127	5.40241	5.80485	3.68308	6.39152	2.74323	2.51615	5.85156	2.23652	2.86666	7.10415	4.10914	6.46955	4.29613	7.25893	4.61622	3.00786	2.9067	3.03235	4.34444	9.15259	4.06807	4.70846	3.82326
NTN1	3.05375	12.1148	1.8013	9.72554	7.11931	46.6322	6.14107	4.52238	0.498609	78.9336	6.80745	3.27171	5.42098	5.91347	3.90854	4.16279	4.20308	9.3445	4.77803	13.1414	43.7762	0.483515	3.48324	2.03806	1.30254	5.10088	1.24004	4.01459	1.41708	6.00939	7.1514	11.8479	4.4164	0.56627	4.08591	2.20399	4.48809	7.04756	4.49126	8.24304	1.2758	4.50079	3.00566	10.4461	3.86698	2.48049	3.01395	7.55715	16.9298
AL133163.2	0	0	0.618489	0	0	0	0	0	0.0200014	0	0.0254885	0	0.0186019	0.0378298	0	0.0186272	0.0162794	0.038204	0.0202215	0.0169665	0.0317079	0	0	0.0239354	0.0210488	0.107494	0.27389	0.0633082	0	0.0213812	0.026944	0	0	0.0277152	0	0	0.261509	0.0467666	0.0173693	0	0.984931	0	0.0332024	0	0	0	0	0	0.0423469
NDUFS4	23.125	27.5817	16.3269	19.9035	23.0911	16.917	21.6396	20.331	8.44793	17.0089	21.9097	21.6053	21.5273	15.6669	21.2882	31.648	18.2868	16.5821	29.3888	31.9324	9.48906	10.2839	32.3324	14.6182	46.5289	29.192	23.0257	8.10689	9.75529	13.8978	18.5572	15.4818	23.4358	18.4413	13.6553	12.4867	18.3317	26.5892	20.7461	6.48564	24.71	26.1525	22.1629	13.6996	19.9452	17.6916	16.8486	19.4277	20.6385
MIR4539	0	0	0.268012	1.0769	0.557714	0.867238	0	0.712223	0	0	0.26508	0	0	0.196715	0	0	0.84653	0.198661	0.210303	0	0.164881	0	0.891302	0.248928	0	0.447177	0	0.219468	0	0.44473	0.560435	0	0	0	0.743454	0	0.604377	0	1.80641	0	0	0	1.38122	0	0.189403	0	0	1.0963	0
AC023154.1	0.020197	0.00769423	0.122931	0	0.0207414	0.0107509	0.00424024	0.0044146	0.0128934	0.00400654	0.0131445	0.00635923	0.0239826	0.0268248	0.00358206	0.00720458	0.00629651	0.00738822	0.0104283	0.00656226	0.0163518	0.0259513	0.0220984	0.00617176	0.0162823	0.011087	0.0066209	0.0326482	0.0162508	0.0441054	0.0416852	0.0260505	0.0100032	0.0035732	0.0215049	0.00979488	0	0.0361765	0.0268722	0	0.182538	0.0109245	0.0299644	0.0182607	0.0187837	0.0119739	0.00506344	0.0475668	0.0054596
ARG1	0.0795958	0.0852826	0.450097	3.16495	0.195839	0.211844	0.208883	0.130484	0.133383	0.152962	0.161881	0.556052	0.212658	0.204223	0.202929	0	0.0930537	0.103122	0.102744	0.0215514	0.146001	0.155236	0.156488	0.174819	0.36763	0.327702	0.549035	0.576314	0.0743366	0.162954	0.154013	0.0769981	0.135514	0.660086	0.310246	0.186975	0.101498	0.311872	0.0992835	0.154231	0.752608	0.0358776	0.0738055	0.0514034	0.294947	1.99372	0.324266	0.111583	0.0806854
KPNA1	3.35909	6.63191	5.25368	4.69258	4.81096	5.73644	5.23329	3.25392	7.24247	6.56254	3.79976	7.83398	24.6971	28.3571	5.3503	11.2575	7.0403	18.3583	7.31918	8.23693	8.63561	10.1852	6.53685	7.43867	2.81308	5.13849	8.61389	7.48389	4.5086	6.75699	7.05666	5.13528	14.9397	5.85275	6.30234	7.93486	7.16155	3.23212	6.76009	5.94103	9.99057	9.89795	5.64598	6.75147	9.07277	14.0828	12.0346	5.82333	8.74093
AC008738.4	0	0	0.482422	0	0	0	0.0293182	0	0	0	0	0.0439695	0	0.0168613	0.0247674	0.0166048	0	0	0	0	0.0282653	0	0	0.0853467	0	0	0.0152596	0.206927	0.754435	0	0	0.0180121	0	0	0.169932	0.0507935	0	0.0416891	0.030967	0.144316	0.960308	0	0	0	0	0.0331164	0	0	0
AL031595.1	0.00415178	0.00790828	0.0409787	0.00343036	0.0248715	0.00736665	0.0174328	0.00907483	0.0132521	0.018531	0	0.00980421	0.00739492	0.00501291	0	0.0172784	0.0129433	0.0126562	0.0562714	0.0179862	0.0189075	0.0190523	0.0170349	0	0	0.0227909	0.0317571	0.0615201	0.0811283	0.00566655	0.0285632	0.00535504	0.0128518	0.0110178	0.0820973	0.0100674	0.0231021	0	0.0483346	0	0.0611791	0.0112284	0.0923941	0.0134062	0.00241328	0.0024614	0.00260215	0.0186248	0.00841723
SEMA7A	0.812155	0.548792	1.30243	2.42172	0.900834	0.350196	0.714415	0.327269	1.04273	0.785296	0.494603	1.27858	1.28763	1.38874	0.812744	4.46971	3.06708	1.70676	3.72191	2.00489	4.65829	1.09518	1.88644	1.00519	0.585243	1.55043	3.7779	3.86272	1.75754	1.95066	3.02783	3.48495	0.808983	4.26236	1.14563	4.56029	2.28061	1.67617	6.81145	4.05977	3.01754	0.801688	6.15442	1.60864	0.986353	1.55745	1.55835	4.22848	4.60849
AC104164.1	0.0331368	0	0.545109	0	0.113433	0	0.139137	0.0362147	0.148078	0.0986015	0.0808719	0	0.177064	0.0200049	0.0293851	0	0.0860878	0.0404056	0	0.0179443	0.0167675	0.152063	0.0906409	0.0253147	0	0	0.0181046	0.0892752	0.152356	0.0226134	0.0569933	0.0641107	0.061545	0.0293123	0.0252018	0.100439	0.061462	0.0494616	0.110222	0.0285371	0.292975	0.0597453	0.0702314	0	0.0192613	0.0196453	0	0	0
AC083836.1	0	0	0.0302696	0.00760168	0	0.00816224	0	0	0.00587334	0.00912547	0	0	0.0218495	0.0555431	0	0	0	0	0	0	0	0.00844399	0.00629154	0	0	0.0126262	0.00502669	0.024787	0.015863	0	0.00791202	0	0.00569593	0	0.0489805	0	0.00853238	0.00686644	0.0102009	0.515011	0.0903819	0.0165881	0	0	0.0213913	0	0	0	0
METTL25	0.457887	1.06487	0.928408	0.79624	0.665248	0.519587	0.737746	0.494599	0.764758	0.718209	0.684357	0.880109	0.34456	0.266787	0.901799	0.680564	0.863129	0.607019	0.642593	0.703501	1.60301	0.899128	1.08864	0.931445	1.12315	1.05949	0.474162	1.27665	0.660957	0.737583	0.892849	0.865285	0.603214	1.24809	1.17025	0.610019	0.913478	0.945724	0.959286	1.51771	1.31284	0.686371	1.07767	0.59485	1.012	0.631304	0.597326	0.689667	0.96789
AL132709.2	0	0	0.180682	0	0	0.38977	0	0	0	0.326825	0	0	0	0	0	0	0	0	0	0	0	0	0	0	0	0.150734	0	0.147956	0	0	0.188911	0	0	0	0	0	0	0	0.243561	0	0.2158	0	0	0	0	0	0	0	0
HNRNPH3P1	0	0	0.0551654	0	0	0	0	0	0	0	0	0	0.0199101	0	0	0	0	0.0204454	0	0	0	0	0	0	0	0	0	0	0	0	0	0	0.0415226	0	0	0	0	0	0	0	0.461211	0	0	0	0.0194925	0	0.0210181	0	0
RPL35AP10	0	0.112508	0.242911	0.0488023	0.0505481	0	0.372014	0.0645519	0.0377065	0.058585	0.0961016	0.0929869	0	0.178292	0	0	0.0306899	0	0.114364	0	0.0597755	0.325259	0.0403913	0.0902457	0.039681	0.121589	0	0.278479	0.101839	0.0806157	0.203179	0.076184	0	0.0522485	0.134765	0.143224	0.0547773	0.132246	0.0982337	0.305201	1.10247	0.106495	0	0.152579	0.102998	0.0350173	0.148079	0.0662418	0.0798323
MCM7	4.79966	12.6779	12.4262	7.58153	5.71317	5.7526	14.5255	4.03274	10.8109	6.4182	7.8382	48.7253	38.0613	33.1837	11.3777	75.0632	47.9553	34.8162	40.7538	21.5821	80.9401	24.8763	38.1917	41.4127	68.8607	85.6017	27.4896	22.7433	11.5513	55.2531	20.8525	9.98157	19.8733	43.5727	20.4819	60.5504	26.9882	36.0672	44.5817	20.3294	60.2453	44.0481	21.7147	27.4335	24.6996	55.2746	51.4497	56.5744	95.9612
NSMCE4A	5.93799	6.49023	7.37373	4.9062	8.06846	6.69627	7.38495	6.15211	6.73671	7.1994	7.23476	14.5387	6.3439	5.64848	6.01864	6.14932	10.6683	7.23717	7.93885	2.98863	10.0575	12.858	10.2628	5.61456	9.09335	8.83004	6.65123	6.40951	8.8217	8.59359	10.4927	6.36823	6.6595	20.5863	8.62122	7.99813	9.54629	8.06506	5.86242	10.1325	7.71821	16.3177	11.6095	11.6931	9.30348	8.58682	8.4973	5.78758	8.3685
TMEM170A	2.50875	2.94405	9.31308	1.87569	3.44718	2.58677	4.30565	1.93266	11.2243	3.54284	3.01712	2.29238	5.71004	4.88681	4.7419	3.22918	13.7007	2.6462	5.35571	2.96789	5.71165	8.6014	7.65173	1.6351	2.83574	2.86749	2.35412	4.56582	6.62843	3.33547	5.95034	2.75385	3.47779	6.27274	4.79803	4.86239	3.06202	5.62488	3.49935	11.0896	7.85205	5.3077	3.93394	2.95255	3.64461	2.17586	4.96562	2.42202	13.5418
AC139887.2	1.1296	0.508357	2.61376	0.399993	2.34771	1.69593	1.68091	1.60081	2.42485	1.02806	2.26202	0.908704	3.22064	1.28895	1.2769	0.457556	1.32865	1.00655	1.08957	0.504148	0.904489	1.90258	0.628156	0.730188	0.558734	1.09878	1.86506	2.16542	1.12719	0.923344	1.59057	1.36892	1.05284	0.603927	3.52138	1.22657	1.03607	7.78196	1.27997	2.02043	0.743858	0.87285	1.15759	0.849747	1.8327	0.610813	0.801342	0.626458	0.637543
AC104985.3	0	0	0.161615	0	0.0280259	0	0	0	0	0	0	0	0.0194432	0	0	0	0	0	0	0	0	0	0	0	0	0	0	0	0	0	0	0.0211197	0	0	0.149438	0	0	0	0	0	0.0965134	0	0	0	0	0	0	0	0
AC074135.2	0	0	0.280775	0	0	0.0275314	0	0	0.0198109	0	0	0	0	0.0936738	0	0	0	0	0	0.0168049	0	0	0	0	0	0	0	0.0209017	0	0	0.0533747	0.0200134	0.0192124	0	0.0236017	0	0.0575597	0	0.0172039	0	0.792635	0	0	0	0	0	0	0	0
ULBP3	0.712374	4.90001	5.95703	1.45513	0.406432	0.280887	3.24044	0.324393	3.7392	0.441611	0.756605	1.5109	0.751907	1.36187	1.61439	12.1528	5.11003	3.11262	4.43169	2.23958	2.35306	0.145291	5.75106	4.05137	4.73265	0.529551	5.79494	2.01253	4.53772	7.75126	1.65067	2.37365	1.86213	1.38284	0.812683	7.97718	0.862521	4.2976	3.83953	5.31692	5.30697	7.09989	0.817826	1.57185	1.51829	3.24963	2.67891	2.76295	4.45311
AC006557.6	0.656216	0.0862039	1.30284	0.074785	0.309841	0.361349	0.213779	0	0.375581	0.011222	0.4418	0.0712469	0.282128	0.245894	0.441456	0.107624	0.0940589	0.0275918	0.189857	0.0490144	0.0916005	0.436126	0.170214	0.0345733	0.714489	0.947145	1.2734	0.487707	0.0390148	0.339724	0.42811	0.437793	0.0560363	0.300248	0.189306	0.0137174	0.650544	0.371535	0.275979	0.27282	1.02255	0.428382	0.311733	0.453014	0.381436	0.415871	0.255282	0	0.0152919
MTND2P40	0.139482	0.0442807	1.10902	0	0.29842	0.123744	0.488056	0.304875	0.133564	0.0461157	0.359324	0.128092	0.193229	0.0842062	0.28861	0.0414628	0.0724735	0.0283464	0.105027	0.0251774	0.282317	0.106679	0.333841	0.159835	0.359206	0.319032	0.10161	0.454072	0.22713	0.2221	0.259892	0.374805	0.215883	0.493534	2.10395	0.140925	0.0431184	0.0520494	0.0644379	0.500502	2.05536	0.125742	0.344894	0.285247	0.121614	0.0413463	0.0582807	0.27375	0.251362
PICALM	19.0547	28.7552	31.6735	27.062	27.4421	25.9562	28.7734	14.6047	35.2686	42.8092	19.1823	28.3409	18.9466	19.7511	33.2893	20.6264	43.2144	32.3525	34.826	63.991	33.2351	38.2095	34.7223	44.7532	36.512	27.0215	31.0197	43.5723	26.4234	22.1526	39.0306	40.8018	31.1239	45.1199	32.4912	34.6736	26.754	27.7965	37.1532	51.7115	22.9796	28.6687	38.7868	36.0834	40.6814	33.2719	28.635	53.8509	165.603
PROKR1	0.0137262	0.0043576	0.0639767	0.00756076	0.0352406	0.0121775	0.0144087	0.0300024	0.0146043	0.0113454	0.0297773	0.0252107	0.010866	0.0248598	0.0162295	0.00544039	0.00475468	0.0725277	0.0354361	0.00495535	0.0069456	0.00839854	0	0.0174768	0.0153691	0.0125582	0.0374973	0.0030817	0.0026296	0.00312237	0.0354124	0.00295072	0.0169958	0.00404734	0.0173989	0.0110946	0.00848645	0.0546358	0.015219	0.0078806	0.0898955	0.0041247	0	0	0.0159572	0.0054251	0.0315443	0.0384847	0.00618406
AC009107.2	0.372717	0.0968113	0.557391	0.0839873	0.666938	0.300603	0.569089	0.370306	0.216306	0.369684	0.468599	0.453412	0.563279	0.593213	0.330518	0.0604336	0.211266	0.227238	0.284292	0.12844	0.54865	0.466468	0.324391	0.15531	0.227633	0.534752	0.203638	0.27386	0.155789	0.208106	0.553636	0.262221	0.335635	0.0299727	0.644241	0.246485	0.345657	1.54257	0.244194	0.496061	1.26488	0.244365	0.789951	0.131292	0.256038	0.220967	0.0849464	0.228	0.274778
HK1	19.7567	88.0995	15.8901	57.6879	21.9412	18.8985	36.3786	12.6835	18.9751	25.053	15.1689	61.5776	36.0115	38.4036	27.5374	49.0066	37.36	92.0383	51.8004	42.5838	28.5855	9.23618	16.6453	39.9916	71.8273	24.7895	34.2385	17.7085	17.6657	64.8882	20.0106	35.9111	72.35	15.8875	11.1377	15.5949	39.4273	18.039	38.2424	13.7346	31.7899	32.0457	15.444	40.5453	41.8451	91.1589	79.7437	25.5816	27.9104
AL139348.1	0	0	0.0873952	0	0	0	0	0	0	0	0	0	0	0	0	0	0	0	0	0	0	0	0	0	0	0	0	0.0238553	0.00508889	0	0	0	0	0	0	0	0	0	0	0	0.330541	0	0	0	0	0	0	0	0
RN7SL443P	0	0.064207	0.499057	0.111404	0	0.0598095	0	0.0736782	0	0.100302	0.329065	0	0.0400261	0.244198	0	0.0400807	0	0.0411023	0.217555	0.0730146	0.136453	0	0.0922037	0	0.0452911	0	0.0368335	0.0908145	0.0387457	0.0460065	0.057976	0.17391	0.125212	0	0.461454	0.0408683	0.0625217	0.100629	0.074748	0	1.25833	0	0.357212	0	0	0.0399681	0.0422535	0.075607	0.0455595
LINC02420	0	0	0.15191	0	0	0	0	0	0	0	0	0.0207683	0.0156647	0.0318567	0	0	0	0	0	0	0.0133507	0	0	0	0.0177253	0	0	0.0177707	0	0	0	0	0	0	0	0	0	0	0	0	0.181435	0	0	0	0	0	0	0	0
BTK	0.34187	0.219777	0.875213	1.35937	1.44091	0.43978	0.112146	0.583789	0.11185	0.786262	0.420652	1.15714	0.756077	0.170271	0.0606328	0.647861	1.75412	0.539316	2.72222	0.754404	0.512482	0.764804	0.561082	0.372167	0.381831	1.9969	0.504318	2.65377	0.272618	0.425774	2.33361	0.366541	0.476217	0.0604827	0.949022	0.336773	1.15723	0.456074	1.76732	0.18769	1.58687	0.184917	5.45694	0.353251	0.506729	0.162144	0.364258	0.838701	0.545817
AC009562.1	0	0	0.0977552	0	0	0	0	0	0	0	0	0.0467761	0.246969	0.287001	0	0	0	0.03623	0	0	0.0150347	0	0	0	0	0.020388	0	0	0	0.324423	0	0	0	0	0	0.0180119	0	0	0	0	0.496208	0	0	0	0	0.0176151	0	0.0166611	0
MIR101-1	0	0	1.92969	0	0	0	0	0	0	0	0	0.205191	0	0.157372	0	0	0	0	0.336485	0	0	0	0	0	0	0.178871	0	0	0.149817	0	0.224174	0	0.322769	0	0	0.158024	0	0	0	0	2.8169	0	0	0	0	0	0	0.146174	0.176163
DNAAF1	0.00753593	0.0334936	0.390499	0.00830197	0.0171979	0.0289711	0.039553	0.0219624	0.00801802	0.0548138	0.065393	0.0435006	0.141683	0.142551	0.0200481	0.0194146	0.0665652	0.0903584	0.105381	0.0421689	0.0915181	0.0345821	0.0463802	0.0441373	0.0725659	0.0499864	0.12352	0.0964386	0.0447545	0.135425	0.0928897	0.03078	0.0808685	0.0288867	0.133732	0.0593885	0.128128	0.288711	0.0765919	0.467271	0.567573	0.033968	0.10648	0.0438007	0.0642455	0.0551018	0.132249	0.0183116	0.0645079
LDB2	2.08597	0.436667	0.667871	0.702706	3.32772	4.39053	1.80392	1.68302	0.652419	6.31808	2.46288	1.11026	2.36473	1.04591	0.797647	0.628404	1.3148	1.18215	1.49539	1.36651	1.20783	0.851239	0.698873	0.732612	1.29322	1.34729	1.2353	1.6855	8.31154	0.470525	2.80819	1.34526	1.24809	0.229104	1.81804	1.44912	0.194751	1.20418	1.36014	1.28703	0.921456	0.366001	3.55319	0.617058	0.669317	0.448192	0.445303	1.36596	0.811278
AL672032.1	0	0.0198508	0.291442	0.0172213	0	0.0184912	0	0	0	0.0103367	0.0169561	0	0	0	0.0369663	0	0.0324894	0.0381226	0.0807134	0.0225738	0.0527337	0	0	0	0	0	0	0.112308	0	0.0142238	0	0	0.0129039	0.0184374	0	0.0126352	0.0386595	0	0.0231097	0.0179498	1.33092	0.0187898	0	0	0.0605765	0	0.0261269	0.0116877	0
RNU6-1281P	0	0	2.4504	0	0.796735	0	1.36818	0	0.475461	0.0923411	0.151474	0	0	0.112409	0.165116	0	0.0967463	0	0	0	0	1.53801	1.01863	0	0	0	0	0.752463	0.53506	0	0.640497	0	0	0.164707	3.82348	0.451497	0.345358	0	0.30967	0.320703	3.29249	0.335712	0.394634	0.480989	0.21646	0	0	0	0.251662
LINC01516	0	0	0.150488	0	0.0111841	0	0	0	0.0625711	0.00972174	0	0.010287	0	0.00394482	0	0.0155393	0.0203711	0	0.0168692	0.00353847	0	0.00599715	0.120648	0	0.00438985	0	0.00714019	0.0352088	0.00375544	0.0133776	0.00561933	0	0.0080908	0	0.0298177	0	0.0181798	0.00487673	0.0108674	0.0112546	0.333797	0.00589066	0.0207737	0	0.00379818	0.00387391	0	0.00366411	0.00441586
TSNAXIP1	0.0406038	0.0386709	0.839103	0.0587097	0.0694971	0.166603	0.101229	0.0554691	0.0388812	0.246674	0.189933	0.13983	0.192857	0.32173	0.121522	0.0362099	0.224159	0.102115	0.114651	0.0659633	0.0924565	0.195645	0.0277664	0.151218	0.248913	0.0626883	0.166382	0.629006	0.11668	0.0761998	0.231332	0.134202	0.157111	0.224484	0.308808	0.073843	0.0753117	1.15154	0.258862	0.152983	0.792778	0.150992	0.252793	0.0688331	0.30682	0.0812435	0.1177	0.048383	0.116619
OR52E7P	0	0	0.172355	0	0	0	0	0	0	0	0	0	0	0.0126505	0	0	0	0	0	0	0	0	0	0	0	0	0	0.0846823	0	0	0	0	0	0	0.0318737	0	0	0	0	0	0.288195	0	0	0	0	0.0124231	0	0	0
RN7SL11P	0.200178	0.127099	0.109766	0.0551316	0.0571039	0	0.140087	0.218771	0.0425968	0.165458	0.217131	0.105047	0.158465	0.120849	0.177514	0	0.0346702	0.0406814	0.172262	0.0361335	0.202584	0	0	0.050975	0.268964	0.045786	0.218738	0.0449423	0.0766981	0.182142	0.22953	0.0430322	0	0.236099	0.202991	0.12135	0.185645	0.248996	0.0369913	0.114928	0.6555	0	0.494976	0.086184	0.232713	0.0791176	0	0	0
AC104446.3	0	0	0	0.605758	0.209143	0.21681	0.256534	0	0.624043	0.242395	0.19881	0.192367	0.145095	0.295072	0	0.145292	0.12698	0	0.315455	0.264678	0.123661	0.224293	1.33695	0	0	0.167691	0	0.164601	1.26408	0	0.210163	0.157606	0.151298	0.216178	0.557591	1.18518	0.679924	0.547169	0	0	0.960308	0.440621	0	0	0.284104	0.144884	0	0	0.165153
AC009133.4	0	0	0	0	0	0	0	0	0	0	0	0	0	0	0	0	0	0	0	0	0	0	0	0	0	0	0	0	0	0	0	0	0	0	0	0	0	0	0	0	0	0	0	0	0	0	0	0	0
AC007365.1	0.0311814	0.207879	0.0512942	0.0257633	0.0266849	0.110652	0.0654633	0.272621	0.0995284	0.108247	0.152199	1.03086	1.36995	1.33653	0.221208	0.315148	0.162015	0.703393	0.583616	0.168853	0.252449	0.0858539	0.170584	0.119104	0.544649	0.149772	0.119254	0.420035	0.0358414	0.553252	0.16089	0.180982	0.598436	0.11033	0.166003	0.094512	0.289175	0.6516	0.795166	0.42965	0.122527	0	0.066087	0	0.489365	0.628525	0.429948	0.122394	0.252866
AC005587.1	0.0330248	0.377433	0.108654	0.300151	0.0282626	0	0.0346668	0.0721847	0.0210825	0	0.0537325	0.129978	0.0392147	0	0	0.0196341	0.205913	0.201346	0.085258	0.160953	0.0668436	0	0.0903347	0.176604	0.0887461	0.0906439	0.0360869	0.0444868	0.151841	0.0901479	0.142002	0.0851922	0.0204457	0.26292	0.0753501	0.14014	0.0918816	0	0.0183082	0.0284407	0.324428	0.327489	0.349971	0.127966	0.115177	0.0587368	0.14489	0	0.044636
CYCSP25	0.0618693	0.0589242	0.0508884	0	0	0	0.0649454	0	0.0394964	0	0	0	0	0	0	0	0.0642934	0	0.039931	0.067007	0	0	0	0.0945295	0	0.0424535	0.0338029	0	0.0711156	0	0.106412	0	0.0383033	0.0547287	0.0941082	0.0750114	0.0573775	0	0	0	0.303895	0	0.0655641	0	0	0.0366795	0.038777	0.0346931	0.0836218
DNALI1	3.29501	0.221468	2.57306	0.14863	3.1653	3.01665	4.37536	1.72621	0.06162	3.16376	3.40155	0.203764	0.36469	0.19336	0.0700335	0.0991223	1.247	0.395895	0.563514	0.294614	0.674916	3.36641	1.7732	0.0904989	0.271178	0.855015	0.0958862	0.416675	2.00467	0.0808418	0.886684	1.18558	0.353119	0.357063	11.9794	8.63352	0.284827	3.24176	0.274853	0.321171	0.547393	4.00277	0.906657	0.957714	0.494759	0.0442196	0.0632475	0.460073	0.0741261
AC109466.1	0.0155312	0.00295838	0.0919774	0.010266	0.00531663	0.00826729	0.0130427	0.00339477	0.00198298	0.00770243	0.00505396	0.00489016	0.00553268	0.0168774	0.00275456	0	0.00161398	0.00568144	0.00601439	0.0016821	0.00471537	0.0142544	0.00212417	0.004746	0.00208682	0.00426289	0.0101828	0.062765	0	0.00211978	0.00534256	0.0040065	0.00384615	0.00549548	0.00236242	0.00376607	0.0115229	0.00463654	0.00861015	0	0.378386	0.00280026	0.0296257	0	0.00180555	0	0.00389372	0.00348364	0
OR56B4	0	0.0161632	0.474605	0	0	0.0150562	0	0	0.0216682	0.0252495	0	0.0133588	0.272052	0.27663	0.180596	0.0100898	0.017636	0	0.0109533	0	0.240451	0	0	0.012965	0	0.0232905	0.083451	0.0800145	0.0390148	0	0.0145947	0	0.0105068	0.0150124	0.23233	0.0514401	0.031478	0.0379979	0.103492	0.292307	0.850273	0.0458981	0.0179846	0.0328801	0.069053	0.0905526	0.0744572	0	0.011469
SLCO1B1	0	0.0250606	0.137072	0	0	0	0	0	0.0111986	0	0.0071354	0	0.0833203	0.0794273	0	0.0312877	0.423835	0.00534753	0.0339655	0	0.315115	0	0.215928	0.254623	0.11785	0.228704	0.910511	0.0649839	0.0504094	0.029928	0	0	0.0162905	0.00775876	0.053366	0	0.0569399	0.137467	0.0291748	0.400339	0.654853	1.33629	0.0650641	0	0.0611798	0.103999	0	0.108204	0.385283
AMMECR1L	3.5767	5.94073	7.61985	3.94933	5.48577	6.70329	6.75902	3.50501	7.8723	7.65727	4.96754	3.90794	9.12562	10.841	8.28078	9.75086	7.83481	9.84166	9.49876	11.0185	7.5573	5.85302	6.5598	6.78238	4.14641	5.13394	3.21731	9.53933	7.56401	7.46261	4.66499	4.88872	6.77775	8.37288	7.31118	13.6217	6.22276	10.3435	8.17266	11.6843	13.2398	8.17385	4.49092	5.47894	4.6378	8.29196	5.22724	8.91825	6.4632
LINC02796	0	0	0.0542352	0	0	0	0	0	0	0.0163504	0	0	0.0587229	0.0995185	0	0	0	0	0.0212786	0	0.0667309	0	0	0	0.110746	0.0904911	0.018013	0	0.0378963	0	0	0	0.0204112	0.058328	0.0250743	0	0	0.0738171	0	0.0283927	0.0647763	0	0	0	0.0383277	0.0390919	0	0	0
C12orf42	0.0159663	0.0152062	0.272499	0.0560658	0.0273278	0.0212472	0.0251402	0.026174	0.00254815	0.00791818	0.0616969	0.0628393	0.0971641	0.0722922	0.0566344	0.0308502	0.0103699	0.0559722	0.0953191	0.0410688	0.199958	0.0402977	0.00545918	0.0243947	0.126035	0.0739512	0.0632442	0.126358	0.00917621	0.11713	0.583548	0.0025742	0.0593083	0.060025	0.6709	0.0145183	0.0925444	0.0804332	0.159324	0.0928126	0.741112	0.00719676	0.122668	0.0180444	0.0255218	0.111222	0.0375261	0.0649097	0.0647394
SLC26A9	50.9159	3.13973	0.400018	0.585523	45.1552	18.5621	64.3251	24.9809	3.64136	0.039624	36.1843	0.0328131	0.540366	0.144705	2.33812	0.0330445	4.00162	0.2245	0.145732	0.189996	0.780459	1.3295	0.251807	0.0477686	0.0373402	3.63033	2.63057	0.266731	38.2568	1.05493	7.08012	6.57978	0.0408623	1.35515	1.24173	0.191634	1.88787	0.692225	0.136732	0.00598326	0.556255	14.869	1.78542	0.100954	2.31402	0.801136	0.783807	0.068178	0.197198
CAB39L	4.81152	5.03998	2.08478	8.92221	10.331	15.6436	4.24722	7.88766	1.39867	18.1772	6.77686	0.848473	1.03183	0.879441	4.38452	0.794087	2.37624	1.81438	2.40466	0.774048	1.79834	0.845917	0.849283	1.57233	0.802864	2.89959	2.02923	1.6493	2.05602	0.557023	2.76747	3.66718	1.73603	3.43052	2.99996	1.57677	2.31802	3.06047	0.515292	9.8176	1.29678	1.47519	3.71654	0.799526	4.62875	0.72008	0.991346	1.24172	0.899995
MOV10	3.92276	5.66697	20.0904	7.5643	6.39285	4.44212	5.61546	3.31875	5.80804	5.39236	5.66406	7.00547	6.17025	11.9788	13.3658	19.6682	9.91802	5.47546	14.58	10.6164	24.394	9.99861	15.3208	6.85402	11.6311	15.9875	23.318	18.1206	4.21036	7.54722	11.0425	9.50137	7.33966	8.60329	10.4031	12.48	9.33446	19.6709	10.3672	11.8316	18.1292	7.64132	21.8451	16.9807	11.7727	6.72402	7.94436	13.1374	14.763
AC068724.1	0.0367495	0.175	0.423177	0	0.283051	0.0326029	0.11573	0.0401629	0.0469205	0.127577	0.119585	0.0578546	0.0654562	0.0887436	0.162944	0.0218485	0.0381893	0.0896215	0.237184	0.0199006	0.0929779	0.40474	0.150784	0.0561491	0.0740663	0.126084	0.180706	0.0742562	0.211208	0.100315	0.158017	0.0948003	0.0455032	0.195048	0.223595	0.0668335	0.136326	0	0.0407461	0.18989	0.288814	0.298165	0.116832	0.284796	0.106806	0.0871484	0	0.0824287	0.0745051
FEM1A	0.271056	0.883156	0.779478	0.899197	0.374988	0.477329	0.447124	0.37419	0.632304	0.503337	0.427754	0.624044	0.658242	0.752984	0.44459	0.676103	0.63642	1.18041	0.443274	0.484493	0.698161	0.303017	0.609036	0.874997	0.566836	0.718802	0.585697	0.507891	0.320936	0.866465	0.476717	0.807004	0.754519	0.54084	0.311549	0.620203	0.905336	0.456307	0.825905	0.889848	0.94299	0.50341	0.589606	0.615964	0.530714	0.888063	0.989939	0.530266	0.305756
AC245884.8	0.422118	0.359705	3.21614	0.220276	1.08374	0.591299	0.792925	0.534167	0.921881	0.242395	0.59643	0.367246	1.45095	0.670619	0.86686	0.317002	0.277046	0.514712	0.344132	0.204524	0.157386	3.01777	0.683669	0.356419	0.46269	0.838456	0.157798	1.27192	0.804414	0.333547	0.840652	0.759372	0.591438	0.432357	0.878628	0.65993	0.721131	1.59176	0.246329	1.01404	0.916658	0.821158	0.894652	0.688688	0.387414	0.184398	0.0278489	0.211786	0.480445
APBA3	2.35763	1.95383	3.07953	2.67191	2.95721	2.48496	2.46377	2.42663	3.48637	2.10983	2.58782	4.18803	1.72358	2.61933	2.42147	3.49162	2.16661	3.34677	3.17726	3.30609	5.01231	2.58365	4.02578	3.48122	4.61691	4.0951	2.71657	4.23531	5.86082	3.96223	3.54962	3.81476	1.91492	3.2061	2.99469	1.77265	4.1249	2.54742	4.54138	2.66675	3.0351	2.00802	6.95084	5.53351	3.11307	2.87056	3.1119	2.35993	4.10921
RPL36AP14	0	0	0.404546	0	0	0	0	0	0	0.03049	0	0	0	0	0	0	0	0	0	0	0	0	0	0	0	0	0	0	0	0	0.0528712	0	0	0	0	0.0372698	0.0570167	0	0	0	0.543571	0	0	0	0	0	0	0.0689498	0
AC116165.2	0	0	0	0	0	0	0	0	0	0	0	0	0	0	0	0	0	0	0	0	0	0	0	0.0725032	0	0	0	0	0	0	0	0	0	0	0	0	0	0	0	0	0.186468	0	0	0	0	0	0	0	0
RSL24D1P6	0.0487549	0.510774	0.561422	0.483398	0.417243	0.735314	0.562968	0.372984	0.280119	0.652835	0.674269	0.844303	0.347358	0.55924	0.17294	0.115944	0.379989	0.505322	0.629336	0.475232	0.444068	0.313228	1.20026	0.856659	0.327542	0.301092	0.319653	0.788116	0.504371	0.565616	0.461206	0.691735	0.633867	1.0782	1.03824	0.620668	0.452152	2.03767	0.459486	1.17564	1.24529	0.615332	0.155	0.314862	0.821846	0.867137	0.488919	0.32807	0.856654
RN7SL759P	0	0.064207	0.0554508	0	0	0	0	0	0	0	0	0	0.0800521	0.0406997	0	0.0400807	0	0	0	0	0	0	0	0	0	0	0	0	0	0	0	0	0	0	0	0	0	0	0	0	0	0	0.0714423	0	0	0	0	0	0
TTC22	4.13616	31.1974	11.5473	69.3416	6.20348	1.3406	5.60266	2.40309	6.47438	0.0528426	3.28603	12.2759	8.48282	13.5475	37.7324	4.17521	7.94215	14.9237	8.21693	9.60446	5.09429	7.90639	9.3377	6.24807	10.8503	10.8297	10.2213	3.26865	5.75453	17.6937	10.6043	77.8746	21.7329	14.8779	3.00083	3.17875	37.4005	8.73543	4.51975	2.72505	4.61202	6.73558	3.10346	44.7215	30.8587	14.6688	18.0798	2.78466	4.76121
TUBA3GP	0.0443327	0	0.376797	0	0.0632329	0	0.0465369	0.0323003	0	0	0.0480871	0.0116322	0	0.0267639	0	0	0	0.00900957	0.00953756	0.00800235	0	0	0.0101055	0	0	0	0.00807387	0.0298596	0	0.0100846	0	0.00953019	0	0.013072	0.0112389	0.0179166	0.0137047	0.0110289	0.00819233	0	0.711339	0	0	0	0.00858969	0	0	0.00828649	0
AL356488.1	0.0963089	0.183449	1.68993	0.132624	0.247263	0.0854422	0.202195	0.0701697	0.163952	0.111446	0.130581	0.151619	0.26684	0.213189	0.142341	0.0954302	0.200165	0.176153	0.0828781	0.0521533	0.162444	0.206247	0.175626	0.147149	0.215672	0.242313	0.0701591	0.237847	0.110702	0.109539	0.220861	0.186332	0.178875	0.369172	0.292987	0.583833	0.208406	0.575022	0.12458	0.193528	1.29303	0.144703	0.374222	0.331716	0.111962	0.114194	0.120724	0	0.282035
AC245033.3	0.08728	0	0.0717889	2.59611	3.80939	1.54864	0	2.09851	0	0	0.0710036	0	0.103639	0.0526915	0.541787	0	0	0	0	0.425375	0.0441645	2.80367	0.0596854	0	0	0.898346	0	0	0.100324	0.059562	0	1.51977	0.162105	3.70591	0	0.10582	0.0809433	2.08445	1.16126	0.0751647	0	0	0	5.35476	0	0.0517444	0.0547032	0	0
RNU2-15P	0	0	0.252577	0	0	0	0	0	0	0	0	0	0	0	0	0	0	0	0	0	0.051795	0	0	0	0	0	0	0	0	0	0	0	0	0	0.155697	0	0	0	0	0	0.603335	0	0	0	0	0	0	0	0
MRPS18C	1.1049	2.5791	2.37609	2.30386	1.62294	1.29747	1.64907	1.49295	1.73131	1.32306	1.1538	2.35616	2.42361	2.09085	2.23395	1.95873	2.39241	1.52854	2.40383	0.961674	2.31768	1.38651	2.97284	2.06877	2.90976	1.92986	2.02615	1.39908	1.62101	1.8343	2.74689	2.93057	1.02233	1.7735	1.88232	1.50766	2.64927	2.03005	1.50571	1.44633	1.713	1.84362	3.16352	2.03946	2.41716	1.55067	2.45776	2.20567	1.67529
AC024028.1	0	0	0.772758	0	0	0	0	0	0	0	0.0363954	0.0352159	0	0.0270089	0.0396732	0.0265982	0	0	0	0	0	0	0	0	0	0	0	0.180798	0.0257123	0	0	0	0	0	0	0	0	0	0.024802	0.0385284	0.879001	0	0.0474102	0	0	0	0	0	0
IGKV2OR2-8	0	0	0	0	0	0	0	0.0712223	0	0	0	0	0	0	0	0	0	0	0	0	0	0	0	0	0	0	0	0	0	0	0	0	0	0	0	0	0	0	0	0	0	0	0	0	0	0	0	0	0
RPS3AP16	0.0750988	0.143048	0.391208	0.206832	0.0214231	0.0444168	0.0525551	0.0273581	0.143825	0.0620731	0.0814587	0.0985233	0.133762	0.0906753	0.0665961	0.0297654	0.104055	0.198407	0.0484694	0.0948909	0.0506676	0.344625	0	0.0382475	0.117722	0.0858854	0.0683849	0.151745	0.0431611	0.119582	0.0861103	0.032288	0.0154979	0.155006	0.152308	0.0607007	0.162508	0.242875	0.083266	0.0646744	0.41806	0.0677011	0.291807	0.0969984	0.0727539	0.0296818	0.0784477	0.0140372	0.0845854
LINC01757	0	0	0.201009	0	0	0	0	0	0	0	0	0	0	0	0	0	0	0	0	0	0	0	0	0	0	0	0	0	0	0.0277956	0	0	0	0	0	0	0	0	0	0	0.480154	0.0367185	0	0	0	0	0	0	0
IGHV4-39	4.00215	12.4426	6.43229	8.51388	137.867	26.8946	7.62964	87.176	11.1006	0.593156	17.5514	302.971	2.34882	3.11041	3.14109	72.9129	915.089	6.0019	67.7226	1.22063	141.642	5.44637	114.192	31.4879	18.79	104.766	4.92616	750.83	205.69	80.5536	107.327	4.47971	65.5032	0.203462	151.91	9.42567	36.3479	29.1137	88.4163	36.1696	25.2166	83.4382	332.565	2.28753	33.3438	16.1452	26.6118	6.31986	29.7198
ZNF681	0.643967	0.524468	0.289587	0.897558	1.05585	0.528592	1.01082	0.614987	0.0230522	0.519339	0.761335	0.992478	0.085757	0.545001	0.829901	1.03585	1.88564	0.0623778	1.60034	0.837583	1.19074	0.86997	0.156393	0.774714	0.0849078	0.650426	0.606673	3.21247	0.0363185	0.0903561	0.173384	0.82672	0.752648	0.175684	1.7874	0.667656	0.909774	0.925283	1.06433	2.4956	1.83577	0.00542554	0.63778	0.0427537	2.03775	0.0606565	0.269702	0.705332	0.0711757
LINC01671	0	0.0419606	0.126834	0.500533	0.00942616	0	0.485609	0.0120376	0.0914091	0	0	0.0260101	0.209263	0.13964	0.351628	0.0261936	0.24609	0.0335765	0.0781972	0.00596457	1.00322	0	0.0150643	0.201947	0	0.113369	0.884627	0.281909	0.0633029	0.0751656	0.151554	0.958952	0.0340953	0.272811	0.0586387	0.0467395	0.122578	0.0904242	0.103805	0.0474279	0.335432	0.059577	1.83255	0.0711321	0.864316	0.0718299	0.158778	0	1.71945
IGHV3-7	3.59187	0.216512	3.29094	0.901594	28.4823	7.2606	0.811365	15.702	2.4091	0.0676452	2.62614	4.15154	0.242949	0.301935	0	5.64951	9.26065	0.0831604	2.93446	0.0984848	7.33911	0.083458	2.33189	3.50814	0.855265	5.42852	0.968808	41.6479	18.3439	6.20553	23.6165	0.14661	2.19558	0.0402192	5.39437	0.330748	2.69861	1.93418	4.4362	0.861423	1.92062	3.81189	206.412	0.117451	2.8014	0.431283	3.22011	0.790357	0.430166
A2ML1-AS2	0	0.144715	0.499919	0	0	0.0449346	0	0	0	0.0251187	0.0412042	0.0398687	0	0.0305775	0	0	0.026317	0	0.130758	0	0.0512583	0	0	0	0	0.0347547	0	0.204685	0.232876	0.069129	0	0.0326644	0	0.0448038	0.0770419	0.0307042	0	0.037801	0.0561578	0.0436189	0.64684	0	0.0536743	0	0.471053	0.0300278	0.0317449	0	0
AC009560.2	0.119212	0	0.392213	0.196995	0.510105	0.528804	0	0.130285	0	0.472967	0.290942	0	0	0	0	0	0.0619412	0	0.230821	0.0645556	0.0603223	0.109411	0.0815215	0	0	0	0	0.160587	0	0.244059	0.307556	0	0	0.527264	1.35998	0	0.33167	0.266912	0	0	0.702665	0	0	0	0.0692936	0.0706752	0	0	0
KRT18P5	0.212014	0.158653	0.685081	0.162662	0.738723	0.483665	0.683562	0.297909	0.493047	0.47315	0.357273	0.286091	1.83419	1.38965	0.429737	0.090034	0.259664	0.360083	0.527794	0.23782	0.490428	0.75054	0.258899	0.277658	0.61043	0.394873	0.239946	0.520196	0.217588	0.620073	0.507907	0.341825	0.553158	0.763573	1.1172	0.587541	0.44942	0.655529	0.486933	1.23897	0.580202	0.218434	0.561688	0.244499	0.316894	0.655402	0.161355	0.484037	0.39913
DNM1P34	0	0	0.104647	0	0.00725876	0.00752485	0	0	0	0	0.00690013	0	0.0251791	0.0204823	0	0.0151281	0.0220355	0	0	0	0.0643786	0.00778459	0.00580023	0	0.00569823	0	0.00926831	0.0114257	0	0	0	0.0109401	0	0.00750294	0.0064508	0.00514178	0	0.0253209	0.0141064	0.00730451	0.216642	0	0	0	0.00493022	0	0	0	0
RPS15AP10	1.33068	0.779897	6.94586	1.14174	3.02217	1.18053	2.04153	1.17461	3.03853	1.57367	2.95613	1.04744	0.790043	1.82296	2.72312	0.425988	0.585037	0.748879	1.51947	0.776019	1.34667	5.77761	0.979966	1.29025	1.16903	2.59878	0.894804	2.82666	1.2354	1.25735	2.55276	1.74934	1.39416	1.49401	2.8804	2.04769	1.89857	2.17722	1.19166	4.67202	2.81556	0.830491	1.62709	1.81787	2.02294	0.758556	0.962319	0.947067	1.66018
AC106795.3	0.107225	0.476564	0.235184	0.118125	0.0917629	0.0634178	0.0750375	0.0390616	0.0228169	0.0354509	0.290764	0.0562681	0.381967	0.17262	0.12678	0.0212493	0.0371421	0.174328	0.645904	0.0387097	0.180856	0	0.0733247	0.245742	0.384188	0.0981009	0.0976392	0.120367	0.0410832	0.146346	0.0614736	0.184401	0.265532	0.189699	0.652391	0	0.0994404	0.426799	0.198144	0.153902	0.210671	0.0966628	0.151505	0.0692465	0.49861	0	0.134408	0.0200421	0
S100A11P10	0	0	0	0	0	0	0	0	0	0	0	0	0	0	0	0	0	0	0.0465616	0	0	0	0	0.110226	0	0	0	0	0.0414622	0	0	0	0	0.0638165	0	0	0	0	0	0	0	0	0	0	0	0	0	0	0
LINC02696	0.0566687	0.0134928	0.163138	0	0.0969938	0.0502747	0.0148716	0.0619324	0.0090441	0.0351298	0.0806766	0.312247	0.193459	0.0684226	0	0	0.0220834	0.215936	0.137154	0.00767182	0.0358437	0.026005	0.00968807	0.432918	0.742381	0.0486062	0.0309615	0.104963	0	0.00966804	0.0852835	0.0548193	0.114022	0.0250642	1.18522	0.00858827	0.0262772	0.0211466	0	0.305016	0.514948	0	0.300265	0	0.0988187	0.18478	0.0621556	0.0238327	0.00957409
AC112907.1	0	0	0.446687	0	0.0309841	0	0	0	0.0231127	0.0179552	0.0589067	0.0569975	0.42991	0.327858	0.0642118	0.107624	0.112871	0.331102	0.186936	0	0	0	0	0.0276586	0.24323	0.0248432	0	0.365781	0	0.148243	0.0311353	0.023349	0.0672436	0.0320264	0.0275353	0.153635	0.0335765	0.162124	0.0401424	0.0623589	0.569072	0.0326386	0.0767343	0	0.0420895	0.236108	0.0453834	0	0
AL050343.2	0.257953	0.348038	0.256372	0.213131	0.680663	0.42909	0.530275	0.340645	0.240148	0.559682	0.690753	0.228429	0.325446	0.324434	0.295466	0.30672	0.128446	0.235903	0.714499	0.221171	0.625441	0.28607	0.433646	0.156007	0.115531	0.354005	0.117446	0.564657	0.395339	0.352068	0.591553	0.138631	0.898306	0.589469	0.465936	0.566854	0.318967	0.633701	0.220463	0.777515	0.665194	0.174408	0.592276	0.451175	0.54353	0.331346	0.148201	0.759396	0.138006
AC113208.4	0	0	0	0	0	0	0	0	0	0	0	0	0	0	0	0	0	0	0	0	0	0	0	0	0	0	0	0	0	0	0	0	0	0	0	0	0	0	0	0	0	0	0	0	0	0	0	0	0
PRR23D1	0	0	0.0101328	0	0	0	0	0	0	0.00610952	0	0	0	0	0	0	0	0	0	0	0	0	0	0	0	0	0	0	0	0	0	0	0	0	0	0	0	0	0	0	0.0121022	0	0	0	0	0	0	0	0
AC022087.1	0	0	0	0	0	0	0	0	0	0	0	0	0	0	0	0	0	0	0	0	0	0	0	0	0	0	0	0	0	0	0	0	0	0	0	0	0	0	0	0	0	0	0	0	0	0	0	0	0
TTC5	0.858176	0.89215	1.478	0.709059	1.24645	0.881089	1.16941	0.752953	2.45759	1.13193	1.14718	3.15398	3.00445	2.39463	1.07364	1.46954	1.99399	1.57701	1.67592	2.36287	2.35879	1.20548	1.13927	0.715619	2.42523	1.45834	1.10835	3.65125	1.70541	1.94389	1.18843	0.999062	1.82587	1.02108	2.05609	1.12595	1.56746	2.02517	2.02698	2.21369	2.73102	1.1986	1.48796	0.8014	1.36651	3.05384	2.02142	1.45722	2.22723
PLA2G4A	0.904433	10.0451	10.7168	3.18576	1.93212	1.41171	2.20575	0.720893	15.7411	2.14826	1.07876	10.8502	1.48981	0.324323	6.15697	4.28145	6.21515	26.4969	2.95375	2.51145	2.94549	1.06101	21.2052	11.294	0.406596	2.30043	3.68566	1.6672	9.79411	13.8849	5.76614	5.23196	9.30838	5.10106	0.563732	5.36732	1.57033	4.6844	5.08559	2.43623	1.62334	10.8263	4.88591	6.82021	5.12672	6.1441	15.2839	1.65875	0.303307
FP475955.4	0.00982448	0.0187136	0	0	0	0	0	0	0	0	0.0239771	0	0.00583295	0	0	0.0058409	0.00510471	0.0119796	0	0.0106403	0.0149138	0	0.00671836	0.00750536	0	0.0134827	0.0214708	0	0.0338782	0.00670447	0	0	0.0121647	0	0	0.017867	0.0273336	0.0146645	0.00544646	0.0169215	0.0193027	0	0	0	0.0114213	0	0.00615755	0	0.00663932
HNF1A-AS1	10.1933	0.110977	38.2662	0.125578	23.6555	10.0994	10.9607	12.5022	14.6769	0.0477379	20.8836	0.0279154	0.0541425	0.0611708	8.75171	0.00903607	4.59614	0.015444	0.0392377	0.00548697	0.0615259	36.5054	3.03144	0.011611	0.163372	0.0590983	0.0442881	0.160379	6.90947	0.0726042	24.4288	2.63016	0.0156826	17.227	37.9838	5.49747	0.0704767	0.102089	0.0477465	0.122165	1.58766	8.03829	3.54342	14.0361	0.135463	0.0180214	0.0285778	0.0312499	2.59178
DCLRE1B	0.620264	2.07467	3.23655	1.62356	0.891777	0.867238	1.92726	0.542301	1.4825	1.58972	0.78313	2.55447	2.5189	3.27126	3.22982	6.34271	4.53259	2.51402	6.04008	2.37538	4.27853	1.76702	4.22124	3.73013	5.2471	3.32318	3.74403	3.64629	2.89462	2.89187	2.82066	2.02567	3.11198	4.90736	1.07178	6.15753	2.63686	3.74778	4.67374	3.16226	11.7723	3.40419	3.51264	5.51184	4.25435	3.29189	3.70094	4.58555	4.30572
FAM225B	0.010558	0.00251384	0.0151971	0.00218085	0.0271064	0.00234167	0.00277072	0	0.00505503	0.0170171	0.0450926	0.0166214	0.029775	0.00956087	0.0374504	0.0345234	0.0493724	0.0305756	0.173762	0.0586029	0.0133561	0.01938	0.0144399	0.014115	0.014186	0.0724466	0.0461476	0.174224	0.0106189	0.00720502	0.0612869	0.0136179	0.0245116	0.0420274	0.0240892	0.0992051	0.00244786	0.303367	0.00731636	0.0409159	0.0311157	0.0166564	0.0335654	0.00852299	0	0.00469451	0.0115802	0.0148009	0.0820525
AC004076.1	0.0190182	0.0362257	0.156427	0.0314272	0	0.202468	0.0399275	0.0831388	0.182114	0.0754538	0.0928296	0.104791	0.112914	0.103333	0.13492	0.0226136	0.029645	0.057975	0.049098	0.0308962	0.202091	0.0349095	0.0260108	0.0726443	0	0.0391497	0.0831263	0.089666	0.207674	0.103828	0.147196	0.110385	0.0941933	0.0168232	0.115713	0.069174	0.0529124	0.0709688	0.042173	0.0163783	0.0747322	0.0514344	0.020154	0.184231	0.0331639	0.101475	0.0595989	0.0319933	0
AC007785.2	0	0.0388727	0.0167857	0	0	0	0	0	0	0	0	0	0.0181747	0	0	0	0	0.0124422	0.151471	0.0221025	0.0258164	0.00936507	0	0	0	0	0	0.0137454	0	0	0	0	0.00631725	0	0	0.0061857	0	0.0304617	0	0.149388	0.300723	0	0	0	0	0.0120989	0	0	0
AC010319.5	0	0.073597	0.593228	0	0	0.0228521	0	0	0	0.0127745	0	0.0608274	0	0.0622024	0	0	0.0133839	0.0314088	0.0332495	0	0	0.0236409	0.0176147	0	0.0173049	0	0.0281468	0.0867464	0	0.0527348	0	0.0332238	0	0.0227856	0	0	0.0477768	0.0192242	0.0285598	0.022183	1.74601	0	0.0818904	0.03327	0.0149725	0	0.0161443	0.0288881	0
ZNF530	0.323313	0.434059	0.900315	0.244605	0.590051	0.35595	0.641975	0.28523	0.673902	0.368978	0.649629	0.548853	1.64203	1.52622	0.922301	0.632235	0.376461	0.294488	0.776852	0.493601	1.06044	0.779374	0.322318	1.02071	0.570493	0.767123	0.606553	0.425031	0.727592	0.443932	1.62134	0.560208	0.588432	0.585779	0.645838	0.746199	0.643031	1.56697	0.380069	0.650799	0.658191	0.210698	0.81321	0.108172	0.36454	0.572724	0.488285	1.03536	0.0500165
AC067942.3	0	0.0514366	0.177688	0	0	0	0	0	0	0	0.0439359	0	0	0.0652094	0	0	0.0561236	0.0329272	0	0.0292462	0.0273283	0.0495676	0	0.0412587	0.181415	0	0.0295075	0.254632	0	0.0368561	0	0	0	0	0	0	0	0	0	0	0.901947	0.0973749	0	0.0348783	0	0	0	0	0.109494
C5orf15	14.885	10.0557	35.5011	6.90962	18.0232	9.40284	18.4298	8.78663	12.7437	14.5677	16.9227	17.1303	18.7628	18.8057	16.9507	46.3832	49.8565	16.9985	27.9455	29.344	27.3013	10.6757	41.6928	12.3333	19.5173	25.8834	32.8126	45.5501	25.4416	11.0117	21.7209	9.56305	22.5385	21.4286	26.7238	18.9081	12.8386	61.9553	29.4455	56.6907	33.3848	25.1056	32.3349	23.5368	22.0855	12.8446	13.1237	28.9556	40.8205
RSU1P2	0	0	0.068763	0.0148017	0.0102208	0	0	0	0.00381211	0.0118458	0	0	0	0.0108151	0	0	0	0.0145628	0.00770812	0	0.00302164	0.0109612	0.00816709	0	0.00401174	0.00409753	0.00652518	0.0241321	0.00343197	0.00407511	0.00513532	0.0115532	0.00369696	0	0.0181663	0	0	0	0	0.0154278	0.246383	0.0107666	0.0316406	0	0.0104131	0	0.011228	0	0.0040355
RNF212B	0.294353	0.0452162	0.538888	0.0156907	0.292536	0.168478	0.289053	0.134904	0.0727393	0.0565079	0.378502	0.082216	0.169124	0.166238	0.0589414	0.0225807	0.0296018	0.573116	0.116438	0.107979	0.221016	0.0522879	0.090905	0.0217615	0.350847	0.110763	0.0778173	0.409305	0.0272857	0.505424	0.089822	0.128595	0.0646636	0	0.779923	0.0287805	0.0440294	0.354327	0.136862	0.0899494	1.49247	0	0.0704361	0.0245283	0.0441541	0.292724	0.107122	0.0159733	0.0192505
FNIP1	3.23219	2.76182	5.91435	1.85699	5.24358	4.68234	5.13198	3.24993	6.39758	5.80015	4.11739	2.17024	3.58662	3.47607	4.46419	8.64803	6.70488	3.31235	5.01423	3.25665	3.25485	2.86707	6.73695	1.69065	2.16812	4.44756	1.95424	6.17949	4.44244	2.31324	4.80977	2.33531	5.39659	4.4662	3.3681	5.17379	2.13001	5.67516	4.88699	5.11128	5.03249	4.21869	5.3087	2.80276	3.92065	2.74371	2.28191	4.90451	5.86083
SNRPCP17	0	0	0	0	0	0	0	0	0	0	0	0	0.169867	0.11515	0	0	0	0	0	0	0	0	0	0.0728569	0	0	0	0	0	0.0650824	0.0820148	0	0.0590431	0.168725	0	0	0	0	0	0	0.281066	0	0	0	0	0	0	0	0
Y_RNA	0	0.16625	0.143578	0	0.746939	0	0	0.381548	0.111436	0.17314	0.142007	0.27481	0.103639	0.421532	0.154796	0	0.0906997	0.106425	0.901299	0.0945278	0.264987	1.44189	0.358112	0.400062	0	1.91647	0.190745	0.823006	0.300971	0.119124	0.150116	0.337726	0.10807	0.617652	0.929318	0.423279	0	1.56334	0.193544	1.05231	1.88632	0	1.47988	1.91644	1.52198	0.724421	0	0.587305	0.235933
AC026271.1	1.85645	1.86477	0.990134	1.23429	1.84939	1.08083	1.32454	1.61677	0.907362	1.4817	1.56924	3.55051	2.96217	1.865	3.89701	2.45747	2.49438	5.46465	1.29177	4.20971	1.54117	3.02164	2.80681	4.74218	2.77694	4.32912	5.72915	2.5203	2.86741	3.36517	3.66694	1.59944	1.87663	2.82251	5.01887	1.32761	2.6632	3.30142	2.37996	7.26934	2.56462	2.39269	2.39766	1.3394	2.47853	4.05848	2.34526	3.48897	3.5579
ADAM29	0.00328197	0.00312574	0.0323936	0	0.0112348	0	0.00344515	0	0	0	0.00800981	0.0025834	0.00389712	0.00594405	0	0	0.00170528	0	0.00211821	0	0.00166071	0	0.00224434	0	0	0	0	0.0088421	0.00943114	0	0.0028224	0	0.00609561	0	0.0224646	0	0.00608739	0.0195953	0.0036389	0	0.370775	0	0	0.00423903	0.0019077	0.00778293	0	0	0.00665381
AC018695.4	0.31213	0.486445	0.466784	0.562678	0.607091	0.578998	0.893589	0.403145	0.778921	0.619181	0.507846	0.379708	0.876042	1.25052	0.35228	0.354269	0.64872	0.501698	0.604354	0.445611	0.904571	0.859412	0.679149	0.455223	0.457513	0.27259	0.201542	0.821812	0.603399	0.445375	1.34211	0.292794	0.368912	0.200804	0.884808	0.928879	0.394731	0.741206	0.943842	0.904159	1.05927	0.588348	0.661541	0.586401	0.874166	0.92524	0.337906	0.795575	0.575279
AC006003.1	0.0318935	0	0	0	0	0	0	0	0.0203603	0	0	0	0.0757426	0.0385086	0	0	0	0	0	0	0.0161384	0	0	0	0	0	0.0174253	0	0	0.0217649	0.0548549	0	0	0	0.0485125	0	0	0.0238029	0	0	0.0313314	0.0575036	0	0.0823879	0	0	0	0	0
AC108037.1	0	0.044019	0.0760318	0	0	0	0	0	0	0	0	0	0	0	0	0	0	0.0281789	0	0	0	0	0	0	0	0	0	0	0	0	0	0	0	0	0.0351515	0	0	0	0	0	0.272428	0	0	0	0	0	0	0	0
THOC7	11.6384	20.4779	21.6693	15.2119	11.4044	11.0933	13.2524	10.4917	19.6448	11.2013	10.9123	36.4634	12.9544	13.8009	21.6423	14.2556	17.2134	16.4964	14.3228	11.2755	13.7247	29.1179	22.4674	27.1253	24.1117	24.8604	27.2612	15.0798	16.9048	15.8547	12.0066	16.6581	31.9693	29.0144	24.0789	32.4928	23.2434	17.2657	12.9648	18.1204	15.9764	15.5403	17.0949	15.8815	23.8494	18.6205	18.1674	10.5513	17.6114
FAAP24	0.338219	0.919217	1.79806	0.368056	0.494177	0.365923	0.883258	0.297511	1.29022	0.388651	0.583847	2.60385	1.87092	1.34961	1.54352	1.75087	1.53018	2.35878	5.68085	1.76452	2.492	1.32494	1.29182	3.43457	2.53267	2.6208	2.31663	7.01743	2.1951	1.95343	1.66002	1.42577	1.06739	4.39289	1.19831	3.39552	3.08309	3.21375	2.80336	3.88598	3.23344	2.20868	1.72215	1.11343	2.04267	2.97349	1.58727	1.35534	2.0125
KANK3	2.03449	1.31076	0.769584	1.11016	2.42545	3.32031	2.11852	1.7003	0.597303	3.96304	2.56672	0.689394	2.17359	0.643675	0.800772	0.549799	0.816852	0.640093	1.15158	0.665745	0.671635	0.449336	0.766311	1.13036	1.16214	0.865985	0.430954	1.87959	0.550246	0.445472	2.50745	1.98915	0.905936	0.235787	1.25771	0.64964	0.373321	0.807914	1.7853	1.52254	0.619898	0.33347	6.21433	1.53521	0.550184	0.435378	0.637565	1.13169	0.56981
AC092608.2	0	0	0.442589	0	0.0767497	0	0	0	0	0	0.0729578	0	0	0	0	0	0	0	0	0	0	0	0	0	0	0	0	0.120808	0	0.0612013	0	0	0	0	0	0	0	0.066932	0.0497177	0.2317	0.616712	0	0	0	0	0	0	0.0502891	0
SNX24	4.82434	4.24851	3.07572	9.1188	4.52927	2.24261	5.677	3.58719	1.50122	1.90093	4.02325	2.57934	3.1226	3.48767	4.42465	3.61144	2.55247	2.15897	5.21433	2.62441	1.56892	1.20297	1.16371	3.48779	3.76644	5.48705	2.61477	3.22711	1.3072	2.07457	3.75097	5.13572	2.65262	3.72192	1.77591	1.22524	4.95929	2.67573	3.25154	3.65669	2.10456	4.21011	2.14186	1.60759	4.45283	2.82422	4.76334	1.7757	4.64848
AC025881.1	0	0	0	0	0	0	0	0	0	0	0	0.0901719	1.04287	0.27663	0	0.0227019	0.0793622	0	0	0	0.734235	0	0.0261124	0.0875137	0.205225	0.524035	0.166902	0	0	0	0	0	0.0472806	0.0337779	0.203288	0	0.283302	0.0284984	0.338702	0	0.525169	0	0	0	0.443912	0.973441	0.0957307	0	0
PKP4-AS1	0.0366118	0.0760778	0.169732	0.0935003	0.0826033	0.0383864	0.0908396	0.0545625	0.0956143	0.0825316	0.16246	0.188633	1.17182	0.92229	0.106255	0.0850878	0.0864689	0.0933442	0.313629	0.135178	0.136418	0.314637	0.0978702	0.0508535	0.288448	0.105057	0.0400065	0.181583	0.156856	0.279376	0.154563	0.103031	0.32145	0.0824378	0.149349	0.217909	0.277803	1.20724	0.154993	0.103188	0.268115	0.0780127	0.0529067	0.126818	0.619089	0.124313	0.567409	0.0690555	0.0202435
TMEM143	3.40724	0.97603	2.86768	1.24392	2.75768	2.2917	3.10531	2.31506	3.35206	1.75525	4.64553	2.74854	1.97902	1.62326	2.2017	1.41641	1.9927	2.69891	5.23002	1.21862	1.8631	1.86174	1.93986	1.90883	2.42389	2.61347	1.07943	2.13123	2.81134	2.43334	2.40316	1.23325	2.84527	2.09344	2.69982	2.03988	2.08209	2.19203	2.2491	1.14642	2.92685	3.48116	3.58273	2.1356	3.39297	3.10986	1.53624	1.55811	0.885338
CPA3	2.18993	2.31743	5.69961	3.60133	15.8713	5.79097	6.62992	8.52123	1.6344	16.3171	6.46348	10.7426	6.19949	1.89051	0.694238	0.905719	8.12449	3.61847	1.3656	3.51758	5.13914	0.767064	3.76922	2.60243	4.16492	6.21402	1.75139	3.38466	0.936355	2.62073	38.4935	5.0693	2.92117	0.0655086	5.51959	2.23183	2.54113	1.53965	3.4486	1.84951	2.51509	2.90886	7.63482	0.471424	1.28523	1.94433	1.17363	1.4653	0.428969
SH3BGRL	30.7347	30.4273	62.8153	28.4861	41.6616	131.26	33.2159	26.8196	41.9441	119.047	35.3578	47.7377	32.8478	11.7363	17.736	11.2299	32.856	22.8667	63.9617	21.8589	54.5094	33.7998	9.55713	47.964	16.8399	56.8986	37.9146	47.0885	21.6142	12.4327	49.5561	17.2107	39.1694	19.0657	57.3725	11.6512	16.0538	44.6222	35.9729	63.8399	47.732	32.4882	87.8458	33.0993	26.0724	20.9378	19.4014	36.3911	32.9733
AL137067.2	0	0	0	0	0	0	0	0.163104	0	0	0.121411	0	0	0	0	0	0	0	0	0	0.0755179	0	0	0	0	0	0	0	0	0	0.256688	0	0	0	0	0	0	0.334149	0	0	0	0	0	0	0	0	0	0	0
PDSS2	3.93902	3.87008	12.0831	3.7154	4.76032	3.51667	6.94198	3.88584	12.821	3.23029	4.40765	3.62978	1.53151	1.72865	6.20889	4.98568	7.19314	4.1564	3.4422	3.95062	3.26066	4.88121	12.2015	4.43961	6.01186	3.34528	5.16129	4.33347	8.47156	4.17996	4.41096	4.77233	3.14774	5.16273	10.4341	4.50103	4.2488	5.76809	2.54811	7.86522	4.83823	3.41184	3.89985	3.56331	5.05395	3.26525	3.13361	3.28388	10.0791
LINC01569	0.387569	0.336309	1.00593	0.220599	0.456982	0.374402	0.506288	0.611821	1.85288	0.277633	0.756705	0.867769	0.552254	0.566747	0.504077	0.455719	0.684683	0.71938	0.92274	0.0746228	1.84783	1.7074	1.3664	0.815869	1.83419	0.419598	1.58579	2.30877	1.17808	0.470199	1.01471	0.799831	1.31169	1.14279	1.21835	0.24539	0.774774	1.86407	1.71887	2.55149	2.09829	1.81684	0.994842	0.572896	2.29786	0.857817	0.588385	0.144886	0.250276
LINC02881	0	0	0	0	0.0195233	0.0101195	0	0	0.00728171	0.0848525	0.00927935	0.00897861	0	0.0206585	0	0	0	0.0208629	0	0.00617684	0	0.0523439	0	0.00871392	0	0.0156538	0	0.0845094	0	0.0155681	0.0196185	0.00735615	0	0	0.0260252	0	0.0952052	0.0255388	0	0	0.0448219	0	0	0.0147327	0.00663019	0	0	0.00639616	0
MTCO2P19	0.0326935	0.0311372	0.134454	0.0270126	0.027979	0	0	0.0357302	0.083484	0.0324275	0.0531933	0.0514694	0.0970532	0.0592119	0.0579839	0	0.0169872	0	0.0844026	0.0177042	0	0.150029	0.0223571	0	0.0219639	0.269203	0.0357248	0.198182	0.075159	0.0892434	0.0843463	0.126506	0.121443	0.0289202	0.298376	0.0198191	0.0909597	0	0	0.084466	1.22046	0	0	0	0.0190036	0	0.0409817	0.0549984	0.0883762
AL354718.2	0	0	0.0866885	0	0	0	0	0	0	0	0	0	0	0	0	0	0	0	0	0	0	0	0	0	0	0	0	0	0	0	0	0	0	0	0	0	0	0	0	0	0.103537	0	0	0	0	0	0	0	0
RAB9B	0.328627	0.794879	0.248848	0.616318	1.15174	6.59916	0.498285	0.376254	0.0432901	5.84905	0.768082	0.184771	1.12421	0.566841	0.217409	0.0806319	0.143648	0.378452	1.60252	0.141237	0.374809	0.00957496	0.0713422	0.0398497	0.31189	0.225497	0.190949	0.614839	0.119917	0.0996726	0.645965	0.0672809	0.833189	0.184571	3.53478	0.113838	0.0532135	2.14118	0.156157	0.323441	0.507313	0.0376198	0.602532	0.0943241	0.42752	0.0804053	0.385783	0.778059	0.0810783
CLSPN	0.303504	0.980726	2.60632	0.400033	0.429804	0.173095	4.4148	0.213232	2.70791	0.318953	0.546719	3.19675	3.2714	3.95684	2.1307	11.3592	6.24408	2.40552	3.61219	4.11862	7.22538	3.07403	6.12266	6.76811	5.31834	5.05522	4.20083	4.70168	3.13145	4.59606	3.43345	2.77754	3.17863	5.6188	2.85785	4.31273	3.09281	4.65699	4.83734	7.00422	6.19382	4.58943	2.69556	4.65744	3.41072	4.06993	3.00054	11.0785	6.89058
HIGD1AP17	0	0	1.68964	0	0.303106	0.18853	0.223073	0.0774155	0.226102	0.175649	0.0576261	0	0.252338	0.213821	0	0.0842275	0.0736113	0.172749	0.0914361	0.0383591	0.107531	0.455088	0.0484403	0	0	0	0.116106	0.477105	0.0814222	0.193361	0.121834	0.502511	0.0438545	0.187981	0.269368	0.128824	0.131386	0.105733	0.235619	0.0610033	2.36598	0	0	0.0914924	0.164698	0.167982	0	0.119163	0.0478704
AP002353.1	0.0244537	0.0232896	0	0.0606137	0	0	0	0	0.00780541	0.018191	0.00994672	0.0192487	0	0.00738143	0.0108425	0.00726916	0.0254118	0.0149089	0.0236739	0	0.0247476	0	0.0250835	0.0373625	0.00821415	0.0587287	0.0200408	0.0576465	0	0.0166878	0.0946325	0	0.0227089	0.0648941	0	0.022236	0	0.0365008	0.00677827	0.0210593	0.540511	0.0220449	0.025914	0	0	0	0.0229897	0.00685617	0.0413141
RCC1L	7.39442	10.7789	6.73735	6.52918	7.13359	8.07714	9.63044	5.63192	6.84722	8.25623	7.67949	12.1288	16.125	13.3978	7.25964	18.2495	10.2915	14.4024	12.8287	11.0362	11.2014	7.41088	11.0882	13.1773	11.6977	12.6576	16.4477	9.39278	5.46549	12.9603	11.1553	8.95152	9.40384	8.93565	7.39202	12.2359	10.82	14.772	11.0838	13.2296	12.322	16.2555	10.2308	10.4354	7.76478	14.4442	10.7642	8.24317	19.1477
OR8J2	0	0	0.203553	0	0	0	0	0	0	0	0	0	0	0.0498013	0	0	0	0	0	0	0	0	0	0	0	0	0	0.0972328	0	0	0	0	0	0	0	0	0	0	0	0	0.384934	0	0	0	0	0	0	0	0
C6orf89	11.3362	10.2055	14.1944	8.21983	16.255	17.6614	12.5569	12.9073	20.2567	18.8474	14.4422	7.51016	10.1685	11.9042	12.7572	8.57502	11.8482	9.73709	11.6177	18.1856	12.4051	12.1473	14.2183	11.2323	7.1452	11.4505	8.30381	10.19	19.6022	7.63978	22.7663	9.49928	10.7483	12.3298	22.6824	10.2726	9.38184	10.349	7.7331	17.1512	7.45743	9.19902	13.1028	20.7176	12.8149	6.35595	8.48064	11.8218	12.7514
AP001086.1	0.913585	1.8562	1.40268	1.20774	0.469106	0.216134	0.383603	0.332814	0.194406	0.30205	0.247738	4.50653	0.650891	0.220615	1.02619	0.796619	0.63292	1.29965	1.06134	0.494725	0.585558	2.12415	0.374847	1.39586	1.92311	1.96423	1.06484	0.410221	0.350039	0.581889	1.20467	0.353508	1.47056	2.42443	0.880102	0.775352	1.24264	1.18184	0.675293	0.314708	1.73514	1.48246	1.3554	0.589998	0.637242	1.2999	0.877978	0.512291	1.07015
ICA1L	0.33759	0.393554	0.828465	0.135655	0.87304	1.6988	0.74167	0.344754	0.373319	2.01912	0.618304	0.933699	0.800635	0.784039	0.530029	0.224834	0.300016	0.849154	1.80617	0.541443	0.384587	0.52994	0.121105	0.463657	1.05095	0.41013	0.241896	0.721897	0.84712	1.18085	0.715482	0.216525	1.65717	1.08191	4.26795	0.313126	0.497849	1.00092	0.381463	0.554452	1.11272	0.312651	0.533694	0.300221	0.295953	0.409033	0.502952	0.397226	0.201961
NPIPA1	0.279676	0.636734	0.751456	0.215674	0.501487	1.24296	0.436179	0.299832	0.283965	0.737093	0.53955	0.847042	1.44067	1.47456	0.262184	0.258122	0.262955	0.574872	0.531202	0.388002	1.08094	0.750497	0.316934	0.956371	0.343571	1.0162	0.78876	1.2594	0.549567	0.696178	0.703216	0.264537	0.763499	0.76811	0.769789	0.486021	0.550856	1.09136	0.493194	1.29373	0.826859	0.47784	0.781875	0.407677	0.74316	0.366356	0.467437	0.857326	0.277205
AC107033.1	0	0	0	0	0	0	0	0	0	0	0	0	0	0	0	0	0	0	0	0	0	0	0	0	0	0	0	0	0	0	0	0	0	0	0	0	0	0	0	0	0	0	0	0	0	0	0	0	0
RN7SL632P	0	0	0.0604538	0.121455	0	0	0	0	0	0.0364504	0.0597925	0	0.0436374	0	0	0	0	0	0	0	0.0371912	0	0	0	0	0	0	0.198017	0	0	0	0	0	0	0	0.0891113	0	0	0	0	0.722036	0	0.0778882	0	0	0	0	0	0
ASS1P10	0.125728	0.164647	0.103413	0.0389555	0.147947	0.055771	0.148477	0.103055	0.0601971	0	0.102282	0.0247417	0.0186617	0.0189757	0.111493	0.00934356	0.0489953	0.143726	0.243438	0.0340422	0.0715721	0.014424	0.225691	0.168086	0	0.05392	0.0343464	0.0423412	0.0270971	0.075075	0.337883	0.0202708	0.0194596	0.097315	0.286863	0.0571631	0.0583	0.0234585	0	0	0.339659	0.354197	0.0499637	0.131943	0.146163	0.00931731	0.0492505	0.00881272	0.0106208
RN7SL162P	0.0669545	0	0.55071	0	0.0572994	0.2376	0.140567	0	0	0.132819	0	0.105406	0.119256	0	0	0	0	0.0408207	0.0864259	0	0.0338796	0	0	0.0511495	0	0	0	0.180385	0.0384804	0.0456914	0.230316	0.0431796	0.124355	0	0.101843	0.0405884	0.0620935	0.0999396	0	0.0576606	1.84169	0	0	0	0	0	0.0419641	0.0750892	0
AC114786.4	0	0	0	0	0	0	0	0	0	0	0	0	0	0	0	0	0	0	0	0	0	0	0	0	0	0	0	0	0	0	0.0461897	0	0	0	0	0	0	0	0	0	0	0	0	0	0	0	0	0	0
KRTAP5-1	0.103772	0.039533	1.87779	0.0171482	0.497325	0.331429	0.392155	0.158776	0.76846	0.0823424	0.135073	0.130695	0.0123223	0.175415	2.09813	0.0123391	0.129406	0.215111	0.0669755	0.0224779	0.157529	6.0764	0.340625	0.110987	0	0.0569652	0.136073	0.0978521	0.202778	0.198287	1.21368	0.0803086	0.0899436	1.68904	3.40947	2.75536	0.153981	0.139406	0.138069	0.589828	0.509718	0.299361	0.197945	1.40735	0.132702	0.147653	0.0650399	0.104742	0.252463
AC011451.1	0.675827	1.47121	0.635288	0.717936	0.578371	0.770879	0.962796	0.527572	0.924508	1.4843	0.903236	1.55793	0.659195	1.36972	0.342463	0.889692	0.451483	0.559194	2.27439	4.5224	1.3679	0.620268	1.81562	2.32333	1.23237	1.9212	2.16272	1.82077	1.22073	0.527087	0.332109	0.653771	0.777037	2.60482	1.3217	0.585274	1.70121	1.26097	1.63246	5.11343	1.37526	0.348145	1.58584	0.155876	1.09433	0.658239	0.242045	2.13847	1.1418
AL049873.1	3.95174	8.96337	3.89188	6.44424	2.49192	3.22908	2.18327	3.97784	4.01645	3.32649	3.5109	14.8573	4.01325	2.41708	7.33142	2.41124	3.78237	18.7354	5.03385	5.34987	2.07855	15.9869	3.23571	7.15005	9.46657	6.63629	7.01699	4.5528	3.1079	3.9387	5.45529	2.17965	3.99169	8.50915	6.56454	8.73125	6.70279	9.27471	3.43026	3.58232	8.47932	8.15618	13.0591	4.56683	4.83581	4.56231	5.24685	4.84006	5.02487
HK2-DT	0.102667	1.81591	0.20508	0.181773	0.163172	0.104095	0.508065	0.240435	0.131082	0.436421	1.06191	1.63937	2.84747	1.47868	0.637301	1.151	2.75869	1.04621	0.766747	1.04044	0.64567	0.161532	0.501483	0.997205	0.936062	1.16742	2.98095	3.34883	0.404607	1.63145	0.933357	0.558063	1.33478	1.25847	0.312329	0.489009	2.02668	8.35189	1.56926	2.74089	1.12384	0.436324	1.15015	0.161021	1.15943	1.13038	1.13067	0.855329	0.396466
MIR509-2	0	0	0.353422	0	0	0	0	0	0	0	0	0	0	0	0	0	0	0	0	0	0	0	0	0	0	0	0	0	0.246951	0	0	0	0	0	0	0	0	0	0	0	0.63317	0	0	0	0	0	0	0	0
[truncated: 8,800 more rows]
[truncated: 122 more columns]
