# Supplementary material for: Construction of a novel necroptosis-related lncRNA signature for prognosis prediction in esophageal cancer
Source: BMC Gastroenterol. 2022 Jul 15;22:345. doi: 10.1186/s12876-022-02421-8 (PMC9287891; doi:10.1186/s12876-022-02421-8)
Supplement: Supplementary file 2 — Additional file 2: Table S2. 171 samples of transcriptome data containing EC and normal samples from the TCGA database.. [file 12876_2022_2421_MOESM2_ESM.xls]

## Sheet: Sheet1
id	TCGA-L5-A4OR-11A-11R-A260-31	TCGA-IC-A6RF-11A-21R-A336-31	TCGA-V5-A7RE-11A-11R-A354-31	TCGA-IC-A6RE-11A-12R-A336-31	TCGA-L5-A4OG-11A-12R-A260-31	TCGA-L5-A4OO-11A-12R-A260-31	TCGA-L5-A4OF-11A-12R-A260-31	TCGA-L5-A43C-11A-11R-A24K-31	TCGA-V5-AASX-11A-11R-A38D-31	TCGA-L5-A4OQ-11A-12R-A260-31	TCGA-L5-A4OJ-11A-12R-A260-31	TCGA-LN-A7HZ-01A-31R-A354-31	TCGA-V5-A7RC-06A-11R-A406-31	TCGA-V5-A7RC-01B-11R-A406-31	TCGA-R6-A6L4-01A-11R-A31P-31	TCGA-LN-A49O-01A-11R-A24K-31	TCGA-R6-A8W5-01B-11R-A37I-31	TCGA-LN-A9FQ-01A-31R-A38D-31	TCGA-LN-A49P-01A-11R-A24K-31	TCGA-LN-A9FR-01A-11R-A38D-31	TCGA-LN-A4A8-01A-32R-A260-31	TCGA-IG-A4QS-01A-11R-A260-31	TCGA-L5-A8NM-01A-11R-A37I-31	TCGA-LN-A7HV-01A-21R-A354-31	TCGA-VR-A8EZ-01A-11R-A36D-31	TCGA-IG-A3YC-01A-11R-A24K-31	TCGA-Z6-AAPN-01A-11R-A406-31	TCGA-LN-A49W-01A-11R-A260-31	TCGA-L5-A8NE-01A-11R-A37I-31	TCGA-Z6-A9VB-01A-21R-A37I-31	TCGA-L5-A8NV-01A-11R-A37I-31	TCGA-R6-A6Y0-01B-11R-A336-31	TCGA-IG-A625-01A-11R-A31P-31	TCGA-R6-A6XQ-01B-11R-A336-31	TCGA-2H-A9GG-01A-11R-A37I-31	TCGA-2H-A9GN-01A-11R-A37I-31	TCGA-VR-A8EX-01A-11R-A36D-31	TCGA-IG-A5S3-01A-11R-A28J-31	TCGA-Z6-A8JD-01A-11R-A36D-31	TCGA-2H-A9GQ-01A-11R-A37I-31	TCGA-LN-A9FO-01A-11R-A38D-31	TCGA-L5-A8NJ-01A-11R-A36D-31	TCGA-IG-A7DP-01A-31R-A336-31	TCGA-VR-A8EQ-01A-11R-A36D-31	TCGA-LN-A49S-01A-11R-A24K-31	TCGA-LN-A8HZ-01A-11R-A36D-31	TCGA-VR-A8EW-01A-11R-A36D-31	TCGA-LN-A49X-01A-31R-A260-31	TCGA-R6-A6DN-01B-11R-A31P-31
AL512326.4	0	0.369934	0.425979	0.106977	0	0	0	0	0	0	0	0.203832	0	0	0	0.153952	0	0.157876	0.0835642	0.140227	0	0	0.0885399	0	0.086983	0	0.14148	0.087206	0	0.353428	0.222689	0	0	0.458126	0	0.0784888	0.120075	0	0	0.111503	1.01755	0.116721	0.137207	0	0	0	0.0811492	0	0.0874983
AC104332.1	0.0735911	0.0233627	1.47289	0	0.293902	0.217626	0.1545	0.187662	0.0626392	0.0243308	0.0199558	0	0.101948	0.192519	0.0217531	0.0145839	0.0382373	0.0299113	0.0316642	0.0132837	0	0.18011	0.0670993	0.0374797	0.0494395	0.0336645	0.0402073	0.214787	0.140982	0.0502204	0.147668	0.189839	0.0303735	0.216992	0.0932816	0.133835	0	0.0915381	0.14959	0.0211253	1.90375	0.088456	0.0259953	0.0792092	0	0.0436289	0.0461237	0.0550214	0
KCNV1	0.00280136	0	0.0967747	0	0.0167818	0.0149117	0.00882193	0.0275541	0	0.00138928	0.0113948	0.0418967	0.783373	0.016912	0.00248419	0	0.0844226	0.0580697	0.0180802	0.00455099	0	0.00514213	0	0.00856035	0.387691	0.00384448	0.0352027	0.020755	0.00161001	0.00573516	0.00240909	0.00180663	0.0190776	0.0123902	0.0724386	0.0237749	0	0.0940827	0.0745445	6.27011	0.379775	0	0	0	0.00814168	0.0498241	0.00351154	0.00157086	0
AC109927.1	0	0	0.411705	0.0486553	0.0503959	0.0261216	0	0.0643575	0.0375929	0.0146021	0	0.0231767	0.0349625	0.0533263	0	0.0175051	0	0.0179513	0.0190033	0.0318889	0.0446966	0	0.140944	0.0449869	0.0197808	0.0202038	0.0321739	0.515618	0.0676883	0.100466	0.101283	0.0759545	0	0	0.111966	0	0.0273062	0.0439493	0	0	0.983448	0	0	0.019015	0.0171147	0.0523678	0	0.0165106	0.019898
AC068657.1	0.319456	0.0608498	0.630617	0.105579	0.437423	0.0566822	0.134136	0.0698257	0.0407871	0	0.103953	0.201168	0.1138	0.308573	0.0566575	0	0.132789	0.350578	0.20618	0.172992	0.0646591	0.351833	0.305839	0.0488094	0.0858459	0.219204	0.209446	0.43033	0.367198	0.392409	0.219778	0.164816	0.0791101	0.169552	0.388734	0.232388	0.23701	0.572203	0.106259	0.44018	1.4436	0.23039	0	0.123784	0.222827	0	0.120133	0.286615	0.129532
CCN1	10.7907	25.0669	2.35152	6.73778	14.3257	62.7096	27.5782	9.28645	1.95728	96.8989	14.6156	13.0762	13.4657	15.7596	10.1551	23.6019	15.3348	26.1941	22.944	22.2308	21.047	20.1727	31.8473	34.0813	13.4875	53.4426	35.2562	60.2461	19.0719	5.48349	36.023	19.0744	10.6938	28.9107	59.1675	52.3845	3.14621	34.2581	131.205	241.189	56.711	3.6542	94.0888	11.8288	5.02245	6.45871	13.5962	75.0755	11.3771
AC012531.6	0	0	0.21299	0	0	0	0	0	0	0	0	0	0.0768713	0.0781649	0.344448	0	0.201822	0	0	0	0.262062	0	0.885399	0.0989117	0	0.266529	0	0.43603	0.223237	0.0883569	1.0021	0	0	0.229063	0.492354	0.235466	0	0.676412	0.215334	0.669016	0.127193	0.583605	0	0.167231	0.0752593	0	0	0.50822	0.349993
CYSLTR1	0.259693	0.133693	0.210715	0.376945	0.579639	0.516825	0.103148	0.28765	0.13666	8.54541	0.279783	0.348063	0.252112	0.0847453	0.196059	0.154394	0.667378	0.492106	1.17779	0.311665	0.431514	0.248007	0.316779	0.273459	0.150889	0.88135	0.178316	1.12984	0.2622	0.153273	1.11363	0.255745	0.575753	0.229721	0.838071	0.276563	0.221312	0.628591	0.243189	0.12089	0.32062	0.104401	2.65905	0.0498602	0.320261	0.0582554	0.116575	1.96197	0.234789
ACRBP	0.612034	0.183384	1.39709	0.119319	1.16526	0.372153	0.447559	0.480995	7.44549	0.395608	1.23636	0.611676	1.30243	0.518946	0.798865	0.380224	1.86159	0.364759	0.856599	0.238331	0.278378	0.492294	5.49736	0.688207	0.341874	0.391653	0.296819	1.16257	1.34772	0.539683	0.496762	0.98455	0.64287	1.07063	1.04078	0.629484	0.535712	1.09832	1.33432	2.57025	0.817427	2.62234	1.67612	1.36341	0.95534	0.273155	0.383596	0.158102	2.16099
C1DP3	0	0	0.228095	0	0	0	0	0	0	0.0229216	0	0.0363814	0	0	0	0	0	0	0	0	0	0	0	0.0353089	0	0	0	0.0622605	0	0	0	0	0.0286143	0	0	0	0.0428636	0	0	0	0.454046	0.0416663	0	0	0	0	0	0	0
RPSAP71	0.0224205	0.0213533	1.95477	0	0.0383748	0	0	0	0	0	0.0729578	0	0.173048	0.0812126	0.0198821	0	0.0116495	0.0136693	0.0289408	0	0.011345	0.0411548	0.015332	1.30173	0.150624	0	0.0244994	0.271819	0.0386569	0.122403	0	0.130133	0.0138806	0	0.221672	0.108732	0.270306	0.267728	0.0497177	0.308934	1.69596	0.020212	0.0237595	0	0	0.0132921	1.44738	0	0.045455
SH3TC1	1.41006	6.84123	2.93591	2.79062	3.05156	1.45399	3.2645	2.05538	1.27954	3.04888	4.8872	1.84504	2.75588	0.309752	3.45336	7.07959	2.70621	0.77529	5.44966	2.04386	4.65832	1.56347	2.74635	4.24679	0.456289	2.58605	10.7876	2.07721	3.80058	2.72808	4.47903	5.00624	5.74056	1.30609	2.44379	4.11283	1.84856	37.3106	5.11381	0.403717	2.71421	1.83519	4.38109	2.36714	2.37088	1.092	2.07522	3.37491	1.15871
CMC1	1.10038	0.800577	1.08365	0.482951	1.22754	0.660142	1.11418	0.738181	0.915689	0.573319	0.964614	1.46941	0.657718	0.433535	0.990603	0.856089	1.14349	0.701422	0.868279	0.433091	0.556801	1.35734	1.69276	0.969627	1.06711	1.07465	0.800927	1.47354	1.47812	0.597701	0.856929	0.472697	1.00291	1.50356	1.83323	0.635561	0.992954	0.631509	0.581219	1.09945	1.33801	1.31149	1.44336	1.52791	1.12175	0.781076	0.558247	0.536913	1.56626
PPIAP60	0.158949	0.34061	0.0326844	0.295492	0.068014	0	0.0417129	0.0868564	0.253676	0.0197069	0.0646537	0.250233	0.117963	0.119948	0.246667	0.165373	0.227118	0.290723	0.205174	0.344296	0.100537	0.0364705	0.163043	0.394642	0.347048	0.518071	0.477638	0.187351	0.11419	0.298294	0.341728	0.0512538	0.0492026	0.456962	0.271996	0.264979	0.257966	0.118627	0.0440588	0.0684427	0.702665	0.716458	0.294772	0.179638	0.230979	0.212026	0.498111	0.0445651	0.161125
AL137074.1	0.0420445	0.200215	0.726226	0	0.0719632	0.0373006	0	0.0459498	0.214724	0.0417024	0.205223	0.132381	0.0748875	0.126913	0.149137	0.274962	0.0218459	0.205069	0.162815	0.045536	0.106375	0	0.086255	0.256958	0.254215	0.1154	0.137829	0.311503	0.024164	1.20507	0.180785	0.16269	0.156179	0.0743839	0.191859	0.101951	0.155968	0.0941366	0	0.0362084	0.454339	0.0758058	0.356443	0.325831	0.0488781	0.0498526	0.0527033	0.0943056	0.0568268
MIR3679	0.28751	0.273824	2.60129	0	1.72235	0.76521	1.81083	1.8853	3.67084	0	0	0.452628	0.853497	0.86786	1.01983	0.170932	0	0.175289	0	0.467078	0	8.97174	1.37628	0	0.772613	0.394568	0	0.387297	1.15667	1.37343	1.4835	0.741673	0.177998	1.52596	5.02925	4.18299	1.06655	1.93119	0.159389	0.495203	1.12977	1.29595	0.609361	0.557027	0.33424	0.511356	0.180199	0.161221	0.194298
RPS3AP39	0.0252267	0.192207	0.497984	0.0833732	0.129534	0.0447607	0.105924	0.165419	0.289878	0.0500429	0.0205223	0.158858	0.104842	0	0.0894823	0.0149979	0.0786454	0.169182	0.0488446	0.0136608	0.0510599	0.625128	0.086255	0	0.0677906	0.0692403	0.0137829	0.0849555	0.0289968	0.0172153	0.216942	0	0.0156179	0.267782	0.172673	0.137634	0.140371	0.131791	0.0279702	0.021725	0.34695	0.090967	0	0.114041	0.102644	0.0149558	0.063244	0.0141458	0
LINC02071	0	0	0.25199	0	0.00971064	0.0100666	0	0.0124009	0	0	0.0184618	0.0535903	0.188631	0.0274008	0.0201244	0	0.00589574	0.0138359	0.0366169	0	0.0287082	0	0	0	0.015246	0.015572	0	0.0534978	0.0326067	0.0232302	0.019516	0	0.00702487	0.0100373	0.0517786	0.0275144	0.0315693	0.0338739	0.0125809	0.0293156	0.657669	0.0204583	0.0480981	0.00732789	0	0	0.0284469	0.00636275	0.00766816
AL023807.1	0.163376	0.881729	2.41883	1.34988	0.32624	0.289885	0.400165	0.297586	1.0082	0.297086	0.620243	0.728743	1.26099	1.47947	0.434637	0.582789	0.622518	0.69725	0.597519	1.76943	1.35028	1.6494	0.595857	1.04009	0.731723	0.672634	0.386803	1.39384	0.406884	1.26358	0.936659	0.561936	1.98921	1.54155	0.911198	0.528214	0.10101	0.690947	1.99258	1.54768	1.44447	0.441849	0.403977	0.351698	0.664755	1.25916	0.785045	1.58796	0.88327
RNU4-17P	0	0	0	0	0	0	0	0	0	0	0	0	0	0	0	0	0	0	0	0	0	0	0	0	0	0	0	0	0	0	0	0	0	0	0	0	0	0	0	0	0.544856	0	0	0	0	0	0	0	0
MAPK8IP2	0.357817	0.763608	0.703072	0.599497	0.652132	1.33444	0.431253	0.593821	0.27284	0.397625	0.555226	3.33553	0.910744	1.95015	1.2986	1.41624	0.135996	7.2839	4.04355	2.8993	0.0922058	1.38354	0.197111	4.44197	1.14629	1.07759	2.2808	0.854666	1.25292	2.57071	0.421679	1.1538	17.7096	16.078	13.2942	1.0946	1.39188	0.546458	4.89852	2.33394	6.25885	2.18033	0.445894	2.08614	0.783801	11.5632	1.38711	0.698542	2.55916
Y_RNA	0	0	0	0	0	0	0	0	0	0	0	0	0	0	0	0	0	0	0	0	0	0	0	0	0	0	0	0	0	0	0	0	0	0	0	0	0	0	0	0	0.692114	0	0	0	0	0	0	0	0
BX323014.1	0	0	0.678512	0	0	0	0	0	0	0	0	0.0649339	0	0.0498013	0	0	0	0	0	0	0	0	0	0	0	0	0	0.111123	0	0.0562949	0	0	0	0	0	0	0	0	0	0	0.891425	0	0	0	0	0	0	0	0
RN7SL163P	0	0	0.407844	0	0	0	0	0	0.090441	0	0	0.0557585	0.126169	0.0855283	0.0628159	0	0.0736113	0.0431872	0.0457181	0	0	0	0	0.0541147	0.0475885	0	0.19351	0.143132	0	0.0483402	0	0.0456828	0	0	0	0.0429413	0.0656931	0	0.117809	0.122007	0.695875	0	0.0750662	0.137239	0.0823489	0.0839908	0	0	0
MIR1278	0	0	1.19116	0	0	0	0	0	0	0	0.196356	0	0.143303	0.145715	0	0	0	0	0	0	0	0.221524	0	0	0	0.165621	0	0.487707	0.138719	0	0	0.15566	0	0	0.183569	0.438956	0	0.540414	0	0	4.03092	0	0.255781	0	0	0	0.151278	0	0
AL353662.2	0	0.314262	0.882065	0.204475	0.352984	0.219554	0.173188	0.0901548	0.526618	0.0409106	0.201327	0.129868	0.734656	0.647416	0.365764	0.0980877	0.0857246	0.352057	0.42593	0.0446714	0.083484	0.757109	0.169235	0.126039	0	0.509442	0.0450706	0.611178	0.0948208	1.29478	0.354705	1.54281	0.357497	0.875659	1.56847	0.300046	0.22951	0.430963	0.182927	0.355209	1.21558	0.0743665	0.437094	0.319644	0.14385	0.293436	0.310216	0.0462575	0.111496
DEPDC7	0.63484	0.40308	1.23289	1.11705	0.694209	0.385903	0.172771	0.693807	0.61166	0.323583	0.875099	1.98035	0.188457	0.415195	1.6107	1.74735	1.14228	0.69167	1.61995	1.59793	1.56751	3.15063	2.23897	5.11028	1.21235	2.90006	0.963475	2.1894	1.37835	2.43492	0.470118	0.913601	0.60774	2.80265	0.353174	1.38259	1.24292	0.636116	4.34385	1.76671	2.63897	0.328545	0.367522	0.474517	2.56599	2.0073	1.02051	1.01851	2.55029
RPL5P17	0.535025	1.12527	0.69677	0.515735	0.267092	0.613099	0.234011	0.535994	0.398477	0.552783	0.489658	0.947576	0.436773	0.201874	0.553525	0.662679	0.694985	0.58443	0.503576	0.881253	0.642979	1.2276	0.457339	0.613095	0.748827	1.02489	1.04747	0.585583	0.614984	0.395541	0.786014	0.273159	0.565858	1.10431	0.695134	0.83787	0.744272	1.13136	0.34604	0.883121	2.14618	0.723483	0.590601	0.446299	0.699731	0.356841	0.586828	0.300014	0.662872
SMIM15	16.0182	15.6166	16.8266	12.0607	16.6388	10.2784	21.6594	14.03	14.939	9.32664	13.9339	18.9104	18.7151	14.4013	27.4971	18.0004	23.1438	13.6608	17.2523	11.6608	13.6562	29.0238	26.5354	12.144	14.3119	23.1436	18.0469	14.221	15.5456	11.4484	20.6366	14.4284	21.2791	14.8998	18.8681	17.1767	16.6815	19.1519	17.5426	13.7597	18.1691	26.117	14.4218	14.7543	18.2283	12.6138	13.3733	17.3761	31.9856
ZNF880	0.536212	0.610821	0.54914	0.325764	1.69609	1.42247	0.849826	1.87296	0.0503396	4.17658	2.33504	0.624843	0.346448	0.212636	0.400914	0.431306	0.830369	0.330122	0.668401	2.93786	0.869847	0.414934	0.194126	3.04014	0.441464	0.595194	2.01054	1.60397	0.495495	0.147087	1.3653	1.31882	1.66961	0.134857	1.0675	1.58385	0.511908	11.5741	1.44552	0.82849	1.30141	0.0995219	3.26456	0.193514	0.867819	0.211931	0.214165	0.318367	0.213158
AC068418.1	0	0	0	0	0	0	0	0	0	0	0	0	0	0	0	0	0	0	0	0	0	0	0	0	0	0	0	0	0	0	0	0	0	0	0	0	0	0	0	0	0	0	0	0	0	0	0	0	0
GPR33	0.0369928	0	0.349912	0.0152825	0.0633167	0	0	0	0	0	0	0.0582378	0.0988345	0.0446657	0	0	0	0.248091	0.0477509	0.0400648	0.0187187	0	0.0126486	0	0.0994091	0.0380756	0	0.211786	0	0.176714	0.0159064	0.023857	0.0801579	0	0.0140673	0.0112127	0	0.0138043	0.010254	0	0.908522	0	0.039202	0	0.0107513	0	0	0.0207437	0
PRPF3	2.77269	3.92986	9.08338	3.16277	4.699	4.64529	4.58353	2.82742	5.19861	4.78746	5.30456	9.44613	6.898	6.01458	8.76379	5.1811	6.61154	10.9058	9.38908	5.68863	6.49028	11.7653	5.38464	6.77706	5.76908	5.6927	8.93424	10.8129	6.91157	6.49589	6.9186	5.89004	9.61684	7.65415	23.5559	6.65492	5.82105	17.2281	5.1116	7.83403	9.35465	9.61445	6.53977	5.94287	7.45554	5.40815	5.98879	5.08465	7.92292
LINC02551	0.0606896	0	0.278115	0	0.0148394	0.0769169	0.036404	0.0473762	0.022139	0.0730948	0.0211594	0.0341227	0.0257374	0.0209364	0.0384417	0.273188	0.0135145	0.0317153	0.0279782	0.530529	0.0219354	0.0238716	0.0118577	0.0331168	0.0174737	0.0773388	1.07054	1.0044	0.0398626	0.0177497	0.0745589	0.0838699	0.0322053	0.0306772	0.0593445	0.026279	0.0884454	0.0323529	0.182644	0.0223994	0.630269	0.0390795	0.0275631	0.0447927	0.0251977	0.1285	0	0.641738	0.0234363
C3orf85	0	0	0.271165	0	0	0	0.0160963	0	0.313245	0.00380228	0	0	0.00455198	0.0231429	0.271956	0	0.0159347	0	0.0197932	0	0	0.18999	0.199232	0	0	0	0	0.0516396	0.00440638	0	0	0.830674	0	0.0271283	0.0524791	0.0139433	0	0.00572203	0.0255022	0.00660271	0.670333	0.0345585	0	0	0	0	0.0144159	0	0
USP49	0.417115	0.554117	0.998327	0.445218	0.792066	0.935452	0.554364	0.420642	1.03312	0.781276	0.885462	0.590434	4.2419	3.86909	0.904881	0.485328	0.668791	0.790205	0.875798	1.07122	1.5463	1.75146	0.989157	1.14742	0.437774	1.0859	0.625	0.922406	1.94147	1.14104	1.38402	0.435252	0.948713	0.950147	1.60795	0.756406	0.549534	2.05754	0.55279	2.86756	1.65664	0.495452	0.686752	0.584995	2.87304	0.642102	0.502663	1.0952	0.803308
AL135790.2	0	0	0	0	0	0	0	0	0	0	0	0	0	0	0	0	0	0	0	0	0	0	0	0	0	0	0	0	0	0	0	0	0	0	0.389826	0.0443888	0	0	0	0	0.0719332	0	0	0	0	0	0	0	0
FP671120.1	0	0	0	0	0	0	0	0	0	0	0	0	0	0	0.192635	0	0	0.794644	0	0	0	0	0	0	0	0	0	0	0	0	0	0	0	0	0.165212	0	0.201459	0	0	0	0	0	0	0	0	0	0	0	0.146803
AL133367.1	0.25503	0.21081	0.486815	0.238546	0.584756	0.405551	0.328324	0.241907	0.786389	0.446251	0.724191	1.39765	0.63423	0.450271	0.362703	0.177369	0.372532	0.695289	0.503113	0.380438	0.399318	0.304726	0.510036	0.180125	0.436413	0.340088	0.444305	0.476424	0.511619	1.0311	2.96701	0.235846	0.637515	0.242622	1.51143	0.16627	0.423941	0.574597	0.488171	0.911671	0.29308	0.290639	0.351849	0.879435	0.517442	0.664691	0.41016	0.507272	0.842228
MIR591	0	0	0.507812	0	0	0	0	0	0	0	0	0	0	0	0	0	0	0	0	0	0	0.188879	0	0	0	0	0	0.138612	0	0	0	0.13272	0	0.36409	0	0.124756	0	0.153591	0	0	3.23472	0	0	0	0	0	0	0	0
RNU1-95P	0	0	0	0	0	0	0	0	0	0	0	0	0	0	0	0	0	0	0	0	0	0	0	0	0	0	0	0	0	0	0	0	0	0	0.0929318	0	0	0	0	0	0	0	0	0	0	0	0	0	0
WDR92	0.182135	0.232807	0.508559	0.138606	0.434796	0.318916	0.347161	0.125717	0.28456	0.27811	0.29244	0.298053	0.554909	0.535312	0.280523	0.173824	0.156896	0.207476	0.300065	0.256956	0.455959	0.752227	0.272045	0.443054	0.460462	0.397953	0.377095	0.74573	0.198336	0.314004	0.44516	0.222557	0.376854	0.462141	0.397335	0.453268	0.351158	0.847784	0.223199	1.08559	0.555609	0.285178	0.2692	0.182626	0.442976	0.312572	0.330446	0.233828	0.608949
CRIP2	4.82604	12.1182	2.67624	25.638	7.90393	7.46933	7.03468	3.07889	10.9559	33.1165	6.24092	6.28045	5.5938	5.15111	11.0862	26.5629	4.84712	5.62346	6.34431	14.5379	15.6195	4.98574	19.5112	14.6578	7.26643	14.8187	8.36739	12.3677	2.40196	4.26985	18.9229	21.0958	4.73944	2.93184	21.718	4.24136	7.51191	19.5987	13.319	23.454	2.66829	32.9614	20.3542	16.7789	6.78513	6.77185	3.41741	14.5395	3.45261
ZNF415	0.858576	0.221667	0.476466	0.658108	2.19545	1.31233	1.68851	1.74099	0.0627345	2.33161	2.44042	0.19542	0.193459	0.19047	0.183462	0.101474	0.260678	0.466695	0.894623	1.56566	0.219841	0.223107	0.159161	2.81723	0.239755	0.975981	0.983397	1.1914	0.0475609	0.123536	0.604914	0.250168	0.377845	0.0366016	0.818193	0.225749	0.316578	3.76746	0.364149	0.463237	1.10258	0.0233133	1.11813	0.116907	0.986096	0.082791	0.259334	0.580054	0.136317
AC023513.1	0	0	0.255988	0	0	0	0	0	0	0	0.0690513	0	0	0.0341618	0	0.0168211	0	0	0	0	0	0	0	0	0.0190079	0	0	0	0	0.0386162	0	0.0364933	0	0	0	0	0	0.021116	0	0	0.722663	0	0	0	0	0	0	0	0
AL589763.1	0	0	0	0	0	0	0	0	0	0	0	0	0	0	0	0	0	0	0	0	0	0	0	0	0	0	0	0	0	0	0	0	0	0	0	0	0	0	0	0	0	0	0	0	0	0	0	0	0
RN7SL261P	0	0	0.399167	0	0.118663	0	0	0	0	0	0	0	0.0411616	0	0	0.0412177	0.0360226	0	0	0	0	0	0	0	0.093152	0	0	0.0933908	0	0	0	0	0	0	0	0	0	0	0.115303	0	2.11132	0	0	0	0	0	0	0.038876	0
AC138749.5	0	0	0.0773112	0	0	0	0	0	0	0	0	0	0	0	0	0	0	0	0	0	0	0	0	0	0	0	0	0	0	0	0	0	0	0	0	0	0	0	0	0	0.184675	0	0	0	0	0	0	0	0
LHX9	0	0.937956	0.0246401	0.00154698	0	0	0.0019654	0	0	0.00185708	0.00152316	0.0250545	0.118944	0.00113033	0.00664133	0.504252	0.00875553	0.00684906	0.00241681	0.0263613	0.0246326	0	0.00128036	0.00429104	0.0176098	0.138752	0.12787	0.0126107	0.00107606	0.0191657	0.00161014	0.0108673	0.0197055	0.00662489	0.00142397	0.00227003	0.00868191	0.00698677	0.0726577	0.00483726	0.18945	0.00675153	0.00198413	0	0.00979481	0.0399604	0.00469394	0.00524948	0.0012653
LANCL2	2.83084	5.91857	4.42335	2.79563	3.65311	3.66112	3.86541	2.95909	7.96057	3.72831	3.78252	5.509	10.5366	5.46067	5.01073	5.14893	5.14807	3.63623	4.71465	5.14693	159.75	4.3599	4.34669	4.23676	6.14696	5.28924	10.8429	6.54506	4.82505	3.42021	4.06917	3.75002	5.51205	5.23618	5.64088	6.51114	10.7472	11.5865	5.8861	7.43589	7.50636	5.86149	4.93122	3.71422	4.43061	5.22303	5.76044	5.22288	6.74619
LGMN	14.5113	18.9066	20.8897	28.6447	32.3085	15.5031	20.6122	13.87	28.5501	40.7577	9.631	30.3248	13.7064	14.9148	16.3323	44.0341	54.171	26.8628	60.4501	37.3414	28.9605	18.0217	39.0936	9.51148	19.7134	36.554	21.2758	36.5356	29.778	27.6282	32.5049	21.9508	9.09573	19.4012	21.3331	26.2114	21.805	10.7104	18.6608	14.3669	25.0532	18.9584	73.3509	20.0318	22.7808	19.2723	22.7754	22.7302	51.5952
HSPE1-MOB4	0.0659013	0.0209214	0.0542047	0	0	0	0.0461186	0	0	0	0.0178706	0.0691656	0.0391266	0.0663084	0.03896	0.01306	2.33985	0.0803572	0.056711	0.0356869	0.0222311	0	0.0150219	0.0503449	0.0442734	0.0452201	0.0360058	0.0443869	0.012625	0.0149909	0.0566732	0.0283336	0.0135998	0.0582953	0.0167068	0.0932165	0.0611167	0	0.012178	0	0.02158	0.0990161	0	0.0141865	0.0255374	0.0260466	0.234056	0.024636	0.0296904
MOB1AP1	0	0	0	0	0	0	0	0	0	0	0	0	0	0	0	0	0	0	0	0	0.0184913	0	0	0	0	0	0	0	0	0	0	0	0	0	0	0	0	0	0	0.0314708	0.0358994	0	0.116177	0	0.0212414	0	0	0	0
MTND6P25	0.947224	0	0.0311642	0	0.259402	0.235297	1.47159	0.289858	0	0.0187903	0.585642	0	0	0	0.268794	0	0	0	0.0489077	0	0	0.208645	0	0	0	0	0	0	0	0	0	0	0	0	0	0.0229686	0	0.0282775	0	0	0.111664	0	0.0401517	0	0.0220236	0	0	0	0.307261
ZRANB2-AS2	0.103595	0.016444	0.0757408	0.0142657	0.13791	0.130201	0.0755179	0.0880581	0.0220445	0.0570846	0.140461	0.015856	0.017085	0.0156353	0.00765552	0.00855416	0.00448559	0.0315799	0.0557176	0.0171413	0.0407712	0.0290518	0.0413247	0.0659508	0.0579972	0.0315933	0.0141501	0.0600841	0.00826926	0.017674	0.0445444	0.0167024	0.0338494	0.0229097	0.122559	0.0122112	0.0160123	0.219061	0.0127624	0.121432	0.310962	0.028536	0.0457424	0.00929199	0.0401442	0.0460627	0.0811611	0.0193636	0.0136128
GRTP1-AS1	0.166106	0.126559	1.2023	0.21959	0.156369	0.0589457	0.104619	0.072614	0.657445	0.0659019	0.202695	0.0523002	0.167654	0.170475	0.2946	0	0.250291	0.101271	0.16081	0.026985	0.151293	0.365882	0.261257	0.126896	0.0892739	0.262151	0.0998292	0.246133	0.133651	0.385407	0.171416	0.160685	0.11312	0.0734676	0.214762	0.140973	0.184856	0.247938	0.138128	0.214574	0.424265	0.224616	0.0176026	0.171636	0.125517	0.0787815	0.114519	0.0372575	0.0561268
OR7K1P	0	0	0	0	0	0	0	0	0	0	0	0	0.0125352	0.0254922	0	0	0	0	0.0272531	0	0.0213668	0	0	0	0.014184	0	0	0	0	0	0	0	0	0	0.0160573	0.0127989	0	0	0	0	0.186669	0	0	0	0	0	0	0	0
AC007570.1	0	0.277911	0.0800036	0.187521	0.083241	0.431462	0.0340344	0.106302	0.0620938	0.305507	0.0791284	0	0.0962484	0.117442	0.0575031	0.134932	0.0673855	0.0988363	0.104628	0.210689	0.131248	0.327327	0.0886868	0.198151	0.0871272	0.200228	0.124	0.218376	0.0186339	0.199133	0.083647	0.0836381	0.140509	0.0573607	0.271244	0.078619	0	0.241976	0.0898711	0.139609	0.509616	0	0.103076	0.0418771	0.0942301	0.0576653	0.162567	0.0363616	0.109554
Metazoa_SRP	0	0	0.123698	0	0	0	0	0	0	0	0.0611724	0	0.0446445	0.0453958	0	0	0	0	0	0	0	0	0	0	0	0	0.0410836	0.0506465	0	0	0	0	0	0.266066	0	0	0	0	0	0.129515	1.18192	0	0	0	0.0437083	0	0	0	0
C4orf48	20.8903	0.724112	8.04036	1.16665	12.9824	5.29979	11.3255	11.1977	3.79048	2.9267	14.9623	26.2759	9.13558	6.84131	19.0388	11.5158	6.17027	18.321	8.45886	12.3124	5.86243	12.9259	7.25421	61.2639	21.8907	10.7571	8.8421	13.8997	24.8654	4.66966	4.76369	9.78322	14.1884	6.98176	25.4977	7.50614	12.0204	16.5637	12.5646	10.1645	5.47731	34.5317	22.4832	10.9425	4.46148	13.1791	5.60485	5.72513	2.66692
AC064871.2	0.0982448	0	0.404038	0	0.0280259	0.0290532	0.171882	0	0.0418119	0.0649636	0.0799237	0	0	0.0395407	0.0290405	0.0194697	0	0	0	0	0.0497128	0	0	0	0	0	0	0.0882285	0.0188212	0	0.0563251	0	0	0	0.074719	0	0	0.0488817	0.0181549	0.0282025	2.34849	0.0295224	0	0	0	0	0	0	0
UNC93B1	7.71448	10.2127	20.0057	11.842	7.76682	3.85711	8.34099	6.19682	39.2366	4.56917	6.26689	13.6717	5.11021	4.33128	15.1774	8.22941	13.9033	10.4247	17.4443	9.38756	24.5091	16.5173	32.1351	27.5013	11.724	28.3695	25.0936	12.5854	22.7734	18.2041	47.7712	19.7869	8.78109	19.4536	10.8836	16.034	15.5813	6.15642	8.08913	9.93225	13.4681	38.6078	31.4745	37.6216	14.5255	9.23535	19.6409	7.49923	26.499
FOXP2	0.112731	2.39977	0.129404	0.592632	0.737871	3.78943	0.226268	0.624131	0.0260973	4.75145	0.637926	1.50266	2.19618	1.99831	0.539384	0.156137	0.0605048	1.40102	1.89489	0.483001	1.39159	0.438866	0.0584525	1.36562	0.907143	0.566125	0.131305	0.377972	0.00498377	2.00103	0.544384	0.549652	4.17752	0.232314	0.521954	0.0480621	1.49237	0.658276	0.740328	0.203767	0.70584	0.150764	0.606504	0.00640018	2.07668	1.37558	1.30129	1.09061	0.0318125
LILRA6	0.062172	0.0956509	0.546776	0.0395146	0.474767	0.182443	0.0953846	0.0574935	0.0213713	1.63652	0.105046	0.478093	0.371964	0.164571	0.046651	0.901325	1.11325	0.209935	0.75314	0.476524	0.285557	0.18874	0.578867	0.211905	0.337357	0.826971	0.339683	0.827838	0.206145	0.0554824	0.538774	0.246741	0.103629	0.0211525	0.636519	0.41748	0.128622	0.14634	0.0768873	0.197694	0.41344	0.0517364	1.50522	0.478724	0.175132	0.0623768	0.0539539	0.520261	0.44601
ZNF385B	5.60012	0.0070132	0.105993	0.0243368	7.02342	3.32196	9.6198	6.70777	0.0235044	1.71274	6.51169	0.179687	1.03178	0.0644603	0.0685652	0.0809916	0.059305	0.233455	0.596453	0.145548	0.109921	0.0642045	0.025178	0.101259	0.128623	0.378963	0.571301	0.389339	0.00423211	0.00753779	0.2818	0.13297	0.196032	0.0553677	1.12288	0.0178558	0.0580475	1.26677	0.102057	0.0539034	0.607653	0.0165959	0.327747	0.00237777	0.190473	0.0130969	0.0184611	0.125941	0.00995272
EVI2A	0.981784	0.359634	1.95671	1.14658	4.20911	1.00501	0.772948	2.08405	0.542384	1.76032	0.959972	3.35132	1.90564	0.780781	0.686456	2.24498	2.46724	1.27772	8.11561	1.33936	2.57472	3.04978	2.87919	1.01687	1.60454	6.58781	2.91414	6.35197	1.10681	0.94701	3.95362	0.888862	1.61891	0.334027	2.93648	0.932808	1.00681	1.52182	1.8003	1.65849	3.43133	0.425516	14.2457	1.54852	1.52546	0.554072	0.615339	1.94804	2.33495
HLA-DPA3	1.62211	0	0.280886	0	0.219189	0.227224	0	0.279913	0	0	0.62508	0.470416	0.050688	0.103082	0	0	0.0443597	0.260254	0.606114	0	0.0432002	0	0.233529	0	0	0.117164	0.373161	0.517524	0	0	0	0.495528	0	0	0	0	0.237528	0	0.094659	0.294094	1.34192	0	3.34749	0.441081	0.0496251	0.0506146	0.0535088	0	0.288477
ZNF213	3.81729	4.27426	6.69885	3.75571	3.52391	3.41081	3.87649	3.45555	9.7069	2.89535	4.07803	7.38058	5.44617	5.20625	4.4722	4.45055	2.87581	5.5408	3.8542	2.79015	5.37405	4.90431	3.40723	10.2925	6.95148	5.13875	6.27508	6.20697	6.27822	6.99709	5.23206	8.28756	5.1887	4.51482	6.81952	2.17427	7.72191	8.80498	7.11069	3.47557	4.42967	8.75635	5.08712	5.55754	7.893	4.23117	6.16575	3.26185	6.67687
AC069304.3	0	0	0.0148346	0	0	0	0	0	0	0	0	0	0	0	0	0	0	0	0.0116404	0	0	0	0	0	0	0	0	0.0121477	0	0	0	0	0	0	0	0	0	0	0	0	0.0354357	0	0	0	0	0	0	0	0
RNU6-454P	0	0	0.300574	0	0	0	0	0	0	0	0	0	0	0	0	0	0	0	0	0	0	0	0	0	0	0	0	0	0	0	0	0	0	0	0	0	0	0	0	0	0.358994	0	0	0	0.106207	0	0.229038	0	0
LINC02222	0	0	0.0464313	0	0	0	0	0	0	0	0	0	0	0.0113599	0	0	0	0.0114722	0	0	0	0	0	0.014375	0	0	0	0.0126738	0.021629	0	0	0	0	0	0	0	0	0.0140435	0	0.0162049	0.35122	0	0	0	0.0109376	0	0	0	0
OR13C8	0	0	0.0667943	0	0	0	0	0	0.0129604	0	0	0	0	0	0	0	0.0105487	0	0	0	0	0	0	0	0	0	0	0.0410221	0	0	0	0	0	0	0	0	0	0	0	0	0.638211	0	0	0	0.0118008	0	0	0	0
KRT17P6	0.088123	1.95432	0.0414185	0.301644	0.0107736	0.0223371	0.105719	0.0275166	0.0482197	0	0.102413	0.564837	0.455931	0.988008	0.234437	1.8786	0.0130822	1.59645	0.576878	0.927139	0.235696	0.0346622	0.172177	4.04888	0.541277	0.570129	1.27245	0.220458	0	1.02233	0.292307	0.186732	0.194846	1.09133	0.00957443	0.0305262	1.69288	1.09927	0.781653	0	0.556521	0.147536	0.0133408	0.0975605	0.212209	1.3882	2.08302	0.416496	0.076568
RN7SL205P	0	0	0	0	0	0	0	0	0	0	0	0	0.0408717	0	0	0	0	0	0	0.111836	0	0	0	0	0.046248	0	0	0.1391	0	0.0469785	0	0	0	0	0.157068	0	0	0	0	0	0.202882	0	0	0	0	0	0	0	0
BRD9	2.18138	2.77978	4.16634	1.44457	2.86665	2.49517	3.04025	2.35721	1.45254	2.40876	2.94767	3.49845	4.53534	4.66345	3.39789	4.12137	34.1078	3.53157	2.45193	4.85003	7.38346	3.80915	3.47647	8.84562	4.91924	6.16807	15.2905	3.70198	3.37722	6.78385	7.60556	3.23773	2.20656	2.40479	4.76892	3.04839	3.921	6.75292	4.13519	4.15821	3.47926	6.13703	2.71424	2.29119	2.9004	6.26035	3.48327	4.59618	3.1181
RNA5-8SP6	1.80072	0.490001	0.317383	0.212547	0.110075	0	0.270036	0.14057	0.0821109	0	0.837095	1.41744	0	0	0.228121	0.382348	0.0668313	0.470513	2.15837	0.34826	0.455592	0.354148	0	1.47391	0.950518	1.76517	0.421647	0.606426	0.147846	1.84329	0.442448	0.0829503	2.94633	0.113778	0.195646	0.467834	0.834994	1.91989	1.2122	0.996922	0.252713	0.927624	25.2163	0.664524	0.149528	1.5251	0.241846	0.14425	0
AC055854.1	0.0446159	0.0764858	0.315596	0.0294908	0.00763644	0.0554146	0.00936685	0.0682641	0	0.0442529	0.406513	0.0351194	0.153637	0.10774	0.0316517	0.0159152	0.0370912	0.00544028	0.0748683	0.053153	1.29587	0	0.00610202	0.00681683	0.0239789	0.116335	0.0390022	0.0540908	0.0461554	0.121788	0.0153474	0.0115093	0.12706	0.00789332	0	0.0486838	0.0331014	3.0501	0.0296808	0	0.254212	0.040221	0.0567365	0	0.0518674	0.068772	0.190151	0.30022	0.162816
RNU6-301P	0	0.348038	0.150287	0.301936	0	0.162101	0	0	0	0.0906151	0.297286	0.287651	0	0.44123	0.16203	0.434519	0.094938	0.111399	0.825489	0.59367	0.184913	0	0	0.279171	0	0	0	0.492265	0	0.997525	0.157131	0.471344	0	0	0.277927	0.110765	0.338903	0.409098	0.405176	0	0.897484	0	0	0	1.16828	0.649948	0.229038	1.12704	0.246958
AL592430.1	0.206693	0.185274	0.320014	0.110503	0.717953	0.204944	0.536042	0.265755	0.364801	0.144714	0.454988	0.105275	0.360932	0.176163	0.204855	0	0.0631739	0.311334	0.321732	0.0724243	0.473725	0.613738	0.149659	0.185767	0.147027	0.275314	0.172714	0.540482	0.0559018	0.107864	0.167294	0.101934	0.46669	0.35492	0.730509	0.294821	0.112757	0.653336	0.080884	0.115178	0.274715	0.0767251	0.193267	0.235559	0.240287	0.266702	0.152407	0.115903	0.295796
AL670729.1	0	0	0	0	0	0	0	0	0	0	0	0	0	0	0	0	0	0	0	0	0	0	0	0	0	0	0	0	0	0	0	0	0	0	0	0	0	0	0	0	0	0	0	0	0	0	0	0	0
POLR2G	9.23143	18.6588	14.2828	12.0207	11.424	8.32513	10.875	8.61112	13.9282	10.5278	10.7438	36.9968	18.9415	20.3344	14.7858	19.2333	27.5538	22.1161	23.1038	26.5531	23.145	21.312	18.7716	51.9447	45.5368	23.5867	42.7769	18.4614	45.3132	26.323	18.8065	17.9783	14.1495	29.2734	18.5496	29.1026	29.4834	31.3069	21.9474	18.6581	26.617	35.6347	26.0514	23.5645	24.9799	30.0949	23.0096	22.633	44.1301
USP17L21	0	0	0	0	0	0	0	0	0	0	0	0	0	0	0	0	0	0	0	0	0	0	0	0	0	0	0	0	0	0	0	0	0	0	0	0	0	0	0	0	0	0	0	0	0	0	0	0	0
TSPAN15	17.2306	3.67334	32.3985	1.53843	24.4016	11.8778	34.0805	10.2634	52.8951	11.3228	9.44912	4.67031	6.76888	4.2064	26.3137	4.57732	36.3029	7.10855	11.9601	6.09379	18.8398	42.5056	35.5157	9.65794	5.99637	7.5797	5.57501	6.78809	55.8161	6.19193	41.9436	16.5921	2.12252	42.7062	20.3762	23.4214	7.48961	2.80133	9.36383	7.50852	2.87439	84.5274	20.0527	154.656	3.38004	10.4956	10.2113	4.69844	44.2156
AC136621.1	0.00848555	0	0.0697948	0.0210333	0	0.0150562	0	0	0	0.412409	0.0138063	0.0133588	0.02519	0.225403	0.0376241	0.0504488	0	0.175898	0.0273832	0.156233	0.0171751	0	0	0.0453775	0.0171021	0.279485	0.384802	0.0400072	0.00487685	0.023163	0.0145947	0.0273621	0.0472806	0.0150124	0.0064536	0	0.015739	0.0886617	0.969063	0.0146154	0.16672	0	0	0	0.0295941	0.0402456	0.111686	0.832695	0
TRIP4	3.64198	6.46801	8.17116	6.9973	4.91536	3.6626	5.28289	3.76899	7.50046	3.91544	3.76947	6.40118	5.77601	4.77763	7.99668	6.50688	7.07683	5.72219	7.53066	4.71101	5.73375	6.59358	5.34355	9.26631	6.33888	5.5758	6.37496	7.71184	5.37979	5.93257	7.6262	7.95116	3.93809	11.0992	5.03225	3.85987	7.89449	5.90629	7.81682	10.2418	5.62401	10.5918	6.66818	11.5345	6.5575	6.81395	6.76582	5.15454	6.87795
OR5H2	0	0	0	0	0	0	0	0	0	0	0	0	0	0	0	0	0	0	0	0	0	0	0	0	0	0	0	0.0139345	0	0	0	0	0	0	0	0	0	0	0	0	0.670691	0	0	0	0	0	0	0	0
HLA-K	1.31972	1.38259	5.16382	1.16829	3.06555	1.67259	1.95926	0.90659	0.962843	1.72973	1.68711	1.45434	2.35062	1.70727	1.47124	1.31141	2.17469	0.735639	2.00772	1.02094	6.0769	12.1296	1.61156	1.42587	2.34317	2.75551	6.15976	5.40946	0.44425	0.656159	15.3376	1.5563	0.326815	1.1674	4.18686	0.628592	1.62605	0.0703528	1.44234	1.07159	2.42624	2.51541	1.9979	3.56741	0.427389	1.09536	0.827142	2.98127	0.866376
KRBOX1	0.0465019	0.0316344	0.0874249	0.120754	0.0170555	0.153233	0.334724	0.0290407	0	0.14496	0.11349	0.0209165	0.031553	0.0040105	0.159057	1.44552	0.00690341	0.0445519	0.0943256	0.0431687	0.0268919	1.04868	0.00908565	0.00507498	0.0446294	0.0638173	0.0145181	0.0715901	0.561241	0.0226672	0.0228516	0.0556948	0.106932	0.0117528	1.03573	0.0201356	0.603761	1.80469	0.0478763	0.034326	0.306724	0	0.105598	0	0.0231685	0.98854	1.47808	0.0260758	0.0269363
OR7E23P	0	0.0177672	0.230163	0	0.0159651	0	0	0	0	0.00925173	0	0	0	0.0225246	0	0	0.0193862	0.0113737	0	0	0	0.0171216	0	0	0	0.0384026	0.020385	0.012565	0	0	0	0	0.0115495	0.0330043	0.0141881	0.011309	0.0173009	0	0	0	0.494815	0.0168176	0.0197693	0	0.0216873	0	0	0	0.0126071
SACM1L	8.02558	4.74618	6.74769	3.73079	9.2874	6.91007	9.798	6.34432	8.80213	7.30879	9.04705	4.29528	5.09646	4.51117	7.35982	5.0212	9.29756	5.17999	4.63742	4.84427	4.83205	4.63963	7.30305	2.77301	4.62349	5.79712	5.06772	10.6086	8.83832	3.85267	5.76748	4.53095	8.89679	5.48797	6.3768	5.17952	4.90768	5.97976	3.83149	10.0742	6.94891	3.60312	6.70695	3.85373	5.63416	3.74902	3.70839	3.21942	6.50728
OR2BH1P	0	0	0	0	0	0	0	0	0	0	0	0	0	0	0	0	0	0	0	0	0	0	0	0	0	0	0	0.0152409	0	0	0	0	0	0	0	0	0	0	0	0	0.666881	0	0	0	0	0	0	0	0
SENP6	4.2051	5.76676	8.89836	2.91681	6.65505	7.56763	6.50529	4.74732	11.5623	8.73082	5.67412	5.08978	5.91056	5.31616	7.78457	8.53679	7.96987	7.72156	6.89943	4.49957	10.4441	8.69506	6.98111	5.96825	6.24271	5.78384	5.76574	8.24189	7.72087	5.84687	5.79044	3.69615	7.62773	5.60617	7.04894	9.01398	4.45261	9.89321	4.9264	19.0599	9.00236	3.76617	6.99382	4.40813	5.99968	5.53236	4.99094	5.27789	4.4936
CFTRP1	0	0.101749	0.0878728	0	0	0	0	0	0	0	0	0	0	0	0	0	0.11102	0	0	0	0	0	0	0.0816157	0	0	0	0.0719568	0	0	0	0	0	0	0	0	0	0.0797332	0	0	0.419807	0	0.113215	0	0	0	0	0	0
RPSAP62	0	0.111765	0.0772184	0	0	0	0	0.0256503	0	0.0116396	0	0	0	0.0141691	0	0	0	0	0.0151479	0	0	0	0	0	0.0157676	0.0161048	0.0128232	0.015808	0	0	0.0201837	0	0	0.0207614	0.01785	0	0	0	0	0	0.115283	0	0.0248719	0.0151572	0	0	0.0147101	0	0
RNU6-46P	0	0	1.80345	0.150968	0.156369	0	0	0	0.349931	0	0	0	0	0	0	0.10863	0.189876	0	0	0	0.924565	1.34157	0.124949	0	0	0	0	0.369199	0	0	0.628525	0.117836	0	0.484886	1.38963	0.443058	0.338903	0.272732	0	0	2.51296	0.164718	0	2.47799	0	0	0	0.102458	0.246958
DCUN1D5	4.60017	13.8117	7.12281	6.86051	4.28128	4.59126	7.02603	4.27334	6.40195	4.81939	4.39721	25.4377	10.8906	8.85912	8.12808	22.0708	26.7942	16.8698	13.353	28.8281	8.41474	13.2887	11.2147	25.3994	16.7657	8.33327	20.4901	11.4408	10.3704	11.2072	7.36807	11.9929	12.6806	11.1192	8.80775	19.172	13.3212	9.4156	21.3326	16.8567	14.8452	11.819	9.6279	11.8238	13.8308	30.5177	12.823	15.3095	18.3184
CCDC71	3.76524	7.10928	7.65663	5.45103	5.76816	4.92782	4.73602	3.93502	12.1024	5.5148	3.75964	8.12239	6.56958	4.95708	3.79647	7.10065	11.3162	6.31119	5.94422	4.69614	5.89349	2.72023	7.82204	8.13453	4.56497	8.0522	6.95122	6.10716	5.17966	5.27383	6.0323	7.48295	6.83687	5.19508	7.05468	3.64671	8.20541	5.94789	7.19927	11.1553	8.7889	5.49231	9.98106	10.7119	7.97596	4.95909	5.59355	3.75488	6.40211
MRPL12	9.33794	18.5657	12.608	10.6852	9.45619	4.90985	9.04359	7.12915	7.4181	3.66894	6.06487	31.602	21.2956	17.6584	15.1785	13.229	15.6625	13.8444	10.0283	17.5079	12.0774	27.0025	24.099	22.142	66.4898	17.7609	31.1308	9.5046	15.1711	20.1296	13.9836	16.9257	19.9925	17.6307	14.3195	31.993	18.3253	8.77174	12.7046	9.64682	17.1697	29.6948	18.0378	21.8989	20.838	31.9873	18.0465	15.4527	42.0401
SDCCAG8	3.04906	2.11321	3.19076	1.88185	3.23185	2.41171	2.93458	2.89064	4.13683	3.12809	3.6908	4.00782	4.03058	3.30889	3.44659	3.55996	4.4951	5.22969	4.53088	3.22666	6.8406	2.70062	3.66268	7.01039	12.0806	4.97339	4.68455	5.54485	4.5456	5.10161	4.39755	1.95926	5.45605	2.59641	6.85341	1.9753	3.79524	5.40109	4.11177	7.58641	5.35189	4.44761	3.94745	2.43409	5.35964	3.48027	5.06995	2.60377	4.07142
AC078865.1	0	0	0	0	0	0	0	0	0	0	0	0	0.041308	0.0420032	0	0.0413644	0	0	0	0	0.0176029	0	0	0.0265759	0	0	0	0.0234308	0	0.02374	0	0	0	0	0	0	0	0	0	0	0.102524	0	0	0	0	0.0206241	0	0	0
TLR12P	0	0	0.534836	0.00596953	0.0123662	0.00640974	0	0.00789604	0	0	0	0	0	0.0130853	0	0.00429542	0	0	0	0.00391246	0	0	0.0049407	0	0.00485382	0.00991523	0	0.00973252	0.00415235	0.00986097	0.00621324	0	0	0	0.0109897	0	0.0134008	0	0.00400534	0	0.674274	0	0	0	0.00419961	0	0	0	0
RN7SKP218	0	0	0.55071	0	0	0	0	0	0	0	0	0	0	0.0404209	0	0	0	0	0	0	0	0	0	0	0	0	0	0	0	0	0	0	0	0	0	0	0	0	0	0	1.44704	0	0	0	0.0389183	0	0	0	0
AC055716.3	0	0	0.0633931	0	0	0	0	0	0	0	0	0.0202225	0.0457591	0.0310194	0	0	0	0	0	0	0	0	0	0	0	0.440713	0.0140364	0	0	0.0350641	0	0	0.0159052	0	0	0	0	0.0191737	0	0	0.176666	0	0	0	0	0.48739	0	0	0
AL022324.3	0	0	0.301379	0.0648737	0.0223982	0	0	0	0.200496	0	0.0638747	0.164812	0.0155389	0	0	0	0.203983	0	0.0675673	0	0.132434	0.168145	0.0536929	0	0	0.0538767	0	0.17628	0.120335	0.0357213	0.0225074	0	0.0324065	0.13891	0	0.0158659	0.0242722	0.156264	0.101565	1.2622	0.437088	0.0235942	0	0.0169022	0.0760653	0.0310328	0.0820182	0	0
RNU6-1024P	1.27902	0.348038	4.20804	0.754839	2.971	1.29681	2.10982	0.599066	0.933148	0.815536	2.081	0.287651	0.542409	0.330922	1.94436	0.10863	0.189876	0.222797	1.53305	0.39578	0.647196	2.18005	2.24908	1.81461	3.31429	2.25678	1.29778	0.984531	1.57518	0.374072	2.35697	1.17836	0.11312	5.17212	1.66756	0.443058	4.06683	0.409098	1.31682	1.57354	2.15396	0.823592	0.968143	2.00599	0.318621	0.758272	0.916151	0.204916	0.987831
AL445183.2	0	0.00995192	0.060163	0.00863365	0	0.0556219	0.0219377	0.0228398	0	0.0570037	0.0170014	0	0.00620393	0	0.157527	0	0.0108588	0.0127415	0.00674409	0.00565853	0	0.105493	0.135768	0	0.01404	0.00717012	0	0.028152	0.108099	0	0.0629029	0.0134778	0.0258767	0.00924333	0.770872	0.00633448	0	0.0077986	0	0.00899888	0.287425	0.244921	0.0553668	1.1607	0.0121477	0	0	0.0351567	0.0141232
TK2	2.19533	1.40774	2.64909	1.93104	3.43077	3.00249	2.86271	2.57807	3.7883	3.55563	2.46481	2.42357	2.04982	1.46199	1.27447	1.36679	4.36715	2.41087	2.29518	2.57848	1.52346	1.61439	4.83571	1.22919	2.58145	2.78261	1.49744	3.80036	4.14718	1.50373	1.773	1.40876	2.39916	2.10117	2.59053	0.977043	1.94996	2.66219	1.98959	8.19416	2.17004	3.49104	4.43612	2.69286	3.03879	1.61517	1.40328	1.3916	2.64835
GCGR	0	0.103413	0.124041	0.00996826	0.0154873	0.0695717	0.0189967	0	0	0.0299161	0.00490738	0.0759733	0.0214889	0.0691932	0.0374453	0.00717272	0.00626866	0.0330999	0.0350397	0.0391994	0.0854674	0.055364	0.0371261	0.0138251	0.214787	0.0538102	0.0329581	0.0243778	0.256552	0.333444	0.0985646	0.0350127	0.0336114	0.0213444	5.78523	0.0877641	0.0559435	0.00450206	0.0434742	0.0987044	0.379264	0.0380666	0.0958883	0.120767	0.0350637	0.18239	0.0491502	0.00676521	0.00407659
ACTG1P1	0.38097	1.25343	0.313353	0.543698	0.444591	0.230444	0.763468	0.227104	0.652233	0.369283	0.394451	0.681547	5.85005	5.31078	0.445331	0.566241	0.782797	2.3227	0.715291	0.712684	1.41952	0.460904	0.390783	0.859892	0.407179	0.356474	0.662286	1.213	0.49762	0.697229	0.759491	0.480215	3.28058	1.16418	1.47506	1.02877	1.18841	0.982223	0.374402	1.55096	1.1738	0.874218	1.10106	0.704548	0.966305	0.944506	0.976809	0.271891	0.374483
AC092894.1	0	0	0.658456	0.010335	0.0107047	0	0.0131304	0	0.41523	0	0	0	0.0891175	0.0755144	0	0.0148732	0.0129985	0	0.0322922	0	0.063294	0.149242	0.00855376	0.0191115	0.0672268	0.0171661	0.0205024	0.075824	0.00718891	0.00853608	0.0215138	0.0726014	0	0.0221296	0.675435	0.151655	0.0812022	0.00933537	0.00693439	0	0.761857	0	0	0	0.00727073	0.0148314	0.0391987	0.00701409	0.456469
LINC02865	0	0	0.177579	0	0.0205294	0	0	0	0	0	0	0.0377652	0.0284848	0.0289642	0	0.0142618	0.0124643	0	0.0154824	0	0.121385	0	0.0164043	0	0	0	0.0131064	0.0969431	0	0.0163704	0.0206295	0	0	0	0.0912214	0	0	0	0.119688	0	1.15473	0.0216256	0.254212	0	0.0418312	0	0	0	0
ARL3	3.37204	3.75404	4.22098	2.0297	3.60396	4.86412	2.82962	3.29616	3.41243	5.17329	4.3279	6.63775	5.24816	5.07856	3.0083	4.34214	4.13575	5.01097	4.76957	4.31857	8.93805	2.61403	3.09196	6.0613	9.20845	4.35544	4.05428	3.5695	1.61061	3.00227	3.92771	1.45961	4.13118	8.65163	5.96466	4.27948	2.66026	8.54821	3.27353	4.30121	3.36757	7.95961	3.56264	7.83374	4.32808	4.36612	5.29158	3.8787	4.14171
BX248123.1	0	0	0.518733	0	0	0	0	0	0	0	0	0	0	0.0951847	0	0	0	0	0	0	0	0	0	0	0	0	0	0	0	0	0	0	0	0	0	0	0	0	0	0	0.619554	0.71068	0	0.610933	0	0	0	0	0
AL512310.6	0.14975	0.0316937	0.8622	0.0274954	0.0569581	0.029523	0.0523985	0.0545532	0.05311	0.0247553	0.054144	0.0261946	0.0197576	0.0803602	0.0295101	0.00989225	0.103745	0.0304332	0.0536944	0.0180206	0.210486	0.015271	0.0455133	0.063556	0.0223565	0.0456691	0.0363633	0.123276	0.0286883	0.0340644	0.114472	0.0321918	0.0412046	0.0735926	0.0632727	0.0201733	0.0617236	0.347705	0.0368969	0.458537	1.29131	0.0299998	0.0352651	0.0322365	0.0677013	0	0.0938568	0.0373209	0.0224889
UBE2D3	11.5801	21.3347	22.4785	17.1113	14.6975	14.425	16.214	11.6223	17.3869	16.057	12.861	15.8234	28.6875	26.8024	19.6152	21.304	22.6028	12.6927	22.6423	12.8519	24.6	15.8906	25.1882	14.4313	14.3854	14.8502	18.5936	15.5182	23.8083	22.0315	14.9596	19.9651	12.5883	12.1467	17.4652	19.3956	19.3702	29.8823	15.3465	19.4371	22.9963	14.9222	20.8006	13.8523	23.9924	13.162	24.2795	17.1615	13.8578
LINC01231	0	0	0.0544494	0	0	0	0	0	0	0	0	0	0.0131011	0	0	0	0	0	0	0	0	0	0	0	0	0	0	0	0	0	0	0	0	0	0	0	0	0	0	0.342059	0.151742	0	0	0	0.0641318	0	0	0	0
EIF2S2P5	0	0.0384711	0.249185	0.0166876	0.0345691	0.0537544	0.0212012	0.066219	0.0128934	0.0100163	0.0164306	0.0476942	0.0479651	0.0975446	0.053731	0.0120076	0.115436	0.0369411	0.0521413	0.0218742	0.0613193	0.203903	0.0138115	0.0154294	0.0135686	0.0277176	0.0220697	0.136034	0.0464308	0.0826977	0.0694754	0.0130253	0.0375119	0.017866	0.0153606	0.13468	0.056192	0.0602941	0.0559838	0.034787	0.773802	0.036415	0.171225	0.03913	0.0352195	0.0239478	0.0126586	0.0339763	0.013649
PPIAP90	0.541707	0.328313	0.769606	0.284823	0.463591	0.349517	0.361862	0.107641	0.503007	0.244227	0.360562	0.310113	0.935622	0.713525	0.0436705	0.0292781	0.23029	0.180146	0.0953515	0.213342	0.149514	1.08474	0	0.112864	0.132337	0.236542	0.107624	0.431197	0.0283029	0.268854	0.423502	0.190556	0.243906	0.522749	1.46069	0.0597068	0.137012	0.367536	0.109204	0.466514	1.06432	0.710322	0	0.222624	0.257626	0.0583916	0.0925959	0.082844	0.0665604
ARMC1	6.83503	6.88522	9.67382	4.59439	7.96223	8.92842	9.24454	6.32069	11.5907	10.1323	7.36429	12.8207	14.4136	9.15665	8.32652	17.4062	17.089	11.0869	20.9652	13.0072	12.0993	13.7946	14.5928	11.7136	14.1519	13.8584	13.7604	41.5598	10.5728	14.82	8.75792	8.80122	12.6275	11.8092	6.47181	12.9812	7.7804	11.6653	21.5153	42.2965	23.0126	9.89692	7.82461	9.19358	15.3072	10.9673	13.6254	19.4425	15.7805
CNN2P10	0	0.0405665	0.12262	0	0	0	0.0223559	0	0	0	0	0	0	0	0	0.0126616	0	0.0129844	0	0.0115328	0	0	0	0	0	0	0	0.0286887	0	0.0145337	0	0.370837	0	0	0	0	0.0197509	0.0158945	0.0118066	0	0.251061	0	0.0225689	0	0	0	0.0133481	0	0
AC034238.2	0	0	0.0850832	0	0	0	0	0	0	0	0	0	0.0204719	0	0	0	0	0	0	0	0	0	0	0	0.0231648	0.0236601	0	0	0	0	0.0296526	0	0	0.0305014	0	0.0209027	0	0	0	0	0.338733	0	0	0	0.0400852	0	0	0	0
LINC01727	0	0	0.00737648	0	0	0	0	0	0.00572516	0	0.00729578	0.042356	0	0	0	0.031991	0.0046598	0.00546773	0.0520934	0.00971295	0.004538	0	0	0	0.00602497	0.0553843	0.0195995	0.0543637	0.00515425	0	0.0231372	0.00578369	0.0166567	0	0.136414	0	0.0166342	0.066932	0.0497177	0	0.299546	0	0.142557	0.0173752	0	0.0106337	0.0112418	0.00502891	0.00606066
PCP4L1	0.123565	32.3758	0.338779	7.44153	0.516982	2.75275	0.273829	0.120038	0.0262939	5.63774	0.346242	3.38263	1.43464	4.51726	9.82522	0.146925	0.021401	0.870537	6.28251	0.758346	1.63955	1.96572	0	9.24039	0.0184472	9.34549	11.0118	1.67375	0.228828	8.57292	0.708415	12.3782	3.17896	0.971588	0.407229	1.06533	26.2802	2.08006	0.548012	1.02866	9.99422	0.24754	0.261888	0.0354662	23.5902	4.0535	11.5823	0.377239	0.204122
LINC02615	0.422815	0.476419	1.81233	0.816781	0.73388	0.422657	0.587615	0.370972	1.88562	0.171294	0.48446	0.173441	0.459635	0.258851	0.549214	0.0531072	0.318706	0.217843	0.368975	0.0354731	0.442963	0.366193	0.350222	0.236569	0.168031	0.36368	0.657237	0.629726	0.253269	0.422649	0.460912	0.341807	0.30232	0.215981	0.910352	0.274364	0.381072	0.693336	0.171672	3.34892	0.702022	0.359691	0.347093	0.311515	1.02461	0.127099	0.317255	0.10018	0.140855
AC095038.2	0	0	0.631206	0	0	0	0	0	0	0	0	0.0143826	0.0433928	0.0220615	0	0.010863	0	0	0	0	0.0184913	0	0	0	0.0122752	0	0.0199658	0.1846	0	0.0374072	0	0	0	0.0161629	0	0	0.0169451	0	0.0101294	0	1.65137	0	0	0	0	0	0	0.0409833	0
AL355497.2	0	0	0.127915	0	0	0	0	0	0	0	0	0	0	0.0268248	0	0	0	0	0.0143388	0	0	0	0	0	0	0	0	0	0	0	0	0	0	0	0.0337934	0	0	0	0	0	0.130951	0	0	0	0	0	0	0	0
AC026368.1	0.935034	0.188899	1.7246	0.023411	1.47916	0.603296	1.66562	0.526425	1.3747	0.0983633	1.15252	0.0669102	0.336451	0.342113	0.427148	0.134764	0.368057	0.224573	0.164585	0.230155	0.186387	0.364071	0.94943	0.173167	0.228425	0.349964	0.325096	0.305347	2.39381	0.464066	4.84898	0.255824	0.280669	2.63174	3.16776	2.61083	0.157663	0.25376	0.109955	0.512427	0.72371	1.43042	0.540477	2.25071	0.263517	0.235174	0.159829	0.111219	0.0957409
LINC02060	0.0340803	0.0216386	0.168189	0	0.165273	0.0503915	0.0953992	0.0372458	0.0507647	0.0563383	0.212557	0.0268263	0.0269786	0.041149	0	0	0.00590259	0	0.0439914	0.0123034	0.0114966	0	0.0854531	0.00867848	0	0.00779506	0.0124134	0.0612114	0	0	0.0879241	0	0	0.010049	0.0259194	0	0.0105353	0.0678265	0	0	0.379436	0.0307232	0	0	0.00660323	0.0202047	0.02136	0.00637015	0
HMGN2P32	0	0	1.31515	0	0.186596	0	0	0.15886	0.0927945	0	0	0.0572094	0.129452	0.0877539	0	0.0864193	0.11329	0.044311	0.140723	0.157429	0.0735528	0	0.0497009	0.0555229	0.244134	0.099742	0.079418	0.195808	0	0	0	0	0	0.0642909	0.0552754	0.0440588	0.471818	0.162727	0	0.0625907	1.78496	0	0.231059	0	0.168984	0	0.0455521	0.0815095	0
LINC01788	0.00937234	0.0178524	0.131051	0	0.0401041	0.0166297	0.05903	0.0307287	0	0	0.106744	0.00737744	0	0	0	0	0	0.0114282	0.00604899	0.0203013	0.0047425	0	0	0	0.0251859	0.00643111	0	0.0883765	0	0.00639592	0	0	0.0464193	0	0.0285122	0.00568159	0	0	0.0103916	0	0.441944	0	0	0	0	0.0666773	0.0469934	0.0210221	0
PPIAP65	0.119212	0.832603	0.0980532	0.623816	0.102021	0.0705072	0	0.0434282	0.152206	0.118242	0.0969806	1.40756	0.117963	0.167927	0.246667	0.188998	0.206471	0.605674	0.15388	0.365815	0.0402148	0.218823	0.135869	0.698212	0.560616	0.272669	0.564481	0.107058	0.159866	0.244059	0.751803	0.102508	0.0492026	0.843623	0.271996	0.168623	0.958158	0.296569	0.0881175	0.307992	0.585554	0.716458	0.715875	0.4106	0.32337	0.306259	0.523016	0.0891303	0.161125
AC011481.3	0.0104848	0.00332857	0.540432	0.0115506	0.00897288	0.0124024	0.0183435	0.00381957	0.00223111	0.0103995	0.0227455	0.0770292	0.0332	0.0379786	0.012397	0.00831133	0.030871	0.0362235	0.153385	0.0189258	0.0318326	0.0705678	0.0334597	0.0106798	0.0305233	0.0743429	0.0630134	0.0941587	0.0100431	0.0524708	0.0180333	0.0270471	0.0216372	0.0556483	0.0451867	0.0423733	0.0388945	0.028692	0.0193751	0.189618	0.872071	0.00630134	0.140739	0.00902821	0.0203149	0.0372959	0.0394286	0.0431152	0.0259805
AC022447.5	0	0	0.164089	0	0	0	0	0	0	0	0	0	0	0.0602189	0	0	0	0	0.0321893	0	0	0	0	0	0	0	0	0.0335921	0	0.0680709	0	0	0	0	0	0	0.0925066	0.0744448	0	0	0.587944	0	0	0	0	0	0	0	0
SHLD2	4.065	7.30404	6.96756	3.48813	6.83535	4.85752	6.49742	4.5685	9.83287	5.51532	4.91167	4.92299	6.65205	5.63156	5.56654	6.22819	12.9314	8.81751	6.59168	4.18044	8.80142	4.28072	11.0688	3.24979	6.21424	7.89359	5.17467	10.2036	8.32522	5.89409	8.54524	4.51491	6.14038	11.5866	3.96789	13.028	6.0053	6.78995	5.12284	5.01694	9.3269	11.6128	6.45187	15.4625	4.69622	5.8063	6.01411	10.1128	11.5272
RPL14	26.7241	62.5323	56.6032	50.0655	25.328	36.0166	28.5382	38.7578	43.725	29.4202	27.6334	81.3997	30.6216	20.1057	33.4825	25.2909	48.0656	36.4969	27.0532	29.654	13.728	72.2835	46.8554	34.4078	85.29	41.7467	44.811	44.0886	52.5757	23.9044	20.4637	28.551	43.8073	55.646	37.0331	47.6092	36.7629	38.6127	33.9716	33.7089	48.8192	47.3967	59.1213	48.4751	39.5018	32.5726	30.077	18.3204	41.8439
RPL21P129	0.0818021	0.19477	0.370058	0.16897	0.035003	0	0.128804	0.1341	0.0522212	0.0608524	0.133095	0.0965858	0.145702	0.0740768	0.145081	0.0243167	0.106259	0.274302	0.0791936	0.0885951	0.062089	0.150155	0.223758	0.0624923	0.219823	0.0280655	0.13408	0.0275483	0.0235068	0.13956	0.28139	0.0263775	0	0.289444	0.0933206	0.148767	0.22759	0.213678	0.0453492	0	0.321442	0.294977	0.606811	0.0264141	0.190195	0.0242484	0.076905	0	0.0552813
TBC1D2B	2.81356	5.39739	8.04283	3.11224	7.01442	5.20005	4.6141	3.26311	6.3574	8.83578	3.73713	2.7727	5.1029	6.0979	2.20555	4.97771	7.10243	4.98738	5.21504	5.50773	11.4807	2.20181	5.93912	3.1392	2.55881	4.10992	2.3195	7.14042	2.45372	3.78269	6.17896	3.23638	4.28835	3.90596	3.37193	4.7162	2.46629	4.43878	5.13003	4.63562	3.82628	3.3903	10.1904	12.0595	3.11254	3.76464	2.64198	6.31977	3.00161
RNU6ATAC41P	0	0	1.40387	0	0	0	0	0	0	0	0	0	0	0	0	0	0	0.0946004	0	0	0	0	0	0	0	0	0	0.209017	0	0	0	0	0	0	0	0	0.143899	0	0	0	3.50589	0	0	0	0	0	0	0	0
WBP11P2	0.0276824	0.0263647	0.683075	0.0171542	0.00592263	0.0184192	0.0363235	0.0151269	0.026508	0.0102964	0.0281501	0.0163427	0.0410887	0.0292461	0.0368224	0.0246869	0.0503423	0.0253161	0.0312663	0.00374765	0.0210114	0.0254067	0.0141977	0.0422957	0.0232468	0.0189951	0.026468	0.0839029	0.0278421	0.0283368	0.0416606	0.0178527	0.00856909	0.042853	0.0315804	0.0461486	0.0641816	0.0361551	0.00383662	0.0715196	0.992602	0.0374333	0.073339	0.0536324	0.00804542	0.0328233	0.0216877	0.0116421	0.0654766
BRI3P2	0	0	0.510499	0	0	0	0	0	0.0330181	0	0	0.0407125	0	0.0312246	0	0	0	0	0.0333814	0.0280082	0.0261716	0.617104	0	0.0395123	0.0347472	0	0	0	0	0.035296	0.0444789	0.0333557	0	0.045752	0	0.031354	0.0479664	0.038601	0.0573463	0	0.762149	0.0466266	0	0	0	0	0	0	0
AC092807.1	0	0.0730197	0.0630617	0	0	0	0	0	0.0489445	0	0	0	0.0455198	0.0462859	0	0	0.0398367	0.0467437	0.0494831	0	0	0.0703666	0	0.0585712	0	0	0	0	0	0	0	0	0	0	0.291551	0	0	0	0	0.198081	0.301273	0	0	0	0	0	0	0	0
RNU6-1282P	0	0.193959	2.34511	0	0	0.180675	0	0	0.260018	0	0.165675	0.160306	0.362736	0.245894	0.902979	0.121077	0.105816	0.248326	0	0	0.103051	1.6822	0.557064	0	0.136817	0	0.445072	0.137168	0.468178	0.416934	0.175136	0.788028	0	0.360297	1.39398	0.123456	0.755471	0.151991	0.112901	0.175384	3.20103	0.183592	0	0.13152	0.118377	0	0	0.228396	0
NUDT19P6	0	0	0.0707363	0	0	0	0	0	0	0	0	0	0	0	0	0	0	0.0174775	0.0185017	0.0310472	0	0	0.0196034	0	0	0	0	0.405469	0	0	0	0	0	0	0	0	0	0.0213947	0	0	0.281615	0	0	0	0	0	0	0	0
DUXAP8	0.0634649	0.349231	2.63034	0.0320449	0.0694	0.009384	0.0925282	0.0462399	0.0472674	0.0577028	0.0831812	0.43018	3.85593	3.44828	0.0406463	2.51753	1.9987	0.417027	3.13122	0.189021	4.91163	0.99668	0.135021	1.76965	4.75871	2.62016	3.70441	4.95852	3.99196	0.0457161	0.197087	0.234206	1.92963	2.47328	1.86635	1.1264	2.91997	0.852577	2.18724	4.4362	2.52849	0.969447	0.653868	0.0683099	1.0944	1.03679	1.06735	1.38595	0.0548028
ITFG1	7.22647	4.06909	7.79201	3.05192	7.33427	6.391	8.36494	6.12126	8.85386	7.45717	7.16638	6.93609	10.1406	7.67416	5.1186	4.15869	6.52253	11.0959	6.84663	7.80612	7.53359	4.51243	8.17658	3.97708	7.68288	6.72664	5.22951	5.85531	4.83579	9.67931	8.01703	3.2941	6.30584	5.28399	4.78031	3.77671	5.46273	10.0467	5.76795	12.7718	8.24852	5.92712	7.25539	4.2054	7.18413	7.39003	8.25575	5.26987	9.87772
SNORD114-24	0	0	0.446687	0	0.232381	0.722699	0	0	0	0	0	0	0	0	0	0.161436	0	0	0	0	0	0	0	0	0	0	0	0	0	0	0	0	0	0	0	0	0	0	0.150534	0	0.800257	0	0	0	0	0	0	0	0
AC114728.1	1.01194	1.65768	1.26515	1.67221	0.692813	0.466836	0.594863	0.619324	0.542646	0.662447	0.954947	1.75241	1.05742	0.806409	0.825581	0.33691	2.2504	1.85088	0.365745	0.635665	0.266267	1.15165	3.29394	2.19551	1.16932	2.36087	4.15769	0.381684	0.721168	0.46959	0.696192	0.339358	0.501194	2.00513	0.615697	0.515296	1.3514	3.8366	2.60302	1.70809	1.03387	4.70726	3.30291	0.444392	0.847018	1.12788	1.39533	0.476653	0.711218
AC087441.2	0.0649525	0.433024	0.213697	0.107333	0.222345	0	0.0681819	0.141971	0.165859	0.032212	0	0.0511274	0.0385633	0.0784246	0	0.0386159	0.101246	0.0792004	0.0838418	0.0351731	0.0657332	0.178839	0.0888341	0.14886	0.130908	0.133707	0	0.218739	0.0373298	0.221626	0.0558573	0.125666	0	0.057456	0.444591	0.118124	0.0602369	0.145427	0.216049	0.111873	0.510463	0.175663	0	0.0419467	0.151019	0.0770149	0.0407094	0	0
TMEM39B	2.35024	3.75702	6.29543	4.22169	2.77671	3.00766	3.07841	2.39428	7.4	3.8852	2.38572	8.91163	7.80012	8.56338	3.7195	5.99718	3.97689	4.21837	6.2912	5.33485	7.17056	4.50496	4.74097	9.21562	7.96449	8.2585	4.69314	6.6681	2.13569	8.27008	4.82928	5.93759	5.17632	9.46278	6.438	5.09796	6.55813	7.97341	8.34792	6.91985	10.577	5.68745	8.22119	8.96801	5.0373	6.04198	9.68984	7.678	8.78473
METTL9	8.37054	17.0187	9.1707	13.901	8.22896	8.0745	10.7763	8.86254	11.5086	8.30381	9.46828	16.1615	15.1253	11.912	13.3867	11.587	7.50723	16.103	13.845	9.28987	14.3576	8.85824	11.3494	15.1076	13.0093	9.91226	8.7868	12.4175	19.5225	11.8019	7.50672	10.1728	11.641	15.9397	12.5632	7.98881	14.8014	15.8501	11.8923	12.4117	17.9176	11.0309	11.5681	6.98331	19.8901	16.4841	19.151	10.7043	7.26251
AL590103.1	0	0.181955	1.78093	0.105235	0.109	0	0.133699	0.0695983	0	0	0	0.0501281	0.113429	0.0384459	0.0564729	0.0378612	0.0992674	0.0388262	0.0822032	0.0344857	0.0322243	0.116896	0.0870979	0.0973007	0	0.262188	0.139176	0.257357	0.402602	0.130377	0.164297	0.12321	0.0394262	0	0.290601	0	0.236238	0	0.105913	0.274217	1.81426	0.17223	0.134972	0.0411269	0	0.0377548	0.119741	0	0.0860732
RPL17P12	0	0	0	0	0	0	0	0	0	0	0	0	0.0220676	0	0	0	0.0193125	0.0226609	0	0	0	0	0	0	0.0249704	0	0	0	0	0.0253648	0	0	0	0	0.0848047	0	0	0	0	0	0.182568	0	0.0393883	0	0	0	0	0	0
PNPLA10P	0	0	0.0150639	0	0.00783674	0	0	0	0	0.0136241	0.00744956	0	0	0	0	0	0	0	0	0	0	0	0	0	0.00615196	0	0	0.0308386	0	0	0	0.0059056	0	0	0.00696444	0.0055512	0.0169848	0	0	0	0.728665	0.0082552	0	0	0	0	0	0	0
AL035409.1	0.0393374	0	0.226489	0	0.235654	0.418787	0.24776	0	0.0502248	0.4487	0.0960049	0.0309645	0.280263	0.14249	0	0.0467742	0.30659	0.143899	0.20311	0.319531	0.218956	0	0.107602	0.150258	0.10571	0.269926	0.0214924	0.264952	0.113041	0.134224	0.642752	0	0.0730614	0.0347973	0.329095	0.0715401	0	0.0293585	0.174462	0.203262	0.772884	0	0.166747	0.076213	0.0228655	0	0	0.198526	0.505096
LINC02088	0.0315334	0	0.23343	0	0	0	0	0	0	0.0156384	0.0256529	0	0	0	0	0	0.0163845	0	0.0203519	0	0	0	0	0	0	0	0	0.0212389	0	0	0.0271178	0.0203362	0.0195223	0	0	0.0191158	0.029244	0.0235342	0.0174814	0.869001	0.464665	0	0	0	0.0549878	0	0.0197637	0	0.0213101
FBXO45	1.70447	4.20945	3.68382	4.79255	1.81425	2.35965	3.26592	1.76983	5.2651	3.03075	2.11319	6.32982	16.8752	24.0699	4.99576	6.51385	6.54276	5.7125	4.83317	5.92425	6.49591	4.2877	5.4543	12.2339	10.4201	5.02176	7.31598	9.38469	10.9016	14.7931	2.03129	4.42435	6.77702	7.70081	3.28185	8.40693	4.81499	6.30673	7.61195	5.37564	10.7119	6.93964	2.8186	7.03343	7.56659	11.1136	12.3335	4.26523	4.1034
USP26	0	0	0.0892296	0	0	0	0.00495121	0	0.00903319	0.00233916	0	0.0111382	0	0.0028475	0	0.028042	0	0.00287567	0	0	0	0.00432894	0.00645092	0	0.012675	0.0032365	0.00773104	0.0190612	0.0081324	0	0	0.00304184	0	0.00417232	0.00717447	0.0257337	0.00437426	0	0	0	0.481892	0.00425208	0.00999675	0	0	0	0	0.00528976	0
AC109635.3	0.0175658	0.117107	0.37565	0.0290271	0	0.0311676	0.0184391	0	0.0672822	0.00871142	0.01429	0	0.0625745	0.0636275	0	0.0522165	0.109524	0.0963853	0.0453484	0.0285367	0.0266654	0	0.0480486	0.0134193	0.0118009	0.0241066	0.0575834	0.331273	0.0605729	0.035962	0.0453182	0.033985	0.0326249	0.0466153	0	0.0319456	0.0814524	0.0393293	0.0779044	0	1.39775	0.0158355	0	0.0226881	0.142945	0	0.0440378	0.0393999	0.0356125
AC091980.1	0	0.581876	0.725866	0.336532	0.232381	0	0.0712596	0.22257	0.0866726	0.100998	0	0.213741	0.040304	0.0819646	0.0601986	0.201795	0.211633	0.289714	0.262879	0.257326	0.0687003	0.0623037	0.139266	0.15558	0.136817	0.139743	0	0.18289	0.234089	0.23163	0.116757	0.0437793	0.0420272	0.300248	0.258144	0.534977	0.31478	0.101328	0.0376335	0.233846	1.53383	2.20311	0.359692	0.219201	0.276212	0.0402456	0.297829	0	0
CCDC120	2.66901	10.63	5.07701	18.9845	4.25679	2.76577	5.93531	2.96916	11.4107	1.97453	3.31674	2.25429	6.96061	7.13767	12.1797	6.04119	5.74775	3.17379	7.34123	1.93706	6.27837	6.79544	6.37051	5.67881	1.53869	5.08056	8.9704	6.84157	7.88525	11.3875	7.77105	22.3078	5.48519	10.7414	13.8653	4.01375	12.0591	3.45985	3.5014	6.54417	9.81616	8.10319	2.6492	12.5571	14.3345	4.89522	7.98852	1.09053	6.35022
AC016716.1	0	0	0.430143	0	0.0688536	0	0	0	0	0	0	0	0	0.0242858	0	0	0	0	0.0259633	0	0.0407113	0	0	0	0.0270256	0	0	0.379328	0.0231199	0.10981	0	0	0	10.9602	0.581302	0.0243864	0	0.060046	0	0	0.790377	0	0	0	0	0	0	0.0225577	0
TRAV23DV6	0.0478012	0	0.393172	0.197476	0	0	0	0	0.0915466	0	0.0388871	0.413894	0	0.0577159	0.0423892	0.113676	0.248371	0	0.277662	0	0.0967516	0	0.098065	0	0.0963405	0.131201	0.0522334	0.257567	0.0549451	0.0978623	0.123323	0.0308275	0.118375	0	0.363547	0.057955	0.398977	0.142701	0.0264999	0.041166	1.26789	0	3.79919	0.246962	0.166711	0.0850176	0	0.0536089	0.0323038
MTCYBP21	0.0175658	0	0.332306	0	0.180393	0.498682	0.129074	0	0.168206	0.270054	0.10003	0	0.0521454	0.0954412	0	0.0104433	0	0.0107095	0.147382	0.00951223	0	0.0322434	0.0840851	0.0134193	0	0.0602664	0.0191945	0.0946494	0.0302864	0.107886	0.0906363	0.0679701	0	0.0932305	0.0400784	0.0532426	0.032581	0.0655489	0.0486903	0.0151275	0.517686	0	0	0	0.0612623	0.0208279	0.0220189	0.0196999	0.0118708
AC006130.2	0	0.0571167	0.147982	0.0495508	0	0.0532048	0	0	0	0.0297418	0.0975755	0.0472066	0.035606	0.0362052	0.106363	0	0.0311606	0.0365634	0.154824	0.0649516	0.0303462	0.0550413	0	0.137445	0.0402897	0	0.032766	0	0.0689341	0.0409261	0.0515737	0	0.0371284	0.0530499	0.0912214	0.0727105	0	0.0447582	0.232728	0	0.294573	0	0.063553	0.15492	0.0348594	0.142218	0	0	0
LINC01489	0	0	0	0	0	0	0	0	0.0206295	0.0480784	0	0.0254369	0	0.0195089	0.0286565	0.0192122	0.0167907	0	0.0208565	0.0174994	0	0	0.0220984	0	0	0.0443481	0	0	0	0.0441054	0.0277901	0	0	0	0.098308	0.0195898	0	0	0	0	0.349203	0.029132	0	0	0	0	0	0	0
ZNF442	0.166668	0.195583	0.457771	0.150003	0.277626	0.245557	0.153085	0.178896	0.195696	0.422135	0.213065	0.236615	0.219111	0.269514	0.298235	0.0265415	0.108249	0.0399197	0.437958	0.104759	0.0752995	0.0928723	0.24423	0.281934	0.151959	0.412527	0.250416	0.50315	0.051315	0.0832726	0.0946997	0.247601	0.202683	0.286965	0.649631	0.0703639	0.118686	0.259882	0.117146	0.502364	1.47065	0.0134152	0.116696	0.23449	0.380593	0.0917519	0.0429032	0.128505	0.259458
CU634019.5	0.0437376	0.0312417	0.00899369	0.0451721	0.0187152	0.0194013	0.0803464	0.0597502	0.0349017	0	0	0	0.0714112	0.0132023	0.126053	0	0.0681769	0.0533318	0.0282286	0.0355272	0.060862	0.0501775	0.0299095	0.058473	0.117534	0.0225089	0.0597412	0.0294588	0.13197	0.0298476	0.0564196	0.0282068	0.0541559	0.048362	0.0665284	0.0265141	0.0304216	0.0163212	0.0121236	0.0659163	0.0322251	0.207003	0	0	0.00635579	0.200958	0.0137064	0	0.103452
HAS2-AS1	0.0761999	0.632418	0.277563	0.0359767	0.232899	0.318696	0.102842	0.118968	0.715773	0.556052	0.336516	0.608376	0.116334	0.0788612	0.0482661	1.44322	0.13009	0.484485	1.55268	1.23202	0.275413	0.179834	0.163769	0.182954	0.475355	3.42105	0.321165	0.46191	0.256507	0.118859	0.327648	0.112325	0.370663	1.69476	0.273207	0.270559	0.26248	2.37228	1.09833	0.084372	0.47053	0.049067	0.51911	0.0843605	0.771953	0.0645364	0.839189	0.769121	0.0588519
P2RY10	0.325303	0.144582	1.40026	1.40661	1.04861	0.182779	0.147973	0.509577	0.207668	0.118307	0.194069	0.964501	0.334772	0.117833	0.0961575	1.41827	1.65644	0.145442	2.78538	0.45214	0.784624	0.29856	2.00951	0.0828379	0.211258	1.93454	0.367314	3.52756	0.685518	0.43659	2.19138	0.195805	1.02711	0.0959194	1.4432	0.50615	1.00562	0.83355	2.37448	0.0560296	2.60982	0.273708	11.5599	0.455179	0.787864	0.128572	0.210682	0.650606	0.322429
Y_RNA	0	0	0.463867	0	0	0	0	0	0	0	0	0	0	0	0	0	0	0	0	0	0	0	0	0	0	0	0	0.379849	0	0	0	0	0	0	0	0	0	0	0	0	0.738699	0	0	0	0	0	0	0	0
ARL6	1.05493	0.79059	1.09528	0.814465	1.3394	1.53426	1.3706	0.737108	0.618247	1.94259	1.35061	1.19793	3.02382	3.72201	1.04284	1.57823	1.61743	1.73971	0.552499	1.61078	1.59703	1.85704	0.159654	2.30542	1.16763	1.1214	1.41258	1.57831	1.08337	1.04446	1.16003	0.74725	2.39828	1.4533	1.92687	1.24232	0.866068	1.8844	1.30867	2.38293	1.99622	1.38754	1.05378	1.19503	2.33717	1.36874	1.3603	1.13461	1.96927
MIR378D2HG	0	0.0196207	0.0338898	0.0170217	0.0352612	0.0182769	0.0216257	0	0.118364	0	0.0167595	0.113515	0.0122314	0.0248744	0.0365378	0.0489922	0.0535214	0.0125602	0.0398889	0.0111561	0.020849	0.0567233	0.014088	0.0157383	0.110722	0.141363	0.0337673	0.124882	0	0.0702945	0.124016	0.0664302	0	0.0364473	0.094009	0.237286	0.0382114	0.0307506	0.354049	0.141934	0.161907	0.0557161	0.0654951	0.106436	0.263447	0.0488545	0.0774722	0.184835	0.0696114
TRAC	3.29819	1.09752	17.9437	7.69921	7.64307	1.68336	1.44952	4.5491	2.00404	1.64553	2.98215	36.0257	5.59145	3.43052	1.49762	12.0073	6.58642	4.29423	31.8276	4.85243	12.8838	5.78969	21.5964	1.71517	10.8586	34.0154	12.5977	28.5309	5.36692	4.08799	14.2586	4.30532	6.10727	0.553627	13.358	3.49893	8.8906	10.239	7.63869	0.624539	17.4105	2.5882	182.696	12.5875	7.84173	2.19682	2.27263	6.37281	10.0233
H3P25	0.43206	0.360056	1.37708	0.178492	0.878169	0.622878	0.566927	0.29512	0.206865	0.321408	0.615103	0.255072	0.609237	0.652094	0.718392	0.385306	0.364803	0.131709	1.25485	0.321708	0.382596	0.991352	0.480121	0.371329	0.0725659	0.518824	0.324583	1.09128	0.341433	0.221136	0.557338	0.626939	0.668721	1.14658	1.31439	0.785755	0.601038	1.00768	0.479048	0.418597	1.53862	0.632937	0.515095	0.174392	1.03596	0.256149	0	0.363415	0.69346
PGM5-AS1	0	3.54521	0.319485	2.96862	0.637124	9.84976	0.0679562	0.106126	0.0206637	6.8866	0.526649	0.0509581	0.0960891	0	0.028704	0.019244	0	0.0394691	0.584949	0	0.0327578	0	0	0.0494558	0.0217457	0.155475	0.03537	0.087206	0	0.0441785	0.528887	0.0417498	0.621224	0	0.418501	0.588666	0.180112	1.71519	0.197389	0.0278757	0.381579	0.0291802	1.40637	0.0209039	0.696148	0.0575699	0	0.798631	0
EPYC	0.108314	0	0.0445449	0.00894934	0.018539	0	0.0454798	0	0	1.18176	0.0264346	6.65877	0.0192923	0.248482	0	0.0515164	0.0619069	0.719802	1.14647	0.410581	0.241155	0	0.251836	0.0496476	0.756776	7.99716	0.147946	0.919214	0.00622508	0.170008	0	0	0.100586	0	0.00823772	0.0131322	0.010045	0.00808375	0.144112	0.149247	0.212811	0	2.44487	0.00699499	0.00629593	0.0321073	0.0339433	0.32798	0.0292792
AC114954.1	0	0	0.0196106	0	0.0204042	0	0	0	0	0	0	0	0.0424667	0	0	0	0	0	0	0	0	0.0218823	0	0	0	0	0	0	0	0	0	0	0	0.0210906	0	0.0144534	0	0	0	0	0.281066	0	0	0	0	0	0	0	0.0161125
SUCO	4.48027	2.95788	7.50257	6.16962	6.66163	6.82893	6.61127	6.4663	10.7844	5.46817	7.34192	3.54809	4.2863	4.67092	11.1657	6.04287	9.85081	7.09532	4.57797	8.58342	7.44533	8.20117	5.77867	3.39997	2.79028	6.45444	6.07427	7.61161	11.1964	4.45181	8.97306	7.14117	6.23592	12.1524	11.279	13.5559	5.12197	23.3729	4.24119	14.1495	8.76613	8.07564	4.60873	6.15463	8.4173	5.41655	6.62348	5.91481	8.2246
AC117434.1	0	0	0.0577059	0	0	0	0	0	0	0	0	0	0	0.0282366	0	0	0	0	0	0	0	0	0	0	0	0	0	0	0	0	0.0201113	0	0	0	0	0	0	0	0	0	0.436504	0	0	0.0151028	0	0	0	0	0
AL592049.1	0	0	0	0	0	0	0	0	0	0	0	0	0	0	0	0	0.00855081	0	0	0	0	0	0	0	0.0110559	0	0	0	0	0	0	0	0	0	0	0	0	0	0	0	0.0161668	0	0	0	0	0	0	0	0
AC133485.1	0	0	0	0	0	0	0	0	0	0	0	0	0	0	0	0	0	0	0	0	0	0	0	0	0	0	0	0.106194	0	0	0	0	0	0	0	0	0	0	0	0	0.154888	0	0	0	0	0	0	0	0
PROCA1	0.242916	0.258344	21.1923	0.117079	0.488534	0.244242	0.242244	0.207959	0.444545	0.188736	0.345828	0.605503	0.343732	0.241973	0.391334	0.19256	0.443863	0.175253	0.525213	0.190739	0.919836	0.23781	0.210413	0.485587	0.598379	0.352815	0.24332	0.359948	0.33041	0.508368	0.706781	0.240211	0.340883	0.544363	2.02298	0.220887	0.210262	0.598272	0.338912	0.822843	0.477271	0.52922	0.56204	0.277149	0.343584	0.225622	0.0964245	0.354158	0.74967
ZNF131	1.69886	3.35624	2.88909	2.03342	2.16118	2.51332	2.56655	1.75379	2.30682	2.58904	2.47089	3.99371	5.95508	4.99641	5.13438	5.44181	3.1718	6.29855	4.30435	7.86201	2.50922	3.05098	3.95623	4.39336	3.84964	6.35478	5.96551	6.19903	3.85933	7.50442	5.63462	3.36531	3.63712	2.29277	4.3179	3.6268	3.61093	8.28078	5.25505	8.71897	6.56293	3.39831	2.75887	1.72873	3.89392	6.79574	3.76412	7.47432	4.09275
EXOSC3	2.25709	4.5272	3.20763	2.63972	2.71201	3.69502	3.78819	2.4102	4.33506	3.67883	2.72008	10.9349	3.85895	3.49441	3.83104	8.53971	4.07275	6.08403	6.3404	2.99437	2.62129	5.20557	4.66142	4.49602	10.1799	4.14042	5.45217	5.50595	2.64273	11.1837	3.67073	4.87571	7.57141	4.4623	5.33182	4.54783	4.68427	5.4011	3.53155	7.1625	3.78659	6.01682	4.41368	3.29536	4.05621	10.5862	4.35339	2.39351	7.27263
H3-3B	21.6671	77.1453	43.9087	54.4781	31.3844	34.2626	33.3905	28.3403	29.1593	42.2844	24.6169	42.7183	80.812	66.0724	67.9158	77.2404	61.0081	43.5901	69.4576	50.8868	114.045	80.3069	94.8814	76.0686	82.6694	70.7223	121.546	71.6517	61.0136	77.2433	57.0887	101.665	65.5233	72.0444	54.9967	54.6064	71.2867	88.1489	110.802	72.7989	107.985	81.6163	69.8625	48.9065	108.788	67.3071	102.928	59.8981	123.571
MIR5692A2	0	0	0.699162	0.23411	0	0	0	0	0	0	0	0	0	0	0	0	0	0	0	0	0.286749	0	0	0	0	0	0	0	0	0	0	0	0.175418	0	0	0	0	0	0	0	0	0	0	0	0	0	0	0	0
BRD7P1	0.112302	0.0194465	0.310698	0	0.209689	0.0815159	0.17147	0.0111575	0	0.0101262	0.116275	0.0160724	0	0.0184902	0	0	0.00530463	0.0124487	0.00658913	0	0.00516598	0	0	0.0077993	0	0	0	0.0893918	0.0058675	0.0209011	0.00877965	0.00658404	0	0	0.0310581	0	0.00946804	0.00761941	0.00565977	0.00879211	0.862522	0	0.0108189	0	0	0	0.0255948	0	0
FAM230J	0	0	0.00349126	0	0	0	0	0	0	0	0	0	0.0025201	0	0	0	0	0	0	0.00229855	0	0	0	0	0	0.00291257	0.00231909	0	0	0	0.00365025	0	0	0	0	0	0	0	0	0	0.00833963	0	0	0	0	0	0	0	0
RNU6-653P	0	1.58095	0.91023	0	0	0	0	0	0	0.27441	0	0	0.438021	0.445392	0	1.42551	0	0	0	0	2.14656	0.169278	0	0	0	0.253119	0	0.124227	0	1.00694	0	0.118948	0	0.163153	0.280549	0	1.0263	0	0.715747	0	0.905951	0	0	0	0	0.32804	0.346798	0.103425	0
MAP3K20	1.41399	6.63758	2.07899	2.24527	3.28348	53.0776	3.53077	1.17216	6.92738	72.8209	3.01061	3.84761	7.81212	9.11883	6.96428	13.3856	5.109	5.78232	10.248	7.76598	8.38946	3.58896	10.2924	3.40298	3.28194	5.16818	9.6607	8.57038	3.63088	7.18774	5.96297	2.0577	5.52958	13.3414	3.63134	31.9601	3.29935	8.44341	12.2758	4.46942	11.2879	3.06797	5.57782	1.26452	3.74056	5.40856	6.63159	15.5178	11.9685
ABAT	1.35434	8.97178	5.44441	2.65082	1.39085	1.31545	2.10409	1.44067	4.14876	1.0468	1.50985	1.91261	0.76121	0.575367	0.991053	0.437786	0.494157	1.30769	3.08203	0.851837	0.244682	1.10674	0.492576	0.896692	0.169842	0.863238	1.42182	1.06896	1.83004	0.666821	1.95324	1.68475	1.32541	1.0028	7.0851	1.77461	1.82727	3.06379	1.00665	0.44926	1.12943	2.9013	0.995089	2.11599	2.18209	0.190324	9.54854	0.385911	0.143729
RRP7A	5.01939	13.0961	8.54461	5.37001	7.66072	8.09026	8.44138	5.37046	8.49077	4.77665	5.71981	10.149	10.8569	10.2097	8.03151	8.52819	23.9675	19.8067	17.0138	8.02463	7.97099	9.40692	14.5715	8.97896	14.5116	10.4871	11.9169	16.0843	9.0314	16.0645	13.8516	7.90731	5.98965	9.06233	6.09771	12.0028	13.3697	7.19908	14.2902	8.19159	13.6824	10.8158	19.9975	12.5486	12.4304	18.7121	11.0198	6.78139	14.2156
RN7SL541P	0.138168	0.13159	1.76149	0.0570797	0.295608	0	0.145037	0.226502	0.176408	0.0685217	0.0562007	0	0.0410161	0.0417064	0.796408	0	0.323058	0	0.0891745	0	0.139828	0.887663	0.0944843	0.0527762	0	0.0474039	0.0754892	0.0930608	0.397041	0	0.17823	0.133658	0	1.28332	1.26098	0.167517	0	0.103118	0.0382984	0.0594943	0.339332	0.685065	0.292838	0.0892293	0.040156	0	0	0	0.840355
LIPJ	0.263382	0	0.0248598	0.0142699	0.18845	0.157053	0.444176	0.0613443	0.00551275	0.00642391	0.389893	0.0033987	0.010254	0.0130332	0.00765777	0.00770101	0.00448691	0.0210595	0.0222936	0.00467629	0.048066	0	0	0.0230896	0.0348086	0.0829568	0	0.0145407	0	0.0176792	0.0148525	0.0139228	0.0374235	0	0	0.00261745	0.00800852	0.10634	0.0215429	0.00743679	0.123008	0.00389242	0	0.00557683	0.0276073	0.0281577	0.0108247	0.00726349	0.0029179
NFATC4	0.662736	1.50955	0.346888	0.580127	2.26272	4.67077	1.06542	0.853452	0.378701	8.59258	1.06133	1.12178	2.08845	1.67454	0.40276	0.358194	1.46771	1.7236	2.15812	2.21229	1.96989	0.599746	0.652868	0.34343	0.817302	2.14499	1.48762	1.81048	1.35576	3.49005	1.95093	0.532015	2.30686	0.32592	1.92979	0.911677	0.492126	0.992691	2.54229	8.17997	0.8013	0.482558	3.46246	0.556697	0.398695	1.69939	0.70294	2.21937	1.12125
AC015818.7	0	0	0	0	0	0	0.0135107	0	0	0	0	0	0	0	0	0.007652	0	0	0	0.00696979	0.00651274	0	0	0	0.00864676	0	0	0.0173379	0	0.0175667	0.022137	0	0	0	0	0	0.0119363	0	0	0	0.012644	0	0	0	0	0.0076305	0.00806684	0.0144345	0
CPSF1P2	0	0	0.173144	0	0	0	0	0	0	0	0	0	0	0.0158855	0	0	0	0	0	0.0142491	0.0133147	0.02415	0	0	0	0	0.028753	0.0531686	0	0	0	0	0	0	0.0600367	0	0	0	0	0	0.646237	0	0	0	0	0	0	0	0
RELT	0.151532	1.31359	0.554508	1.06038	0.402274	0.504815	0.486937	0.13181	0.262568	0.567455	0.206295	3.50532	0.591211	0.752383	0.729468	2.28349	2.08406	1.25192	1.66659	1.82034	1.86371	1.13247	2.51022	2.29162	2.26663	2.18142	2.21846	3.18059	0.778469	4.76526	1.4361	1.46786	0.970682	2.26779	1.39471	6.69453	1.14432	1.01321	2.05214	1.27568	2.47596	1.40787	2.81837	2.33666	0.817888	1.69589	1.93242	1.67168	3.44413
SLC23A4P	0	0.0537375	0.232045	0	0.0241435	0.0250285	0	0	0.0180099	0.0419732	0	0.0222068	0.0669989	0.0681264	0	0	0	0	0.0546242	0.0458317	0.114203	0.0258925	0	0	0.018953	0.0580749	0.0924825	0	0	0.0192524	0.0242612	0.018194	0.0174659	0	0	0.0171022	0.052327	0	0.0625596	0	0.582005	0.0508654	0	0	0.0163985	0	0	0.047459	0
AC027451.1	0	0	0	0	0	0	0	0	0	0	0	0	0	0	0	0	0	0	0	0	0	0	0	0	0	0	0	0	0	0	0	0	0	0	0	0	0	0	0	0	0	0	0	0	0	0	0	0	0
RNU6-692P	0	0	0	0	0	0	0	0	0	0	0	0	0	0	0	0	0	0	0	0	0	0	0	0	0	0	0	0	0	0	0	0	0	0	0	0	0	0	0	0	0	0	0	0	0	0	0	0	0
EEF1A1P15	0.0138854	0.211591	0.0456839	0.103254	0.0475325	0.0369562	0.0437275	0.0910512	0.0531855	0.0550899	0.0564802	0.0983693	0.00824401	0.0251482	0.0492534	0.0247658	0.180369	0.203176	0.0627325	0.0676733	0.0140523	0.0254879	0.0379816	0.0636463	0.0466421	0.0190558	0.0531052	0.028057	0.111724	0.0758062	0.0835875	0.0447743	0.0343859	0.0491314	0.0528022	0.159932	0.0515094	0.0932675	0.0384888	0.0837062	0.259174	0.0876236	0.0588587	0.0448365	0.0726402	0.0329282	0.0435139	0.0233587	0.00938369
ENTPD1-AS1	0.123284	0.123361	0.399194	0.0902578	0.192315	0.250591	0.145795	0.144969	0.310826	0.262363	0.185353	0.174432	0.348375	0.221399	0.11071	0.12618	0.287042	0.246423	0.215541	0.124226	0.153984	0.143227	0.143001	0.162137	0.145728	0.28484	0.133863	0.286949	0.293284	0.157615	0.272433	0.122783	0.144921	0.21535	0.206515	0.202449	0.157752	0.20382	0.201577	0.268788	0.574897	0.189923	0.314214	0.136056	0.322021	0.14988	0.0880282	0.189893	0.0885878
SNORD45C	0	0	0	0	0	0	0	0	0	0	0	0	0	0	0	0	0	0	0	0	0	0	0	0	0	0	0	0	0	0	0	0	0	0	0	0	0	0	0	0	0	0	0	0	0	0	0	0	0
IGLV3-26	0	0	0.319485	0	0.0554021	0	0	0	0.0413273	0	0	0	0	0.0781649	0.0574079	0	0	0	0	0	0	0	0	0	0	0	0.03537	0.087206	0.0372062	0	0	0	0	0	0	0	0.120075	0	0.0358889	0	0.763159	0	0.0686035	0	0	0	0	0	0
RNU6-543P	0	0	0	0	0	0	0	0	0	0	0	0	0	0	0	0	0	0	0	0	0	0	0	0	0	0	0	0	0	0	0	0	0	0	0	0	0.335765	0	0	0	0.177835	0	0	0	0	0	0	0	0
AF186192.3	0	0.0393243	0.899977	0	0	0.0183155	0.0216713	0	0.0131794	0.0511923	0.0671798	0.0487519	0.147086	0.0249269	0.036615	0.0368217	0.0107269	0.0125868	0.199866	0.0111796	0.0104465	0.24632	0.0423533	0.0473147	0.0416085	0.0849966	0.124075	0.0695253	0.177977	0.0845315	0.08877	0.0266282	0.051125	0.0547865	0.109909	0.125151	0	0.169486	0.0457802	0.088896	1.15602	0.0558338	0.0656334	0.0533303	0.0480006	0	0	0.0926126	0
DANT1	0	0	0	0	0	0	0	0.0479074	0	0	0	0	0	0	0	0	0	0	0	0	0.0221813	0	0	1.30603	0	0	0	0.1181	0	0	0	0	0	0	0	0	0	0	1.74971	0	0.0430631	0	0	0	0	0	0	0	0
Z93930.3	0.208819	0.223739	0.966132	0.150968	0.670151	0.532616	0.301402	0.399377	0.516564	0.36246	0.488399	0.205465	0.759373	0.409713	0.185177	0.0310371	0.230564	0.111399	0.657022	0.098945	0.34341	1.102	0.606895	0.378875	0.455935	0.626883	0.413578	0.615332	0.105012	0.427511	0.58363	0.31984	0.25856	0.785053	0.555854	0.284823	0.314695	0.759754	0.188117	2.0456	1.35905	0.0470624	0.470241	0.235999	0.440001	0.170224	0.376276	0.204916	0.282237
DEFB129	0	0	0	0	0	0	0	0	0	0	0	0	0	0	0	0	0	0	0	0	0	0	0	0	0	0	0	0	0	0	0	0	0	0	0	0	0	0	0	0	0.41274	0	0	0	0	0	0	0	0
RPEP6	0	0	0.0513761	0	0	0	0	0	0	0	0	0.0245836	0	0.0377089	0	0	0.0162274	0	0	0	0.0158033	0	0	0.0477178	0.0209815	0	0	0	0	0.0213129	0	0	0	0.0276266	0	0	0	0	0.0519415	0	0.0613615	0	0	0	0	0	0	0	0
AC011899.2	0.0633734	0.150892	0.130314	0.0261808	0.10847	0	0.0665243	0.0346299	0.0606849	0.125716	0.103111	0.149653	0.244568	0.191295	0.0561984	0.0565157	0.230498	0.0965936	0.47037	0.102954	0.0320676	0.378063	0.15168	0	0.0212876	0.195685	0.0173124	0.128053	0.0182111	0.0648714	0.190748	0.0204351	0.0196173	0.0560592	0.216891	0.0384175	0	0.0236486	0.0878319	0	0.124513	0.0285654	0.503686	0.122781	0.11051	0.0187856	0	0.0177683	0.299792
AMYP1	0	0	0	0	0	0	0	0	0	0	0	0	0	0	0	0	0	0	0	0	0	0	0	0	0	0	0	0.0257441	0	0	0	0	0	0	0	0	0	0	0	0	0.0187744	0	0.0202525	0	0	0	0	0	0
Y_RNA	0	0	0	0	0	0	0	0	0	0	0.163967	0	0	0	0	0	0	0	0	0	0	0	0	0	0	0	0	0	0.115838	0	0	0	0	0	0	0	0	0	0	0	0.990008	0	0	0	0	0	0	0	0
MAILR	0.534404	0.141099	0.47437	0.131152	0.570544	0.61493	0.355469	0.422129	0.925509	0.28602	0.611227	0.408161	0.464931	0.233183	0.182991	0.295697	0.112718	0.609693	0.53273	0.212029	0.4257	0.320506	0.220715	0.594193	0.15285	0.740655	0.332449	1.20812	0.118597	0.707716	0.455021	0.232036	0.556875	0.215301	6.31383	0.426601	0.215907	0.991173	0.390126	2.00038	1.26308	0.476992	0.538282	0.109345	0.439803	0.627374	0.378052	0.237359	0.829564
CYB561D2	4.32065	3.49907	8.24079	3.04331	5.69478	2.83536	7.23117	4.87562	11.8287	1.51526	3.8504	4.10923	1.54137	1.22216	6.79857	2.95878	6.66673	3.29705	3.41163	2.84725	2.08196	5.31595	8.36397	3.31506	6.32165	5.14489	3.43597	3.96432	12.6529	1.91878	6.42377	6.26796	3.51046	10.3301	7.33475	4.17597	2.71187	1.72772	2.85769	2.32456	2.9555	9.48836	9.1077	13.4491	3.65549	2.76155	1.73876	2.24411	11.8758
TAZ	2.24454	3.73899	4.2203	3.16502	3.59366	2.56442	3.66897	2.36251	3.19622	2.32486	3.37232	8.57643	5.10182	5.20268	7.26759	5.59627	11.4279	5.1481	8.83086	5.06594	3.39052	7.56355	4.48577	6.13435	10.0351	5.52127	7.35118	6.26747	5.17425	6.35019	7.19389	3.63217	6.35061	7.35583	5.36056	3.86859	5.73396	4.09826	5.5168	2.79248	6.41562	9.16522	6.03423	6.58978	5.94085	6.95051	6.34868	4.65365	4.0328
AC026770.1	0.0336501	0.0320483	0.166066	0	0.172786	0.0298533	0.0353232	0	0.0214817	0.0500645	0.0273749	0	0.0199786	0.0203148	0.119361	0	0.0524528	0	0.130308	0	0	0	0.0230112	0.0257068	0.0226066	0.04618	0	0	0.0193395	0	0.0289381	0.0434026	0.104164	0	0.127961	0.244788	0.124828	0.0251139	0.0932741	0.0579583	0.595027	0	0	0	0.0782386	0.0398993	0.0210904	0	0.0682216
GAPDHP32	0.137129	0.111944	0.161129	0.178045	0.117355	0.104277	0.226203	0.0642285	0.0625293	0.077722	0.14343	0.154202	0.0814158	0.0354797	0.277951	0.116467	0.193396	0.155266	0.139078	0.095475	0.059476	0.0359589	0.0535853	0.613589	0.329019	0.268844	0.321094	0.461807	0.0337763	0.133686	0.0505402	0.0379011	0.0606405	0.0693157	0.0595955	0.10688	0.0908382	0.0877225	0.130322	0.0843532	0.365648	0.247243	0.0830392	0.050605	0.113869	1.39368	0.122781	0.10985	0.0397162
DDX4	0	0	0.424172	0	0.00436966	0.00905969	0.0375188	0.00558022	0.00325956	0	0.0124613	0.0160766	0.0303149	0.0893925	0	0.00607124	0.00530601	0.015565	0.0131817	0	0.00775099	0	0.00349165	0.00390067	0.0171513	0.0245252	0.0278969	0.123806	0.00293452	0.0174222	0.00439097	0	0.0189666	0.00451665	0	0	0.0236763	0.0152428	0.0311368	0.162697	1.81077	0.0598389	0.0216435	0.00989236	0.0118717	0.00302709	0.00960057	0.0171789	0.00345057
SMARCD2	22.3467	39.0402	19.2461	22.4177	22.3056	17.5677	19.3521	28.2448	61.9263	15.8628	23.5548	50.4831	40.0203	32.6935	19.3801	22.3098	26.1277	30.6546	26.4293	22.1552	34.7839	19.5004	36.1056	26.4354	49.9101	27.0067	21.3491	31.0547	31.8371	49.6587	19.3165	24.0047	26.5481	35.1675	18.4251	32.1878	30.2172	34.9383	23.2617	18.5503	49.5225	51.9825	24.0363	28.4946	42.6201	49.8457	48.2757	18.8227	39.4669
AC099499.1	0	0	0.0288185	0	0	0	0	0	0	0	0.0285032	0	0	0.0211521	0	0	0.0364099	0	0	0	0	0	0	0.0267664	0	0.0240418	0.0382858	0	0.96656	0	0	0	0.0650744	0	0.0266471	0	0	0.156894	0.0194238	0	0.413036	0	0	0	0	0	0	0	0
AC012462.2	0	0	0.164509	0	0	0	0	0	0	0	0	0	0	0	0	0	0	0	0	0	0	0	0	0	0	0	0	0	0	0	0	0	0	0	0	0	0	0	0	0	0.392965	0	0	0	0	0	0	0.0280384	0
RPL12P50	1.01124	0.481553	1.66352	0.27851	1.00966	0.149524	0.17692	0.736782	0	0.585092	0.13711	1.592	0.300196	0.101749	1.04621	0.200403	0.262716	0.205511	0.108777	0.365073	0.341133	4.1765	0	0.643779	0.905823	1.61909	0.276252	1.13518	0	0.460065	0.28988	0.108693	0.834748	0.745442	0	0	0.156304	1.00629	0	0.145146	1.98684	0.151938	0.893029	0.435378	0.293901	0.899281	0.105634	0.850579	1.93628
NUP62	3.16968	8.03569	13.5644	5.49275	5.78374	4.09417	6.55228	3.65221	12.0227	5.57912	4.70539	15.0647	12.427	21.6334	14.3593	14.5312	9.98962	14.1749	12.4966	11.5843	16.9477	14.1193	14.0247	18.4165	9.93809	11.8933	10.5043	11.6238	12.0837	18.2664	14.9697	12.7362	15.6465	15.0477	12.5177	11.5152	14.0201	16.9592	10.5072	13.0724	17.0718	14.9255	17.1218	12.67	9.27443	13.8723	11.6632	11.1706	15.6967
YY1P2	0	0	0	0	0	0	0	0	0	0	0.0167772	0	0	0	0	0	0	0	0	0	0	0	0	0.0157549	0.0277098	0	0.0112676	0.0416712	0	0	0	0.0133	0.0127678	0	0	0	0.0191258	0	0.011433	0	0.303895	0	0	0	0	0	0	0	0
GGT7	5.66878	3.30841	8.65843	1.56307	8.8847	5.83032	5.57699	7.0814	6.3835	5.15519	11.3253	5.66593	7.90927	6.1044	2.81744	0.677966	3.97635	3.57268	6.8111	1.67052	5.48009	6.61235	0.315532	0.558954	3.87479	6.31867	0.849928	3.2898	1.66309	4.89863	6.58123	1.76416	3.14227	10.4897	7.80051	6.01781	1.87671	31.7257	5.31325	9.45727	11.0601	7.74282	2.72425	0.732186	4.37554	10.7935	9.67557	8.28325	4.76639
LINC01347	0.21378	0.261776	1.01734	0.281773	0.444313	0.379318	0.331271	0.283702	0.409421	0.30544	0.405798	0.264435	0.432148	0.430202	0.320474	0.375241	0.296208	0.204816	0.561757	0.352812	0.473909	0.247593	0.292382	0.48606	0.225689	0.230516	0.419927	0.490247	0.242804	0.291778	0.547157	0.292151	0.431717	0.315178	0.476151	0.487526	0.30211	0.509039	0.304752	0.705738	1.06506	0.234019	0.890006	0.249824	0.411252	0.485839	0.149939	0.348214	0.976901
HOXD1	0.0494955	0.0471393	0.0244264	0.139043	0.169432	0.114168	0.0519563	0.0324557	0.0568748	0.417288	0.0241592	0.0623366	0.164563	0.286855	0.05267	0.22364	0.154304	0.1026	0.146946	0.375239	0.200362	0.0454265	0.0135388	0.67305	0.219461	0.0271702	0.146029	0.313367	0.022757	0.128352	0.127694	0.185137	0.343198	0	1.15941	9.54746	0.0918041	0.0369397	1.42683	0.11935	0.787696	0	0.125883	0.236537	0.109326	0.27583	0.111678	0.160976	0.00668974
C6orf226	3.61263	5.53204	2.76752	3.36532	3.84944	2.76511	3.12303	2.516	3.66286	3.19681	4.00502	7.66679	13.7314	9.57916	3.07798	2.25309	2.39237	6.34851	5.92049	3.35642	3.13632	7.63898	3.19706	13.2852	8.09005	6.53753	4.33461	2.57637	5.65884	13.8253	7.64506	3.38053	8.06923	7.61324	12.8758	1.56736	7.55471	2.48473	6.14572	5.06327	2.99226	8.62085	11.4851	6.3816	22.3577	6.25732	5.37202	4.21044	5.5051
RNA5SP208	0	0	1.23698	0	0	0	0	0	0	0	0	0	0	0	0	0	0	0	0	0	0	0	0	0	0	0	0	0	0	0	0	0	0	0	0	0	0	0	0	0	0.738699	0	0	0	0	0	0	0	0
AC087521.1	0.00956025	0.127472	0.0157269	0.00789905	0.0736347	0.542819	0.120427	0.0313448	0.00610311	0.881869	0.0777741	0	0.13055	0.00577159	0.00847785	0.0170514	0.0298045	0.0641155	0.141916	0.0103541	0.125777	0.0877432	0.0523013	0.182588	0.0513816	0.131201	0.0104467	0.109466	0.0494506	0.00652415	0.205538	0.024662	0.0828625	0.0338274	0.247212	0.139092	0.0443308	0.114161	0.1166	0.0740988	0.0563506	0.017237	0.293804	0.0493925	0	0.0113357	0.0179758	0.235879	0.00646075
NRG1-IT3	0	0	0.063686	0	0	0	0	0	0	0	0	0	0	0	0	0	0	0	0	0	0	0	0	0	0	0.026565	0	0	0	0	0	0	0	0	0	0	0	0	0	0	0.19016	0	0	0	0	0	0	0	0
KARS1P3	0.0129991	0.0247607	0.844666	0.0107404	0.0222492	0	0	0	0.00829844	0.00644669	0.0423	0.0204645	0.0231534	0.047086	0.0230548	0	0.0405254	0.0237759	0.0167795	0	0.0197331	0.0119305	0.00888932	0.00993063	0.043665	0.00891975	0.00710221	0.0875538	0.0149418	0.0177419	0.0111789	0	0.00804777	0	0.00988636	0.0315208	0.0482215	0.0194032	0.0216193	0.0223895	1.44302	0	0	0.0167898	0.0151119	0.0154132	0.0407364	0	0.00878473
OR51E1	0.135243	0.0051522	0.133487	0.031288	0.143518	0.134381	0.584904	0.100507	0.31772	0.402427	0.224445	0.4386	0.0256947	0.519275	0.182295	0.221919	0.930387	0.135226	0.181557	0.213851	0.328484	0.337619	0.196067	0.119849	0.74867	0.174466	0.0650243	0.408087	0.373091	0.0701428	0.0976961	0.307013	0.0368407	0.550316	43.8585	0.416486	0.0702375	0.104972	0.242921	0.209646	0.30292	0.0633988	0.808322	0.185162	0.0471672	0.179602	0.0983266	0.124373	0.413111
ACTN1-AS1	0	0.0397864	0.154622	0.0172581	0.125128	0.148246	0.021926	0.0228276	0.0400027	0.113947	0.101954	0.131533	0.0372037	0.0630497	0.0926132	0.223527	0.0651177	0.076408	0.161772	0.135732	0.105693	0	0.0571347	0.111698	0.028065	0.186324	0.0684726	0.548671	0.0240091	0.0712708	0.0898132	0.0538822	0	0.0184768	0.127086	0.11396	0.0387421	0.171478	0.590557	0	0.861815	0.03766	0.354158	0.148382	0.121412	0.123833	0.0654569	0.234253	0.112925
SNORA70	0	0	0	0	0	0	0	0	0	0	0	0	0	0	0	0	0	0	0	0	0	0	0	0	0	0	0	0	0	0	0	0	0	0	0	0	0	0	0	0	1.61736	0	0	0	0	0	0	0	0
RNU4-56P	0.550724	0	0	0	0.117827	0.366439	0.144526	0	0	0	0.672034	0	0	0	0	0	0	0	0	0	0	0	0	0	0	0	0	0	0	0	0	0	0	0.121791	0.104712	0	0	0	0	0	0.135255	0	0	0	0	0	0	0	0
CTNNA1P1	0.0645001	0.25937	0.518733	0.219092	0.0429326	0.0381483	0.218167	0.0391618	0.370583	0.145722	0.0524719	0.067695	0.0468047	0.0519189	0.165237	0.0852155	0.454296	0.187883	0.115636	0.100904	0.0979131	0.230213	0.181332	0.0930742	0.129996	0.0835998	0.105721	0.0772323	0.214181	0.0684701	0.400604	0.138656	0.0754272	0.196526	0.136264	0.208536	0.21933	0.144414	0.0635686	0.0617188	0.211211	0.458711	0.144299	0.16199	0.191624	0.0297416	0.148228	0.0763554	0.072648
LAP3P2	0	0.0256122	0.0331789	0.0111097	0	0	0	0	0	0.00666837	0	0.0105841	0	0	0.0119238	0	0.0069865	0.0327913	0.00867826	0	0.00680389	0	0	0.0102721	0	0.0276794	0.00734644	0.0181129	0.0154557	0	0.0115633	0	0.00832451	0	0.030679	0.0163023	0	0.0100352	0	0	0.066046	0.0121216	0.0712458	0.0086836	0	0.00797162	0	0	0.00908682
PEX3	7.4525	6.54467	9.53843	7.19713	8.11723	6.59601	8.50651	4.92338	4.26888	5.77298	7.12925	9.31533	3.00376	2.90026	7.59185	10.0802	11.6625	4.2164	6.86561	4.63127	10.0576	10.0135	6.2696	7.80392	12.1827	9.57546	11.922	7.92338	7.83808	7.03722	4.82751	6.42906	7.21219	8.57708	6.59138	5.34451	7.38471	9.35753	4.99486	6.1907	8.73007	4.37845	7.40338	4.56853	14.6783	6.35873	6.82161	4.24311	7.89048
STAG2	7.82793	10.3619	23.3914	9.09785	12.2006	13.2856	11.5486	8.43758	23.5805	15.4065	10.7062	21.5624	28.3759	25.9615	22.0468	27.6565	27.2155	16.1258	34.8985	19.9819	39.3454	19.7144	21.7828	15.8734	18.0179	16.4779	16.7108	23.9187	12.4948	21.6368	16.8171	9.31734	33.9727	40.7779	15.5683	21.4757	16.942	22.6362	23.7633	27.4795	60.8019	21.5731	14.7966	12.4239	17.5397	18.3354	27.0649	31.8017	25.2545
AL139413.1	0	0	0.0741047	0	0	0	0	0	0	0	0	0	0	0	0	0	0	0.0549293	0	0	0	0	0	0	0.121055	0	0	0.0606825	0	0	0	0	0.0557781	0	0	0	0	0	0	0	0.708061	0	0	0	0	0.0534135	0	0	0.0608859
PMF1-BGLAP	0.349466	0.221887	0.351317	0.577486	0.232612	0.241139	0.326082	0.297054	0.260276	0.308109	0.236914	0.855812	0.564817	0.586043	0.172167	0.277022	0.554826	0.378778	0.150366	0.431054	0.501028	0.677112	0.278808	0.96407	0.404337	0.51956	1.8457	0.666905	0.892653	0.423973	0.317227	0.275458	0.276453	0.395003	0.767818	0.20008	0.702205	0.55061	0.419761	0.468156	0.743834	0.385052	0.658376	0.338531	0.756106	0.506447	0.547576	0.326604	0.34113
MIR3681	0	0	0.67003	0	0	0	0	0	0	0	0	0	0	0	0	0	0	0	0	0	0	0	0	0	0	0	0	0.18289	0	0	0.233514	0	0	0	0	0	0	0	0.150534	0	1.60051	0	0	0	0	0	0	0	0
REEP1	3.26786	4.27045	0.944468	0.441711	4.0854	9.68274	1.62032	1.01629	1.07432	11.8616	1.33842	0.269676	0.804684	0.75004	1.05499	0.707297	0.20931	1.63887	1.97546	0.7686	0.571511	0.158945	0.296071	2.06793	0.657607	0.224751	0.104904	0.669435	4.36425	0.860684	2.61277	1.15329	0.950966	3.75325	3.80246	0.572849	2.43357	0.578814	0.411164	0.557664	0.443817	0.600732	0.466789	3.55219	0.595234	0.386135	1.05475	1.30467	0.0865042
PPM1B	3.79839	4.41187	7.50721	3.28848	5.7758	9.29873	5.50124	4.00682	8.33756	9.42417	5.12098	5.53782	7.10867	8.56263	9.38498	4.57866	5.47748	7.12528	9.00132	4.82181	5.89699	8.64207	7.46307	4.52717	4.63209	4.63671	6.18376	6.59795	7.64851	6.70006	9.98888	5.0732	6.0204	9.63444	9.70479	7.72378	5.50091	8.03203	5.57868	11.5509	9.29078	6.43904	6.6358	6.15566	6.88121	5.69175	7.55775	4.85873	8.62153
LIMS3	0	0	0	0.00959238	0	0	0	0	0.00741144	0	0.00944466	0	0.0137857	0	0	0	0.0120646	0.0283127	0.014986	0	0	0	0	0.00886916	0	0	0.00634307	0	0	0	0	0	0	0.0102698	0.0176592	0	0	0	0.00643614	0	0	0	0.012303	0.0074976	0.00674831	0.00688286	0	0.00651011	0.00784575
LINC01888	0	0	0.211898	0	0	0	0	0	0	0	0.0232867	0	0	0	0	0	0.0594926	0	0.0369493	0	0	0	0.0391494	0.0437355	0	0.0392835	0.0156394	0.0578394	0	0.0195343	0.0738494	0	0	0	0	0.0347051	0	0	0.0158689	0	0.140601	0	0.0606684	0	0	0	0	0	0
AC009166.2	0.00690106	0	0.0964957	0	0.0413413	0	0	0	0.00881105	0.00342246	0.0112282	0.00543217	0.0368754	0.0124987	0	0	0.00358573	0.0378669	0	0	0.013968	0.0126675	0	0.00527203	0	0.00473537	0.0188523	0.0464811	0.00793241	0.051804	0.0118694	0.00890113	0.0256347	0	0.0577338	0.0125504	0.00640004	0.144212	0	0	0.318634	0	0	0	0	0.0163653	0	0.00386976	0.00932739
IGLJ4	0	0	0	0	0	0	0	0	0	0	0	0	0	0	0	0	0	0	0	0	0	0	0	0	0	0	0	0	0	0	0	0	0	0	0	0	0	0	0	0	0.582005	0	0	0	0	0	0	0	0
MSRB3	1.49221	7.17664	0.580361	3.05163	5.91422	58.0455	3.56517	1.5312	0.64872	53.4216	2.94422	2.60165	5.12529	13.142	0.925089	3.54061	2.98032	8.98863	8.83556	7.94536	4.77474	0.768431	1.15665	1.93176	4.31842	4.96443	1.36127	9.26383	0.675224	1.73253	6.69792	0.777278	4.291	1.30804	3.00925	2.40884	0.407023	4.87044	5.62978	7.39358	1.383	0.553915	7.55603	3.20064	1.65036	1.30098	1.54042	16.9415	1.52633
RPL10P5	0.244766	0.553647	1.28344	0.556148	0.0523676	0.217149	0.192702	0.133751	0.195319	0.257948	0.298682	0.55392	0.345139	0.147767	0.244186	0.0545699	0.572302	0.503647	0.256708	0.215387	0.201263	0.308886	0.230148	0.210361	0.267211	0.524855	0.284177	0.515184	0.175841	0.125276	0.315738	0.0986576	0.151535	0.974325	0.442117	0.482233	0.652613	0.182675	0.203539	0.0526976	2.85538	0.744712	0.32423	0.316143	0.0889214	0.126972	0.421874	0.154409	0.144735
AC032011.1	0.025243	0.0120207	0.0830509	0	0.0648087	0.0223948	0.0662452	0.151732	0.0241721	0.0125188	0.102678	0.029805	0.0824294	0.0685772	0.022385	0.0300152	0.0327901	0.0461704	0.0407301	0.034174	0.031933	0	0.0431554	0.0578528	0.0593551	0.0606244	0.0206877	0.127515	0.0580311	0.0258397	0.0651247	0.0406987	0.0937677	0.0446592	0.11519	0.0688614	0	0.546345	0.0419824	0.0869562	0.520761	0.0341347	0.0133753	0.0244531	0.0220093	0.0448963	0.0316424	0.0212324	0.0426476
AP000941.1	0.183112	0	0.335981	0.034914	0.301359	0.812255	0.251359	0.123151	0.161855	0.502953	0.160423	0.0443497	0.133805	0.14456	0.0249815	0.083742	0.0658684	0.0601135	0.218182	0.198318	0.171058	0.245624	0.144483	0.0968451	0.0378514	0.212634	0.00769577	0.455381	0.388574	0.0672862	0.302828	0.20893	0.0348814	0.0872189	0.257102	0.0939264	0.0261258	0.473057	0.1796	0.266867	0.276746	0.012698	0.373168	0.109158	0.0163749	0.0751561	0.0264846	0.244851	0.0761512
RN7SKP150	0.548151	0	1.90364	0.100645	0.416983	0.216134	0.0639338	0.133126	0.272168	0.453076	0.743215	0.191767	0.289285	0.514768	0.16203	0.0724199	0	0.148532	1.17927	0.098945	0.27737	0.223595	0.291547	0.0465285	0.491007	0.37613	0.133106	0.410221	0.490055	0.0831271	0.419017	0.235672	0.150827	0.107752	0.833781	0.184608	0.282419	1.27275	0.0675293	1.10148	0.598323	0.164718	0.580886	0.196666	0.141609	0.108325	0	0.0683054	0.164639
ELOF1	4.60072	6.96968	4.97489	4.02581	4.61889	3.32514	5.13438	5.77561	4.43245	3.37367	4.22299	8.71804	4.03608	5.1392	4.38727	8.3645	3.92654	5.23574	6.99398	4.58191	4.98317	5.20718	5.58425	9.45245	8.88218	8.46775	7.01876	5.59794	6.3761	4.89171	5.52377	8.07327	3.74746	5.68601	6.31393	3.56435	9.56314	2.77278	8.48791	4.36557	8.62966	7.27295	7.32314	8.22669	7.25476	7.58828	6.97978	5.38562	7.82033
GPR20	0.167762	0.0491618	0.222901	0.0213248	0.960815	3.15984	0.419938	0.282068	0.403671	1.35677	0.377936	0.0507899	0.321794	0.10907	0.0686622	0.0460332	0.523005	0.0786776	0.341482	0.209646	0.274257	0.414536	0.935426	0.0492926	0.0953655	0.15939	0.76147	0.408515	0.0519167	0.140904	0.876719	0.291284	0.127829	0.0228307	0.667391	0.719714	0.0478714	0.211885	0.107311	0.111135	0.342288	0.290839	0.779499	0.416698	0.157523	0.107109	0.186027	0.0940721	0.130814
AL357033.2	0.0264556	0.0503925	0.174081	0	0.249047	0.0469412	0.055542	0.0867389	0.168888	0	0.0645662	0	0.0314142	0.0638858	0.0469207	0.0314571	0.261176	0.0483883	0.0682987	0	0	0.0242808	0.379919	0	0.0355465	0.0181533	0.115634	0.124732	0.669006	0	0.113755	0.068246	0	0.0468045	0.36217	0.208489	0.0245349	0	0.0439991	0.182267	0.519788	0.59624	0.0841066	0.0512556	0	0.0313687	0.182393	0	0.0178785
AL161629.2	0	0	0.233901	0	0	0	0	0	0	0	0	0	0	0.0429196	0	0	0	0	0	0	0	0	0	0	0	0	0	0	0	0	0	0	0	0	0	0	0	0	0	0	0.139681	0	0	0	0	0	0	0.0398655	0
HIVEP3	0.446708	1.63894	1.23454	1.9874	0.831631	1.15355	0.845496	0.422106	0.199181	1.20584	1.09245	1.09491	0.726289	1.27289	0.633812	4.23701	1.5826	0.987997	1.64469	1.74541	5.39572	0.38854	0.740663	1.36504	0.524491	2.68797	2.24764	57.3586	1.09566	1.99134	1.38414	1.14614	2.23884	1.0201	1.76246	2.05557	2.04716	7.17762	2.07412	1.00614	3.26089	0.859931	3.54092	0.444713	2.80109	1.13756	1.21381	4.4649	3.25197
AC026412.3	0.117704	0.269043	0.164583	0.0291756	0.342486	0.104424	0.494227	0.0771825	0.180337	0.128421	0.335141	0.0555906	0.6569	0.561366	0.354885	0.181944	0.574886	0.236814	0.281079	0.17847	0.0416917	0.0648169	0.185129	0.0539518	0.150243	0.137303	0.823155	0.650081	0.439709	0.249006	0.40489	0.189772	0.371641	0.187415	0.904141	0.242602	0.0654954	0.360168	0.398041	0.486557	0.277512	0.509328	0.212047	0.478889	0.184727	0.320996	0.177053	0.640225	0.0795439
AC040169.1	0.56288	1.35808	0.339516	0.806128	0.449597	0.466078	0.433302	0.492131	1.22173	0.59552	0.549494	3.01288	0.913455	0.951481	0.399321	0.446196	1.01389	1.67012	0.629698	0.406415	0.455717	2.893	0.744177	2.12138	4.10924	1.33896	0.594568	0.682416	0.388201	1.71575	1.54899	0.50821	1.57977	1.195	1.59821	0.545957	4.69813	0.756165	2.26755	1.45424	2.13811	3.14609	1.39182	0.727022	8.44132	1.69078	2.75175	1.03107	2.18091
AL391336.2	0	0	0	0	0	0	0	0	0	0	0	0	0	0	0	0	0	0	0	0	0	0	0	0.120449	0	0.108188	0	0	0	0	0	0	0	0	0	0	0	0	0	0	1.70377	0	0	0	0	0	0	0	0
AVPI1	6.62872	5.46972	11.7212	12.6945	7.38388	69.9624	13.0433	6.81915	19.6164	23.1315	7.40114	15.9175	10.0859	8.61117	19.9312	13.4024	9.33566	22.7185	16.7059	6.57607	6.52507	21.5026	29.1065	22.5624	15.5323	14.4834	79.0609	13.0596	20.3672	20.9057	25.2599	17.4545	21.4081	38.3394	5.11284	35.3521	13.2656	7.09029	9.52177	8.17	61.7445	30.1207	15.9404	32.9817	9.16464	26.4749	23.7585	9.42805	11.58
LY6G5C	0.671333	0.504396	0.852812	0.326646	0.670279	0.509556	0.60292	0.872276	0.928564	0.399522	0.61289	0.951191	0.283435	0.261186	1.38909	0.288257	0.561985	0.372916	0.582526	0.36758	0.894546	1.30075	0.999782	0.792086	0.551235	0.696101	0.130414	0.492359	1.09319	0.381779	0.975041	0.894762	0.244755	1.30647	4.23778	0.284877	0.51191	0.361857	0.541716	1.20126	0.813386	1.51973	1.49399	0.611788	0.32085	0.229957	0.593742	0.280245	0.98802
AL023581.1	0	0.0409232	0.282738	0	0	0	0.045105	0.0939195	0	0.0213095	0	0	0	0.0518809	0.0381037	0	0	0.0785911	0.0277323	0	0.0434851	0.236617	0	0.0328256	0	0.147421	0.0469526	0.0578818	0	0.0586457	0.0369517	0.138554	0	0	0.196076	0.0260479	0	0.0962056	0	0.0370042	1.01307	0	0.0455347	0.083248	0.0999046	0	0.0538616	0	0
MTND1P6	0.144667	0	0.050996	0	0	0	0.086777	0	0	0	0.100876	0	0	0	0	0	0	0	0	0	0	0.0189677	0	0	0	0	0	0.0139198	0	0	0	0	0.0127948	0	0	0	0	0	0	0.017798	0.121815	0	0	0	0	0	0	0	0
ANKEF1	2.23917	4.53733	2.81516	1.89176	3.45562	1.01116	3.39517	2.06869	5.98824	0.867038	3.03874	2.46124	5.81875	5.72385	4.54673	3.52799	5.82599	5.52424	2.3023	1.58033	5.61247	1.27749	3.90395	4.83643	3.6162	1.56416	4.2782	3.06614	3.40276	7.53708	3.93509	1.90807	3.22839	7.93484	3.28066	4.56544	1.64943	3.26702	3.53391	5.79954	3.27644	4.56458	2.10567	1.8521	6.92011	3.54997	4.31771	6.08575	4.18975
AC008507.1	0.745804	1.24303	0.416259	0.286098	0.683846	0.708914	0.643084	0.844188	0.408093	0.673687	0.628392	0.649958	1.59723	1.28642	0.496023	0.11085	0.345993	0.422222	2.04573	0.923127	0.916504	0.708938	0.892516	0.549405	0.626301	0.676248	0.26195	0.735548	4.79149	0.890671	1.35146	0.687109	1.05538	0.84822	2.02576	0.952666	0.815167	1.03371	0.39869	0.64228	1.41299	0.384193	1.07261	0.412838	0.588335	0.694812	0.217024	0.313656	0.738013
RNU6-338P	0	0	0.612599	0	0	0	0	0	0	0	0	0	0.221096	0	0	0	0	0	0	0	0	0	0	0	0.12509	0	0	0.376231	0	0.254131	0	0	0	0	0	0	0	0	0.103223	0	3.10957	0	0	0	0	0	0	0.10441	0
Y_RNA	0	0	0	0	0	0	0.197334	0	0	0	0	0	0	0	0	0	0	0	0	0	0	0	0	0	0	0	0	0	0	0.128287	0	0	0	0	0	0	0	0	0	0	0.554024	0	0	0	0	0	0	0	0
AL049830.3	0	0.0485318	0.18861	0.00701719	0.0218046	0.0678119	0.0267456	0	0.0650609	0.0716025	0.055273	0.193871	0.146229	0.266616	0.0753136	0.0302956	0.0485413	0.196762	0.054814	0.0321937	0.0214875	0.13251	0.0116156	0.0583931	0.17117	0.0291384	0.00928039	0.0972449	0.117146	0.156486	0.0949477	0.104066	0.0736116	0.0901526	0.167939	0.175048	4.63916	0.0253539	0.0659159	0.0511982	0.700833	0.0535943	0.0630008	0.0383934	0.192529	0.31721	0.00532299	0.0380991	0.114789
GALNTL5	0	0	0.31436	0	0.00503201	0.0156494	0.00617226	0	0	0.00291603	0	0	0.0523649	0.0461467	0.00521419	0	0	0.00358486	0.00379494	0	0.0119012	0.00539653	0	0.00449193	0.0316016	0	0.00963765	0.11485	0.00337933	0.0240756	0.00505655	0	0.00728051	0.0208051	0.0223595	0.0106934	0.0545302	0	0.0195581	0	1.69823	0.00530071	0.0124621	0.00759456	0	0.00348594	0.0184264	0.02308	0.00397361
AL157911.1	0.0341796	0	0.224905	0	0.0877523	0.0909691	0.0358789	0.0373543	0.305476	0.0169507	0.0278056	0.0269044	0	0.0619033	0.0606196	0.0203206	0.0177594	0.0416771	0.0441195	0.0185089	0.0518856	0	0.0701199	0.0261113	0.0688869	0.0234533	0.0373487	0.276254	0	0	0	0.0220427	0.0423211	0.0604695	0.0519898	0	0.0316981	0.102036	0.0947417	0.206046	0.772276	0	0	0	0.238409	0.0607906	0.0214222	0.0191661	0.0461966
GS1-600G8.3	0	0	0.00715017	0	0	0	0	0	0	0	0.00707195	0	0	0.00524807	0	0	0	0	0	0.00470748	0	0	0	0.00664102	0	0	0	0.00585509	0	0	0	0	0	0.00768976	0	0	0	0	0	0	0.0939385	0	0	0.0112281	0	0	0	0	0
KRT18P20	0.0458578	0.218374	0.188593	0.0378895	0	0.0406836	0.0320919	0.0501173	0.0390332	0.00758078	0.037306	0.0601616	0.0090755	0.00922822	0.121997	0.00908788	0.222388	0.0745561	0.00986567	0.0496659	0.046409	0.224469	0.219515	0.0116776	0.0718851	0.0104889	0.0918679	0.0514781	0.043926	0.020863	0.328636	0.0690063	0.00946352	0.39213	0.0581278	0.342859	0.0283523	0.0228165	0.0169483	0.302775	0.150165	0.482307	0.145789	0.118461	0.097737	0.0453117	0.0479028	0	0.113631
TMEM51-AS1	0.743478	0.136372	1.70773	0.338997	1.85931	1.28009	1.95111	1.03523	2.08131	0.182991	1.17606	0.0303452	0.037602	0.0648328	1.52372	0.158798	1.5538	0.0923354	0.298571	0.0969243	0.597751	1.80193	0.542313	0.647913	0.170193	0.381675	0.899672	0.569381	2.50046	0.127782	2.07677	1.53788	0.0579621	0.689335	1.59371	0.677723	0.334535	0.267162	0.152654	0.960415	0.243458	0.796842	0.288889	1.5489	1.0916	0.102847	0.0759373	0.0941893	0.454054
AC006019.1	0	0	0.0390625	0	0	0.0280887	0	0	0	0.00392543	0	0	0.0798901	0.0047785	0.00701911	0	0	0	0	0	0.0080104	0	0	0.0120937	0	0	0	0	0.00454909	0	0.0068069	0	0.00980068	0	0	0.0047983	0	0	0	0.00681656	0.0855335	0	0.00838796	0	0.00920174	0	0	0	0
RPS6P22	0.107717	0.256474	0.0221498	0.178001	0.0230461	0	0	0.0588614	0.0515738	0.0133551	0.153352	0.317961	0.0639535	0	0.0716413	0.0480305	0.0699612	0.131346	0.0347608	0.0291656	0.0136265	0.148293	0.0736613	0.0411451	0.180915	0.0554351	0.0294262	0.0362758	0.0619078	0.0367545	0.0463169	0.086835	0.133376	0.142928	0.0409617	0.0979488	0.149845	0.0602941	0.029858	0.0231913	0.291002	0.169937	0.11415	0.121738	0.140878	0.0478956	0.101269	0.0151006	0.0909934
RTCB	11.5726	23.5972	21.17	17.5947	15.9369	11.0258	18.0584	12.3431	37.7178	13.659	11.6265	17.1642	25.4831	22.5048	21.0422	15.2902	22.97	33.3896	37.4693	24.7978	50.5951	14.115	26.3763	20.4276	24.3664	17.4654	21.0518	15.5489	19.7168	24.3802	27.8202	23.1682	13.1796	26.1585	14.9649	19.6793	30.0753	13.1014	22.5409	35.1759	25.441	16.6623	23.684	20.8148	19.1703	36.5847	35.9791	17.7759	19.3926
UNC5A	2.71986	0.0128237	0.206731	0.011125	2.07799	0.768489	0.739686	1.2508	0.343825	0.153584	4.29751	0.074191	0.24249	0.0325149	0.055721	0.245489	0.0489728	0.418666	0.112973	0.165272	0.0386085	0.00823851	2.8022	0.0240013	0.12061	0.120109	0.456107	0.175333	0.0619078	0.125578	0.660016	0.0434175	0.0389012	1.40943	2.29727	0.535998	0.0291366	0.0669935	0.505098	1.0668	0.127865	0.416749	0.242569	0.301446	0.240014	0.0745043	0.0478214	0.153523	0.0818941
MIR623	0	0	0.656356	0.329664	0	0.176987	0.628248	0	0.509423	0.296811	0.162294	0	0.710667	0.722626	0	0.118606	0.207314	0.608146	0	0.324095	0.201895	0.366193	0.409271	0.152405	0.134025	0.547563	0.108997	0.268737	0.114656	0.544567	0.857808	0.257315	0.370526	0.176472	0.151725	0.36281	0.185013	0.14889	0.442386	0.171805	0	0.359691	0.422822	0.128836	0	0.236546	0.125036	0.335603	0
AC021851.1	0.252967	0.378596	0.832274	0.194082	0.293805	0.176333	0.189674	0.197474	0.519074	0.170259	0.323388	0.540476	0.461299	0.392703	1.15368	0.30079	0.610253	0.341506	0.431491	0.362036	0.365725	1.67495	0.358333	0.248468	1.08037	0.756316	0.463994	1.09531	0.737315	0.826162	1.35188	0.710827	0.447462	0.847131	1.45668	0.974871	0.368659	1.18671	0.380648	1.72726	1.82831	0.228048	0.363814	0.455094	0.378105	0.664164	0.566244	0.344494	0.598336
EIF3KP1	0.0894087	0.113537	0.122566	0.221619	0.0765157	0	0.0312847	0	0.0761028	0.118242	0.0969806	0.211134	0	0.107953	0.132143	0.0354372	0.108397	0.109021	0.211585	0.129111	0.0754028	0.0547057	0.122282	0.0227678	0.140154	0.0818006	0.0814156	0.0802933	0.0171285	0.142368	0.281926	0.0192202	0.018451	0.105453	0.861319	0.162601	0.138196	0.200184	0.0495661	0.153996	0.497721	0.18807	0.34741	0.0192469	0.121264	0.0530064	0.130754	0.133695	0.0402812
AC078923.1	0.239973	0.336102	0.35993	1.30628	0.507379	0.175326	0.103725	0.894778	0.0270343	0	0.390443	0	0.0419046	0.0170439	1.81509	0.151062	0.315386	0	0.0182212	0.321053	0.0714285	0.0518223	0.0289593	0.0107839	0	0.222781	0.94863	0.494398	0.0162257	0.192663	0.449157	0.964979	0.0524354	0.699263	0.0858864	0.136916	0.536739	0.316054	0.101733	0.0121566	1.09551	0.788983	0.014959	0.0182324	0.648208	0.0753189	0.0353892	0.894456	1.60264
AC078883.1	0.790977	0.90551	4.82356	0.283859	1.71622	0.744259	2.34833	0.890642	2.1218	0.5785	1.81342	0.383633	0.697307	1.10939	2.89071	1.87152	0.946509	0.433531	0.788959	1.08164	0.828784	1.97254	2.15814	0.878928	1.05741	0.79494	0.93416	1.92113	2.01123	1.23223	2.9957	1.02022	1.02391	2.32522	1.37328	1.80659	0.911381	3.66121	1.82044	0.364673	1.3814	1.22445	1.41396	0.686249	1.10066	0.653666	0.761151	2.47306	0.458946
LINC02448	0	0.159692	0.110331	0.138538	0	0	0	0	0	0	0	0	0	0	0.505544	0	0.0174243	0	0.0216435	0	0	0	0.137594	0.102475	0	0	0.201542	0.0451736	0.0963659	0.297504	0.0576777	1.27598	0	0.177986	0	0	0.0622	0	0.0743633	0	0.494155	0	0	0	0.935642	0.0198812	0.0840722	0	0
PNMA8B	0.0958716	0.0507266	0.119744	0.0381395	0.325148	0.20791	0.0708195	0.135822	0.0294681	0.433195	0.21087	0.156521	0.976081	0.778142	0.0157439	0.0591092	0.0830233	0.603993	0.300215	0.269196	0.927118	0.0782135	0.041279	0.111217	0.322039	0.416639	0.225042	0.272641	0.0265295	0.133274	0.213751	0.0503788	0.468238	0.0282689	0.286256	0.0559657	0.105376	1.50258	0.342516	0.678858	0.551139	0.0224072	0.372522	0.0160519	0.049535	0.461019	0.144657	0.223004	0.0431929
MYEOV	1.79388	2.27303	6.2826	13.6317	0.711976	0.207584	4.21372	0.358006	1.1983	0.0515735	0.64719	0.298782	0.219185	0.295072	3.36139	0.0741919	15.1538	0.180697	4.03044	0.121076	4.6228	2.7631	5.9594	0.015889	0.985082	1.96591	0.374997	1.04014	3.04515	5.26224	11.9882	15.3079	0.875597	1.06709	0.336136	10.6256	3.59251	1.17971	0.368969	0.461224	15.2883	17.6764	9.89628	8.84152	3.26719	0.684347	1.15366	1.21001	102.69
AL023803.3	0.0374535	0	0.123224	0.061891	0	0.066455	0.0393156	0	0	0.0185744	0	0.0884445	0.111184	0.0904437	0.033213	0.0668011	0.136223	0.0685038	0.120864	0	0.0379036	0.515617	0.102449	0.0572248	0.503235	0.0513996	0.143242	0	0.150678	0.153355	0.0322089	0.120771	0.0927498	0.132523	0.256364	0.113523	0.104203	0.11181	0.103817	0.161273	0.588695	0.135056	0.0396902	0.0483753	0.217704	0.111022	0.164319	0.10501	0.0506216
AL133553.1	0	0.052748	0.637762	0	0.142193	0.294812	0	0.0605288	0.0353565	0.384537	0.0450561	0.0435959	0.0328826	0.0668719	0	0.0987824	0	0	0.0357456	0.0299918	0.0840752	0	0.113622	0.126932	0	0.494048	0	0.11191	0	0	0.238145	0	0	0.342946	0.0421221	0.0335745	0	0.206674	0.122815	0.14309	0.816126	0	0.058692	0	0.0321931	0.13134	0	0.403737	0.0374284
RPS2P15	0.190739	0.227074	1.96106	1.00467	0.265254	0.338434	0.400444	0.208455	0.136985	0.106417	0.484903	0.037535	0.580378	0.834839	0.465144	0.240973	0.148659	0.159898	0.907894	0.167844	0.361934	1.07223	0.260869	0.273213	0	0.441723	0.195397	1.38104	0.191839	0.748448	0.246044	0.79956	0.339498	0.0632717	0.707188	0.910566	0.597006	0.765147	0.383311	0.821312	1.94404	0.0859749	0.353727	0.153975	1.19185	0.777427	0.58279	0.28076	0.161125
PDHA2	0.0134277	0	0.0110445	0	0	0	0	0	0	0	0	0	0	0.00810639	0	0.0159662	0	0.0163732	0.0173327	0	0	0.0123238	0.00918237	0	0	0.00921381	0	0.018088	0.0154344	0	0.0115474	0	0	0	0	0.00813998	0	0	0.00744399	0	0.105528	0.012105	0.0142296	0.00867167	0.0234152	0	0.00841588	0	0
COQ10BP2	0	0.128591	0.599695	0	0.231097	0.0479137	0.141732	0.088536	0.0344775	0.0937441	0.153776	0.10628	0.0801627	0.163023	0.0478928	0.0160544	0.0701544	0	0.0697137	0.0146231	0.109313	0.247838	0.092331	0.103147	0.0725659	0.0370589	0.0442613	0.200068	0.232796	0.0921402	0.743118	0.10449	0.150462	0.0955484	0.102687	0.0654796	0.0500865	0.28215	0.0299405	0.209298	0.689724	0.3895	0.0572328	0.0871958	0.235445	0.0800465	0.0169248	0.0605692	0.0912448
RNU4-21P	0.465493	0	3.57349	0	0.531157	0.688284	0.488637	0.169577	0.297163	0.0769509	0.378686	0.366413	0.552741	0.281021	0.963177	0.368997	0.0806219	0.189201	0.100144	0.420123	0.628117	0.854451	0.318322	0.237074	1.35514	0.425883	0.423878	0.731561	0.356707	0	0.40031	0.300201	0.576373	0.68628	0.472035	0.094062	1.29509	0.463212	0.430097	0.267252	3.81075	0.13988	0.657723	0.100206	0.180383	0.73592	0.0972502	0.522049	0.104859
AC000089.1	2.4652	5.92773	3.0716	3.56951	1.65017	1.62404	1.25545	2.74753	2.18142	2.38461	2.06504	15.2164	2.43454	1.3409	4.4804	2.43787	1.8389	5.31251	3.07184	2.56417	2.21076	8.62452	2.13645	5.94816	4.19777	3.43338	3.28053	2.3673	1.69736	2.9149	2.01505	1.43242	5.30393	4.27499	2.59884	2.72251	2.03722	4.22616	1.92142	1.84975	2.158	4.66476	6.07839	2.17526	1.65993	3.8057	1.72865	2.39517	5.77314
LRIT2	0	0	0	0.0101691	0.00526643	0	0	0	0	0	0	0.0871917	0.0146145	0.0260058	0.0163713	0.00365861	0.00319747	0.0150074	0.0158869	0.0499864	0	0	0.00420823	0.00470118	0.0909529	0.0253358	0.0302598	0.0663171	0.00353675	0.0377957	0.00529211	0	0.0571475	0	0.0374418	0.022383	0.182626	0.00459275	0.0102346	0.00529962	0.175316	0	0.00652133	0	0.0357701	0.0328349	0.0539973	0.00690149	0
OR55B1P	0.0385616	0.018363	0.459902	0	0.0165004	0	0	0	0.0123085	0	0.0156852	0.0151769	0.0228946	0.104759	0.0170978	0	0.0100181	0.0235102	0.012444	0	0.0292688	0	0	0.0147295	0.0777185	0	0	0.181808	0.0443245	0.0263154	0	0	0.0477469	0.034111	0.131974	0.070129	0	0.0575589	0	0	0.662935	0.0173815	0	0	0	0.0685842	0.0604217	0.0108117	0
MTND6P21	0	0	0.13345	0.100541	0.208275	0.57576	0.127735	0.0443292	0.155363	0.442548	0.0659951	0.0319281	0.0240821	0.0244873	0	0	0.0210754	0	0.314146	0	0	0	0.0277376	0	0	0.0278326	0	0.273197	0.0233118	0.0276803	0.139527	0	0	0	0	0.0737664	0.0376168	0.211905	0.0674593	0.0349313	0.358621	0	0.0859679	0.130975	0.0471542	0	0.0508445	0.0227449	0
LINC02816	0.0261373	0.0248931	0.687945	0.0431913	0.0223682	0.0695646	0	0	0.100114	0.16851	0.0425262	0.10287	0.232772	0.205131	0.208603	0.0776965	0.0271614	0.509932	0.0843462	0.523694	0.0396772	0.0959544	0.0178737	0.339447	0.0526782	0.269023	0.271327	0.299275	0.0150217	0.410245	0.0899093	0.0842811	0.469267	0	0.397569	0.110913	0.121199	0.25359	0.0579596	0	1.1041	0.306314	0	0.0168796	0.0911563	0.123965	0.0163817	0.190534	0.105981
XKRY	0.0102039	0	0	0	0	0	0	0	0	0	0	0	0	0	0	0	0	0	0	0	0	0.0280952	0	0	0	0.0140034	0	0	0	0	0	0	0	0	0	0	0	0	0	0	0	0	0	0	0	0	0	0	0
ZNF117	0.835719	2.93121	5.04036	1.98388	2.23326	1.6678	2.41873	1.14518	0.874395	2.20108	1.38801	1.07384	8.45568	9.79582	6.72503	0.51099	1.27894	3.43174	11.7141	1.84193	3.8485	1.73208	1.01669	1.96143	1.69908	9.63327	14.2866	19.3808	2.65378	3.40442	3.96618	3.73029	2.96398	1.87162	3.66616	1.85798	2.39976	3.87196	1.53488	6.4664	1.61504	1.01552	1.23445	1.29436	7.83724	0.49546	1.65275	1.35666	3.32067
EDDM3A	0.145223	0	0.268759	0	0.0155352	0.0322094	0	0.0198391	0	0	0.0443031	0	0.0215554	0.0219181	0	0	0.0471605	0	0.0117161	0	0	0.0333212	0	0	0.0121954	0.0124562	0.0198361	0.0366799	0	0.0371641	0.046833	0.011707	0	0	0.013806	0.0110045	0	0.013548	0.0201271	0	0.570657	0	0.0769481	0	0	0	0	0	0.0245353
HMGB1P44	0	0	0.224905	0	0.0585015	0	0	0	0.0218197	0	0	0.0269044	0.0811718	0.0412689	0	0.0203206	0	0.0625157	0	0	0.155657	0	0.0233733	0	0.0229623	0.187627	0	0.0920846	0	0.023325	0.0881803	0.0220427	0.0423211	0.0302347	0.0779847	0.0207199	0	0.127545	0.0189483	0	0.201463	0.0616254	0	0	0	0	0	0	0.0230983
AC012645.1	0.284374	0.372401	0.321614	0.12727	0.39547	0.273311	0.273637	0.207192	0.378208	0.23505	0.318096	0.932687	0.450233	0.329051	0.19964	0.26769	0.480214	0.845212	0.275306	0.153994	0.305779	0.467618	0.129644	0.796569	1.05871	0.146349	0.233056	0.734221	0.830803	0.792428	0.448348	0.198679	0.352112	0.262034	0.991273	0.34478	0.714263	1.12308	0.564913	0.632659	1.22221	0.502041	0.175791	0.191302	0.6543	0.337185	0.363893	0.259126	0.120111
ACAA2	5.52755	5.4443	13.6712	7.8825	6.40624	7.773	2.92546	2.73824	27.5578	9.18732	4.32114	1.94794	6.18139	3.26022	8.56947	2.46585	11.3881	2.34069	2.83859	2.0978	1.79249	9.50948	1.44977	5.67744	3.05572	4.105	4.34893	9.56193	12.6873	1.02326	6.21539	3.69901	2.13345	11.5625	11.7733	11.0597	1.58363	5.97226	4.57942	10.5629	2.53709	7.43636	10.8166	5.87485	3.63868	0.984938	10.5527	3.22277	11.2195
RGS1	2.38389	0.78243	2.20685	3.01727	1.17856	1.15435	2.06873	1.4324	0.254649	4.64419	1.5646	18.8358	1.24618	1.00627	1.04436	8.06608	1.70005	16.9023	25.0341	12.0375	23.02	28.5561	20.4456	5.37278	3.41361	47.2289	14.9497	65.6998	5.16644	8.18273	15.4817	1.59252	12.5448	0.596499	22.4535	7.66035	3.15767	7.87505	7.43449	8.13831	23.8573	1.20724	88.2376	5.30247	11.516	4.35814	4.45853	10.015	1.72655
SLC2A10	4.87595	4.32357	4.59909	1.51197	11.702	5.02304	8.68113	6.363	29.6146	6.69593	5.45217	1.21576	3.63781	2.79021	1.60196	0.548624	15.8531	3.99308	3.69713	4.78749	3.15186	3.38055	6.773	0.445083	1.43953	2.5972	3.49933	7.84819	12.6116	2.44423	18.2959	2.27456	1.47425	3.88775	1.48393	3.3588	4.43854	7.86173	4.0861	9.48928	2.3662	2.38288	3.40608	5.85844	4.31838	1.2773	1.33073	2.77584	10.7125
AC127071.2	0	0	0.0305137	0	0	0	0	0	0	0	0	0	0	0	0.0328979	0	0	0.0226179	0	0	0	2.0429	0.329799	0	0	0	0.0405379	0.174908	0.36246	0	0.223323	0.0239249	0	0	0.0564292	0.359827	0	0	0	0	0.109333	0	0	0.0479163	0	0	0	0	0
AC092720.1	0.331612	0.5218	0.936856	0.309729	0.382503	0.447689	0.31783	0.488471	0.819171	0.507672	0.29323	0.215632	1.01866	1.25341	0.23014	0.497166	0.704193	1.15153	0.344302	0.577763	0.248051	0.0793959	0.345084	0.143189	0.25184	0.316585	0.110283	0.39815	0.215445	0.314853	0.818334	0.334737	0.598051	0.267832	0.460547	0.795365	0.534847	0.527262	0.743345	0.571163	1.03396	1.07881	0.213905	0.540048	0.502839	0.512864	0.713885	0.493174	0.370255
AL132709.6	0	0	0	0	0	0	0	0	0	0	0	0	0	0	0	0	0	0	0	0	0	0	0	0	0	0	0	0	0	0	0	0	0	0	0	0	0	0	0	0	0.512164	0	0	0	0.151522	0.154543	0	0	0
LINC02297	0	0	0.161561	0	0	0	0	0	0	0	0	0	0	0	0	0	0	0	0	0	0	0	0	0	0	0	0	0.00881989	0	0	0	0	0	0	0	0	0	0.0195461	0.00725951	0.0225545	0.360196	0	0.0277539	0	0	0	0	0	0
NPY	0.530692	0	0.296821	0.0175392	0.653997	18.5877	0.557078	0.788781	0	2.50554	0.293574	0.601538	0	0	0.188243	0	0	0.427089	0.397315	0.908124	0.0107414	0	0.0145163	0.291902	0	0.0873961	0	0.714881	0.0244001	0	0.146042	0.0273799	0.0262841	0.112666	11.9792	0	0	0.063371	0.0117681	0	0.52134	0	0	0	0	0	0	0.166647	0
ADGRG6	0.904506	2.64368	14.7105	6.73939	4.60889	1.52916	3.3377	1.32896	9.08408	1.8126	1.772	0.352358	1.67408	0.948634	9.14842	4.0688	17.3207	0.938323	2.2934	2.04795	5.63821	12.7508	19.0941	2.74105	1.13781	2.3607	6.25422	2.10584	17.2834	2.95402	9.55643	8.61148	1.24567	3.39231	1.17752	10.3174	4.10645	9.8434	1.72817	20.0819	2.93544	10.0491	2.36941	3.67617	6.82547	1.3064	1.18443	1.78814	244.08
TMSB4X	469.561	130.46	433.623	188.026	490.471	402.46	666.719	380.565	158.415	620.367	345.615	383.822	188.934	179.543	320.194	514.047	312.83	231.521	570.549	288.615	227.158	994.563	449.648	307.289	326.365	475.397	703.728	374.461	241.392	260.132	654.584	353.613	118.973	528.89	685.225	253.879	307.647	99.5366	360.587	530.446	332.148	958.327	1320.15	1113.02	337.839	299.102	262.599	247.796	647.198
TMEM230P2	0.301941	0.431352	0.745053	0.374214	0.1938	0	0.237715	0.164994	0.385509	0.299485	0.307043	0.594183	0.179267	0.273426	0.535512	0.179512	0.509879	1.93292	0.341032	0.572276	0.190982	0.207839	0.206479	0.807333	0.304272	0.258983	0.247453	0.101684	0.650749	0.463618	0.519322	0.292088	0.093466	1.0016	0.861144	0.366079	0.42003	1.18307	0.585862	0.455051	2.22465	0.612447	0.879926	0.974977	0.394893	0.223759	0.52042	0.25397	0.255063
AL160191.2	0	0.0619635	0.0535132	0	0.0278393	0	0	0.0355519	0	0	0	0.0256062	0.0193137	0	0	0	0	0	0	0	0.0493819	0.029856	0.0222455	0	0	0.0446433	0.0177733	0.0219103	0.0747838	0.0221995	0.0279751	0.0209791	0	0	0.346368	0.0394403	0	0	0.018034	0.0280148	0	0.0586518	0.034473	0.0210082	0	0.0192857	0	0	0
IL34	0.192618	2.97687	0.820959	12.2183	1.09395	0.807817	0.156241	0.440155	0.212393	1.33735	0.491461	0.627152	0.576999	0.681851	1.63046	0.161364	1.26468	0.384333	1.95517	0.744369	4.50561	0.940164	0.514904	0.43476	0.547023	3.41841	7.55805	2.57701	0.649117	0.693085	2.3341	6.28446	0.829327	1.03781	1.99764	1.58696	2.103	2.189	0.829994	0.505182	1.23855	0.307823	9.68646	0.45234	14.0716	0.446396	5.09237	0.486045	0.39051
DENND11	8.48101	3.94625	7.16375	7.77374	16.4426	9.76174	19.4514	8.58037	12.8355	6.55614	12.3394	4.93731	13.8925	11.1049	8.11944	2.49976	8.08968	14.9385	10.7313	11.596	16.363	5.50062	3.78949	5.34809	2.98542	3.63103	2.73578	5.96288	4.8666	6.97384	13.1172	5.92885	9.93186	12.4981	6.03172	16.3792	5.81947	12.435	2.26906	4.66013	5.38378	6.5626	5.42179	7.95044	7.44015	7.40729	4.21944	3.91217	20.1614
AC130651.1	0	0.0347389	1.32006	0.301372	0.437015	0.0970789	0.0765775	0.239179	0.279422	0.144714	0.47477	0.20098	0.714645	0.550508	0.129382	0.0216854	0.0758087	0.355811	0.447287	0.0790083	0.184568	0.30129	0.174602	0.195055	0.147027	0.200228	0.1395	0.442212	0.188669	0.448049	0.156838	0.376372	0.406472	0.129062	0.138704	0.132669	0.135308	0.381113	0.020221	0.0314121	1.57663	0.0986466	0.154614	0.164891	0.339228	0.475739	0.251472	0.245441	0.147898
AL138759.1	0	0.0288683	0.423833	0	0.0259402	0	0	0	0.0580505	0.105226	0.0739759	0.334032	0.107977	0.0182991	0.215035	0.126145	0.078747	0.0924004	0.0782523	0.0328283	0.414119	0.306013	0.414559	0.0463121	0.183271	0.0831957	0.0828041	0.306235	0.226467	0.186166	0.417068	0.0586439	0.0938282	0.348567	0.48411	0.257249	0.0562211	0.248842	0.13443	0.313245	0.863533	0.191278	0.128485	0.0978756	0.176188	0.107821	0.0189977	0.356936	0.122905
AC108081.1	0	0	0.582108	0	0	0	0	0	0	0	0	0	0	0	0	0	0	0	0	0	0.044764	0	0	0	0	0	0	0.238337	0	0	0	0	0	0	0	0	0	0	0.0980856	0	3.30242	0	0	0	0	0.0524468	0	0	0
PPIL3	3.44855	3.20132	6.29102	3.70301	4.1398	2.8035	3.64113	3.02096	5.24247	3.42381	3.19297	3.26376	2.27849	1.98065	5.58669	3.73752	3.53835	5.00266	8.44821	3.19357	5.95812	5.2525	5.49646	5.15111	10.394	5.61196	4.24483	6.57953	3.57447	3.26451	4.94467	2.45332	4.10384	3.11582	5.30164	2.63554	4.36172	9.78921	4.47077	11.5154	4.63347	2.13506	4.47213	3.3363	6.42305	3.46847	4.66761	4.06693	4.58393
XAGE1B	0	0	0.0113725	0	0	0	0	0	0	0	0	0	0	0	0	0	0	0	0	0	0.00699636	0.0253797	0	0	0	0.00948748	0	0	0	0	0	0	0	0.0733844	0	0	0	0	0	0	0.0135829	0	0	0	0	0	0	0	0
AP002472.1	0.033363	0.0317748	0.164649	0.165395	0.0285519	0.0295986	0.0700435	0.109386	0.0425968	0.066183	0	0.0525233	0.0198081	0.0805659	0.0295857	0.0396703	0.0866755	0.142385	0.0215327	0.0542002	0.101292	0	0.0912596	0.050975	0.0672411	0.045786	0.0364564	0.0898846	0.038349	0.159374	0.0573824	0.258193	0.0619651	1.21001	0.0507477	0.12135	0.0309408	0.0497992	0.055487	0.114928	0.852151	0.0601531	0.247488	0.129276	0.0969638	0	0.0836418	0.0374165	0.0901859
RIPK1	6.48302	10.9933	14.8645	9.73948	11.2545	9.99856	10.7634	7.67605	16.3304	14.2286	7.63476	6.38343	7.51707	8.94911	10.2114	8.50532	10.5737	5.92743	7.23809	7.22656	12.6355	10.5345	11.9128	12.1081	3.75003	12.9048	8.63425	8.79533	13.8309	12.7554	9.83509	12.7336	9.54633	11.0158	18.7524	10.0675	13.2717	7.92152	10.6796	18.6077	7.99387	8.54791	15.1653	16.0309	10.2656	4.13935	5.02189	8.37709	11.5634
AC099654.1	0	0	0.173325	0	0.0200376	0	0	0	0	0	0	0	0	0.0141352	0	0	0	0	0	0	0.0118477	0	0	0	0	0.0321325	0	0	0	0	0	0	0	0	0	0	0	0	0.0259604	0	0.299018	0	0	0.0302418	0	0.0138811	0	0.0131294	0
AC011472.3	0	0	0	0	0	0	0	0	0	0	0	0	0	0	0	0	0	0	0	0	0	0	0	0	0	0	0	0	0	0	0	0	0	0	0	0	0	0	0	0	0	0	0	0	0	0	0	0	0
EEF1AKMT2	1.66586	1.8598	1.79647	0.974949	2.2533	1.78579	2.07413	1.42613	2.41346	1.88409	1.94622	2.79376	2.17316	1.65101	1.74808	2.40171	2.52697	1.31187	3.01941	1.14516	3.15635	3.75008	2.75618	1.2903	3.42272	2.46397	2.33355	2.02586	2.23927	1.91365	2.26827	1.76966	2.50098	3.50388	1.77373	2.19644	2.08993	3.19452	2.02403	7.37635	4.18217	2.34859	2.7559	2.94357	1.2588	2.79549	2.17808	1.31816	3.52118
CASTOR1	0.448541	2.0817	0.333795	4.67665	0.347302	0.410564	0.298948	0.334584	0.549958	0.568473	0.480735	0.218567	0.312804	0.451313	0.738693	0.173547	0.11098	0.438414	0.303278	0.266027	0.828607	0.320186	0.22883	1.25098	0.3683	0.97708	0.696296	0.604217	0.106389	0.869701	0.318382	0.647411	0.330586	0.327495	0.368208	0.146745	1.47903	0.951136	0.536792	0.968765	1.12607	0.205388	0.890297	0.137938	1.00978	0.451642	0.914775	0.167679	0.096229
AC008014.1	0.834	0.192304	0.296053	0.130563	0.548448	0.43615	0.488418	0.633229	0.257799	0.274287	0.521352	0.214221	0.354429	0.169597	0.428175	0.255746	0.21895	0.219446	0.696918	0.213929	0.146594	0.169202	0.216122	0.288385	0.123854	0.343364	0.791417	0.508512	0.297683	0.365449	0.309535	0.181172	0.201097	0.201909	1.1484	0.133047	0.333805	0.209662	1.15831	1.64816	0.698563	1.21878	0.427948	0.272135	0.872596	0.249823	0.148561	0.635038	0.278839
AC011330.2	0.246308	0.0879687	1.21555	0.254387	0.922205	0.136573	0.45247	0.0336483	0.609302	0.137421	0.350657	0.0484703	0.109678	0.185872	0.627961	0.109827	0.239961	0.16894	0.596135	0.250089	0.0623172	0.508634	0.610577	0.188166	0.206841	0.676047	0.807438	0.559903	0.548542	0.147076	0.820794	0.218414	0.0381223	0.599171	0.39807	0.354621	0.399745	0.413608	0.119479	0.742414	0.695656	0.555114	0.358899	0.536852	0.232652	0.127772	0.385938	0.293498	0.603394
FOXN3P1	0.0396298	0.0377433	0.0651921	0.0109146	0.0452201	0.0117194	0	0.0144369	0.0505981	0.0524098	0	0	0.0235288	0.0159499	0	0.00785364	0.00686376	0.0241615	0.042629	0.0143069	0.00668436	0	0	0	0.00887461	0.0271932	0.0144348	0.0444868	0.0151841	0.0721183	0.0454406	0.0170384	0	0.0116853	0.0100467	0.00800798	0.0245018	0.0098589	0.0146466	0.0113763	0.389314	0.0119087	0	0.0170621	0.015357	0.0469895	0	0.0148149	0
RPL23AP11	0.0833719	0.317613	0.342873	0.103328	0.178373	0.14793	0.0875171	0	0.0798349	0.12404	0.0339122	0.229692	0.197997	0.176163	0.147865	0.693934	0.129958	0.279565	0.403567	0.225738	0.400776	0.267813	0.199545	0.0955373	3.66868	0.657893	0.0455511	0.561539	0.11979	1.53617	0.179243	0.161302	0.129039	0.405622	3.13868	0.277974	1.04381	0	0.600852	0.0717991	1.31044	0.112739	0.220877	0.161526	0.460381	1.11212	1.22797	0.327254	0.0845133
SLC6A14P2	0	0	0	0	0	0	0	0	0	0	0	0	0	0	0	0	0	0	0	0	0	0	0	0	0	0	0.0354875	0	0	0	0	0	0	0	0	0	0	0	0	0	0.574271	0	0	0	0.0377547	0	0	0	0
MAGT1	12.4936	11.3857	23.6547	9.73799	22.1858	12.4431	19.0074	15.7152	32.9734	14.8309	13.6902	17.2821	24.5091	22.4478	24.1444	27.5691	31.7517	13.6725	43.1204	22.5395	26.4718	16.0613	22.5594	15.888	13.1263	16.0807	25.5399	27.7743	26.7734	19.368	23.8433	17.3904	45.4504	36.1963	14.496	22.0168	12.3958	21.1755	20.6604	23.2572	33.9683	20.5611	14.271	22.6421	24.5818	16.8616	23.0327	21.8922	24.4543
MIR4491	0	0.273824	0	0	0.984202	0	0	0	0.183542	0	0.233894	0.226314	0	0	0	0	0.149388	0	0.185562	0	0.145483	0	0	0.219642	0	0	0	0	0	0	0.247251	0	0	0.254327	0	0	0	0	0	0	0	0	0.30468	0	0	0	0	0	0
RPL3P4	57.4966	111.852	50.0669	84.2811	39.5542	37.8059	39.3474	63.9485	41.1603	45.0179	48.8048	119.658	65.8311	31.028	51.2738	21.6805	36.2387	84.7056	48.3846	33.9388	26.3575	125.138	53.5729	52.3984	111.844	76.0201	46.0097	44.3917	43.1388	32.1719	44.0001	33.861	50.5901	70.5263	61.3745	50.6854	55.1654	57.3989	45.583	32.0817	53.4867	65.3745	97.5669	38.3256	42.4208	53.0214	51.6502	25.4767	53.7235
THSD4	3.93681	5.44598	1.25502	14.49	6.21948	3.72698	5.04613	4.05693	3.93332	4.34864	5.99155	0.412987	0.950622	0.88613	4.17529	7.28361	0.71648	1.9486	1.1784	1.76352	2.12199	0.769314	1.31019	1.1053	0.431262	6.56238	0.814096	2.13606	0.390222	6.53826	2.95452	6.59521	3.97729	0.467383	1.56042	0.688493	3.24571	3.38038	1.53984	0.232827	1.12906	1.11846	0.923603	0.857834	10.6466	3.06364	5.15922	5.21257	3.10179
DENND10	1.16777	2.91949	2.08546	2.30728	1.73262	0.824869	1.59225	0.905162	2.23039	1.10319	1.27269	2.39046	1.89723	1.93682	3.14326	2.54503	3.12286	2.75307	3.79099	2.13942	1.49814	2.18432	2.88396	2.01938	3.74995	2.72835	3.93391	2.1587	1.36601	3.24181	2.2159	3.05951	2.3693	3.46391	1.68215	2.75856	2.87523	2.33989	1.84365	4.59114	2.98333	3.34131	1.52335	3.3937	3.68168	3.49547	2.30711	1.38083	3.35828
CBX3P5	0.150101	0.178695	0.462977	0.0620098	0.128456	0.0332913	0.0393911	0.0410109	0.0958223	0.24193	0.183165	0.236305	0.111397	0.181235	0.0998303	0.290027	0.0779913	0.13727	0.29063	0.121925	0.303811	0.723249	0.0256613	0.0860019	0.15126	0.0772474	0.0820094	0.278021	0.0647002	0.384124	0.354978	0.169403	0.0929278	0.132777	0.542251	0.204734	0.278408	0.196043	0.291244	0.323165	0.958465	0.338289	0.159065	0.0242341	0.283559	0.15573	0.0470385	0.126254	0.304313
COG1	6.50097	4.90978	5.53767	5.40174	8.37673	7.57468	6.50769	6.89585	5.95757	7.10637	7.40948	4.30971	7.27847	7.18341	5.19105	6.99765	6.89133	4.59345	6.8395	8.05632	5.95394	8.16349	8.1394	5.10964	6.25967	5.84854	9.62099	6.17665	5.765	5.3473	7.6903	6.15364	7.63974	6.26458	13.2331	4.36	4.09207	7.52199	6.87978	6.01024	5.60616	10.4848	8.90375	7.25452	6.70479	5.13376	4.32111	5.81038	11.3734
CHCHD4P4	0.0597881	0	0.540942	0.0987985	0	0.318253	0.251043	0.0653415	0.229007	0.474413	0.0486386	0.0470622	0	0.0360945	0.0530189	0.248819	0.248523	0.145806	0.192939	0.0971295	0.0302534	0.329238	0.122656	0.182699	0.0401664	0.0410254	0	0.201347	0.137447	0.204004	0.051416	0.231348	0.0740296	0	0.318299	0.326197	0.277237	0	0.0994354	0.205956	0.52861	0.0538986	0	0.077223	0	0.0354457	0.0374725	0.569943	0.121213
DNAH5	0.178003	0.016953	0.644205	0.0107854	0.180771	0.0947514	0.756134	0.160817	0.210603	0.433148	0.219144	0.0102751	0.169093	0.176954	0.878698	0.0684352	0.548151	0.0557095	0.0559106	1.09887	0.0108086	0.081685	0.163112	0.158649	0.0550091	0.449484	1.19493	0.115895	0.0757041	0.118235	2.40536	0.00918369	0.00734679	0.197349	2.61913	0.228763	0.049524	0.0655385	0.6184	1.03116	0.59338	0.840858	0.0578477	0.26823	0.0255219	0.436192	0.0416508	0.803844	0.694495
Y_RNA	0	0	0	0	0	0	0	0	0	0	0	0	0	0	0	0	0	0	0	0	0	0	0	0	0	0	0	0	0	0	0	0	0	0	0	0	0	0	0	0	1.05722	0	0	0	0	0	0	0	0
SINHCAFP2	0.0883315	0.364549	0.314833	0.218949	0.0755938	0.0783649	0.216354	0.0321787	0.281947	0.131419	0.143718	0.231767	0.524438	0.231081	0.156661	0.402618	0.810833	1.14888	0.513089	0.605889	0.476764	0.0540466	0.724854	0.427376	0.0197808	0.16163	0.160869	0.297472	0.32152	0.462144	0.30385	0.13292	0.291659	0.442775	0.246325	0.838908	0.600736	0.725164	0.179553	0.684633	1.79335	0.265435	0.218415	0.3803	0.308064	0.453854	0.608985	0.247659	0.238775
RNU6-446P	0	0	0	0	0.315687	0.32726	0.193611	0	0	0.09147	0	0.145182	0	0.111348	0.327117	0	0.0958336	0.449798	0.714237	0.399514	0.653301	0	0.252255	0.56361	1.11519	0.506238	0	0.372682	0	0	0	0.356843	0.685123	0	0	0	0.6842	0.275305	0.306749	0	0	0.166272	0.390911	0	0.321627	0	0	0	0
BX510359.8	0	0	0	0	0	0	0	0	0	0	0	0	0	0	0	0	0	0	0	0	0	0	0	0	0	0	0	0	0	0	0	0	0	0	0	0	0	0	0	0	0	0	0	0	0	0	0	0	0
RPL12P1	0.0785169	0.373896	0.258325	0.291932	0.134389	0.0348289	0.123631	0.042905	0.0501239	0.038939	0.127749	0.494437	0.0932334	0.142204	0.278509	0.0933606	0.142788	0.311156	0.177364	0.191333	0.139056	0.540466	0.322157	0.0899739	0.342867	0.0808151	0.150145	0.13221	0.315879	0.241119	0.337611	0.253182	0.121525	0.104182	0.447864	0.356982	0.254858	0.292996	0.261168	0.811417	0.732765	0.353913	0.249618	0.101413	0.205376	0.139647	0.172238	0.176113	0.106122
TMEM120A	13.6963	12.0093	11.1768	15.013	13.6482	9.93611	10.5954	14.1981	6.67479	8.24897	9.58112	8.87757	8.64319	9.32057	9.65396	6.839	5.3615	14.337	15.8659	7.88334	3.76493	16.9461	10.1627	12.6919	8.67517	10.0766	9.64404	6.56756	4.24244	11.1171	13.7569	13.0378	6.84288	10.5567	7.33403	8.58173	8.09871	15.899	7.5169	6.82919	8.07871	15.745	11.6715	17.8926	10.3854	11.8345	10.6704	4.19966	27.1589
AC011410.1	0	0	0.136857	0	0	0	0	0	0	0	0	0	0	0.0167417	0	0	0	0	0	0	0	0	0	0	0	0	0	0	0	0	0	0	0	0	0.0421818	0	0	0	0	0	0.190699	0	0	0	0	0	0	0	0
AC007216.2	0.560046	0.387917	4.02018	0.420666	0.392143	1.40023	0.694781	1.22413	0.975067	0.277745	0.745538	0.160306	0.816157	0.676208	0.496638	0.42377	1.11107	0.124163	1.1501	0.303277	0.721354	2.24293	0.661513	1.08906	0.444655	0.558971	0.472889	2.33185	1.28749	0.590657	0.875679	1.18204	0.535847	0.675557	3.36878	1.66666	1.08599	0.987944	1.18546	0.569999	2.05066	0.550777	0.755354	0.197281	1.30214	0.332026	0.606294	0.713738	0.55051
AP003392.4	0	0	0.891221	0.155697	0.282217	0.501535	0.494524	0.669318	0.421041	0.537358	0.421573	0.667489	0.19579	0.227526	0.208882	0.168049	0.465082	0.14361	0.790537	0.255111	0.190706	1.03769	0.386589	0.647812	0.0316492	0.290934	0.308869	0.412495	0.162452	0.160746	0.24308	0.273436	0.408322	0.291711	1.14653	0.285586	0.0873798	0.597711	0.443985	0.48685	0.647919	0.637043	0.299541	0.486784	0.46552	0.307224	0.206686	0.317003	0.0636735
IL11	0.0731962	0.146395	0.180615	0.10886	0.0751693	0.0389624	0.284291	0.0959941	0.0654182	0.0326703	0.0655009	0.293844	0.191214	0.96774	0.519272	4.67373	2.20206	0.740795	0.392104	0.590595	1.28892	0.665071	5.44592	0.385833	0.654017	1.42641	0.511891	0.404262	0.370195	0.474534	1.74362	0.967702	0.308147	0.906476	0.946367	2.90194	0.373351	0.382397	2.10601	1.16616	1.02826	0.138571	0.232702	0.671241	0.0850929	0.681297	0.38536	5.06491	1.76592
TYW3	3.42646	6.83326	5.81777	2.76108	4.66494	7.18816	5.8954	4.05485	3.58798	7.73397	4.8376	4.25741	5.99238	5.46932	3.51927	4.2228	6.26535	3.37758	5.54916	4.10549	5.26361	3.86002	6.80352	3.04796	10.289	5.63815	7.08798	4.28477	4.72235	3.17072	5.03007	3.05651	6.01783	6.63896	3.6303	8.12629	4.44248	7.40938	4.12312	34.6258	6.16212	3.4593	5.07185	6.64121	4.01783	3.08852	4.74904	6.36739	2.21254
CIC	8.46772	16.2665	12.7812	13.2237	14.7894	21.2434	16.2513	9.93841	24.1414	30.6193	13.0602	11.9075	23.9499	28.7414	13.6119	19.5176	12.6632	19.1714	8.2801	15.0555	25.6147	9.91106	12.2711	22.512	13.068	18.3878	15.0404	19.465	16.4485	21.0528	18.5255	14.635	16.237	16.3835	14.3617	13.5371	25.2032	30.5394	16.7303	19.1477	23.1469	18.8241	20.5961	19.6039	12.4678	19.9499	17.2393	28.1524	13.8872
AP003392.5	0.120312	0.0572924	0.494791	0.198813	0.514813	0.320211	0.378882	0	0.460832	0.149166	0.587255	0.331463	0.285725	0.181583	0.10669	0.143057	0.343822	0.330083	0.310602	0.162879	0.0608791	0.77295	0.123411	0.459559	0.606204	0.247667	0.328669	0.405172	0.276585	0.164208	0.620789	0.0775904	0.409669	0.212852	0.915021	0.109401	0.223154	0.448959	0.200095	0.569864	0.827342	0.542303	0.509988	0.310793	0.279733	0.249647	0.0377031	0.134929	0.284571
AC092143.2	0	0.0189036	0	0	0	0	0.0208353	0	0	0.0196869	0	0.0156237	0	0	0	0.059002	0.0309392	0.0121012	0	0.0107483	0.020087	0	0	0	0	0	0	0	0.0114074	0.0135451	0	0	0	0	0.120764	0.0120323	0.0184074	0.0148134	0.044014	0.0170933	0.0584959	0.0357865	0.0631013	0.0128182	0	0	0.0248803	0.0333899	0
PPIAP39	0.157034	0.0747793	0	0.0973106	0.436764	0.31346	0.247262	0.68648	0.0751859	0.642494	0.383248	0.40173	0.233084	0.284407	0.0696273	0	0.183585	0.23935	0.709456	0.0637778	0.417168	0.288249	0.161079	0.0299913	0.791231	0.565706	0.171594	0.608165	0.0451256	0.133955	1.08036	0.0759545	0.218744	0.13891	0.597152	0.166592	0.109225	0.732489	0.0652919	0.236663	0.424233	0.106174	1.04007	0	0.0684588	0	0.123027	0.154099	0.106122
AC005387.1	0.0555418	0.105796	0.82231	0.229454	0.285195	0.147825	0.291516	0.0607008	0.106371	0.247904	0.0451841	0.306038	0.16488	0.201186	0.29552	0.264168	0.144295	0.0338627	0.25093	0.180462	0.393466	0.254879	0.341835	0.254585	0.261196	0.381117	0.182075	0.935234	0.606503	0.265322	0.286586	0.250736	0.137544	0.393051	0.549142	0.10101	0.309056	0.497426	0.831359	0.765314	1.36407	0.200282	0.412011	0.573907	0.225992	0.230498	0.348111	0.12458	0.300278
AC087399.1	0	0	0	0	0	0	0	0	0	0	0	0	0	0	0	0	0	0	0	0	0	0	0	0	0	0	0	0	0	0	0	0	0	0	0	0	0	0	0	0	0.0335186	0	0	0	0	0	0	0	0
AC009065.2	0.50928	0.781449	7.98218	0.374033	1.42859	1.68176	2.55421	0.618428	7.8931	2.03458	0.736547	0.267253	0.47035	0.76864	3.41224	0.353243	2.80788	0.741744	0.766952	0.32175	0.830369	15.0871	6.38487	0.842968	0.779322	0.271801	2.73613	1.50547	46.9777	1.25503	19.3678	4.3792	0.525492	1.50167	4.88464	14.5103	5.03793	1.35143	0.815629	0.60915	0.694868	27.6488	0.899491	14.508	2.20376	0.587085	1.08171	0.52356	4.89484
SLIT1	0.0472499	0.0102274	0.153688	0.0425888	0.130499	0.190539	0.0766532	0.0915413	0.0356478	0.158703	0.0995907	0.0946724	0.0624817	0.0505672	0.0399957	0.0242606	0.0557968	0.288073	0.0998033	0.0279129	0.042384	0.061106	0.06756	0.0541444	0.62909	0.0397905	1.29899	0.0578627	0.229589	0.209589	0.0683382	0.0180061	0.03856	2.11642	0.637037	0.391892	0.0179261	0.179525	0.040482	0.316281	0.265844	0.0464678	0.0887633	0.0859946	0.0461907	0.0229192	0.05519	0.0289039	0.0159656
NEU1	8.6401	6.06638	8.49724	3.71512	8.41776	6.20843	6.49476	9.42048	23.9238	5.46923	9.10684	9.91913	5.52214	5.48778	21.4648	7.73286	14.1526	11.361	10.8728	12.6224	4.5915	8.67032	2.83084	8.0997	9.83584	8.38526	7.91715	8.40279	67.6623	7.22156	5.98324	7.13834	4.62868	12.144	28.8594	14.9708	7.00134	7.70107	7.93891	16.9801	9.45173	11.064	9.0057	16.5981	8.88016	9.30961	10.6704	8.16202	25.2298
RNA5SP223	0	0	0.402018	0	0	0	0	0	0	0	0	0	0	0	0	0	0	0	0	0	0	0	0	0	0	0	0	0.109734	0	0	0	0	0	0	0	0	0	0	0	0	0.800257	0	0	0	0	0	0	0	0
RNVU1-26	0	0	0.397055	0	0	0	0	0.131893	0	0	0	0.0949959	0.0716516	0.437144	0.10702	0.0717493	0.31353	0.294312	0.46734	0	0.854938	0	0	0	0.324307	0	0.19781	0	0.0693597	0.164715	0	0	0	0	1.56034	0	0	0	2.54235	0.207863	0.829896	0	0.127891	0	0.420895	0.143095	0.302556	0	0
MDH1	32.7739	13.8102	15.1881	12.5862	30.1736	15.5929	37.6196	23.7089	17.138	12.7425	28.447	24.1172	17.5114	15.7199	21.6976	14.5886	17.9593	18.276	25.5752	12.991	20.2219	14.2865	24.5823	30.6555	32.3754	13.6492	19.8779	16.2398	14.9066	23.7266	16.2032	17.6872	18.5099	18.1884	23.4657	23.9649	20.3041	25.3547	22.0548	29.5371	15.3534	16.5193	16.2881	15.4447	23.8146	19.99	25.9215	11.8484	24.7432
AP000997.3	0	0	0.128263	0	0	0.00206485	0	0	0	0	0	0	0	0.00843064	0	0	0	0	0.00300433	0	0	0	0	0	0	0	0	0.00470289	0	0.00158832	0	0	0.00144093	0.00205884	0	0	0.00215849	0	0	0	0.160051	0.00839279	0	0	0.00135288	0	0	0	0
AL353699.1	0	0	0.308397	0	0	0.0475199	0	0	0	0.0265639	0	0	0	0	0	0	0	0	0.103711	0	0.0813111	0	0	0.0818393	0	0.404297	0.11706	0.036077	0	0.0731063	0.0921262	0.0690874	0.0663224	0	0	0	0	0.0399758	0	0	0.210479	0	0	0	0.186808	0.0635109	0.0335713	0	0
MAN1B1	3.58348	3.99847	5.36217	5.63659	4.64126	3.14583	4.82338	3.1623	10.5018	4.35503	4.45205	8.77992	5.27363	5.48138	4.52628	12.4103	5.35658	7.99222	8.87105	10.2376	7.22103	4.5101	8.59848	12.2035	5.80967	6.198	8.94439	8.76925	13.7247	13.3595	6.52663	5.52556	5.36544	5.35165	7.04635	4.72735	4.9817	9.181	5.73992	12.5706	4.28341	7.97783	7.43082	9.37512	4.96934	6.34562	4.32278	8.49302	14.5745
PRELID1P2	0	0	0.162432	0	0.0422511	0.0875998	0	0	0	0	0	0	0	0	0	0	0	0	0	0	0	0	0	0	0	0	0	0	0	0	0	0	0	0	0.300386	0.0299288	0	0	0	0	0.242502	0	0	0	0	0	0	0	0
Y_RNA	0	0.365099	0.315308	0	0.656135	0	0	0.209477	0.122361	0	0.15593	0.150876	0.1138	0	0	0.341865	0.0995918	0	0.247415	0	0	0.527749	0.131074	0.292856	0	0.131523	0.104723	0.258198	0.660957	0.130803	1.15384	0	0	0	0.583101	0.697165	0.355516	0.143051	0.425037	0.165068	0.188296	0.345585	0.406241	0.123784	0.33424	0.113635	0.120133	0.107481	0
Y_RNA	0	0	0	0	0	0	0	0	0	0	0	0	0	0	0	0	0	0	0	0	0	0	0	0	0	0	0	0.258198	0	0	0	0	0	0	0	0	0	0	0	0	0	0	0	0	0	0.113635	0	0	0
ZNF225	0.643934	0.47671	0.810045	0.245903	1.079	0.674492	0.942922	0.600254	1.27641	1.14187	0.92004	0.52391	0.975061	0.927767	0.959712	0.201069	0.366916	0.5526	0.377184	0.4161	0.881677	0.687841	0.671622	0.527068	0.372621	0.686917	0.409471	0.484738	0.724619	0.310191	1.32392	0.345485	0.500837	0.662955	1.08853	0.329672	0.341248	1.59925	0.334483	1.21395	1.0233	0.636602	0.831483	0.319755	0.434058	0.370531	0.281495	0.649346	0.373
HLA-P	0	0.0249264	0.0861083	0	0	0.0232192	0	0	0	0.0129797	0.0212916	0.041203	0	0	0.0232091	0	0.0135989	0.0159567	0.0506755	0	0.0132434	0.0720621	0	0	0	0.0897945	0	0.035256	0	0	0.0450148	0.0168788	0	0.0231516	0.139335	0.0158659	0.0485443	0.019533	0.0435279	0	0.0771332	0.0471884	0.138676	0	0.0304261	0	0	0.0146761	0
CR1	0.0750311	0.00974446	0.213194	0.183163	0.481585	0.114976	0.0286406	0.0410002	0.0272151	1.3438	0.0957202	0.0630876	0.0850445	0.037061	0.0226828	0.100368	0.474027	0.0571811	0.424825	0.111735	0.0362407	0.048517	0.142266	0.0911903	0.0217666	0.271465	0.0549692	0.725882	0.0431222	0.087278	0.633514	0.0538869	0.111906	0.0165928	0.254195	0.106475	0.351081	0.0534522	0.642839	0.0220282	0.447278	0.0261337	0.581882	0.0440504	0.0505514	0.0202193	0.0790895	0.203674	0.11524
AC078925.1	0.103261	0.0327818	0.0849334	0	0.0883702	0.0916097	0.144526	0.0376174	0	0.0170701	0.0280014	0	0.0408717	0.0207798	0	0	0	0	0	0	0	0.0631813	0.0235379	0	0	0	0	0.0231833	0.0197822	0	0	0	0	0	0.235602	0.0208659	0	0	0	0	0	0	0.0364758	0.17783	0	0	0	0	0
AL136100.1	0	0	0.146188	0	0	0	0	0	0	0	0	0	0	0	0	0	0	0	0	0	0	0	0	0	0	0	0	0	0	0.04043	0	0	0	0	0	0	0	0	0	0	0.698406	0	0	0	0	0	0	0	0
AC104088.1	0.230008	0.146039	2.554	0.253389	0.164034	0.0680187	0.402407	0.0418954	1.5907	0.0380228	0.15593	0.241401	1.27456	1.99029	0.645895	1.13955	0.278857	3.06172	1.41027	1.28706	1.10567	0.0703666	0.0262148	0.322142	1.0559	0.157827	0.397947	1.54919	0.859244	1.20339	8.27465	0.593339	0.830656	1.15295	1.22451	0.0929553	0.533274	1.48773	0.297526	0.297122	3.46464	1.76249	0	1.93103	0.690762	1.99997	2.13836	1.39725	0.56994
GAPDHP74	0.187687	0.119168	0.154375	0.18092	0.0267703	0.222013	1.87168	0	0.0199694	0.0310266	0.152686	0.0492459	0.0557163	0.0566539	0	0.111585	0.0812669	0.190714	0.0605673	0.118576	0.0316571	0.0287096	0.0213913	0.334559	0.210151	0.0643935	0.119635	0.0632069	0	0.0640411	0.0807026	0	0.174295	0.110683	0.142743	0.113777	0.17406	0.116729	0.0173415	0	0.522408	0.140999	0.0331492	0.0606046	0.127279	0.259632	0.196056	0.0175408	0.0211396
AC034154.1	0	0.0241819	0.0208841	0	0.0434583	0	0.0533059	0	0.0162089	0	0.0413112	0	0.301495	0.107299	0	0	0.105541	0.0154801	0.0491618	0	0.0256957	0	0	0.0387939	0	0.0696899	0.554895	0.0171014	0.0145926	0.0173271	0.0436702	0	0.0157193	0	0.038621	0.015392	0.0235471	0.322143	0.30967	0.349858	0.249431	0	0	0	0.0737932	0.0301058	0	0	0
RSPRY1	4.63298	5.57926	7.67441	3.85458	5.81627	4.53355	6.058	4.08729	8.76171	6.08547	4.89157	6.98915	7.90746	7.79334	5.62086	5.33825	7.91696	9.63558	7.54927	6.273	8.67093	6.97736	8.77927	3.07629	4.65033	6.15016	4.33505	6.92064	5.18454	5.84808	7.86586	4.20004	4.97407	4.5232	5.53668	5.00536	6.02782	7.44237	9.2084	6.84971	10.2334	6.70524	4.74908	4.12884	5.89384	4.96964	7.16136	6.9224	13.0488
HMGN2P25	0.218851	0	0.420019	0.241098	0	0.0647193	0.0765775	0	0.186281	0.0361784	0.118693	0.114846	0	0.0440407	0.194073	0.260225	0.151617	0.0889526	0.0941656	0.0790083	0.0738272	0.0669533	0.0997726	0.22292	0.0980181	0.3504	0.0398572	0.0982694	0.0419264	0.348482	0.376411	0.0470464	0.180654	0.129062	0.221927	0.221116	0.135308	0.272223	0.121326	0.0628242	1.50496	0.657644	0.309228	0	0.381632	0.129747	0.137166	0.12272	0.246497
STXBP6	1.07121	0.286213	2.16682	0.192233	3.05094	3.10473	1.62564	1.62362	4.04734	3.01559	0.946363	0.0686768	2.70368	0.185815	0.498603	0.0461074	0.308516	0.161056	0.392608	0.0971174	7.3666	0.871928	0.0812083	0.0240689	0.224687	0.329271	0.0569374	0.701907	1.0934	1.59104	0.923289	0.831498	0.178549	0.803936	5.02272	1.55732	0.292187	0.540816	0.0846439	0.242107	0.261891	0.198818	0.875782	0.535277	0.450791	1.07186	0.396451	0.153567	0.0278428
PIGAP1	0.0134462	0.0128061	0.176954	0	0	0	0.0705734	0	0.0686705	0.0200051	0.065632	0.0423366	0.0718487	0.0324701	0.0119238	0.0799408	0.0489055	0.0245935	0.0867826	0.0145627	0.12247	0.259156	0.045975	0.0205442	0.0993664	0.0830383	0.00734644	0.135847	0.0850061	0	0.161886	0.0260147	0.016649	0.0594713	0.11249	0.562431	0.0623497	0.0802816	0.0223627	0.185275	0.449112	0.0484865	0	0.130254	0.0390789	0.0239149	0.0168549	0	0.0908682
AL121576.1	0	0	0.233054	0	0	0	0	0	0	0	0	0	0	0	0	0	0	0	0	0	0	0	0	0	0	0	0	0.095421	0.0407111	0	0	0	0	0	0	0	0	0.105733	0	0	0.417525	0	0	0	0	0	0	0	0
R3HDML	0.0283961	0	2.53414	0.011731	0.0364519	0	0.0745198	0	0.308169	0.00704126	0	0	0.0674368	0.0257144	0.365126	0.0084411	0.213938	0	0.00916354	0	0	0.45608	0.126219	0	0	0.00974241	0.031029	0.0669402	0.285599	0.0193782	0.0854693	0.119034	0.00879001	0.326544	0.507514	0.266816	0.0131672	0.158945	0.0472264	0.0366817	1.2832	0.191992	0.0150459	0.128368	0.0247585	0	0	0	0.0287848
NLRP6	0.0304813	0.0464485	0.54154	0.0856285	0.234772	0.113577	0.0959904	0.139913	0.0350258	0.356753	0.0843099	0.307115	0.0868667	0.0441643	0.20543	0.0978583	0.27241	0.349376	0.0826261	0.0462175	0.114136	1.51627	9.96357	0.330662	0.0491466	0.309552	0.35306	0.17656	0.332848	0.274576	0.372225	0.117946	0.0792581	0.113246	0.111275	4.24625	0.141342	0.0545975	0.757036	0.257252	0.46114	0.120906	0.710636	0.307086	0.038979	0.0831266	0.0802382	0.0410216	0.0164793
LINC02653	0	0	0.0491765	0	0	0.0176807	0	0	0	0	0	0	0	0	0	0	0	0	0.0257252	0.0107922	0.0100845	0	0	0	0	0	0	0.0134231	0	0.0136003	0	0	0	0	0	0	0	0	0	0	0.21536	0	0	0	0	0	0	0	0
DNAJC5B	0.0199701	0	0.164257	0.0770003	0.136723	0.0236224	0	0.04365	0.0169981	0.00660253	0.016246	0.136235	0.165992	0.00803738	0	0.170176	0.290535	0.162338	0.983849	0.0937232	0.154944	0.262707	0.182084	0.0864509	0.102857	0.310603	0.0981977	0.47077	0.0459092	0.0363416	0.217533	0.0643945	0.0700597	0	0.313886	0.0363181	0.0555607	0.0496805	0.0479741	0.0401288	0.575466	0.0120019	1.02286	0.210647	0.0541703	0.0118394	0.0750982	0.0858527	0.175443
CHEK2P3	0	0	0.324208	0	0	0	0	0	0	0	0	0	0	0.0951847	0	0	0	0	0.0508798	0	0	0	0	0	0	0	0	0	0	0	0	0	0	0	0	0	0	0	0	0	0.92933	0.071068	0	0	0	0	0	0	0
COX7A2	94.3764	52.9053	73.978	49.7382	72.5406	45.0856	86.1166	49.0366	33.6113	30.8279	57.686	74.6567	23.7647	17.8886	101.38	43.4335	63.7355	41.756	66.0387	24.2424	39.5148	67.8715	61.5332	116.664	166.456	50.967	62.9955	30.4127	69.0837	32.9313	42.9861	52.6445	54.3099	56.0309	69.1776	50.9714	50.7054	38.9225	25.3536	43.1522	32.6665	59.4495	70.5089	76.728	54.8696	53.087	52.2655	24.9263	31.5389
CHRD	0.581796	0.407841	0.398374	0.134206	1.66303	2.24539	1.04784	1.16516	0.14517	5.21699	1.34542	0.690428	0.4629	0.542006	0.238321	0.298486	0.514056	0.94529	1.3514	1.47452	0.717306	0.268339	0.545283	0.3858	0.904728	0.776142	0.224284	1.50777	0.31061	0.207585	1.26733	0.112371	0.442467	0.125396	5.72303	0.392076	0.0602551	0.548822	0.604137	0.429824	0.542531	0.151755	2.34411	0.125878	0.164797	0.514755	0.218416	2.1363	0.201576
AL590705.1	0.145539	0	0.219464	0.0601249	0.14531	0.0215196	0.050925	0	0.0154849	0.132325	0.315728	0.420056	0.10081	0.219657	0.473224	0.0144211	0.0504137	0.0591546	0.281796	0.683039	0.147288	0.0667871	0.033175	1.35273	0.277029	0.149799	0.38433	0.0653504	0.0278815	0.182085	0.0208598	0.109503	0.135155	0.0214569	0.867056	0.69111	0.0224954	0.380167	0.161367	0.960915	0.428922	0	0.0771151	0.0313299	0.281989	0.0431417	0.0152029	0.0816106	0.590125
AP001425.1	0	0	0	0	0	0	0	0	0	0	0	0	0	0	0	0	0.00955632	0	0	0	0	0	0	0	0	0	0.15073	0.0123877	0.0105703	0	0	0	0	0	0.0139879	0	0	0	0	0.522688	0.216815	0	0	0	0	0	0	0	0
DIS3	2.84735	6.84997	5.56555	3.25457	4.35774	4.61193	4.45496	3.029	5.57405	5.60004	3.67124	6.82471	7.0706	7.10244	8.12696	5.59661	9.28925	9.13749	7.47658	5.65069	7.63489	5.80451	7.43561	3.76872	3.62333	5.77471	9.02549	5.06185	4.82947	11.0343	6.23021	5.32266	7.74043	4.96721	6.58714	6.21851	4.83948	6.21085	5.46474	3.52122	6.23425	5.15	5.48599	2.92372	5.98257	5.80339	6.686	6.63245	6.71648
OR6C68	0	0	0.0171254	0	0	0	0	0	0	0	0	0	0	0	0	0	0	0	0	0	0	0	0	0	0	0	0	0.0701177	0	0	0	0	0	0	0	0.0126217	0	0	0.0115425	0	0.368169	0	0	0	0.0121024	0	0	0	0
ANXA6	5.14435	4.8034	5.56173	5.52739	12.9517	29.8476	4.7686	8.16556	2.9828	52.6347	8.13557	7.96548	4.07024	4.51063	3.00614	6.44245	10.4017	13.0815	14.4015	14.8262	15.6878	2.52604	6.19083	2.89521	9.19434	10.9137	4.32426	18.0767	9.72485	2.65756	10.335	3.09926	5.46424	11.9438	15.7294	36.1014	3.04694	21.4337	14.6809	7.48307	5.51376	3.80622	35.9621	4.19004	2.85831	2.54795	2.33013	15.5426	4.06081
AL691426.1	0	0	0	0	0	0.0340762	0	0	0	0	0	0	0	0	0	0.0228357	0.0199575	0.0234178	0	0	0	0	0	0	0	0	0	0	0	0	0	0	0	0	0	0	0	0	0	0	0.113199	0	0	0	0	0	0	0.0430767	0
RNU6-490P	0	0.174019	0.901723	0	0	0	0	0	0.116644	0.18123	0.148643	0.287651	0.108482	0.220615	0	0	0.094938	0	0.117927	0	0.0924565	0.167696	0.374847	0	0	0.125377	0	0.492265	0.105012	0	0	0	0	0	0.694817	0.110765	0	0.272732	0.101294	0.472063	0.897484	0	0	0.471998	0.318621	0	0	0.409833	0
MIR649	0	0	0.165781	0.166532	0	0	0	0	0	0	0	0	0	0	0.536202	0	0	0	0.390253	0	0.101988	0	0	0	0	0.276604	0	0.271507	0.231676	0	0	0	0.124782	0	0	0	0	0.150425	0	0	0.594005	0	0	0	0.351469	0	0	0	0
KCNF1	0.0939527	0.0162691	0.231832	0.11997	0.058476	0.181859	0.0896582	0.037338	0.288984	0.368517	0.104225	0.0537854	0.0811363	0.139222	1.32547	1.16793	0.315091	0.203087	0.165376	1.59107	0.138301	0.86229	0.0642485	0.0782997	0.0631187	0.07619	0.345324	0.0747861	0.132538	0.0349722	0.403983	0.269906	0.0264392	0.173774	0.376762	5.83529	0.1505	0.0446213	0.298306	1.03714	0.234938	0.577486	0.0271537	0.104803	0.0198587	0.146846	0.0535322	0.354418	2.06062
CNTN4-AS2	0	0	0.226489	0	0.0785513	0.0814308	0.0481755	0.100313	0	0.182081	0.149341	0	0	0.0277063	0	0	0	0	0.0296202	0	0	0	0	0.0701205	0	0.094474	0	0.0618221	0	0	0.0789345	0	0	0	0.034904	0	0	0	0	0	0.856613	0	0	0	0	0.0816249	0	0.0257348	0
GLI4	2.53897	3.81293	2.68275	3.08064	4.6084	2.87094	3.09486	3.73235	3.71119	2.80376	4.00092	14.4933	6.72077	3.33199	2.93774	3.7642	2.79463	10.165	6.03873	6.8953	3.48531	8.92772	4.0804	4.7929	6.41039	6.0077	4.66124	4.61767	5.90667	9.70201	5.72534	5.57626	4.75918	2.70983	11.7562	2.21761	5.98446	3.75161	7.55182	7.65013	4.52353	3.58608	5.03555	5.99702	9.65042	8.4703	4.34505	4.23531	2.46352
GLRXP3	0	0.116013	0.35067	0	0.0521228	0	0	0.199689	0	0.0604101	0.0495477	0.0479419	0	0	0	0	0.031646	0	0.039309	0	0	0.0558987	0	0	0	0	0	0.0820442	0	0	0.157131	0	0	0.107752	0.138963	0.0369215	0.169451	0	0.101294	0	1.13681	0.0549061	0.258172	0	0.212414	0	0	0	0
CYP4F60P	0.071223	0	0.3222	0.147118	0	0.157967	0.0373821	0	0	0.0706435	0.0289705	0.756853	0.0634293	0	0.0631592	0.0211719	0	0.151981	0.0919358	0.0578531	0	0	0.048705	0	0.358864	0	0	0.119928	0.0204668	0.0729065	0.306248	0.321527	1.47715	0.22051	3.33133	0	0	0.0265777	0	0.36802	0.314855	0	0.0377382	0	0.206997	0.0211125	0	0.0199691	0
SNORD23	0	0	0	0	0	0	0	0	0	0	0	0	0	0	0	0	0	0	0	0	0	0	0	0	0	0	0	0	0	0	0	0	0	0	0	0	0	0	0	0	0	0	0	0	0	0	0	0	0
AL591721.1	0.0260329	0	0.364011	0.0215094	0.155952	0.138573	0.0546545	0.028451	0	0.193658	0.169425	0.143443	0.154561	0.157162	0.046171	0.154772	0.0811587	0.158717	0.201622	0.112779	0.118556	0.0955711	0.0356046	0.0994385	0.577145	0.196496	0.12801	0.263011	0.0448852	0.106593	0.111938	0.100733	0.386807	0.115142	0.41578	0.0946882	0.289715	0.213719	0.129888	0.112097	1.12526	0.0938741	0.193113	0	0.0302641	0.12347	0.146846	0.116783	0
AL110292.1	0	0	0.0349961	0	0	0	0.0223316	0	0	0	0	0	0.0378919	0	0	0	0.0331611	0	0.0137303	0.0115203	0.0215296	0	0.0145479	0.0162521	0	0	0	0.0143287	0	0	0	0	0.0263413	0.0188186	0	0	0	0	0.47175	0	0.41798	0	0.0225444	0	0.0247316	0	0	0	0
AC083798.1	0.596968	0.284275	2.08681	0.12331	1.66037	0.529611	0.783311	0.652418	1.52438	0.222042	1.21411	0.117476	3.01265	2.25246	0.132345	0	0.465269	1.18287	0.192644	0.323271	0.981733	0.958812	0.102057	0.342038	0.100263	0.409628	0.0815399	0.402079	0.085773	0.712926	1.15509	0.673734	0.554375	0.924121	1.47556	1.26661	0.415221	1.55936	0.248209	1.92789	2.05257	0.403623	1.10708	0.867432	0.954242	0.530873	0.374153	0.0836872	1.21028
KIF2B	0	0	0.431044	0	0.00723365	0	0	0	0	0	0.00687627	0	0	0.0459257	0	0	0	0.00515333	0	0	0	0	0	0	0	0	0	0.0910893	0.00485787	0.00576822	0	0	0	0	0	0	0	0	0.00937177	0	1.4033	0	0	0	0	0	0	0.00473974	0
AC008761.2	0.0933208	0.0888784	0.345409	0.0385526	0.0798636	0.0413956	0.0489803	0	0.0595745	0.0231404	0.113877	0.183644	0.027703	0.0563384	0.0827551	0.0277408	0.0242443	0.0568957	0.06023	0	0.0708319	0.128474	0.0319082	0.071292	0.0626942	0.0320174	0.0764801	0.25142	0.0536337	0	0.12038	0.0601835	0.0288875	2.47651	1.80984	0.0565719	0.129818	0	0.129337	0.200918	1.05428	0	0.0988939	0.0301335	0.0271221	0.0276629	0.0292447	0.0784942	0.0945984
LINC00668	0.0642851	0.160715	0.194978	0.00995904	0.106592	0	0.00421758	0.00439101	3.70886	0.00398513	0.281096	0.613549	2.3759	1.78281	0.00356293	0.62345	0.00208762	0	2.33123	0.0805021	1.16901	0.899755	10.284	0.386743	3.58727	1.10278	0.823191	0.985037	1.39934	0.320798	0	0.41199	0.460175	0.0177705	1.84259	1.86083	0.827199	0.0239888	0.236103	0.0968831	0.485483	0.0289763	0.00425776	0.0103789	0.455407	0.890862	2.18831	0.00225298	0.00271522
MIR6888	0	0	0.240011	0	0	0	0	0	0	0	0	0	0	0.176163	0	0	0	0	0	0.158017	0	0.267813	0	0	0	0	0	0.589616	0.167705	0.199133	0	0	0	0	0	0.353785	0	0	0	0	0.286659	0	0.309228	0	0.169614	0	0	0	0
RRP1	2.41452	11.0467	2.43235	5.49852	2.93223	2.52562	4.18083	3.33242	5.40808	2.63208	3.10539	6.85298	8.87428	8.00465	4.319	6.00993	10.708	4.54803	8.09749	4.35588	7.93802	7.16304	9.59864	11.3414	8.36698	6.02127	10.4078	10.2098	6.91462	13.6557	4.51274	5.5998	5.31874	4.528	3.44182	7.20699	11.6994	11.653	8.36277	8.13526	12.2574	4.47773	6.13116	6.35604	7.10828	7.88257	10.7834	3.60018	10.4616
RPL13AP12	0.165965	0.221291	1.11937	0.329105	1.22148	0.765643	0.696868	0.217657	0.614507	0.641998	0.675077	0.235151	0.492681	0.561089	0.677004	0.296012	0.120728	0.14166	1.56388	0.629115	0.906985	1.40136	0.18159	0.355007	3.14423	0.637739	0.344572	1.85561	0.400614	0.475687	1.02762	0.55657	0.472646	1.32129	2.17104	0.503048	0.184699	1.85796	2.42899	1.34352	1.6304	0.209464	0.633156	0.557343	0.520937	0.787147	0.832158	0.465323	0.40377
CLNS1AP1	0.0286667	0.0819063	0.424418	0.0473711	0	0	0.030092	0.0313294	0.0183004	0.0142167	0.0466417	0.067695	0.0510597	0.0346126	0.0762633	0.0511293	0.0744748	0.034955	0.0185017	0.0310472	0	0	0	0	0.0962935	0.0196705	0.0626494	0.173773	0.0494264	0.0782516	0	0.0184875	0	0.0253582	0	0.0695121	0.106342	0	0.0476765	0	1.07014	0.0516858	0.0303787	0.0185131	0	0	0.0718682	0	0.0581184
TMEM179	0.0200602	0	0.0263997	0	0.0721034	0.427123	0.0547498	0.135926	0.00256123	0.129331	0.071805	0.0157904	0.647908	0.181658	0.00711561	0.00477053	0.00208462	0.129641	0.0543776	0.0152082	0.0324822	0	0	0.00612997	0.0296488	0.00275299	0.0306883	0.0216181	0.00922328	0.00273792	0	0.00776223	0.034774	0.007098	3.13066	0.00972855	0	0.544961	0.00444837	0.787772	0.0551788	0	0.00850329	0.005182	0.0069962	0.159364	0.0729227	0.0112487	0
AC092941.1	0	0.0436066	0.414258	0.0378304	0	0	0.0961253	0	0.0584583	0	0	0	0	0	0	0.0272211	0	0	0	0	0	0	0	0	0	0	0	0	0.0263144	0.0624913	0	0	0	0.121505	0.0696444	0	0	0	0	0	1.0795	0	0	0	0	0	0	0	0
LINC01058	0.13092	0.0831252	0.0358945	0.108171	0.0746939	0.116148	0.0458097	0.095387	0.0278591	0.151497	0.106505	0.103054	0.544104	0.342495	0.232195	0.0518901	0.0680248	0.744978	0.394318	0.0472639	0.132494	0	0.0596854	0.100016	0.0586358	0.209614	0	0.705434	0.100324	0.148905	0.112587	0	1.13474	0.0386033	0.331899	0.396824	0.0404717	0.683961	0.677403	1.54088	0.257225	0.0786824	0.184985	0.0281829	0.126832	0.206977	0.136758	0.171297	0.265424
AC008278.2	0	0	0.235903	0	0	0	0.0501779	0	0	0	0	0	0	0.0288579	0	0	0.0248371	0	0	0	0.0725637	0	0	0	0	0.0328003	0	0.193175	0.0824176	0	0.0411077	0	0	0	0	0	0	0.107026	0	0	0.704383	0	0	0.123481	0.0555704	0	0	0	0
SULT4A1	0.0205869	0.00653564	0.0395104	0.0170097	0.117455	1.04714	0.0864419	0.0374986	0.968154	0.319904	0.228886	0.048615	0.195564	0.35214	1.5396	0.987315	0.763036	0.0878599	0.0354319	0.044593	0.00694479	1.33521	0.00469271	0.88597	0.636206	0.489713	0.161219	0.748765	0.347066	0.014049	0.00590138	0.455834	0.0977144	0.0667732	6.64386	3.48191	0.159102	1.60815	1.49129	2.77759	2.23813	0	0	0	0.0199441	0.44345	0.150535	0.0230881	0
OR10AA1P	0	0	0.377562	0	0	0	0	0	0	0	0	0.0328481	0	0.0377894	0	0	0	0	0	0	0	0.0191499	0	0.0159399	0	0	0	0.140535	0	0	0	0	0	0	0	0	0	0	0.0347016	0	1.27085	0	0.110556	0	0.0121282	0	0	0	0
NGB	0.0207545	0.0296497	0.0597479	0	0	1.48222	0.0108932	0	0.00662466	0.432298	0.0337682	0.0571791	0.049289	0.0563833	0.0368093	0.246781	0	0.303685	0.0267902	2.11293	0.168031	0.0857172	0	0.13477	0.0976019	2.32133	0.0623668	0.440335	0.00596405	0.0566535	0	0.00669238	0.237708	0.0275386	2.17038	0	0.0866145	0.00774479	0.431467	0.214483	0.254859	0.00935502	0.0219939	0	0.108575	1.15661	0.143088	1.12307	0.00701287
AL133399.1	0	0.124967	0.215849	0.108413	0	0	0	0	0	0	0	0.0516421	0	0	0	0.0390047	0	0.0799977	0.169372	0.0355272	0.0331975	0	0	0.100239	0.132226	0	0.0358447	0.0441883	0.0377056	0.179086	0.0564196	0	0	0.116069	0.0498963	0.0397712	0	0.0979274	0.0363707	0	0.193351	0.0591438	0	0.0847379	0.0381347	0.116685	0.0822384	0	0.0886728
AP003721.4	0.699964	0.0229877	0.0992637	0.119656	0.47509	0.25696	0.354714	0.870494	0.493071	0.0718209	0.824694	0.113995	0.44424	0.262287	0.171232	0.0717493	0.300989	0.0588625	0.109046	0.0392115	0.061067	0.0664573	0.0990336	0.129074	0.048646	0.149059	0.105499	0.227597	1.05427	0.197658	0.0830273	0.0933959	0.119544	0.170808	0.458922	0.0292637	0.179075	0.234179	0.107046	0.374153	0.213402	0.174073	0.306937	0.124701	0.406865	0.114476	0.075639	0.108277	0.0489342
GAGE10	0	0	0.119559	0	0	0.0322393	0	0	0	0.108132	0	0	0.0215754	0.0219385	0	0	0	0.0221555	0	0.0196786	0	0	0	0.0277615	0	0.0249355	0.039709	0.0734281	0	0	0.031251	0.0234358	0.0224979	0.0642909	0.0552754	0	0	0.0542423	0.0402917	0.0625907	0.571187	0	0	0	0	0	0	0	0
SNRPGP7	0	0	0	0	0	0	0	0	0	0	0	0	0	0	0	0	0.0958336	0	0	0	0	0	0	0	0	0	0	0	0	0	0	0	0	0	0	0	0	0	0	0	0.18119	0	0.195455	0	0	0	0	0	0
HIKESHIP3	0.0643115	0.245	0.846354	0.0531367	0.22015	0.285276	0.270036	0	0.123166	0.0318941	0	0.0506228	0	0	0	0	0.100247	0.0392094	0.124522	0	0.162711	0.413172	0.0439787	0	0	0.0441293	0.0351373	0.129948	0.0739228	0.0438878	0.27653	0.0829503	0.0796305	0	0.0489115	0.0389862	0	0	0.0356528	0	1.32674	0.115953	0	0	0.112146	0	0	0.108188	0
KDM4F	0	0	0.0105517	0	0	0	0	0	0	0	0	0	0	0	0	0	0	0	0	0	0	0	0	0	0	0	0	0	0.00737288	0	0	0	0	0.0113479	0	0	0	0	0	0	0.0126025	0	0	0	0	0	0	0	0.0173389
MT1X	60.4495	37.4921	16.4072	51.8317	95.104	57.8648	16.8419	78.6819	22.9344	66.4817	37.6315	13.3322	7.72528	19.4252	20.3392	13.9966	5.54041	15.6307	7.80719	9.98998	4.28523	6.9932	5.26336	67.4337	42.0257	66.8268	52.1073	56.527	2.23078	46.279	3.40433	23.1404	8.65633	6.08665	2.64172	17.0257	38.2158	8.85511	26.0783	11.1866	59.2325	9.39396	11.3466	26.8399	34.9513	34.478	76.0092	6.1153	13.1154
MARCHF11	0.021011	0	0.0172818	0.00868004	0.0269717	0.00932013	0.0110278	0	0	0.01563	0.572607	0	0.0124745	0.0126845	0	0	0	0	0.00678033	0	0	0.00964185	0	0	0	0.0648779	0.25255	0.0283033	0	0	0	0	0.351213	0.055758	1.08662	0	0.0194855	5.29234	0.00582399	0.0542834	0.123844	0.00947064	0	0	0	0	0	0	0
KRT18P36	0	0.087555	0.0252049	0.0126595	0	0	0.0160837	0.016745	0	0.0151972	0.0124646	0	0	0	0	0.00910924	0.127378	0.0186828	0.00988886	0.0248913	0.00775302	0.0421869	0.0419108	0.0234101	0.0308803	0.0105136	0.033485	0	0.0264176	0.0209121	0.197645	0	0.00948577	0.135535	0.0233058	0.0650178	0.0426284	0.0228702	0.00849409	0.0131951	0.0301037	0.124313	0.0324738	0	0.0356243	0.00908365	0.0288092	0	0.0207088
AC009119.1	0.036589	0.151005	0.511614	0.493777	0.073063	0.0216404	0.0384082	0.0266584	0	0.120971	0.0297657	0.192007	0.680668	0.390239	0.410988	0.116016	0.114068	0.171024	0.283378	0.297205	0.0185144	0.100743	0.0500419	0.0372693	0.294972	0.309648	0.346506	0.205366	0.0350476	0.233046	0.220258	1.78548	0.445494	0.377604	0.0463789	0.014787	0.984044	0.109229	0.162273	0.0105034	1.07832	0.0329848	0.297268	0.0393823	0.538787	0.11569	0.0993736	0.205172	0.041211
OXR1	6.21298	4.69279	4.25855	9.10902	9.3313	7.4996	10.5564	6.05522	11.7082	8.24458	7.03671	6.73244	4.14065	3.07047	7.28644	6.07794	5.51869	9.08445	13.566	8.88158	4.40136	6.60816	7.60899	5.64839	5.25088	8.27914	4.97569	7.77695	6.66849	9.01023	5.03304	5.33895	14.8863	5.13427	3.76381	4.31256	4.73175	5.91355	4.83548	26.4146	5.95552	4.36924	5.74035	5.02502	11.7972	6.84378	5.29317	7.54547	5.56554
AC108032.1	0	0	1.08759	0	0	0	0.0991438	0	0	0	0	0	0	0.114038	0.0837546	0	0.0490742	0	0.426702	0.0511455	0.0477915	0.0866835	0	0	0	0	0.20641	0.254456	0	0.0644536	0	0	0	0	0.0718313	0	0	0.0704888	0	0	1.85567	0	0	0	0	0	0.0591958	0.0529615	0
UPF2	6.05787	7.39946	13.5131	4.84114	8.40821	8.78398	7.9332	6.35284	11.9251	9.40852	6.29891	8.49202	11.8827	9.92635	9.03554	8.42529	15.757	6.79537	11.5991	5.74171	12.1542	13.7447	13.6253	5.94544	7.27887	11.0666	5.52896	11.429	9.87216	23.1845	12.0276	7.25637	9.32279	10.9165	9.61732	12.2712	6.96885	8.85699	7.34798	32.5078	9.93153	10.8656	9.37339	13.1818	12.5417	6.79234	9.17043	10.2966	31.4669
CALM1P1	0.361214	0.0860048	0.0742759	0.335755	0	0.160229	0.14219	0	0.0288241	0.0447844	0.0367317	0.0710824	0.0268073	0.0545169	0.0800794	0.161063	0.211144	0.302809	0.0582826	0.171154	0.0228472	0.0828798	0.123506	0.10348	0.0606671	0	0.0493382	0	0.0518996	0.123251	0.194146	0.0873564	0	0.119822	0.137359	0.0273714	0.251242	0	0.0750932	0.233306	0.133068	0.0814081	0.0956964	0.0874777	0.0787355	0.0535369	0.254692	0.0506375	0.0915398
VCAM1	0.504201	0.212396	1.61365	1.25511	2.03853	1.56559	0.295169	0.844212	0.600418	5.05548	1.02807	2.82396	1.50444	1.76585	0.498706	2.47686	3.54006	5.94702	6.19958	3.66322	165.037	1.43572	5.01496	2.25924	4.83557	8.26564	1.68464	11.6334	1.29471	0.558026	6.26493	1.26522	2.66929	0.317352	3.80515	3.91664	1.04609	6.81919	3.7914	9.54434	6.18191	0.38752	24.3831	1.58216	1.00134	0.802863	0.747487	4.70672	2.22789
AC025165.3	0.17276	0.0822682	0.023683	0.0237902	0.0492826	0.0510892	0	0.0314679	0.0551437	0.0428387	0.0468477	0	0.136761	0.0869138	0.0255334	0.085592	0.0149608	0.105328	0	0.0311844	0.0437092	0	0.01969	0	0.0193438	0.0592723	0.0471947	0.11636	0	0.0982466	0.0247615	0.0371383	0	0.101881	0	0	0	0	0.0638495	0	0	0.0519142	0	0.0371898	0.0167366	0.0341406	0.0180464	0.0645833	0.0389168
BMP2	7.29148	3.754	9.33316	2.37302	10.2312	5.11529	12.1735	5.16218	15.5586	3.68877	4.22685	0.688054	3.03324	4.73296	7.10146	8.69898	4.94801	1.10226	3.62322	4.10431	4.71978	9.27819	9.35236	12.9282	1.09423	4.57111	14.6121	1.07875	3.87856	2.83437	32.9724	6.02937	1.72768	7.44407	3.62127	9.09703	1.83277	4.22216	35.2694	0.897719	15.1847	5.35451	4.3036	9.01804	1.69784	3.95263	12.1548	15.2009	0.337552
AC004471.2	0.0387398	0.08609	0.0637281	0.0853557	0.0552557	0.0572813	0.0135553	0.0282255	0.0329745	0.0128082	0.0315155	0.101647	0.176337	0.101346	0.103061	0.0153545	0	0.173205	0.158352	0.034964	0.0392055	0	0.0088306	0.246626	0.303636	0.159495	0.155217	0.0434878	0	0.229121	0.0222101	0.108263	0.159892	0	0.196421	0.109594	0.251491	0.134925	0.0501117	0.13345	0.3552	0.0116413	0.0136845	0.0416973	0.172639	0.130147	0.0647478	0.0144822	0.0436336
MIR1266	0	0.164779	0.853844	0	0	0	0.181617	0	0	0	0	0	0	0	0	0	0	0	0	0	0.0875473	0	0	0.132174	0	0.11872	0	0	0	0	0	0.111579	0	0.153047	0	0.419533	0	0	0.0959155	0	1.18976	0.155972	0	0	0	0	0	0	0
KLHL3	0.483243	0.733555	1.22227	0.248013	1.03319	0.718431	1.13573	0.486671	0.397989	1.06741	0.80906	0.550454	0.68153	0.394293	0.450469	0.302989	0.229664	0.277529	0.715322	0.601074	0.663474	0.0953635	0.0969951	0.362871	0.120774	0.559065	0.182925	0.872023	0.2692	0.158698	0.636836	0.255275	0.893442	0.296165	0.605852	0.518904	0.354856	1.15582	0.398647	0.103686	0.85872	0.43118	0.571526	0.56984	0.396892	0.42925	0.312179	0.221961	0.135979
RNA5SP389	0	0	0	0	0.145491	0	0	0	0	0	0	0	0	0	0	0.101073	0	0	0	0.0920618	0	0.15603	0	0	0.114212	0	0	0	0	0	0	0	0	0	0.129296	0.103059	0	0	0.0942474	0	0	0	0	0	0	0	0.106552	0	0
GAPDHP75	0	0.0197455	0	0.01713	0	0	0	0	0	0	0	0.0163196	0	0.0125163	0	0	0	0.0505606	0.0401427	0.0112271	0.0104908	0	0	0.0475154	0.0278567	0	0.0226548	0	0	0.0282967	0	0.0133706	0	0	0.0157679	0.0125682	0.0192273	0.0154731	0.0229872	0	0.264772	0.0560706	0	0.0133891	0.0241021	0.0245827	0.0129942	0.0232514	0
LINC02366	0	0	0.0427679	0	0	0	0	0	0	0	0	0	0	0	0.0230548	0	0	0	0	0	0.118398	0	0	0	0	0.035679	0	0	0.0448255	0	0	0.0167666	0	0	0	0.0157604	0	0	0	0	0.434182	0	0	0	0.0151119	0.0154132	0.0162946	0.0145785	0
RTL8A	16.336	53.8583	27.5851	40.2115	16.6388	20.2241	16.9049	11.4181	19.7424	26.9183	16.4454	77.1778	53.5141	41.0536	44.2407	30.1933	28.0098	30.5011	72.0583	41.9802	31.3287	6.79441	2.71618	97.0523	111.804	52.431	64.217	32.9463	25.9722	60.2864	35.5798	36.0013	84.6408	81.3446	55.3036	30.1495	74.9188	30.1167	50.4224	34.2461	73.5604	65.6927	17.7538	58.6583	48.9153	51.3199	80.3502	45.0394	40.3469
FOXCUT	0	0	0	0	0.200978	0	0	0	0.0374801	0	0.143287	0	0.0697151	0.0354441	0.208255	0	0.213539	0.143179	0.0378925	0.0317931	0.891248	0	0.0401487	0.49337	0.0394427	0.564007	0	0.355895	0.13497	0.200329	0.0504896	0.378632	0.109044	0	0.267911	0.035591	0.762277	0.876347	0.195287	0.0505613	0.230705	0	0	0	0.10238	0.034807	0	0.032922	0.634822
ZNF718	0.522238	0.8365	1.11683	1.20034	2.04775	1.7269	2.83073	0.337259	0.684962	1.58222	0.737693	1.23324	0.208587	0.0859852	1.24198	1.25605	2.80724	0.48628	1.41258	0.884402	1.00178	0.705887	0.818145	1.04818	1.05254	0.622225	2.53685	2.25757	0.911343	0.761376	1.1881	1.00427	1.96636	1.61268	0.678822	0.736781	0.814544	1.42794	0.792223	1.96253	1.17532	1.01435	0.885482	0.0613208	1.13421	0.227987	0.571315	0.718799	1.05878
MIR129-1	0	0	0	0	0	0	0	0	0	0	0	0	0	0	0	0	0	0	0	0	0	0	0	0	0	0	0	0	0	0	0	0	0	0	0	0	0	0	0	0	0	0	0	0	0	0	0	0	0
U4	0.461828	0	2.15254	0.254387	0.922205	0.546292	1.13118	1.34593	1.08102	0	1.25235	0.242352	0.456991	0.278809	1.22862	0.183046	0.399936	0.469278	1.09291	0.333452	0.233689	1.55416	0.736903	0.588018	0.103421	0.211265	0	1.03686	0.265424	0.525271	0.264772	0.496396	0.190612	0.953227	1.52203	0.839892	0.999363	0.229782	1.10945	0.265148	2.5709	1.24901	0.652544	0.0994169	0.805334	0.547594	0	0.86323	0.728234
AC018470.1	0	0.0892619	0.0154178	0.00516253	0	0	0	0	0	0	0	0.0196732	0.033387	0.0565815	0.0831121	0.00742946	0.00324652	0.0114282	0.0322613	0.00338354	0.00948499	0.0172037	0	0.0525063	0.0251859	0.0557363	0.00341378	0.0042084	0	0.00426395	0.0107466	0	0	0.0165813	0.00475203	0.00757546	0.0057946	0.0512953	0.148946	0.0107618	0.141177	0	0.00662137	0	0	0.00370429	0.00783223	0.00700736	0
AC010731.1	0.0444334	0.0423183	0	0.220276	0.076052	0.11826	0.0466426	0	0	0.374611	0.289178	1.18918	9.39157	5.76733	0.118208	0.0528336	0	7.15179	5.10463	2.14148	2.42824	0.122342	0	0.644949	0.716423	0.853701	0	0.508767	0.357518	2.57741	0.26748	0.0573111	8.72027	0	0.30414	0.0538719	0	0.994853	0.0738986	0.0382657	0.261902	0	0.282522	0	0.852311	3.8987	1.14181	0.822227	0
IGFBP2	151.263	87.2724	11.5976	32.2495	77.6448	52.1289	151.361	105.242	31.2689	23.6283	113.512	20.0898	54.0298	39.8877	8.26308	23.454	29.8422	20.8888	44.3873	46.6481	113.318	4.94227	29.9896	108.184	165.402	20.1272	8.42752	2.52478	38.7247	19.5552	6.2392	14.4837	6.83523	16.4054	46.7938	18.9574	93.8476	51.6185	47.385	13.3367	1.64785	28.5096	14.764	64.3349	14.6683	87.6296	73.7448	32.2083	0.903543
AC090679.2	0	0	0	0	0	0	0	0	0	0	0	0	0	0	0	0	0	0	0	0.0165942	0.0310121	0	0	0.0234101	0.144108	0	0	0.0412793	0	0.146384	0	0	0	0	0.699173	0.0185765	0	0	0	0	0.421452	0	0	0	0.0712486	0	0	0	0
AL079307.1	0	0.0342394	0.102151	0.00810108	0.00839089	0.0144975	0.00343075	0	0	0.00972499	0	0.0308713	0.00776166	0.00591921	0.00289823	0.0777225	0	0.00398517	0.170858	0.0336267	0.00330754	0	0	0.00998707	0.00878263	0.00897045	0.00535693	0.248745	0	0.0156124	0	0.0126464	0	0	0.00248564	0.00198124	0.0333407	0.00975672	0.262717	0.00562919	0.420596	0.00294632	0.00346344	0	0.0512926	0.00581281	0.040968	0.038486	0.0110433
RPP40P1	0	0	0	0	0	0	0	0	0	0	0	0	0	0	0	0	0	0	0	0	0	0	0	0	0	0	0	0.0866322	0	0	0	0	0	0	0	0	0	0	0	0	0.33695	0	0	0	0	0	0	0	0
WFDC5	0.0561802	35.4744	1.29385	2.59942	0.0160263	0	0.0393156	0	0	0	0.198048	4.11267	11.274	17.7948	8.86788	0.890681	0.0194605	1.15315	0.688924	0.436059	2.69116	0.670302	0.0128061	3.4621	3.79942	6.07801	45.7657	6.65973	0.0215254	12.7413	1.15952	12.1857	1.91296	21.7669	0	0	7.86732	1.57931	4.65098	0	1.52693	0.185703	0.0595353	0.0362815	11.0485	10.5804	24.0845	4.2529	0
Z98749.1	0	0.0688356	0.267517	0.0895761	0.185561	0.0641211	0.113805	0	0	0.0716881	0.146995	0.0284461	0.321836	0.109084	0.0320466	0.064455	0.056331	0.0660979	0.0699715	0.0587086	0.201149	0.199003	0.0494253	0.138038	0.12139	0.0743917	0	0.413785	0.0623083	0.172631	0	0.116529	0.201358	0.223771	0.24736	0.0876289	0	0.107883	0.260443	0.0311218	0.461516	0	0	0.0466763	0.0630175	0.235671	0.135899	0.0405287	0.0244219
LINC02718	0.0210223	0.0200215	0.138329	0.0173694	0.179908	0.0186503	0.044135	0.252724	0.0268406	0.0208512	0.153918	0	0.0374437	0.0634564	0.0186421	0	0.010923	0.0256337	0.0814077	0	0.212749	0.0192941	0.0718792	0.208778	0	0.0144251	0.0229715	0.0283185	0.036246	0.0143461	0.361571	0.0135575	0.0520595	0.018596	0.0639531	0.0382316	0	0.376547	0	0	0.516295	0.0947573	0	0.0271526	0.0122195	0	0	0	0
PTGDR2	3.11326	0.0836133	1.08316	0.111596	4.17274	1.10839	1.72264	2.39868	0.754456	0.150712	1.54378	0.239212	0.66558	0.387314	0.521014	0.0562098	0.407036	0.0946985	0.0871723	0.138967	0.030755	1.11566	0.184726	0.041273	0.131571	0.39852	0.154968	0.0636799	0.39977	0.110606	1.38802	0.143723	0.217409	0.274797	4.15513	0.474891	0.256782	0.297368	0.108572	0.0697903	0.258736	0.304402	0.214697	0.204981	0.0706579	0.0880816	0.0719551	0.00757376	0.0821486
HMGB3P1	0.0341199	0	0.14032	0	0.0291997	0	0	0	0	0	0.0555142	0.0268575	0.040515	0	0	0.0202852	0.0177284	0.0832088	0.0440425	0	0.017265	0.031315	0.0233325	0	0	0	0	0.022981	0	0.0232843	0	0	0.0633709	0	0.0259495	0.0206838	0	0.0509291	0	0	0.636854	0	0.180788	0	0	0.0404563	0.0213849	0	0.046116
DOCK4	0.525464	0.951676	0.911165	0.663338	1.85184	2.09091	1.25148	0.491426	0.25846	3.72265	1.10162	1.11202	1.88822	0.703098	0.823471	5.4911	2.62732	1.20688	1.97924	2.02543	10.4325	0.926584	1.52569	0.581738	0.638897	1.4789	0.729498	2.59115	0.993124	0.800655	2.06978	1.30107	1.38872	0.41605	3.20757	1.52691	0.501694	1.96212	2.51573	0.804159	1.44199	0.156866	2.82439	0.871177	0.787119	0.953978	0.345535	2.55334	0.724182
NENFP2	0	0	0.328924	0	0	0.0394199	0	0.0485606	0	0.11018	0	0	0.0263808	0	0.0394027	0.0264168	0.0230872	0	0.0286777	0.0240616	0.0449675	0	0	0	0	0	0	0.0299275	0.025537	0	0.0382114	0	0.0275087	0	0.0337934	0	0	0	0.0246329	0	1.26586	0	0	0	0	0	0	0	0.0300278
HSPD1P13	0	0.0113606	0.0294339	0	0.0204166	0	0	0	0	0	0.0194079	0	0	0	0	0	0	0.00727252	0	0.00645949	0.0181077	0	0.00815713	0	0.00801368	0.00818505	0	0.00803423	0	0	0	0	0	0	0.0181441	0	0	0	0	0.0513633	0.0820275	0	0	0	0	0	0	0	0
RPA3P2	0	0.103733	0.179172	0.089992	0	0.0483141	0	0	0.0347656	0	0	0.128602	0.032333	0	0.048293	0.0323771	0	0.0996071	0.0702963	0.0589811	0	0	0	0.166414	0	0	0.0595082	0.1834	0.0312988	0.0371641	0	0	0	0.192694	0.0828361	0.132054	0	0.121932	0.0301907	0	0.534991	0.147283	0	0.0351698	0.0949651	0.0645723	0.0341324	0.0305377	0.184015
AC018442.3	0	0	0	0.176542	0	0.0947802	0.112146	0	0.136403	0.0529826	0	0.0840947	0	0.19349	0.0947388	0	0.0555102	0	0.137904	0	0.108119	0.490259	0.0730575	0	0	0.146615	0	0.0719568	0.184201	0.0729065	0.275624	0.0688986	0	0.283513	0.487511	0.064764	0.198156	0.0797332	0.17768	0.18401	0.734662	0.192621	0.226429	0	0.0620992	0	0.0669591	0.0599072	0
AC024619.2	0.0378157	0	0.124416	0	0	0	0	0	0	0	0	0	0	0	0.0335342	0	0	0	0	0	0	0	0	0	0.0254051	0	0	0.0254702	0	0	0	0	0	0	0.086281	0.0229242	0	0	0	0	0	0	0	0	0	0	0	0	0
AC092747.2	0.0198888	0.0947102	0.703429	0.0164329	0.0851039	0.0705789	0.062633	0	0.228541	0.0690445	0.210338	0.0939329	0.0472332	0.0600351	0.0705481	0.130068	0.0620043	0.121258	0.102691	0.118472	0.654156	0.0365076	0.0816045	0.136746	0.093531	0.327535	0.304261	0.375083	0.182889	0.298598	0.171038	0.102612	0.0861922	0.140747	0.166389	0.168795	0.110669	1.11326	0.143337	0.308305	2.03198	0.0358593	0.147536	0.0899101	0.254335	0.0117912	0.186982	0.100374	0.0537629
SNORD116-11	0	0	0	0	0	0	0	0	0	0	0	0	0	0	0	0	0	0	0	0	0	0	0	0	0	0	0	0	0	0	0	0	0.131564	0	0	0	0	0	0	0	0	0	0	0	0	0	0	0	0
AC010328.3	0	0	0.145395	0	0	0	0.111335	0	0.0225694	0	0.143805	0	0	0	0	0	0	0	0	0.0574346	0	0.064895	0.0483527	0	0	0	0	0.0476242	0	0	0.0608066	0	0.0218876	0	0.026888	0.107159	0	0.0263855	0	0.0608929	0.138923	0	0	0	0	0	0	0.0396493	0
PRXL2AP1	0	0.0278743	0.120365	0.024182	0	0	0	0	0	0.0435441	0	0	0.0173766	0.035338	0	0	0.0152071	0	0.037779	0.015849	0	0	0	0	0	0.0200828	0	0.0197127	0	0	0	0	0	0	0.0445182	0	0	0.0218431	0	0	0.201262	0	0	0	0	0	0	0.0164117	0.0197788
TSPAN7	3.50153	21.883	1.88212	4.92917	6.49352	7.72985	2.87715	2.35652	1.17986	14.9459	3.10937	50.6067	53.7904	30.7558	3.46186	0.186871	0.463822	23.5519	11.5146	18.4747	1.54278	5.46382	0.937157	1.04213	41.0208	3.64499	0.573585	1.45654	0.375746	28.0737	3.3518	2.57439	79.6519	2.53019	49.5365	4.33677	7.36329	3.561	0.620336	0.552207	0.561981	0.413702	6.76841	0.430338	5.71496	49.6874	20.1218	1.38183	0.212415
DNM1P51	0.0200041	0.0317531	0.0365637	0.0202011	0.0361411	0.191274	0.0419975	0.00485827	0.00709462	0.168652	0.0361637	0.00524875	0.051466	0.044281	0.0177393	0.0105715	0.00577442	0.0230371	0.0473397	0.0264798	0.0944747	0.0224395	0.00151996	0.0271681	0.00895936	0.00457548	0.0145726	0.0643734	0.0153291	0.0273026	0.0248487	0.00573372	0.0275212	0.0196615	0.0743792	0.0350326	0.0453489	0.0364945	0.0899508	0.0229698	0.0611383	0.0120224	0.0188434	0.00430626	0.0439269	0.02899	0.0320408	0.0299127	0.00450622
MROH8	0.529351	0.408124	0.920557	0.233264	0.664425	0.75587	0.317526	0.545462	0.733789	0.922578	0.680815	0.603192	0.832105	0.675669	0.129649	0.275748	0.311719	0.347324	0.559651	0.0982816	0.295918	0.203588	0.396466	0.161758	0.646899	0.332096	0.479273	0.702887	0.121692	0.464455	0.199433	0.17882	0.614868	0.151626	0.674822	0.323953	0.374034	1.13629	0.338178	0.447189	1.97609	0.113621	0.742609	0.325579	0.468867	0.346706	0.581395	0.217677	0.0988022
RPL21P50	0	0.0780714	0.134849	0.0338649	0	0.0727244	0	0.0447939	0.0523306	0.0203267	0	0	0	0.049488	0	0.0731031	0.0638891	0.0499776	0.0264532	0	0	0	0.0560567	0	0.0275355	0	0.0447871	0	0.0471122	0.0279704	0.0352475	0	0	0.0362563	0.187033	0.0745397	0.0380111	0	0	0	0.0402645	0	0.0434345	0.052939	0	0	0.0513775	0	0.0276986
AC134698.4	0	0	0	0	0	0	0	0	0	0	0	0	0	0	0	0	0	0	0	0	0	0	0	0	0	0	0	0	0	0	0	0	0	0	0	0	0	0	0.0131216	0	0.023252	0	0.0250826	0	0	0	0	0	0
AC098818.2	0	0	0.166352	0.00696274	0.0216355	0.037381	0.0353841	0.0276293	0.0376578	0.0334338	0	0.00663333	0.0500326	0.0763118	0	0.0250504	0.0437861	0.0102756	0.0380721	0	0.0213208	0	0.00576273	0.00643779	0.0339683	0.00578246	0.023021	0.102166	0.0242161	0.0230033	0.014494	0.0652161	0.00521717	0.0298177	0.0192273	0.0510854	0.0390761	0.0125786	0.0280305	0.0653156	0.331141	0	0	0.00544222	0.014695	0.00999201	0.0158451	0	0.0170848
PEA15	15.0358	38.0828	23.4277	68.5749	23.6244	52.5968	25.8911	12.1301	22.5243	88.0813	18.6935	47.3088	24.572	28.0014	59.6854	43.0554	50.9873	64.6321	80.5522	61.8399	54.6363	30.5026	32.0421	72.0329	38.3548	62.5729	109.722	85.9118	37.537	43.1971	37.8863	80.9034	47.626	48.6471	49.9911	51.5972	48.6431	50.0239	47.1353	35.5699	55.6746	41.6879	73.7248	44.5463	44.9382	39.6382	57.5645	47.2355	71.4054
AC006270.1	0.409011	0.19477	1.2111	0.101382	0.140012	0.508006	0.429346	0	0.287216	0.0608524	0	0.0965858	0.145702	0.320999	0.326433	0.267484	0.0850072	0.149619	0.290377	0.420827	0.289749	0.187693	0.0279697	0.124985	0.38469	0.926161	0.826828	0.99174	0.164548	0.362855	0.457258	0.263775	0.0759655	0.434166	1.61756	0.27274	0.7207	0.183153	0.29477	0.422684	0.723245	0.147488	0	0.184899	0.190195	0.315229	0.20508	0.275222	0.41461
RNU7-197P	0	0	2.85303	0	0	0	0	0	0	0	0	0.248215	0.187219	0	0	0.187474	0	0	0	0	0.159562	0	0.215638	0	0.635537	0	0.172286	1.27433	0	0	0	0	0.195223	0	0	0	0.29244	0	0.174814	0	4.95643	0	0	0	0	0	0	0.176823	0
ZNF506	2.55828	1.21271	2.47881	1.75474	3.97307	2.94164	3.3855	2.39975	1.48928	2.79098	3.05847	1.35713	0.837389	0.598982	2.49941	1.67568	2.20456	0.562408	4.26055	1.88364	2.96997	1.80629	1.3538	2.37685	1.04901	2.27043	1.58817	3.43835	0.686408	0.702455	3.01132	1.71879	1.92188	3.77991	5.00113	2.00582	1.61833	3.89144	2.39853	1.17862	3.14092	0.343532	2.96714	1.34603	2.71881	0.549644	0.583987	1.57136	3.00392
SNORD13	0	0	0	0	0	0	0	0	0	0	0	0	0	0	0	0	0	0	0	0	0	0	0	0	0	0	0	0	0	0	0	0	0	0	0	0	0	0	0	0	0	0	0	0	0	0	0	0	0
AL354854.1	0	0	0.0589902	0	0	0	0	0	0	0	0	0.0112908	0.0340647	0	0	0.0255834	0	0.00874516	0	0	0.0145163	0	0	0	0	0.00984248	0.0156738	0	0	0.0195772	0.382395	0.00925051	0	0	0	0	0	0	0.00795191	0	0.169093	0	0	0	0	0.00850384	0	0	0
USHBP1	0.34379	0.143923	0.599726	0.115494	0.417073	0.465879	0.31726	0.144509	0.130235	0.98176	0.602385	0.217086	0.480003	0.214391	0.174209	0.128026	0.219853	0.147412	0.234077	0.173895	0.219841	0.298191	0.126591	0.173167	0.413703	0.277379	0.0928846	0.430031	0.147646	0.188204	0.786233	0.458046	0.175418	0.120308	0.35341	0.128251	0.143649	0.31579	0.224099	0.175689	1.06515	0.143042	1.16903	0.24398	0.177874	0.125426	0.106552	0.211846	0.137867
KRT8P2	0.124263	0.0986231	0.153312	0.0171118	0.124068	0	0.152181	0.0226342	0.0396637	0	0.168483	0.114116	0.0245923	0	0	0.0246258	0.118371	0.0378803	0	0.0336455	0.0628783	0.0570238	0.0566506	0.0632867	0.0834815	0.0284223	0.0905231	0.055797	0.0714169	0	0.160294	0.0133564	0.0256437	0.091601	0.0472535	0.125549	0.192069	0.0772838	0.0229628	0.0535071	0.40691	0.298726	0.0438946	0	0.120383	0.0245566	0.0519217	0	0.13996
SCML2P2	0.253435	0	0.297791	0.209398	0.185905	0.289079	0.342046	0.158272	0.208014	0.251373	0.294534	0.0284988	0.214955	0.174858	0.0963177	0.172198	0.20693	0.198661	0.0934681	0.0784231	0.164881	0.0332287	0.0495168	0	0.024323	0.0248432	0.118686	0.707176	0.0832316	0.148243	0.124541	0.0700469	0.112073	0.0320264	0.220283	0.109739	0.100729	0.7836	0.120427	1.62133	0.924741	0.0326386	0.115101	0.0233814	0.252537	0	0.13615	0.121811	0.0734013
FAM234A	16.8089	7.40997	21.6999	12.2518	13.5981	12.31	11.3467	9.17599	68.5743	12.8899	18.0473	12.8283	13.6875	12.9357	12.7105	8.41762	5.70503	9.3399	7.89476	10.6051	21.3984	8.74453	27.6808	25.4437	15.0715	12.5103	25.0233	14.4544	24.8924	14.7048	9.10244	11.9001	9.51513	9.82671	18.7738	3.31165	15.0252	26.7665	7.98065	12.376	16.5249	14.6843	11.9839	9.89602	16.1671	10.4536	14.0737	11.8029	10.3837
Metazoa_SRP	0	0	1.35417	0	0.0587068	0	0	0.0749708	0.0437925	0.0340204	0.0558064	0.0539977	0.0407283	0.0414137	0.0608323	0	0	0	0.0442743	0.0371478	0	0	0.0469106	0.0524058	0.0921714	0.0470712	0.112439	0.184815	0.078851	0.0936273	0.0589931	0	0	0.0606816	0	0.0415853	0	0	0.152119	0	1.01085	0.0618416	0	0.0443016	0.0398742	0	0	0.0384667	0
ST6GALNAC2	0.801895	4.95434	0.597868	3.32561	1.44778	0.819275	1.58849	0.797222	0.345131	0.567022	1.32575	6.68677	14.7867	6.14663	3.29861	6.18233	0.373647	15.118	5.9635	8.88796	11.4544	1.38173	2.57025	8.02708	14.2397	4.55105	13.4998	3.14829	0.338961	9.24294	0.992143	3.47825	20.8943	1.45072	0.84005	0.167788	6.76265	7.05813	2.46224	0.741822	1.37223	1.2849	0.496164	0.80353	6.07151	8.47605	10.6177	5.1653	3.13786
GXYLT1P6	0	0	0.0406421	0	0	0.204572	0	0	0	0.0326733	0	0.0259298	0.0293367	0.00994347	0	0	0.00855802	0.0301255	0	0	0	0	0.0112633	0	0.0110652	0	0	0.0110936	0.0094661	0	0	0.0212442	0.050985	0	0.0876863	0	0	0.0122925	0	0.0425532	0.242706	0.0148482	0	0	0	0	0	0	0
AL390754.1	0.100777	0.0319932	0.11052	0	0.0287482	0.029802	0.105787	0	0.0214448	0.033319	0.0273279	0	0.0797771	0.0811196	0	0	0.0174542	0.0204805	0.0867229	0	0.033996	0	0.0229717	0	0	0.0691511	0	0.0905024	0	0.0458484	0.0288884	0.021664	0.020797	0	0.127741	0.10182	0	0.0501415	0.0744911	0.115718	0.0990008	0.0302833	0	0.130164	0.019526	0	0	0	0
AC026471.2	0.208939	0.11371	0.0491014	0.0986477	0.332074	0.529611	0.156662	0.424071	0.076219	0.16283	0.121411	0.352428	0.425315	0.252276	0.052938	0.0177456	0.108563	0.200177	0.154115	0.0323271	0.21145	0.0821839	0.040823	1.02611	0.320841	0.512034	0.130464	0.442287	0.154391	0.244432	0.256688	0.115497	0.369583	0.211228	0.681027	0.108566	0.387539	0.289596	0.198567	1.23385	0.351869	0.349806	0.34794	0.0385525	1.14509	0.33622	0.224492	0.100425	0.0403427
ZFYVE9P1	0.0567016	0.0324015	0.121258	0.0281094	0.00970501	0.0301823	0.0119042	0.0123937	0.014479	0.011248	0	0.00892653	0.0269317	0.0342311	0.0100564	0.0134842	0.0235693	0.0276558	0.00731913	0.012282	0.00573831	0.010408	0.00775495	0.0259901	0.00761858	0.0389075	0.0185877	0.0152762	0.00651755	0.0154778	0.0390094	0.0219405	0.0140416	0.0501574	0.0172495	0.0549968	0.021034	0.0253907	0.0125736	0.0390647	0.969221	0.0102232	0.0240351	0.0512655	0.0527339	0.0336158	0.0213228	0.00635906	0.0229911
PTPRK-AS1	0.285981	0.148564	1.38996	0.171846	0.689727	0.461297	0.791436	0.397784	1.56011	0.15472	0.888301	0.22511	0.401325	0.156953	0.414986	0.571896	0.17561	0.301161	0.570503	0.816559	0.394662	2.55313	0.728924	0.337641	0.943164	0.677901	0.937492	0.245151	0.702267	0.443547	1.1626	0.301798	0.386293	0.574942	1.00841	0.267926	0.31344	0.310451	0.360321	0.828411	0.434182	0.328122	0.413263	0.201478	0.468469	0.446983	0.162946	0.306148	0.456806
Z98949.1	0	0	0.223343	0	0	0.361349	0	0	0	0	0	0	0	0	0	0	0	0	0	0	0	0	0	0	0	0	0	0	0	0	0	0	0.0840545	0	0	0	0	0	0	0	0.133376	0	0	0	0	0	0	0	0
CICP20	0	0	0.355946	0.00576707	0	0	0.0293078	0.00762823	0.0133676	0.00692311	0.0113565	0.00549423	0.0124322	0.0168553	0.00618964	0	0.00725338	0.017022	0.0135147	0.00377976	0.0035319	0.0064061	0.00477313	0.00533226	0.00468919	0.00957894	0	0.0423109	0	0	0	0	0	0.0123486	0.031851	0.0169251	0.0453121	0.0312556	0.00773899	0.00601103	0.466269	0	0.00739674	0	0.00811435	0.00413807	0.0043747	0.00782793	0.00943395
CYP4B1	1.00014	3.29349	1.45005	14.006	0.957464	3.68451	1.11511	0.487852	0.0360718	3.13012	2.11911	0.00889557	4.04252	0.102337	2.64067	0.0201562	0.0822064	0.0551198	1.79426	0.0367183	1.26377	0.404506	0.0579604	0	0.0645333	5.46693	0.577307	0.0494755	0.0909293	1.08355	0.432474	7.21524	2.5642	0.469844	0.124625	0.0445299	1.72405	1.07958	0.081445	0.321166	0.927003	0.0662206	0.311373	0.153263	13.9687	0.522588	0.396646	0.00950551	0.229114
FOXD4L6	0	0	0	0.00794177	0.0329035	0	0.0100899	0	0.0122722	0	0	0.00756605	0.00570677	0	0.00852369	0	0.00998856	0.0117204	0.00620363	0	0.00486374	0	0	0	0	0.0131911	0	0.00647399	0.0165727	0.00655944	0.008266	0	0	0.0170052	0.0365513	0	0	0.0215209	0.00532864	0	0.0472128	0.0433256	0	0.00620745	0.0167613	0.00569849	0	0	0
BUD23	3.61038	5.84103	6.15173	2.96271	4.65675	3.71611	5.25986	4.09905	3.77851	3.42844	4.44069	8.84732	9.64813	8.49262	7.15618	7.24121	7.90777	6.21941	12.3799	4.63786	6.07967	13.8416	10.3419	11.4349	13.8718	11.4496	10.2649	6.04035	5.25604	8.71489	10.7939	4.29487	5.58569	8.38807	9.76673	14.9073	6.93162	10.9562	7.1888	15.6479	10.5557	15.0668	8.18403	7.77043	5.18139	9.74065	7.08002	3.95519	19.85
CSN1S1	0	0.0189036	0	0	0	0	0	0	0	0.0196869	0	0	0.0117843	0	0	0.0118004	0	0	0	0	0	0	0.0542925	0	0	0	0	0.0133686	0	0	0	0.0128005	0	0	10.7027	0.0120323	0	0.0148134	0	0	0.272981	0.0178933	0.0631013	0	0	0	0	0	0
MEGF9	4.32736	7.24638	4.40445	11.347	7.30041	8.8872	8.1889	3.88793	5.45369	8.30256	6.15939	27.0767	14.5472	10.1181	6.64803	11.5422	4.67433	34.4057	14.76	18.4224	5.18204	2.4616	4.59591	7.10499	7.99369	4.92051	1.75541	7.54584	3.2542	28.3065	3.6333	4.94088	61.1015	4.33867	9.24301	3.51339	3.74545	15.9581	2.71908	3.26419	6.05949	3.36938	4.14826	5.88797	6.9199	18.3008	5.99835	4.64771	4.95092
RN7SL416P	0	0	0.701508	0.0542066	0	0	0	0.0717003	0	0.0325363	0	0.0516421	0	0.039607	0	0	0.0681769	0	0	0	0	0	0	0.0501197	0	0.0450178	0.0358447	0.26513	0	0	0.0564196	0	0	0	0	0	0.0608433	0.0489637	0	0	1.4179	0	0.0695244	0	0	0.0388951	0.0411192	0	0
AC010168.2	1.05894	0.37048	0.746563	0.327357	1.74774	0.578372	2.04169	0.917177	1.87397	0.317954	1.57056	0.895916	1.99518	0.961106	0.820866	0.426134	0.361195	0.379901	0.553266	0.304272	2.28731	1.31898	0.236454	0.470523	0.217778	0.72415	1.38933	1.19842	0.589966	1.42808	1.4682	0.585359	1.23982	0.487477	2.10107	0.246731	0.674746	1.83868	0.547114	4.75205	1.02258	0.603947	0.435129	0.365194	2.19202	0.365147	0.64112	0.250445	1.41907
Y_RNA	0	0	0	0	0	0	0	0	0	0	0	0	0	0	0	0	0	0	0	0	0.0969887	0	0	0	0.128769	0	0.73306	0	0	0	0	0	0	0	0	0	0	0	0	0	0.564887	0	0	0	0	0	0	0	0
Y_RNA	0.189813	0	0.312247	0	0	0	0.3985	0	0.121173	0	0	0	0.22539	0	0	0	0.19725	0	0.122507	0	0.192094	0.174208	0	0	0	0.390737	0.103706	0.511382	0	0	0	0	0	0	0	0.115066	0	0.141662	0	0.163465	2.05114	0	0	0	0.220663	0.112531	0	0.106437	0
BTBD16	0	0.139302	1.86472	0.0201416	0.0486783	0.0216269	0.0170596	0.0177612	5.72688	0.124925	0.0330524	0.332604	0.154382	0.0686785	0.518819	0.043479	2.2546	0.133762	0.241245	0.184812	0.0822348	0.44001	7.50161	0.223476	0.131017	0.0836366	0.35073	0.0875684	0.649144	0.121996	0.230603	0.272502	0.528223	2.24265	0.79722	0.546779	0.293899	0.0303225	0.112619	0.0279915	0.782296	1.99983	0.249721	0.383082	0.21727	0.101166	0.188437	0.0865741	0.351448
MLN	0.0345419	0	2.27289	0.0570797	0.0886825	0	0	0	0.66153	0.0171304	0	0	0.0410161	0.0834127	0.0306311	0	0.0358953	0.0421189	0	0	0.0699141	0.317023	0	0.158329	0	0.0474039	0	0.860812	0.0397041	0	0.029705	0	0.0427698	0	0	0.104698	0.0320341	0.283574	0.0574476	0.0892415	0.135733	0	0.0732094	0	0.040156	0.0204783	0	0	0.0466864
ADAM21	0.147108	0.0140106	0.0302497	0.0303867	0.0755369	0.039153	0.239355	0.0241159	0.0234779	0.19698	0.0777888	0.0173695	0.113543	0.0710483	0.0587038	0.1618	0.0267527	0.0134533	0.0284835	0.0836454	0.0707164	0.027003	0	0.174193	0.0148244	0.0504714	0.0602806	0.0396331	0.0169094	0.0401562	0.0948817	0.0237179	0.0364299	0	0.0895054	0.00445892	0.034107	0.526995	0.0733981	0.0950164	0.122839	0.0331544	0.0467681	0.0665024	0.213773	0.0348856	0.0276603	0.0288718	0.00994149
AL138995.1	0.405496	0.165511	0.119116	0.0957248	0.396597	0.231264	0.577678	0.284889	0.221882	0.574567	0.282752	0.410382	0.171964	0.0349716	0.205478	0	0.0902966	0.229564	0.336485	0.109792	0.131905	0.0797488	0.0396134	0.0663807	0.350251	0.278243	0.253196	0.214591	0.199756	0.13836	0.323807	0.0373584	0.197248	0	0.440566	0.0877912	0.0268612	0.216166	0.305082	0.0498871	0.654432	0.0261109	0.644568	0.448923	0.0673431	0.463629	0.0726135	0.113691	0.0195737
AC053481.1	0	0.0608498	0.998476	0.0527894	0	0	0	0.0698257	0	0	0	0.150876	0.0758664	0.0385716	0	0	0	0	0.0824718	0.0345984	0	0	0	0.0488094	0.0858459	0.0438409	0.0349076	0.086066	0	0.043601	0	0	0	0.113034	0.0485918	0.0774628	0.177758	0.0476836	0	0	2.00849	0.115195	0	0	0.0371378	0	0.0800884	0	0
AL020994.1	0	0	0	0	0	0	0	0	0.0215932	0	0	0	0	0	0	0	0	0	0	0	0	0.0620881	0.0925227	0	0	0	0.0184805	0	0	0	0.0290883	0.10907	0	0	0	0	0	0	0	0	0	0	0	0	0	0.0401063	0	0	0
MTHFSD	1.46994	2.08366	1.89791	1.57699	2.16731	1.57955	2.0125	0.993147	2.77514	1.85638	1.94899	3.35009	2.49978	2.85485	2.21799	1.14998	3.10834	2.87093	2.10334	1.82031	2.83394	2.45765	1.95001	1.48421	2.39608	2.75226	1.7681	2.32548	1.22628	2.00041	3.55957	1.60384	1.98233	1.73875	2.82303	1.2451	2.90872	3.35068	4.39508	6.45705	2.70336	2.77868	2.46639	1.76796	3.90451	1.83243	2.78351	2.04628	3.3613
RBMY1E	0	0	0	0	0	0	0	0	0	0	0	0	0	0	0	0	0	0	0	0	0	0	0	0	0	0	0	0	0	0	0	0	0	0	0	0	0	0	0	0	0	0	0	0	0	0	0	0	0
TBL3	3.36024	9.13396	5.24611	8.64133	3.71471	3.22891	4.22299	3.46883	7.24481	3.43204	3.4443	8.48041	5.30055	5.5369	4.16491	7.64744	6.74189	7.74051	4.76872	5.67098	5.80212	6.02724	7.09958	8.98776	9.0206	5.79532	11.2353	9.1544	18.4622	7.68855	4.64661	8.06948	4.87782	5.08968	4.03646	7.88073	8.8612	6.66097	12.6497	3.83718	9.38382	9.17658	6.44272	7.10973	8.61027	6.74435	8.2371	8.22802	5.35967
VWC2	0.0138424	0.00164794	0.0640439	0.0371708	0.0385005	0.1182	0.00908167	0.0226923	0.0011046	0.015446	0.0211144	0.258782	0.0287646	0.0114906	0.0030688	0.0174881	0.00449525	0.0928338	0.0748224	0.00749596	0.000875551	0.00952835	0.00118325	0.0964956	0.0418479	0.0332444	0	0.0652636	0.000994448	0.0684866	0.0342243	0.0122748	0.155329	0.0030612	0.00657982	0.0199296	0.0240702	0.0258274	0.00191848	0.0149012	0.329763	0.00155986	0.00366727	0.00670464	0.0140807	0.0430844	0.00108448	0.00291079	0.00116933
CYMP	0.216714	0.0147427	0.203715	0.0127898	0.238453	0.054932	1.94991	0.0169174	0.00988191	0.0383841	0.138522	0	0.00919047	0.0280354	0.068635	0	0.506712	0	0.00999065	0.00838251	0.00783282	0	0.137612	0	0.0103994	0.0212436	0.169148	0.010426	0.0889649	0	0.0931839	0.0898464	0	0	0	0.12199	0.0717787	0	0	0	0.228102	0.781466	0.049212	0.0399872	0.224944	0	0.00970192	0.00868014	0
AL138826.1	0	0	0.0464761	0	0	0	0	0	0	0	0	0	0	0	0	0	0	0	0	0	0	0	0	0.0215833	0	0	0	0.0380581	0	0	0	0	0	0.0249917	0	0.0171269	0	0	0	0	0.138773	0	0	0	0	0	0	0	0
LINC01965	0	0	0.0908149	0	0	0.02099	0	0	0	0	0	0	0	0.00952231	0	0	0	0	0	0	0.00399066	0	0	0	0	0	0	0.0478067	0	0	0	0	0	0	0.00599802	0.00478088	0.0146279	0	0	0.0271672	0.333144	0	0.0250725	0	0	0	0	0	0
LINC01432	0	0.0275037	0.0712587	0	0	0	0	0	0	0	0	0	0	0	0	0	0	0	0	0	0.0146128	0	0	0	0	0	0	0.0194507	0	0.0394148	0	0	0	0	0	0	0	0	0	0	0.539021	0	0	0	0	0	0	0	0
COL20A1	0	0.00169674	0.033703	0.00294397	0.00457393	0.0505771	0.00561038	0.00194703	0.0227462	0.144015	0.00869591	0.0140235	0.0116351	0.00430213	0.00315969	0.00105918	0.00277703	0.00868938	0.0103484	0.00192949	0.00631037	0.00817545	0.0109646	0.00272201	0	0.00122246	0	0.00359981	0.0215019	0.00729464	0.0107246	0.00114894	0.00330887	0.00157593	0.00135494	0.0161998	0.00165221	0.00531845	0.00296295	0.0322193	0.138262	0.0144545	0.0264312	0	0.00414221	0.0010562	0	0.002997	0.00361188
AL590652.1	0.483018	0.635272	0.302696	0.342075	0.885782	0.163245	0.458744	0.326784	1.30682	0.159696	1.06656	0.181051	1.47484	1.37469	0.795471	0.0957221	0.597551	0.308509	0.697712	0.460851	1.41991	0.27443	0.298848	0.597427	0.247236	0.568178	0.464969	2.6646	0.15863	0.517979	0.534061	0.445004	1.11071	0.366232	0.209917	0.0418299	0.255971	1.28746	0.561049	3.32776	1.44611	0.103676	0.146247	0.0742703	1.87174	0.668172	0.259486	0.438521	0.668384
ANTXR1	2.64896	4.85463	2.21024	2.8064	8.50574	15.3465	6.24835	2.60525	2.03109	53.8737	6.74473	21.7839	24.3865	22.9684	1.72842	15.5542	21.4399	57.807	23.4219	48.2726	55.0168	4.50944	9.93609	10.2789	24.1362	24.6835	9.00867	57.4554	6.51937	16.5514	12.1645	2.94685	21.5991	1.51285	15.5521	21.2855	3.04588	39.0548	34.9638	20.6095	18.7439	2.06503	22.6572	3.1669	4.57621	11.03	12.6173	42.6439	12.8426
AC092143.3	0.174872	0.266476	0.460271	0.346767	0.269379	0.558508	0.367133	0.191115	0.223271	0.364244	0.512141	0.247771	0.290708	0.337829	0.248117	0.207932	0.0908619	0.277201	0.56432	0.208333	0.460133	0.995076	0.574005	0.18703	0.281956	0.407979	0.267521	0.447574	0.30151	0.167072	0.60154	0.248109	0.129916	0.278441	0.585188	0.275623	0.162176	0.652557	0.349002	0.572274	0.515371	0.315293	0.889514	0.248453	0.508236	0.373226	0.153443	1.05904	0.141813
AC090621.1	0	0	0.383788	0	0	0	0	0	0	0	0	0	0.055406	0.0845076	0	0	0.0242443	0.0284479	0	0.0252676	0.0472212	0	0.0319082	0	0	0.0640349	0	0.282847	0	0	0	0	0	0	0.0709742	0	0.129818	0.0348238	0	0	1.87936	0	0.0494469	0	0	0	0	0.0261647	0
TMEM200B	0.214843	0.917243	0.255927	0.269328	0.98905	1.80086	0.458826	0.453404	0.165529	4.76892	1.18126	1.8136	0.250713	0.657456	0.689809	5.36024	0.488864	1.46794	3.83949	3.86335	1.19959	0.251576	0.349563	2.55248	0.602223	1.93172	0.599051	2.05081	0.157538	1.6987	1.44621	0.453885	2.15567	0.35388	0.895864	0.529941	0.309173	4.39007	3.39651	8.10902	3.6098	0.180323	1.87634	0.732009	0.568423	0.821322	0.37146	3.7305	3.19917
AC073912.3	0	0.130973	0.565559	0	0	0.0406677	0	0	0	0.0227334	0	0	0	0.0415108	0.020325	0	0	0	0.16272	0.0248232	0.081184	0	0	0.0525287	0.0923875	0	0.0250451	0.0463122	0	0.0312823	0.0197105	0.0147813	0.0141897	0	0	0	0.0212559	0	0.0254126	0	0.382772	0	0	0	0.0266451	0	0.0143652	0	0
GAS6-AS1	0.130902	0.3844	0.619093	0.123929	0.317405	0.217747	0.271957	0.119217	2.20578	0.321886	0.277319	0.375664	0.456595	0.289763	0.106408	0.269143	0.161536	0.244412	1.65274	0.0694092	0.891447	0.0901053	0.167842	0.108335	0.0842773	0.359288	0.198168	0.238785	1.02974	0.204716	0.530025	0.0721086	0.533521	0.0337732	3.03023	0.266166	0.268087	0.146543	0.405176	0.462668	0.0991251	1.80698	0.780295	0.396267	0.535791	0.494736	0.278606	0.310433	0.0626609
LINC00334	0	0	0.107324	0	0.0186112	0.0771736	0.0228284	0.0237672	0.013883	0.0431404	0	0.0171183	0.529377	0.36761	0.0771399	0	0.0451985	0.0132588	0.0561432	0.0706593	0	0.0399187	0	0.0166136	0.0438301	0.0596899	0.0237636	0.029295	0.0249973	0.0445224	0	0.014025	0.040391	0.0384745	0	0.0527333	0.0201683	0.0649218	0.0843929	0.224742	0.363187	0	0.184367	0.0140444	0.0126409	0.0128929	0.0272603	0.0487787	0.0146966
CRYAB	1.83006	30.9679	0.429314	40.2561	4.72054	34.518	12.0066	2.14089	0.222138	29.4262	8.90648	4.31652	4.6369	6.22823	20.8686	3.11464	0.726554	8.19132	11.6658	6.54977	5.45509	6.96093	0.61692	16.7079	3.88751	15.1751	13.0687	8.36786	0.396269	5.95856	3.84583	41.4034	6.90565	57.4062	1.75939	7.79704	30.7407	14.8509	21.6412	1.70367	18.1933	0.435684	8.66562	0.653354	15.4581	18.0356	72.7578	6.12469	0.901428
ARHGAP23	1.69815	30.5779	2.11118	26.6646	5.20547	15.427	3.6292	1.97854	2.91734	19.4921	3.13412	29.0924	69.1891	74.2362	25.9203	25.7127	11.4502	39.7203	27.6583	34.4104	28.6514	4.06656	4.85027	41.4091	13.1967	29.7052	39.0903	16.2789	3.59398	55.1941	9.14404	40.9031	27.9991	9.83095	7.38351	8.28724	59.4602	8.13959	13.545	3.53842	16.4474	10.4258	11.0973	1.94439	50.9366	36.6252	42.4293	32.0093	5.88969
PAX5	0.138256	0.237414	1.89357	1.96792	0.328067	0.0241596	0.0241884	0.0755492	0.264782	0.00519437	0.163598	0.0956371	0.203969	0.31616	0.0780202	0.0373622	0.14585	0.0140487	0.242007	0.501393	0.888268	0.0249936	0.060165	0.664127	0.111178	0.30473	0.0503585	1.10052	0.0866829	0.666166	1.51323	0.0675477	0.339784	0.987661	10.4257	0.0241278	2.89658	0.231383	4.24341	2.07101	0.290161	0.417346	2.30203	0.0351736	0.154639	0.465716	0.56587	0.84105	0.0226504
RNU1-138P	0	0	0	0	0	0	0	0.130285	0	0	0	0.563024	0.707778	0.359844	0	0.141749	0	0.218042	1.07716	0.193667	0	0.109411	0	0	0.080088	0	0.195397	0.24088	0	0.244059	0.205037	0.0768808	0.0738039	0	0	0	0.33167	0	0.660881	0	0.585554	0.214937	0	0	0.138587	0.0706752	0.0747166	0.534782	1.61125
PTTG3P	0.0322619	0.184357	0.371502	0.0799681	0.138048	0	0.0677319	0	0.0823819	0	0	0.228554	0.229853	0.155814	0.0572185	0.0959026	0.0838149	0.216363	0.124933	0.0873524	0.097949	0.118439	0.154434	0.19717	0.368458	0.154962	0.193893	0.543238	0.0741668	0.0880653	0.0554886	0.10403	0.11984	0.228307	0.0736093	0.273804	0.299196	0.144467	0.071541	0.138918	1.64805	0.232671	0.170943	0.0625047	0.318796	0.0765065	0.101102	0.162817	0.130814
USF2	11.4572	13.228	9.52763	14.1083	12.1668	11.7897	9.61901	12.1115	15.5355	11.8613	12.192	22.3195	18.4286	20.7623	13.8817	14.7804	9.21268	17.4727	32.8017	20.0775	17.5722	18.5848	10.0029	27.7088	16.5957	20.7244	19.4825	28.6177	17.4988	19.7515	15.438	12.5422	17.0436	15.8484	34.8277	23.3709	21.8476	24.2823	85.7337	12.2503	24.8028	17.6498	21.0781	16.5728	18.928	22.6104	20.0728	12.619	14.5569
SNORD42	0	0	0	0	0	0.51014	0.301805	0	0	0	0	0	0.170699	0	0.254959	0	0	0	0.185562	0	0.145483	0	0	0	0	0	0	0.580946	0	0	0	0	0	0	0.218663	0	0	0	0	0	1.12977	0	0	0	0	0	0	0	0
ASCL4	0.0173015	0	0.0853844	0	0.0666296	0.0460481	0.00908087	0.06618	0.011045	0	0.126675	0.0136189	0.0873135	0.120118	0	0	0	0.0105484	0.00558327	0.0327919	0.337057	0	0.0177472	0	0.0174351	0.0296799	0.00945286	0.0407861	0	0.0472279	0.0223182	0	0.0803352	0	0.0197377	0	1.9094	0.581065	0.00479578	0	0.229454	0	0.00916738	0	0.140795	0.0923156	0	0.0145527	0.00584612
AC009951.3	0	0	0	0	0	0	0	0	0	0	0	0	0	0	0	0	0	0	0	0	0	0	0	0	0	0	0	0	0	0	0	0	0	0	0	0	0	0	0	0	0	0	0	0	0	0	0	0	0
Y_RNA	0.193571	0.368714	1.75137	0	0.662631	0.515191	0.203196	0.846205	0	0	1.57473	0.914218	0.689558	0.934883	0	0	0.502889	0.236033	0.49973	0	0.685643	3.55316	0.926601	0	0	0.398474	0.211519	0.651886	0.667501	0.792588	0.665863	1.12352	0.11984	0.342461	1.32497	0.352034	0.179518	1.44467	0.321934	1.33362	1.9016	0.349007	0.820525	0.125009	0	0	0	0.325634	0.130814
SALL1P1	0	0	0.0628644	0	0.00436055	0	0	0	0	0.00252693	0	0	0	0.0246086	0	0	0	0	0	0.00275922	0	0	0	0.0116776	0	0	0	0.0205912	0.0029284	0	0	0	0	0	0.00775037	0	0	0	0.00564944	0	0.210232	0	0	0	0	0	0	0	0.00344338
S100A7P1	0	0	0.467803	0	0	0	0.0746282	0	0	0	0.0578357	0	0	0.0429196	0	0	0	0	0	0	0	0	0	0	0	0	0	0.095768	0	0	0	0	0	0	0	0	0	0	0	0	1.18729	0	0	0	0.0413242	0	0	0	0
AF230666.1	0.131832	0.125557	0.227711	0.163387	0.214361	0.257306	0.152225	0.0864464	0.168319	0.241905	0.246669	0.238675	0.234812	0.151217	0.175359	0.180268	0.164397	0.208976	0.433936	0.0642508	0.233479	0.629171	0.315532	0.312209	0.0974233	0.425165	0.172867	0.27526	0.265185	0.269897	0.351453	0.178542	0.179558	0.221572	0.411081	0.343646	0.195618	0.413236	0.204637	0.238419	0.414428	0.130731	0.125735	0.187303	0.321844	0.234472	0.0743639	0.236559	0.115819
AC015712.5	0	0	0	0	0	0	0	0	0	0	0	0	0	0	0	0	0	0	0	0	0	0	0	0	0	0	0	0	0	0	0	0	0	0	0	0	0	0	0	0	0	0	0	0	0	0	0	0	0
MEG9	0.0740277	0.00705037	0.0304444	0	0.209064	0.203593	0.264208	0.137536	0	0.690198	0.066245	0.0233083	0.00879028	0.044691	0	0.23326	0.0346177	0.0315932	0.0573337	0.0280613	0.0486963	0.0611478	0.0050623	0.0169659	0.0298397	0.0812741	0.0202229	0.0448742	0.00425455	0.030311	0.0636616	0.0381929	0.00458305	0.0261935	0.0168903	0.0628267	0.0137306	0.0165746	0.102598	0.0382512	0.101812	0.0200207	0.0706037	0.0334652	0.103271	0.0351101	0	0.0207554	0.00500274
CACNA1I	0.0597826	0.0345071	0.0402316	0.0718468	0.193794	0.0433941	0.0703616	0.0890938	0.00578246	0.0368355	0.166535	0.0199639	1.7349	0.654015	0.0610465	0.00753927	0.0414166	0.0784188	0.793898	0.0107912	0.0100835	0.00831332	0.0185826	0.0096877	0.184992	0.0385354	0.0673052	0.0951734	0.449784	0.108792	0.121518	0.0420593	0.0829952	0.0128201	1.96886	0.0318479	0.0924038	0.436708	0.259111	1.38851	0.229577	0.169847	0.479945	0.017549	0.0252724	0.181508	0.32019	0.0203169	0.00612131
AC124283.1	0	0	0	0	0	0	0	0	0	0	0	0	0	0	0	0	0	0	0	0	0	0	0	0	0	0	0	0	0	0	0	0	0	0	0	0	0	0	0	0	0	0	0	0	0	0	0	0	0
CSTF2	2.63716	10.6339	8.11757	13.9229	3.12902	2.35546	4.46677	2.03213	8.41188	2.68663	2.7708	12.9406	8.84234	7.63114	11.0825	10.0609	14.989	5.98435	14.5222	8.95572	9.50835	10.4609	15.2952	13.6586	9.0926	12.9614	13.1531	9.85048	7.73232	13.5798	7.04964	19.3998	7.21139	14.3289	5.03795	11.299	14.6161	7.80598	13.2966	7.23671	17.239	14.4496	5.75981	12.2449	12.4865	11.4635	10.3541	11.1936	16.5289
SRSF8	12.0372	15.8233	20.6039	9.96564	12.7978	11.6091	14.4953	13.7122	19.9824	14.2886	12.4656	14.289	8.20137	6.71312	11.7246	8.73774	18.9776	10.0968	10.4723	16.1304	8.54695	11.4753	14.9694	14.8393	7.90739	10.9441	9.55733	10.1965	16.5141	10.129	14.3003	11.9073	13.7866	8.25642	16.2903	15.824	12.7297	12.7655	17.1725	21.3011	9.5411	17.1173	12.9669	15.0019	14.0698	9.55631	9.57345	8.70129	5.39248
GRIN2C	0.0410442	0.19328	0.0637677	0.0527525	0.16587	0.17802	0.0813825	0.152014	0.017468	0.196766	0.200341	0.0700005	0.092059	0.0660764	0.0384193	0.0650715	0.0663481	0.0403161	0.0779991	0.142001	0.070383	0.110917	0.0779655	0.0731628	0.108764	0.161159	0.0585539	0.0568252	0.179539	0.163389	0.219624	0.0705861	0.0719963	0.189604	4.14822	0.174169	0.101505	0.102108	0.0404514	0.233682	0.147843	0.160338	0.432537	0.219415	0.143145	0.127074	0.107186	0.120192	0.0986218
AP006587.5	0	0	0.0147394	0	0	0	0	0	0	0	0	0	0	0	0	0	0	0	0	0	0	0	0	0.0136899	0	0.0122963	0	0	0	0	0	0	0	0	0	0	0	0	0	0	0.0352084	0	0	0	0.0104163	0	0	0	0
AP002892.1	0.0710935	0	0.087713	0	0.0304208	0.0315359	0.111942	0	0	0	0	0.0839418	0.0844186	0.128759	0	0	0.0369395	0	0	0	0	0.0326245	0	0	0.0238808	0.0487829	0	1.10133	0	0.072774	0.0305692	0.0229244	0	0.0314441	0.0540694	0.0646462	0.032966	0.0795882	0.0197063	0.0612251	0.139681	0	0	0.0918251	0.0206621	0	0.0222791	0	0
AL158071.4	0.227499	0.0451395	0.491193	0.140977	0.109515	0.0967102	0.248761	0.0984162	0.16036	0.023505	0.335447	0.279806	0.337674	0.231766	0.22696	0.115529	0.04679	0.288961	0.434372	0.177094	0.0791428	0.239246	0.0518576	0.224488	0.0764185	0.178871	0.214929	0.322419	0.108958	0.164954	0.0978213	0.097811	0.616196	0.0628882	0.34244	0.0488438	0.14505	0.420933	0.0367851	0.240819	0.512164	0.115363	0.0401809	0.0244867	0.170807	0.129254	0.0653521	0.0292347	0.0864801
RN7SL478P	0	0.124967	0.809432	0	0	0	0	0	0.0418821	0	0	0	0.0779031	0.118821	0	0.117014	0	0.0799977	0	0	0	0	0	0	0	0	0	0	0	0	0.112839	0.0423102	0	0.0580344	0	0	0.0608433	0	0.0727413	0.112999	1.09565	0	0.208573	0	0.0381347	0	0	0	0
PPP1R3B	6.03513	4.69692	6.06646	6.20581	9.41433	14.7352	6.97831	6.64009	12.7294	15.5845	6.65546	2.00626	2.66074	2.65851	12.2315	5.41727	10.4362	1.44043	4.97649	2.6926	4.91388	3.00093	10.1568	3.32536	2.82199	3.2795	11.1663	8.36229	6.87093	1.88487	8.02229	12.722	2.49579	8.53036	5.37511	11.4209	3.49379	6.91919	14.4788	6.41878	6.95292	5.65118	5.80728	4.21011	3.86019	3.21876	2.44816	9.80712	10.4719
AC020779.1	0.147367	0.023392	0.444442	0	0.0840776	0.0435798	0	0	0.141115	0.0609034	0.159847	0.058	0.0729118	0.0444833	0.0653412	0.058409	0.0255235	0.0149744	0.063408	0.0133004	0.0994256	0.0225421	0.0335918	0.0187634	0.0330011	0.0337068	0.0134193	0.0496285	0.0423477	0.0335223	0.0844876	0.063359	0.0152058	0.0651794	0.0933988	0.0446676	0.022778	0.128314	0.0136161	0.0423038	0.747979	0.0221418	0	0.0475852	0.0285531	0	0.0153939	0.0413179	0
D21S2088E	0	0	0.13051	0	0	0	0	0	0	0	0	0	0.00672902	0	0	0	0	0	0	0	0	0	0	0.00865836	0	0	0.00619231	0.0763368	0	0	0	0	0	0	0	0.00687061	0	0	0.0125663	0	0.823917	0	0.0120106	0	0	0	0	0	0
NTSR1	0.0645999	0.865742	0.223923	0.0343125	0.225087	0.282461	0.145311	0.0554717	0.217981	0.505729	0.127629	0	0.101364	0.119784	3.15482	7.43711	17.5763	0.0309455	0.032759	0.309842	0.053702	0.423495	0.208258	0.0176253	0.127097	0.028496	0.327738	1.28977	1.58056	0.0031489	0.36507	0.196403	0.0114268	1.27758	0.207051	0.439163	0.0299549	0.00344375	1.45553	0.214584	0.36717	69.4803	0.0684578	0.0357591	0.0321855	0.662015	0.00867608	0.0129372	0.676671
DHFRP2	0	0.0340403	0.029398	0.0295312	0.0305876	0	0	0	0	0	0	0.0281341	0	0	0	0	0.018571	0.021791	0.023068	0	0	0	0.0244416	0	0	0.0490505	0	0.0240733	0.0205416	0	0	0.0461003	0	0	0	0.0216669	0	0.1067	0.0594431	0.123122	0.105335	0	0.0378762	0	0.0207754	0	0	0	0
PML	4.00066	5.18572	18.5175	5.90778	5.38415	5.53629	6.21342	2.77022	7.32265	9.48515	4.70849	18.7597	17.8612	19.1791	9.14185	30.2418	12.2026	9.02285	22.5516	16.1186	21.6545	7.82555	14.4322	11.1135	13.8671	19.7949	28.461	26.0064	10.6619	13.1964	14.1404	12.0257	10.9945	7.54925	6.52116	6.89178	17.9164	14.4886	21.837	6.35325	23.2623	21.354	39.2022	29.2341	11.2905	19.0862	10.6358	20.7186	10.8187
AP002840.1	0	0	0.0306884	0	0.0319302	0	0	0	0.0238184	0.0185035	0	0	0	0	0.0330862	0	0	0	0	0.0202044	0	0	0.0255144	0	0	0	0.774629	0	0	0.0254616	0	0	0.0230989	0.0330043	0.454018	0.135708	0.0692034	0.111383	0	0	0.146612	0	0	0.120477	0.108437	0.0442394	0.0467692	0	0
SLC12A5-AS1	0.0958368	0	0.809769	0.0359928	0.0223682	0.0077294	0	0.00952169	0	0	0.0354385	0.020574	0.19139	0.0683769	0.0463561	0.44546	0.158442	0.143418	0.551062	0.0754874	0.083763	0.0319848	0.119158	0.0399349	0.0117063	1.76958	0.299888	0.311011	0.0300435	0.0654014	0.112387	0.168562	0.0269693	0.0308276	0.748755	0.0792233	0.129278	0.104037	1.42001	0.232595	0.881566	0.00785421	0.341611	0.331966	0.0151927	0.0774782	0.212962	0.439693	0.029439
AC073072.1	0.786523	2.7823	0.600717	2.64584	0.288473	0.249206	0.825628	0.675384	0.107594	0.306477	0.959773	2.69756	0.900587	0.440913	0.896751	0.668011	0.992484	0.924801	0.507628	0.365073	0.568555	1.18592	0.537855	1.97425	3.39683	0.578246	1.19709	1.0595	0.581186	0.345049	1.78759	0.797086	0.243468	4.87022	0.982727	1.08982	1.61514	0.922431	0.716335	0.919256	1.26937	1.62068	5.00096	0.907037	0.52249	0.499601	1.30282	0.252023	0.531527
AL445647.2	0	0	0.123698	0	0	0	0	0	0	0	0	0	0	0	0	0	0.0781413	0	0	0	0	0	0	0.229779	0	0	0	0.101293	0.0864328	0	0	0	0	0	0.686266	0	0	0	0.0833727	0	0	0	0	0	0	0	0	0	0
AC021517.1	0	0	0.043178	0	0	0.0199595	0.0157443	0	0	0.0111574	0	0	0.00445246	0	0	0	0	0.00457217	0.0145204	0	0.00758945	0.00688281	0	0	0	0.0205835	0	0.0101021	0	0	0.0128984	0.00483638	0.00464282	0	0	0.100015	0	0.00559692	0	0	0.147343	0	0	0	0	0.00444601	0	0.0168209	0
AC009121.2	0.0178545	0.0680184	0.704908	0.0737605	0.0763992	0.0316799	0.206165	0	0.136777	0.00885463	0.101675	0.26703	0.742036	0.312588	0.0474992	0.180455	0.129879	0.217711	0.207422	0.125692	0.578212	0.360508	0.293031	0.463756	0.191919	0.34304	0.321915	1.33485	0.410457	0.718878	0.138189	0.161204	0.132645	0.142145	0.122212	0.411296	0.281491	0.626288	0.15837	0.138385	1.33303	0.321915	0.170287	0.196019	0.695341	0.359895	0.167856	0.330392	0.144792
S100A7A	0.258805	0.0626656	0.122671	0.405923	0.00375397	0	0.0322323	0	0	0.00652624	0.0892125	0.0552455	0.0729216	25.1868	18.0101	0.026079	0.594869	31.5629	0.0254798	0.225662	0.148715	0.358306	0.0839908	0.144095	0.0618853	26.9931	102.705	34.1892	0.0252104	24.6542	1.51268	26.3569	0.255275	38.4067	0	1.01047	12.0496	1.32915	1.54418	0.260656	5.39083	0.00395442	0.116212	0.0538239	94.8679	11.7078	20.2154	2.78933	0.136361
EDRF1-DT	0.176594	0.0596796	0.107767	0.103548	0.185255	0.060646	0.113617	0.180546	0.200014	0.0339015	0.278056	0.215235	0.0947004	0.113489	0.106084	0.0778957	0.0680776	0.322998	0.154418	0.00925447	0.103771	0.0784243	0.116867	0.147964	0.176044	0.117267	0.0404611	0.184169	0.108041	0.147725	0.13227	0.0551068	0.218659	0.282191	0.441913	0.0897864	0.0686792	0.187066	0.053687	0.696632	0.380542	0.251637	0.0724415	0.139798	0.337746	0.151976	0.117822	0.0351379	0.107792
ARHGAP9	0.724524	0.196115	2.33354	1.76123	1.74265	0.51422	0.416299	0.966856	0.175272	0.741322	0.654557	2.96861	1.40368	0.423588	0.209656	2.08799	1.66631	0.664915	3.28068	0.778494	1.32368	1.20043	3.89847	0.635064	1.08365	5.0919	1.24381	3.84487	0.740756	0.731241	3.27931	1.18781	0.819199	0.101195	1.8967	0.748973	1.51713	1.10423	1.9026	0.676497	2.18771	0.419394	13.9213	1.36923	1.10162	0.370759	0.5019	1.44121	0.767944
MIR6792	0	0	0	0	0	0	0	0	0	0	0	0	0	0	0	0.173483	0	0	0	0	0	0	0	0	0	0	0	0	0	0	0	0	0	0	0	0	0	0	0	0	0	0	0	0	0	0	0	0	0
MFAP1	6.30269	10.1771	12.6044	9.05362	7.4879	6.99492	9.32302	5.61855	15.6576	9.67539	7.15147	15.7655	19.8938	12.0814	11.3463	14.9542	16.678	14.7778	14.1124	8.96313	14.8872	9.26286	15.3302	13.9979	8.60131	9.71804	20.4407	8.05735	10.6349	15.2816	10.4364	11.2429	9.74734	13.3078	5.41378	10.3035	11.3311	16.5219	12.9714	17.816	10.6269	16.6296	9.01895	14.0625	9.74549	13.6227	10.8128	9.80805	16.319
MIR1323	0	0	1.10142	0	0	0	0	0	0	0	0	0	0	0	0	0	0	0	0	0	0	0	0	0	0	0	0	0.180385	0	0	0	0	0	0	0	0	0	0	0	0	2.63098	0	0	0	0	0	0	0	0
RNU2-40P	0	0	1.23067	0	0	0	0	0	0	0	0	0	0	0.120438	0	0	0	0	0	0	0.100947	0.183097	0	0	0	0.0684454	0.0544986	0.268737	0	0	0	0	0	0	0.151725	0	0.0925066	0	0	0.0859025	2.0578	0	0	0	0.0579804	0	0	0	0
FAM210CP	0	0.0648782	0	0.225137	0	0	0	0	0	0.0337833	0.0277087	0.0268107	0.202222	0.0205625	0.0302042	0	0.07079	0.0622978	0.0439658	0.0553333	0.0172349	0.0312604	0	0	0.0228823	0.0701148	0.0186093	0	0.0195754	0.116219	0.087873	0	0.0843473	0.241035	0.310852	0.082591	0.0631753	0.0254202	0	0.11733	0.301142	0.122821	0.0721891	0.0219964	0	0.0201929	0.0426952	0	0.115089
TRAJ23	0	0	1.27625	0	0	0	0.325758	0	0	0	0	0.732826	0.368494	0	0	0.184498	0.161244	0.378402	1.20173	0.336099	0.471088	0	0	0	0.625449	0	0.169551	1.04509	0	0	0	0.400268	0	0	0	0	0.287798	0	0	0	0.609719	0	0	0.400824	0	0	0	0.522049	0.419436
AC016396.2	0	0	0.317756	0	0	0.0122405	0	0	0	0.0068425	0	0.043442	0	0.033318	0	0.00820282	0.00716892	0.00841189	0.0178097	0.029886	0.0349077	0	0.0188702	0	0.0370767	0.0189348	0.0150765	0.0743435	0.00792962	0	0.0118652	0.00889799	0.00854188	0	0.0524668	0	0.0255911	0.0205945	0.0152977	0.0237641	0.691259	0	0.0438637	0	0.0240596	0.00817977	0	0.0309471	0
TRAPPC9	6.39701	6.02453	7.12586	7.33738	8.31564	8.03547	6.98775	6.06154	13.6307	8.9073	6.15385	9.16305	10.4416	6.48306	4.70831	3.98478	11.2441	11.4463	9.67966	4.70229	7.13689	8.01942	12.9088	7.76114	5.92574	7.02399	3.71186	5.0892	7.87966	13.7705	6.32852	7.64349	7.98087	7.65856	7.70483	7.6451	7.11327	5.00646	6.25399	14.8014	14.6998	9.72211	7.73494	3.7275	7.19614	7.21269	9.82393	7.15982	7.32856
RNU7-170P	1.28201	0.305246	3.95428	0	3.01714	0.853021	1.68219	1.05082	0.204604	1.11263	1.56441	0	0.380576	0.19349	0	0.76219	0.333061	0.390808	0.206856	1.21491	1.4596	2.6474	0.876691	0	1.93787	1.75938	0.350221	1.72696	0.736804	1.96848	0.826871	1.65357	0	0.850538	2.68131	0.777168	2.08064	0.478399	0.888398	1.10406	3.14855	0	0.679287	0	0.186298	1.14007	1.20526	1.79722	0.433188
AP005328.1	0	0	0.24476	0	0.0254664	0	0	0.0325216	0	0	0.0484165	0	0.583028	0.197613	0	0	0.108232	0	0.288086	0	0.0602304	0	0	0.272798	0	0.0612571	0.373942	0.160342	0.0171024	0	0	0	0.0368458	0	0.0226318	0	0.0827913	0.599637	0.544397	0.768808	1.08163	0	0	0	0.29405	0.0529257	0.205158	0.0166865	0
AC004830.2	0.450675	0.0408782	0.829631	0.301439	1.08359	0.647335	1.77969	0.281449	1.34262	0.0957874	1.06498	0.371641	0.254831	0.0647799	0.856393	0.0255179	0.312222	0.0261683	0.277018	0.0697285	0.249765	0.846948	0.733783	0.0491844	0.346022	0.161985	0.42211	0.0433637	0.357686	0.087872	1.43954	0.304485	0.305586	0.588499	2.26872	1.15786	0.238832	0.14415	0.0118973	0.406599	0.358403	1.02538	0.0227423	0.360346	0.249487	0.216293	0.282463	0.0481362	0.870181
AL133375.1	0	0	0	0	0	0	0	0	0	0	0	0	0	0	0	0	0	0	0	0	0	0	0	0	0	0	0	0	0	0	0	0	0	0	0	0	0	0	0	0	0	0	0	0	0	0	0	0	0
SKP2	1.57955	7.95852	4.89085	4.22679	2.01457	1.5731	3.958	0.94666	5.98834	2.57746	4.02905	14.7195	19.2733	19.2624	13.3429	16.2067	11.7071	11.8762	4.53821	8.7136	10.901	5.20955	11.9514	15.43	12.33	8.55195	15.9961	13.3877	7.40885	29.0622	8.35175	6.23357	9.35942	6.49042	6.77382	13.0256	7.76381	23.406	14.3694	17.4863	10.1862	11.3135	4.54646	5.30112	10.4993	21.4204	13.7896	18.3746	7.18289
AL117382.2	0.485129	0	4.22967	0.0400833	0.498206	0.172157	0.50925	0.0530191	1.02201	0.0240591	0.19733	0	0	0.0585752	0.774366	0	0.226862	0.0887319	0	0	0	1.69194	0.2654	0	0	0	0	0.0326752	0.529749	0.0331064	0.667515	0.469297	0	0.987018	0.701024	1.52927	0	0	0	0	1.23911	0.0437341	0.411281	0.908567	0.0281989	0	0	0	0.0983542
SEZ6L	0.0519602	0	0.236184	0.0225956	0.1217	0.849163	0.0488022	0.0268989	0	0.231918	0.120137	0.0129159	0.00649465	0.0132079	0.00242512	0.00650351	0.0127885	0.0633581	0.0917815	0.0296184	0.0262924	0	0.00374025	0.0146244	0.0293958	0.0206418	0.00896494	0.136304	0.00314345	0.0149301	0.0329252	0.00352733	0.0372478	0.0266103	1.30409	0.00497348	0.0532602	0.60618	0.019709	0.0635888	0.612534	0	0.0492671	0.00176611	0.0143065	0.00324262	0.0514206	0.00920102	0.00184812
AC073082.1	0.0185932	0.0265621	0.0305863	0.0153624	0.00795598	0.0164953	0	0.0101601	0	0.0414942	0.0151258	0.0146356	0	0.0168372	0.00824403	0.00552705	0.00966083	0.0226717	0.00600009	0.00503429	0.00940832	0.0170646	0.0127147	0.00710208	0	0	0.0101586	0.0375695	0	0	0.00799479	0.00599546	0.00575551	0.0164472	0.00707042	0.00563567	0.0172433	0	0.00515381	0.0880675	0.347044	0.00838082	0.0197035	0.00600378	0	0.011023	0.0291334	0.00521304	0.00628257
BATF2	1.54673	0.346998	14.9781	0.193116	2.03554	0.847722	0.952533	1.79558	4.46309	0.838668	1.04578	3.6363	0.771389	1.57289	2.07876	4.40577	7.12228	0.884334	4.28149	0.640289	0.720049	6.6941	12.6362	0.231072	1.8427	11.0285	13.2545	4.46808	0.944257	0.328387	4.25055	1.53837	0.608597	0.705392	12.7569	5.91757	1.90621	0.559226	1.55869	2.20229	6.12517	8.46539	15.8447	6.96558	1.48645	0.472759	0.0861711	4.28653	4.93833
AKAP1	19.7897	12.3156	35.7505	9.05365	19.3625	22.7901	24.8523	11.9834	22.079	26.6738	19.6549	14.4345	16.0365	11.7439	15.3848	11.3155	20.4108	24.5458	10.6293	23.3548	9.42194	17.7009	35.369	11.1872	13.6307	9.01974	4.24776	6.38283	29.3529	20.276	23.2187	10.7729	20.41	19.3796	16.4637	14.8285	9.71548	12.094	6.92184	6.8857	13.1693	54.0922	8.29652	18.8045	12.0419	16.2107	13.5313	12.9855	26.3511
RNVU1-24	0	0	0.0992637	0	0.309841	0	0	0	0	0.0598507	0	0	0	0	0.214039	0	0.250824	0.0735781	0	0	0.122134	0	0	0	0	0	0.329683	0.406423	0.138719	0	0.103784	0	0	0	0	0	0.111922	0	0.33452	0.311794	0.474226	0	0.127891	0	0.0701491	0.0715477	0.378195	0	0.081557
LINC01362	0	0.0694037	0.0342507	0	0	0.00923577	0	0	0	0	0	0.0327781	0.0185424	0.0188545	0.0184635	0.0123785	0.0162274	0.012694	0.0537516	0.0281872	0.0474098	0.00955457	0.0498332	0.0318119	0.0279754	0.0142868	0.0796295	0.0560941	0.0119662	0.0781474	0	0.0134275	0.00644507	0.00920887	0.0237525	0.00631087	0.00965458	0	0.00577127	0.0448267	0.255673	0	0	0	0.030256	0.0555467	0	0.0408632	0
AC079790.1	0	0.0367259	0.85637	0.0318611	0.0660017	0.102632	0.0404788	0	0.0492341	0.0191239	0.125482	0	0.0457892	0	0.0683913	0	0	0	0.0746638	0	0.0195125	0.106174	0	0	0	0	0	0.0519452	0	0.0263154	0.0663236	0	0	0	0.0586552	0	0	0	0.0427552	0	1.36375	0	0.163458	0	0.0224145	0	0	0	0
LRIG2-DT	0.159013	0.1363	0.967852	0.0656916	0.224537	0.1975	0.133536	0.147716	0.142116	0.402185	0.22638	0.168976	0.467324	0.580785	0.239717	0.198529	0.165244	0.0727104	0.461829	0.120553	0.297711	0.255397	0.163109	0.352285	0.277751	0.501915	0.260636	1.78324	0.0959583	0.124792	0.355542	0.174334	0.275647	0.0773635	0.235825	0.395221	0.221203	1.16896	0.145453	0.431364	1.28874	0.0501724	0.454976	0.0513459	0.18948	0.11784	0.0498313	0.227375	0.102087
CLEC14A	3.90669	1.97946	1.95778	1.84551	8.1849	6.58749	5.23253	3.16683	2.4224	13.6819	3.66225	4.33101	9.78476	3.24879	3.74734	2.08165	5.08142	2.33976	6.13376	2.70866	3.32962	2.10541	2.86027	4.53275	5.92121	4.56251	1.47009	6.67989	2.56744	2.51301	10.4275	7.09121	4.39412	0.389064	5.73906	3.34067	6.19839	4.40889	3.15066	2.33949	1.669	1.82701	23.4965	4.72847	3.25836	1.78437	2.41611	4.46839	3.74162
AC116337.1	0	0	0.514958	0	0.0243543	0	0	0.0622028	0.0181672	0	0	0.0224008	0	0	0	0	0.0443597	0	0	0.0154106	0	0.0261186	0.0194607	0	0	0.0195274	0.0155484	0.0383351	0	0.0194205	0.0489463	0	0.0176184	0	0	0.0345031	0	0.021239	0.0157765	0	0.922567	0	0	0	0.0330834	0	0.0178363	0	0
AL359643.2	0.113493	0.0853347	0.132655	0.0839018	0.102239	0.132484	0.0627032	0.0261127	0.133465	0.177742	0.0388752	0.249201	0.471679	0.227187	0.0529703	0.0568207	0.0744885	0.258569	0.115657	0.0841017	0.178331	0.0164468	0.0612719	0.123209	0.124402	0.221334	0.0815897	0.124721	0.0823924	0.203818	0.107875	0.0385226	0.428978	0.0369874	0.168089	0.0543163	0.149571	0.142657	0.0927213	0.241776	0.375556	0.0484643	0.0886208	0.0231457	0.107635	0.0991569	0.0861079	0.200972	0.0363306
SNORD116-22	0	0	0.17479	0	0	0.18853	0	0	0	0.316168	0.172878	0	0	0	0	0	0	0	0	0	0	0	0	0	0	0	0	0	0	0	0	0	0	0	0	0	0	0	0	0	0	0	0	0	0	0	0	0	0
ZC3HAV1L	0.836454	5.20469	3.78856	1.71395	1.87071	2.04813	2.02535	0.694752	2.63429	3.63386	2.16843	5.94329	19.7123	18.5628	2.58129	7.91027	8.69227	1.78829	10.43	11.0763	8.35221	3.00934	8.08426	4.56675	5.43959	2.56368	1.70615	9.83288	3.55099	5.71578	3.91313	2.57491	13.0014	5.59375	4.91961	9.7965	4.08549	11.8111	7.14732	6.47351	8.67729	6.20339	2.84832	5.33704	3.6692	11.6833	3.91442	4.20885	10.4839
AC005696.1	0.264795	0.966729	0.798591	0.474032	0.339916	0.39153	0.231634	0.627013	1.01425	0.13132	0.71805	1.07691	0.96948	0.746007	0.587038	0.734661	0.55034	0.4036	0.996922	0.215088	0.669945	0.405045	1.20718	0.404578	2.28296	0.696506	0.458133	1.04037	0.710193	1.20469	0.721101	0.398461	1.28415	0.507507	1.94674	0.53507	1.146	1.31749	0.709515	2.09036	0.216774	0.278497	0.0467681	0.57002	1.20568	0.470955	0.414905	0.692922	0.447367
AC020978.5	0	0	0	0	0	0	0	0	0	0	0	0	0	0	0	0	0	0	0	0	0	0	0	0	0	0	0	0	0	0	0	0	0	0	0	0	0	0	0	0	0	0	0	0	0	0	0	0	0
CACHD1	5.68188	2.85537	1.92867	1.43333	6.15991	3.78605	6.16491	4.67743	1.5992	6.33246	8.16171	1.16421	7.27371	13.1478	2.06571	2.9805	2.48796	7.63835	1.94891	7.32838	2.04405	0.472271	0.212817	1.34409	1.25445	2.04454	6.14136	3.22094	2.07548	9.23734	4.35629	1.44863	3.20862	2.74746	2.34109	8.65957	2.37464	5.96295	2.87146	4.49249	3.25703	0.644439	3.0008	1.2218	2.94805	4.30565	4.96707	5.19728	1.33268
AL591043.2	0.303897	0.032159	0.416599	0.111596	0.317868	0.269608	0.0354452	0.553541	0.344894	0.150712	0.302164	0.106317	0.260619	0.305775	0.299433	0.0802998	0.122813	0.370559	0.305103	0.0914258	0.239205	0.216933	0.0461815	0.206365	0.317585	0.0695093	0.0368972	0.227428	0.116438	0.115215	0.348457	0.0653287	0.564428	0.119477	0.693377	0.0409389	0.0313149	0.630016	0.0748771	0.639744	1.42636	0.273962	0	0.109032	0.451426	0.100093	0.148143	0.0378688	0
DKK3	4.7302	2.85613	1.67196	2.83861	10.742	10.1038	5.23718	10.5503	1.46297	16.2677	7.21203	13.1322	18.1674	34.0999	2.25154	24.7425	13.2386	29.0605	12.0196	45.8956	26.0531	4.05049	5.33301	42.6695	17.2832	26.3056	8.81733	15.0031	12.2513	21.818	13.6957	5.62757	9.26151	7.02847	15.8566	21.0376	8.69829	34.1316	25.9617	4.78915	9.25571	2.38296	17.3191	5.74769	4.97336	27.7797	8.69785	31.9291	4.82368
MTCO3P35	0	0	0.0411798	0	0.0428462	0.0444168	0	0	0	0	0	0	0.0148624	0.0302251	0	0	0	0	0	0	0	0	0	0	0	0	0	0	0	0.0170831	0	0	0	0	0.0190385	0	0.0232155	0	0	0.0215581	0.786936	0	0	0	0	0	0	0	0.0676683
AP003499.5	0	0	0.150112	0	0.0195233	0.0202389	0	0	0	0	0	0	0	0	0	0	0	0	0	0	0	0	0	0	0.0153261	0	0	0.0307307	0	0	0.0588554	0	0	0	0	0	0	0.0170259	0	0.0196463	0.448219	0	0	0.0147327	0.0265208	0	0	0	0
AL389895.1	0	0	0.191437	0	0	0	0.0814395	0	0.0495272	0	0	0	0	0	0	0	0	0	0.150217	0	0	0	0	0	0	0	0	0.0522544	0	0	0	0	0	0	0	0	0	0	0.129029	0	0.990794	0	0	0	0	0	0	0	0
DEFB107A	0	0	0.206693	0	0	0	0	0	0	0	0	0	0	0	0	0	0	0	0	0	0	0	0	0	0	0	0.0274595	0.135405	0	0	0	0	0	0	0	0	0	0	0	0	0.246866	0	0	0	0	0	0	0	0
MIR633	0	0	0	0	0	0	0	0	0	0	0	0	0	0	0	0	0	0	0	0	0	0	0	0	0	0	0	0	0	0	0	0	0	0	0.151725	0	0	0	0	0	0.195981	0	0	0.257672	0	0	0	0	0
EPB41L5	2.44989	1.48061	5.06627	1.77357	2.9349	3.61622	3.07145	2.38507	3.93078	4.04193	3.01953	1.02806	2.4876	2.0602	5.68255	4.18673	4.98888	3.23902	3.64229	2.21986	1.69802	3.67531	3.77706	2.03895	0.965163	1.1448	4.6083	3.19945	2.23611	3.2503	5.78973	2.75916	1.73322	5.09455	6.70479	7.8165	2.16263	2.86918	3.55365	11.2276	4.79275	3.87591	1.47111	4.12204	2.48809	3.10593	1.49852	6.26526	3.84794
RNU6-942P	0.548151	4.35048	4.95948	1.66065	2.5019	2.26941	2.30162	1.39782	1.74965	0.36246	2.52693	1.29443	1.62723	2.42676	3.40263	0.434519	0.569628	0.668392	1.2972	0.59367	2.03404	11.7387	1.49939	0.558343	0.245503	2.25678	0.798634	2.83053	2.20525	4.23948	1.25705	5.53829	1.01808	2.10117	2.64031	2.87988	1.52506	2.31822	1.82329	4.09121	2.15396	0.823592	0.387257	1.41599	3.08	2.05817	2.51942	0.819665	1.60523
AC022034.2	0.0818021	0.19477	0.538267	0.270352	0	0.0362861	0.171739	0.0447002	0.182774	0.121705	0.199642	0.386343	0.145702	0.197538	0.0362703	0.0729502	0.446288	0.623413	0.211183	0.17719	0.103482	0.0375387	0.167818	0.0624923	0.192345	0.224524	0	0.0275483	0.164548	0.223295	0.246216	0.184643	0.0506437	0.434166	0.466603	0.173562	0.379316	0.213678	0.0680238	0.211342	1.36613	0.479337	0.650155	0.132071	0.356616	0.0969936	0.35889	0.114676	0.138203
RAB6B	1.27951	0.483718	1.15685	1.267	1.69125	4.11884	1.54818	0.668932	0.864619	4.52579	0.937603	5.67137	94.4011	17.6896	0.721782	0.267115	0.33833	11.8462	1.12629	0.987308	0.533769	0.421321	0.215961	3.58406	5.79402	0.603186	0.750656	0.846442	0.791497	2.91944	0.627164	0.163773	8.25399	0.570236	0.844356	0.682885	0.492157	2.12854	0.56674	3.21317	0.72283	0.99204	0.727986	2.10047	0.730485	9.85936	3.83216	0.719306	0.836079
LINC02022	0	0	0.12662	0	0	0	0	0	0	0.076345	0	0	0	0.0185872	0	0	0	0	0	0	0	0	0	0	0	0	0	0.0414743	0.0353898	0.0420217	0	0	0.0190612	0	0	0	0	0	0.0682737	0	0.120984	0	0	0	0.0178963	0	0	0	0
RPS3P2	0.195228	0.159373	0.435854	0.0691308	0.11934	0.3464	0.204935	0.152401	0.0890218	0.124483	0.18151	0.13172	0.23182	0.0673489	0.370981	0.0663246	0.0869475	0.0680151	0.0540008	0.0755144	0.211687	0.511939	0.0953604	0.0426125	0.0374734	0.172236	0.152378	0.281771	0.112202	0.171294	0.239844	0.179864	0.0863327	0.148025	0.190901	0.321233	0	0.291407	0.309228	0.384294	0.547965	0.175997	0.0295553	0.126079	0.421495	0.0992074	0.0174801	0.17203	0.0565431
NXNP1	0	0	0.076502	0	0	0	0	0	0	0	0	0	0	0	0	0	0	0	0.0120059	0.0100734	0	0	0	0	0.0249942	0	0	0	0.010691	0.0126945	0.0319944	0	0	0.0164551	0	0	0	0	0.0103125	0	0.511677	0	0	0	0	0	0.0116589	0	0
AL121885.1	0	0	0.0356557	0	0	0	0	0	0	0	0	0	0	0	0	0	0	0.0264294	0	0	0	0	0	0	0	0	0	0	0	0	0	0	0	0	0	0	0	0	0	0	0.255514	0	0	0	0	0	0	0	0
AC006065.3	0	0	0.0383788	0	0	0	0	0	0	0	0	0	0	0	0	0	0	0	0	0	0	0	0	0	0	0	0	0.12571	0	0	0	0	0	0	0	0	0	0	0	0	0.137514	0	0	0	0	0	0	0	0
RPL23P11	0.0475686	0.0453042	0.195629	0	0	0	0.199735	0	0	0.0235908	0	0.0748873	0.0282422	0.11487	0.042183	0	0	0.0580032	0.0307012	0.0257594	0.0240702	0.0873162	0	0.0363398	0.0319572	0.130563	0	0.128157	0.0273388	0	0.0818153	0.0306775	0.0588995	0.084157	0.0361778	0.0288365	0.0441151	0	0	0	0.420573	0	0.100819	0	0.02765	0	0.119256	0.026674	0.0642931
DUX4L1	0	0	0	0	0	0	0	0	0	0	0	0	0	0	0	0	0	0	0	0	0	0	0	0	0	0	0	0	0	0	0	0	0	0	0	0	0	0	0	0	0	0	0	0	0	0	0	0	0
ERAL1	12.6515	16.8849	19.3898	15.157	13.9308	9.5703	18.6458	10.9322	20.5466	9.06421	12.8652	40.1132	26.7505	23.0457	17.0754	16.9387	33.2009	18.8874	14.224	13.8299	46.703	19.8245	22.5286	30.084	34.0883	20.4471	30.5153	17.1049	24.1352	25.8722	20.7443	28.5567	20.0721	30.4701	19.6736	13.1607	27.6976	21.8175	20.162	16.7062	22.653	31.9422	26.0632	32.1368	17.4777	37.4374	28.403	16.7141	42.9141
SLC31A1P1	0.034481	0	0.283611	0.0284895	0.118035	0	0.0723907	0.0376837	0.154085	0.0684008	0.0841524	0.189992	1.92436	0.978371	0.152885	0.184498	0.214992	0.231246	0.178034	0.168049	0.38385	0	0.165056	0.0790247	0.115824	0.165621	0.018839	0.603828	0.0594511	0.635328	0.415137	0.0889485	0.14943	0.0305014	0.0524483	0.209027	0.159888	0.154404	0.0382309	0	1.11782	0.155422	0.913504	0.467628	0.340724	0.163538	0.0648335	0.0193351	0.023302
RNA5SP308	0	0	0	0	0	0	0	0	0	0	0	0	0	0	0	0	0	0	0	0	0	0	0	0	0	0	0	0	0	0	0	0	0	0	0	0	0	0	0	0	1.00206	0	0	0.109791	0	0	0	0	0
AC007308.1	0	0	0	0	0	0	0	0	0	0	0	0	0	0	0	0	0	0	0	0	0	0	0	0	0	0	0	0	0	0	0	0	0	0	0	0	0	0	0	0	0	0	0	0	0	0	0	0	0
RNA5SP181	0	0	0.164089	0	0	0	0	0	0	0	0	0	0	0.120438	0	0	0	0	0	0	0	0	0	0	0	0	0	0	0	0	0	0	0	0	0.151725	0	0	0	0	0	0.783925	0	0	0	0	0	0	0	0
AP003064.2	0	0.182549	0.75674	0.0950209	0.131227	0.0340093	0	0.0418954	0	0.0570342	0.0311859	0.0301752	0.0227599	0	0	0	0.0199184	0	0	0.124554	0	0	0	0.146428	0.0515076	0	0.0628337	0.103279	0.0440638	0.0523212	0.395601	0	0.0474661	0	0	0	0.391067	0.0572203	0.0637556	0	1.0168	0	0.0812481	0	0.0891306	0.136362	0.048053	0	0.0777191
AC096543.2	0	0	0.112322	0	0	0.0201918	0	0	0	0	0.0185155	0	0.0135129	0	0	0	0	0.0277524	0.0146894	0.0123249	0	0	0	0.0521618	0.122323	0.0156174	0.0248701	0.291262	0	0	0	0	0.0281812	0.463059	0.103859	0	0	0.0679449	0.0378526	1.50924	0.581327	0	0	0	0	0	0	0	0
CCL11	4.07684	0.569473	2.2355	1.99112	9.21082	5.4333	1.38847	13.822	2.68356	0.898593	3.03651	5.86193	0.172123	7.06642	0.0642713	0.344716	6.54315	1.0826	2.43242	5.09241	1.88872	2.76053	4.58455	2.89301	7.25498	11.0282	2.10863	10.7761	0.437371	0.927379	17.3117	1.20359	2.56884	0.400701	1.80524	3.88836	1.3275	1.82559	2.84271	4.35356	1.7622	1.14341	95.93	3.92001	1.61141	0.805658	0.988004	2.45881	0.440816
AC023141.10	0	0	0.723633	0	0	0	0	0	0	0	0	0	0	0	0	0	0	0	0	0	0	0	0	0	0	0	0	0	0	0.0667095	0	0	0	0	0	0	0	0	0	0	0.0960308	0	0	0	0	0	0	0.0548151	0
AC016734.1	0	0	0.467123	0	0.0121506	0.0125961	0.0894238	0	0.045319	0	0.0115503	0.022352	0.042148	0.102858	0	0.0084411	0	0.0173125	0.0183271	0	0.0502904	0.0390925	0	0.0433861	0.0286153	0.00974241	0.00775724	0.114755	0.0244799	0.0484455	0.0732594	0.0366258	0.01758	0.0125594	0.151174	0	0.0131672	0.0211927	0.0314843	0.110045	1.01819	0.0127995	0	0.0366767	0	0.00841738	0.0533923	0.00796153	0.0191899
RNU6-408P	0	0	0	0	0	0	0	0	0	0	0	0	0	0	0	0	0	0	0	0	0	0	0	0	0	0	0	0	0	0	0	0	0	0	0	0	0	0	0	0	0.384123	0	0	0	0	0	0	0	0
RN7SL185P	0	0	0	0	0	0	0	0	0	0	0	0	0	0	0	0	0	0	0	0	0	0	0	0	0	0	0	0	0	0	0	0	0	0	0.0597152	0.0475976	0	0	0.0435279	0	0	0	0	0	0	0	0	0	0
ARL14EPP1	0.0504534	0.0240259	0.31124	0	0.0863558	0.0895214	0.105924	0	0.096626	0.137618	0.102612	0.099286	0.35946	0.274132	0.290817	0.254965	0.131076	0.123042	0.42332	0.150269	0.293594	0.32414	0.103506	0.0578155	0.0677906	0.346201	0.151612	0.424777	0.072492	0.25823	0.282025	0.146421	0.0780893	0.0446304	0.268603	0.351731	0.0935809	0.77192	0.195791	0.325875	0.644336	0.363868	0.454465	0.0814578	0.219951	0.134602	0.063244	0.240479	0.102288
AC022809.1	0	0	0	0	0	0.0405252	0	0	0	0	0	0	0	0	0	0	0	0	0	0	0	0.041924	0	0.0697928	0	0.0313442	0.0249573	0	0.026253	0	0	0	0	0	0	0	0.0423629	0	0	0.55074	0.807736	0	0	0	0	0	0	0.128073	0
SEPTIN14P19	0	0	0	0	0	0	0	0	0	0	0	0	0	0.0489747	0	0	0	0.0494591	0.0174525	0	0	0	0.0184917	0	0	0.0185551	0.0295483	0.0364263	0	0.036907	0.0232545	0.0174391	0	0	0	0.0163925	0	0	0.0149909	0.0232876	0	0.0243774	0	0	0	0	0	0	0.0182742
AP006623.1	0.0853743	0.108414	0.3277	0.0470264	0.69004	0.361875	0.268857	0.07257	0.0545016	0.748003	0.308681	0.0821362	0.22528	0.251978	0.0757083	0.129713	0.0837905	0.18507	0.0979578	0.16438	0.235201	0.165418	0.0908168	0.0434808	0.0191185	0.104146	0.274688	0.300291	0.250785	0.12947	0.522093	0.104	0.0998376	0.201389	0.339082	0.195517	0.079176	0.750444	0.13673	0.179724	0.223653	0.0855161	0.492574	0.18991	0.0992502	0.0506146	0.00594543	0.117024	0.147444
AC005294.1	0.0695755	0	0	0	0	0	0	0	0	0	0	0	0	0	0	0	0	0	0	0	0	0	0.0951568	0	0	0	0	0.0468616	0	0	0	0	0	0	0	0	0	0	0	0	0.683493	0	0.516113	0	0.0404418	0	0	0	0.0940373
RRN3P4	0	0	0.236481	0.00848401	0.0263626	0	0.0107788	0	0.00655507	0.00509234	0.0167067	0.0161653	0	0.037194	0.0182113	0.00610472	0.0746939	0.0125206	0.198816	0.0222418	0.0727415	0.0282723	0.0140436	0.0392218	0	0.0422751	0.179525	0.10374	0.0413098	0.0210219	0.114795	0.0331104	0.889988	0	0	0.0311234	0.142841	0.0229903	0.0967719	0.00884291	0.88768	0.0555405	0.250273	0.0663128	0.268586	0.0182627	0.0257427	0.1094	0.0416352
PPY	0.0198082	0	1.3034	0.049099	0.0169518	0.0702929	0	0.0432962	0.0758715	0	0.0161143	0.0311841	0	0	0	0.0353295	0.0308765	0	0.0127844	0.0107266	0	0.272697	0	0.0302648	0	0	0.0108224	0.0400246	0.0113843	0	0.0681379	0	0	0.0175221	0.0301299	0.0120079	0.0183701	0.0295667	0.0439248	0	0.544856	0	0.0629735	0.0255845	0	0	0.0124149	0.0111074	0
TLNRD1	6.49673	14.3311	10.6143	10.7724	7.71476	7.10974	12.0892	6.7606	8.61681	10.2141	5.50513	9.55759	10.5031	6.86005	10.6206	8.63658	19.4173	10.5985	5.13062	9.87475	11.4059	5.8108	11.4186	13.3666	12.332	8.73587	10.9309	14.4835	13.7757	8.73488	15.9455	16.4834	6.39293	29.1272	9.98331	33.7061	11.601	12.4499	15.2342	5.25436	11.0718	28.3998	12.6362	29.5752	6.41506	9.04293	9.03144	10.997	13.414
FRG1-DT	0.0254567	0.0484897	0.174487	0.0210333	0.0580953	0.150562	0.115797	0.0834636	0.0595874	0.0883733	0.124256	0.0734734	0.523952	0.117824	0.0225745	0.0302693	0.0220451	0.129337	0.076673	0.0229755	0.0472315	0.0233639	0.0116055	0.0324125	0.72399	0.0349357	0.0741787	0.337204	0.0243843	0.104234	0.175136	0.0547242	0.0472806	0.0150124	0.271051	0.010288	0.015739	1.1336	0.103492	0.50423	0.450144	0.0382484	0.0989153	0.01096	0.241686	0.0402456	0.0212735	0.0570991	0.0229379
PXDN	1.81318	1.81288	2.18705	0.34009	2.71847	3.96293	2.49219	0.939549	2.31501	16.3856	2.13063	1.90846	17.217	21.0737	1.61405	27.8045	12.5912	20.3853	3.32128	40.6998	14.5295	1.41705	5.54639	2.73849	3.35449	6.86079	2.52027	11.7445	5.21737	20.5883	6.27744	5.58123	6.54814	0.884916	5.41823	19.3817	1.12586	8.71945	19.7859	5.09429	10.0288	0.970722	7.81835	10.4624	1.57687	12.0386	2.62008	29.4094	5.74404
OGFOD1P1	0.0122806	0.011696	0.0909086	0	0.0105097	0.0326849	0.0515647	0.0536851	0.0705576	0.0426324	0.0199809	0.00966667	0.131241	0.0667249	0.0435608	0.0219034	0.0638088	0.0224617	0	0.0399012	0.0062141	0.0225421	0.00839795	0	0	0.0337068	0.053677	0.148886	0.0211739	0	0.0316829	0	0.0304117	0.0108632	0.121418	0.0223338	0.022778	0.13748	0.0340404	0.0846075	0.241283	0.0664253	0.013014	0.00793087	0.0356914	0.00728061	0.00769694	0.020659	0.00829915
CLDN3	0.506416	4.99847	32.8304	1.45813	0.433389	1.30698	0.676574	0.553454	81.8113	0.844769	3.13352	0.748932	7.15223	2.28832	72.4787	0.136853	40.9763	1.66538	6.95288	1.28807	85.7277	352.067	187.32	0.0820641	3.81455	4.60164	2.07095	0.475457	4.85964	4.18898	21.4056	17.3688	12.2749	199.359	153.686	126.379	2.91752	19.997	1.11447	310.756	3.22615	384.496	2.79713	144.148	5.62856	6.77794	5.20342	0.172104	90.2767
CADM2-AS1	0.0809706	0	0.199798	0	0.132289	0.0522433	0.0540886	0.0804468	0.00469912	0.0146021	0.13773	0	0	0.00444386	0	0	0	0	0.00475082	0	0.00372472	0	0	0	0	0.0151528	0.0160869	0.168568	0	0	0	0	0	0.0065114	0.184744	0.00446228	0.00682654	0.00549367	0.016323	0.253568	0.390487	0	0	0	0.00427867	0	0	0.00412764	0
Z97832.1	0.178817	0	2.05912	0	0.0510105	0.370163	0	0.0651423	0	0.0295604	0.0969806	0.0938374	0.3185	0.215907	0	0.0354372	0.0309706	0	0.0384701	0.0322778	0.0603223	0.601763	0.122282	0.0910711	0	0.0409003	0.0325662	0.160587	0.0685138	0	0.358815	0.0384404	0.147608	0.316359	0.634656	0.0722671	0.276392	0.177941	0.0330441	0.102664	1.52244	0.161203	0.442158	0.0769875	0.10394	0	0.0373583	0.0668477	0.0805624
MIR4255	0	0	0	0	0	0	0	0	0	0	0	0	0	0	0	0	0	0	0	0	0	0	0	0	0	0	0	0	0	0	0	0	0	0	0	0	0	0	0	0	2.13402	0	0	0	0	0	0	0	0
COMMD5	2.64742	3.49804	3.73765	3.41124	2.70731	2.15249	2.74387	2.10224	4.01338	3.25742	2.55175	7.57596	5.50334	3.24104	3.35213	6.38749	4.87198	9.27992	8.63851	6.15918	4.55471	9.56534	4.61082	5.39159	6.47491	6.33743	5.57705	4.37432	4.89203	5.57094	4.26522	4.67252	4.44402	3.32012	2.9259	5.56226	3.62999	3.82662	5.64402	6.2857	6.75541	6.60403	5.4761	8.03352	6.29177	4.5298	5.06608	5.30299	5.92445
AC006238.1	0.439342	0.104607	0.301137	0	0.219326	0.129923	0.230593	0.0400125	0.0233724	0.0907848	0.178706	0.028819	0.108685	0	0.0324667	0	0.0190232	0.111607	0.0236296	0.0594782	0.0555778	0.033602	0.125183	0.111878	0.0737889	0.0753669	0.180029	0.271253	0.0841668	0.0749545	0.12594	0.0944453	0.793323	0	0.111379	0.0221944	0.203722	0.0546486	0.12178	0.0315298	0.503532	0.231037	0.193991	0.449238	0.319218	0.0651165	0.0229467	0.24636	0.049484
RN7SL451P	0.065387	0.0622744	0.64538	0.0540253	0	0	0.068638	0	0.041742	0	0	0	0.0388213	0.0789492	0	0.0777484	0.0339745	0	0	0.0354084	0.0330865	0.180035	0.0447142	0	0.0439279	0	0	0.0880809	0.187897	0	0.0562309	0	0.0404811	0.173521	0.0497294	0.0396382	0.303199	0.0975998	0.072498	0	0.578112	0	0.0692919	0	0	0	0	0	0
AC004972.1	0.00885048	0.00842917	0.0946353	0	0	0.00785186	0.00929052	0	0	0	0.00720001	0	0	0.0053431	0	0	0.00459863	0	0	0	0.00447843	0	0	0.00676128	0.00594587	0.00607302	0.0096711	0.0357667	0	0	0	0	0	0	0	0.00536524	0	0	0	0.304878	0.556448	0	0	0.00571569	0	0	0.00554709	0	0
AL353795.3	0.0548599	0.0783726	0.377905	0.0254967	0.123241	0.212931	0.205156	0.10867	0.161975	0.100325	0.150624	0.0215915	0.0793923	0.0765884	0.0912164	0.0183463	0.0178154	0.0334469	0.110647	0.0167106	0.0312296	0.05035	0.0656519	0.0471487	0.048373	0.0776403	0.0131133	0.131635	0.248293	0.50541	0.188712	0.14373	0.159205	0.133453	0.315531	0.116398	0.0445174	0.163773	0.0171073	0.0501977	0.326727	0.0649109	0.0654032	0.117358	0.0637764	0.024393	0.0171919	0.0249946	0.0509767
KNTC1	0.618027	1.35149	4.29103	1.17532	1.10656	1.24974	3.37969	0.586758	1.38199	1.21315	1.42406	6.74957	4.43496	5.24539	2.71119	10.1023	5.20162	5.18045	4.04228	8.26215	14.5811	5.33472	7.05368	6.29606	10.6398	5.70254	7.98041	7.46716	2.04882	7.93327	4.61857	2.38364	4.37448	9.02509	5.40539	7.96923	3.54301	7.3555	6.54614	7.7591	13.3264	6.68111	4.57906	3.42043	3.37663	8.40469	5.11997	9.24185	7.60418
MIR3192	0.17456	0	0.430734	0.288456	1.04571	0.619456	0.366478	0.572322	0.557181	0.432849	0.142007	0.137405	1.34731	1.47536	0.309593	0.207561	0.634898	0	0.225325	0.0945278	1.05995	1.6021	0	0.133354	0.234543	0.598897	0.0953726	0.470289	0.200648	0.476496	1.20093	0.225151	0.54035	0.617652	1.46036	2.53967	0	2.21473	0.677403	1.05231	1.88632	0.472094	0.554954	0.112732	0.405863	0.517444	0.218813	1.27249	0.471866
Y_RNA	0	0	0	0	0	0	0	0	0	0	0	0	0	0	0	0	0.103657	0	0	0	0	0	0	0	0	0	0	0	0	0	0	0	0	0	0	0	0	0	0	0	0.783925	0	0	0	0	0	0	0	0
AC011447.3	0.159208	0.0454887	0.414677	0.0175392	0.295207	0.145952	0.696348	0.139197	0.0203271	0.118434	0.358333	0.0626602	0.0819209	0.073688	0.122358	0.0599469	0.159931	0.0550038	0.0959037	0.252895	0.196031	0.136378	0.264923	0.37704	0.128349	0.112887	0.011598	0.686285	0.0366002	0.0905395	0.0593294	0.157434	0.0591393	0.0375554	0.113012	0.472914	0.187022	0.970369	0.794349	0.0182811	0.948839	0.0478416	0.416165	0.0342724	0.616946	0.116411	0.176286	0.0833237	0.878664
AL391422.3	0	0.0592052	0.46018	0	0	0	0	0	0	0	0	0.0489327	0	0.0750582	0	0	0	0	0	0	0	0	0	0	0.0208814	0	0	0.0418699	0.0893185	0.0212113	0.0267298	0	0	0	0.0236392	0	0	0	0	0	0.916033	0	0.0329384	0	0.018067	0	0	0	0.0210052
RPS6P20	0	0.0335799	0.203003	0.0291318	0	0.01564	0	0	0.0225083	0.00874285	0	0.0138768	0.0104667	0	0.0156332	0.010481	0	0.0322443	0.011378	0	0.0356821	0	0.0361665	0	0.0118435	0	0.00963185	0.0237477	0	0	0.0303211	0	0.0109142	0.0155945	0.040223	0.0106869	0.0163492	0	0	0.0151821	0.22514	0.0317851	0	0.02277	0.0307416	0.0104515	0.0220983	0.0098855	0
CT45A2	0	0	0	0	0	0	0	0	0	0	0	0	0	0	0	0	0	0	0	0	0	0	0	0	0	0	0	0	0	0	0	0	0	0	0	0	0	0	0	0	0	0	0	0	0	0	0	0	0
RNU1-75P	0	0.144341	0.124657	0	0	0.134456	0.159091	0	0	0	0	0	0	0.182991	0	0	0	0.0924004	0.0978154	0	0	0	0	0	0	0	0	0.102078	0	0.206851	0	0	0	0	0	0	1.12442	0	0	0	0	0	0	0	0	0	0	0	0
ISY1	1.57759	2.66	2.68927	1.38223	1.92929	1.70826	1.85115	1.7658	2.73532	2.0824	1.43461	5.80383	8.73821	7.84366	2.75992	3.9727	2.01335	4.65221	4.29117	3.69078	6.32592	6.97705	3.79379	4.30738	3.50934	3.61055	6.03093	3.59218	1.44357	4.71617	3.79543	3.29197	4.66804	3.52041	3.14636	3.288	2.97032	2.34056	2.47842	2.80752	5.52961	4.43414	2.97996	3.57048	3.8647	5.54671	6.07	3.0441	5.49812
AC069120.1	0	0.0491294	1.90932	0	0.132439	0.137294	0	0	0.0987931	0	0.293756	0	0.0306268	0.124569	0.320212	0.0306686	0.160818	0	0	0	0.0783075	0.0473443	0	0	0	0	0	0.382188	0.177883	0.211217	0.0887232	0	0	0.68447	2.51088	1.03195	0.239199	2.61794	0.0285975	0.177698	2.07771	0.0465036	0	0	0	0.214077	0	0.0578524	0
RPL4P3	0.328082	1.10783	0.453842	0.825544	0.178673	0.198453	0.250468	0.277066	0.285603	0.318017	0.303295	0.93909	0.309889	0.207068	0.423181	0.186187	0.650879	1.17287	0.529367	0.3311	0.354664	0.328485	0.520096	0.467096	0.601118	0.53211	0.374797	0.401773	0.282835	0.386722	0.410387	0.201966	0.452394	1.13448	0.215494	0.822665	0.553205	0.801346	0.380297	0.629297	1.3185	1.08895	0.711153	0.298554	0.372737	0.450898	0.411255	0.200696	0.463587
MIR4425	0	0	0	0	0	0.206485	0	0	0	0	0	0	0	0	0	0	0	0	0	0	0	0	0	0	0	0	0	0	0	0	0	0	0	0	0	0	0	0	0	0	0.228645	0	0	0	0	0	0	0	0
ITIH2	0.0868149	0.159852	0.580772	0.0334739	0.168404	0.20025	0.182263	0.240359	0.121927	0.175087	0.226001	0.0410018	0.151194	0.153738	0.123177	0.00344091	4.27926	0.0388147	0.037354	0.00313414	0.0497864	0.318712	0.0633252	0.0353716	0.034994	0.0595706	0	0.120844	0.0465683	0.0671439	0.233929	0.0485227	0.0358314	0.271343	0.250899	1.06659	0.0590421	0.142543	0.0256683	0.03489	0.449167	0.156526	0.300531	0.0448524	0.0504625	0.0205875	0	0.0486813	0.0664914
AP000919.2	0.172101	0.0655635	0.934267	0	0.324024	0.0916097	0.614237	0.0752348	0.26368	0.0341402	0.0840043	0	0.0408717	0.0415595	0	0.0613912	0.0178844	0	0.0222151	0	0.052251	0.221134	0.0470758	0.0525904	0.046248	0.141711	0.0564176	0.1391	0.0395643	0.0234893	0.118402	0.133188	0.0426192	0.0608953	0.104712	0.146061	0.0638426	0	0.0190818	0	1.52162	0	0.948371	0.111144	0.0400146	0.0204062	0	0	0.162827
HMGN2P20	0.429686	0.204616	0.883556	0.118341	0.429011	0.31767	0.0751749	0.469597	0.365739	0.319642	0.349556	0.112742	0.212593	0.21617	0.762074	0	0.186051	0.130985	0.508425	0.155123	0.543563	0.985905	0.587672	0.328256	0.240557	0.343982	0.195636	0.144704	0.164634	0.488714	0.739035	0.323293	0	1.01358	0.762517	0.260479	0.26566	0.534475	0.436714	0.370042	1.40704	0.451919	0.455347	0.369991	0.95742	0.212285	0.134654	0.281103	0.0483965
AC125613.1	0	0	0.196586	0	0.0204541	0.0424077	0.0250889	0.0522413	0.0152578	0.0355592	0	0	0.0283803	0.0432869	0	0	0	0	0	0.0258854	0.0120939	0.0219358	0	0	0.0321135	0	0	0.225371	0	0.0163104	0	0	0	0	0	0	0	0.0356752	0	0.041166	0.657424	0	0	0	0	0.0141696	0	0	0
GNA14	0.531699	0.992247	0.862839	1.48416	1.57414	2.56251	0.527965	0.541823	2.78881	2.44444	0.70727	0.452461	0.528974	0.221223	3.76563	0.153782	1.28053	0.188366	1.15933	0.284035	0.218144	3.36317	0.63875	0.296408	0.395819	0.51275	0.11777	0.575893	0.375781	0.259875	2.86705	3.19729	0.556038	0.883463	10.41	2.57421	1.19942	0.589868	0.517824	0.173257	0.536446	1.54809	1.82741	0.422257	1.24041	0.285402	0.193643	1.74055	0.174804
ATXN7L3P1	0	0	0.0803233	0.0161374	0	0	0	0	0.0124684	0	0	0	0	0	0	0.0464471	0.0101482	0	0.0378167	0	0.0197659	0	0	0	0	0	0	0.0131549	0.011225	0	0	0	0	0.051831	0	0.01184	0.0181132	0	0	0.0168201	0.211057	0.0176073	0	0	0.0113528	0	0	0.0109521	0.0263981
GSX1	0	0	0.0290091	0	0	0	0.0123408	0	0	0	0	0	0	0	0.0104253	0	0	0	0	0	0	0	0	0	0	0.00806693	0	0	0	0.00802279	0.0303302	0	0	0	0	0	0	0	0	0.0101244	0.0692946	0.0105982	0	0	0	0.00696977	0	0	0
OR1B1	0	0	0	0	0	0	0	0	0	0	0	0	0	0	0	0	0	0	0.0126816	0	0	0	0	0	0	0	0	0	0	0	0	0	0	0	0.0298876	0	0	0	0	0	0.0386054	0	0	0	0	0	0	0.0110181	0
AC020612.1	0	0	0.482422	0	0	0	0	0	0	0	0	0	0	0	0	0	0	0	0	0	0	0	0	0	0.131344	0	0	0.131681	0	0	0	0	0	0	0	0	0	0	0.108385	0	2.11268	0	0	0	0	0	0	0	0.132122
AC078867.1	0	0.0333095	0.158218	0.0144486	0.0149655	0	0	0	0.0111636	0.0346899	0.0142261	0.0137651	0.0415297	0.0105572	0.0155073	0.0103966	0.0272586	0.0213232	0.0338592	0.0473484	0.0176974	0.0320992	0.0239169	0.0267185	0.0704889	0.0239988	0.0668802	0.0471131	0	0.0358011	0.0451155	0.0112777	0	0.0464068	0.0265994	0.0106009	0.0162176	0.0130511	0.038778	0	0.292044	0.0157646	0.0185315	0.0564667	0.0813177	0	0.0219204	0.0196118	0.0118177
RNU6-1183P	0	0	1.60807	0	0	0	0	0	0	0	0	0	0	0	0	0	0	0	0	0	0	0	0	0	0.218907	0	0	0.877873	0	0	0	0	0	0	0	0	0	0	0	0	2.88092	0	0	0	0	0	0	0	0
LINC01733	0.00424646	0.00404432	0.143204	0.00350859	0	0.00376733	0	0.00464089	0	0	0.00690913	0	0	0.00512724	0	0	0.00220642	0	0	0	0.00214875	0	0	0	0	0.00582767	0	0.0629231	0	0.00289789	0	0	0.00262898	0	0	0.00514848	0	0.00633848	0.0282497	0	0.517282	0	0	0	0.00246832	0	0.0026615	0	0.00573946
MTCO1P53	49.8697	8.68402	4.23298	6.23957	4.45214	4.8883	44.0403	7.12223	2.3569	2.76033	37.3388	1.69525	2.80641	3.96807	6.44874	0.448972	4.81033	3.23996	3.41178	1.48432	3.56652	18.7136	3.48105	4.31617	0.883145	8.00312	2.90347	2.58087	3.6329	3.28298	12.4835	1.96612	3.30734	13.7315	18.9958	4.27275	9.02674	4.8011	1.42652	3.13133	5.82505	5.37066	6.31329	2.92619	4.53591	1.34313	1.2797	2.00753	3.53461
RNU6-1055P	0	0	0.601149	0	0	0	0	0	0	0	0	0	0.542409	0.110307	0	0	0.094938	0	0	0	0	0	0	0	0	0	0	0	0.105012	0.249381	0	0.353508	0	0	0	0.110765	0	0	0	0.472063	0.897484	0	0	0.118	0	0.108325	0	0	0
AC010547.5	0	0	0.583239	0	0	0	0	0.110708	0	0	0	0.0797375	0	0	0	0	0	0	0	0	0	0	0	0	0	0	0	0.136457	0	0	0	0	0	0	0	0.0614083	0	0	0	0.261713	0.79611	0	0	0	0	0	0	0	0
MTRNR2L9	9.46002	2.82657	2.95983	1.77781	2.73037	1.94182	7.32121	3.12189	4.87867	1.10389	8.72199	1.98572	0.528618	0.425531	5.29656	0.463171	1.96614	1.24399	2.29857	0.522324	0.713336	5.48178	1.09087	1.50207	0.74769	8.19683	0.56753	1.02446	2.23872	2.30382	4.49836	1.89007	2.0441	8.53228	10.8062	2.04652	2.23631	0.996741	0.534724	2.04471	1.63999	2.20729	1.10078	1.70103	2.45828	1.27564	0.488281	0.832108	3.91102
SCGB1D2	0.0407306	0.193959	0.100505	0.0673065	0	0.0722699	0	0.0890278	0	0.0403992	0	0	0.0483648	0	0	0	0	0.273159	0.0525758	0	0	0	0	0	0.246271	1.25768	0.0222536	0	0	0	0	0	0.453894	0.756624	0.712477	0.0493825	0.0377735	0	0	0	0.520167	0	0	0	8.68884	0	0	0	0
UNCX	0	0	0.0157038	0	0	0.00846912	0	0	0	0	0	0.00751432	0.00566775	0	0.0423271	0.00567548	0	0.00582014	0.00616122	0	0.00483049	0	0	0.0072928	0.0256532	0	0	0.0450082	0.0109729	0.0195438	0	0	0	0	0.0072603	0.00578702	0.00885317	0.0071246	0.0105844	0.00822114	0.037512	0	0	0	0.0055489	0	0	0	0
LINC02569	0.206764	0.0218802	0.774747	0.113891	0.255592	0.183435	0.217044	0.100431	0.26399	0.0911475	0.336412	0.198922	0.572876	0.277389	0.101864	0.177561	0.322298	0.392186	0.578272	0.199053	0.0813748	0.337363	0.0471311	0.0877536	0.0617364	0.126113	0.0878638	0.263053	0.224461	0.125423	0.454406	0.0888962	0.341354	0.0609669	1.69483	0.194977	0.106529	0.0342918	0.318403	0.138494	1.26386	0.144975	0.194766	0.178039	0.347201	0.231542	0.100793	0.270533	0.0931533
UVRAG-DT	0.0128117	0.0488074	0.221294	0.201126	0.0657855	0.0113662	0.0806924	0.0280035	0.0981457	0.0127075	0.0104225	0.151271	0.0608522	0.0232036	0.215863	0.0228507	0.186392	0.0156221	0.041344	0.0693782	0.103726	0.211653	0.0700893	0.0587248	0.111892	0.0615381	0.209995	0.241616	0.0809954	0.183604	0.14323	0.132199	0.00793175	0.362658	0.25334	0.201931	0.0594079	0.181673	0.0426152	0.441334	0.339821	0.127047	0.0678842	0.0248217	0.141493	0.075955	0.0562088	0.00718416	0.285717
AC084357.3	0	0.00639644	0.121531	0	0	0	0.0141001	0.00733998	0	0.039969	0	0.0105732	0.0159499	0.0446004	0	0.00798584	0	0.00409469	0.00433466	0.0109108	0	0	0	0	0.013536	0.0230424	0	0.0452357	0	0.0641658	0.00577569	0.00433131	0	0	0	0.0244283	0.0124571	0	0.0148931	0.0404872	0.534421	0	0.00711723	0	0.0117116	0.0159268	0.0210469	0	0
AL359641.1	0	0	0.903411	0	0	0	0	0	0	0	0	0.172914	0	0	0	0	0	0	0	0	0	0	0	0	0	0	0	0.295912	0	0	0	0	0	0	0	0	0.203722	0	0	0	2.80539	0	0	0	0	0	0	0	0
ABHD15	2.96091	7.06545	5.77062	3.04903	5.27282	2.73789	5.11926	3.43223	13.9333	3.09607	3.66625	6.4265	6.37576	6.87079	4.24742	5.80199	4.86708	7.30378	4.67561	3.7668	8.24037	2.75247	8.11775	9.33063	5.22159	4.73569	2.72693	5.01869	9.48138	7.03124	4.61516	3.36623	5.4319	7.94901	9.85201	3.60635	5.43636	2.55508	3.36137	5.91541	3.42738	6.13828	6.71959	8.40793	4.97973	6.27616	3.87528	3.70826	7.84937
AL589993.1	0.147173	0.0295088	0.203876	0.00639998	0.742441	0.432932	0.593566	0.245497	0.0445038	0.23817	0.214249	0.0060972	0.0321921	0.0280576	0.0343447	0.0368412	0.0362224	0.0236126	0.109984	0.029362	0.0587927	0.00710914	0.0582666	0.00591746	0.00520381	0.0478359	0.0338565	0.0782573	0.0178071	0.010572	0.099919	0.0599451	0.067137	0.0342596	0.135495	0.0234782	0.0215507	0.208115	0.0214708	0	0.692457	0.0209487	0.229838	0.0750354	0.0450244	0.0275533	0	0.0564656	0
AL353052.2	0	0.00830881	0.0574055	0	0	0	0	0	0	0	0	0	0	0	0	0	0	0	0	0	0	0	0	0.00666473	0	0	0.0047665	0.0470079	0	0.00595354	0	0	0	0.0154344	0	0	0	0	0.00967287	0.00751312	0.171407	0	0	0	0.00507102	0	0	0	0
STAT5A	1.56297	3.00302	4.6979	2.76244	4.00984	4.85014	2.23988	1.93095	6.45083	8.73028	1.88514	2.36965	2.12624	1.46664	2.06395	4.92489	7.1271	2.06118	6.1205	3.47936	6.89955	2.41055	10.8415	7.54051	1.31481	5.71678	3.41763	6.10575	7.48498	1.39123	7.7929	4.20062	2.36439	4.68274	5.23803	5.48718	3.05024	2.12249	6.09357	1.50988	5.2605	4.65585	18.8423	18.5176	4.69063	1.39395	2.51076	3.29424	6.29614
ZNF787	5.21388	8.38941	15.7347	5.606	5.87492	5.34848	6.50176	6.97284	13.0282	4.30778	6.13923	8.01117	13.0968	11.1599	8.69457	8.02967	6.56378	8.56553	6.52392	6.67066	6.59433	12.6792	10.1828	8.35274	9.34902	8.68651	9.1832	5.14026	12.5371	8.45726	14.5872	9.91228	8.41433	9.02166	7.41632	11.6064	10.861	7.23796	6.33006	4.66443	7.23043	14.9026	9.92174	23.3706	6.04272	8.98906	7.46694	7.08968	8.96892
AL359918.1	0.136567	0.533957	0.372458	0.338512	0.0676639	0.0956513	0.226354	0.117831	0.201896	0.263783	0.181268	0.413023	0.584646	0.698627	0.261333	0.401691	0.403347	1.20073	0.380401	0.58774	0.316426	0.0923561	0.250679	0.576561	0.294559	0.266333	0.192428	0.392138	0.351133	0.622949	0.407963	0.171512	0.444994	0.305193	0.333461	0.418299	0.319964	0.455974	0.207206	0.371402	1.03092	0.453581	0.205659	0.399203	0.405266	0.421869	0.937034	0.205557	0.199155
AC126474.1	0.0302408	0.360016	0.360666	0.112438	0.10352	0.134144	0.158722	0.0495747	0.1834	0.239958	0.147608	0.142824	0.332158	0.602468	0.214536	0.134842	0.392822	0.258121	0.34156	0.180136	0.28309	0.291425	0.423937	0.219472	0.518063	0.342386	0.156963	0.427734	0.147731	0.340512	0.572137	0.156021	0.823773	0.628639	0.379489	0.238319	0.21034	0.248264	0.20956	0.104173	0.742698	0.340775	0.368538	0.361299	0.237303	0.23307	0.151629	0.305235	0.398513
MIR629	0	0	0.331561	0	0	0	0	0	0	0	0.163967	0	0.119666	0.121679	0	0.119829	0	0	0	0	0.101988	0.369969	0	0	0	0	0	0	0	0	0	0	0.124782	0	0.15329	0.244367	0	0.150425	0.223473	0	0	0	0	0	0.117156	0	0	0	0
RNU6-754P	0	0	0.300574	0	0	0	0	0	0	0	0	0	0	0	0	0	0	0	0	0	0	0	0	0	0	0	0	0.123066	0	0	0	0	0	0	0	0	0	0	0	0	0.717987	0	0	0	0	0	0	0	0
AL591684.2	0.060156	0.0916679	0.59375	0.238576	0.360369	0.160106	0.126294	0.131487	0.368665	0.113366	0.215327	0.00947036	0.242866	0.138003	0.10669	0.185974	0.200042	0.124698	0.256246	0.110757	0.0974065	0.165632	0.0740466	0.101103	0.113158	0.156856	0.105174	0.380862	0.276585	0.172418	0.362127	0.0387952	0.0521396	0.372492	0.256206	0.284443	0.156208	0.314272	0.293472	0.310835	0.224564	0.173537	0.42074	0.691514	0.202806	0.199717	0.180975	0.22938	0.162612
Y_RNA	0	0	1.98937	0	0	0	0	0	0	0	0	0.158653	0	0	0	0	0	0	0	0	0	0	0	0	0	0	0	0	0	0.275091	0	0	0	0	0	0	0	0	0.223473	0	1.38601	0	0	0	0	0	0	0.226042	0
SCARNA13	0.710935	0.473965	0.701704	0.411182	1.09515	0.693791	1.04479	0.854667	0.499234	0.458348	1.09888	1.90268	0.295465	0.386277	0.126089	0.549469	0.627972	0.910228	0.734149	1.00096	0.53961	0.978735	1.02095	0.434492	1.8627	0.780527	0.73801	0.861912	1.06234	0.679224	0.794798	0.458489	0.22007	0.565994	1.4058	0.560267	1.91203	0.795882	1.10355	2.14288	0.628565	0.320452	0.226017	0.596863	0.78516	1.43304	0.534699	0.837176	1.63351
AC006378.1	0.213194	0.0526415	0.253291	0.0717646	0.324357	0.20315	0.331547	0.103554	0.231874	0.227123	0.327603	0.0186462	0.150017	0.0858046	0.105031	0.0281665	0.0574382	0.110724	0.0815392	0.0171036	0.0599324	0.137692	0.0809947	0.0844504	0.0742657	0.227562	0.0431411	0.18614	0.0408426	0.0916043	0.312359	0.0356458	0.0831039	0.0419086	0.540476	0.00957335	0.0219685	0.524481	0.0350192	0.0612004	0.147382	0.149484	0.125515	0.0713907	0.257024	0.00936247	0.0544381	0.106265	0.0213445
AL031666.1	0.313417	0.133809	1.50229	0.080366	0.675177	0.421874	0.58993	0.259849	0.30357	0.321586	0.536315	0.740117	0.526158	0.35885	0.210845	0.0321266	0.213387	0.079069	0.45339	0.00585247	0.142186	0.178542	0.0665151	2.3613	1.01648	0.889904	0.230286	0.363961	0.360256	0.258135	0.288117	0.188186	0.408145	0.554487	0.526048	0.262063	0.14032	0.532348	0.317545	0.316448	0.987382	0.1364	0.125982	0.279181	0.552817	0.390843	0.209983	0.121205	0.189894
AKAP8L	3.63618	4.59546	4.27258	4.39685	5.14687	4.59478	4.65306	3.13709	2.9452	4.32982	5.36525	5.53059	6.5748	5.60527	3.49405	4.42654	3.77865	6.7985	6.09925	4.46321	7.94972	5.25485	4.59158	5.82905	6.69259	4.80268	5.68249	7.4354	5.81606	6.96898	5.18851	5.14661	4.27839	4.13211	7.06728	4.35258	5.77019	5.28108	5.6592	3.29382	10.4517	4.54063	7.54763	6.03094	5.5065	7.3135	6.33296	4.97123	3.50524
NMU	0.541404	26.5073	2.45746	45.0146	1.28703	0.142316	1.93651	0.197231	8.96062	0.129278	2.25114	3.61452	6.08355	5.83487	16.4481	8.65496	2.31298	1.83379	9.26628	1.7048	8.04618	7.52706	7.4458	8.79289	27.1984	12.0807	22.218	2.30948	4.72499	16.6261	10.8121	22.1003	4.64291	7.04187	2.13505	0.899522	28.3592	16.8659	3.26821	1.50237	4.23521	3.77805	0.552487	1.63166	40.5729	3.4475	28.956	5.04861	8.59134
AL353708.3	0.158145	0.0564814	0.308932	0.163332	0.372186	0.140301	0.290514	0.129626	0.416449	0.0490183	0.273389	0.264529	0.14084	0.131276	0.385661	0.105774	0.164342	0.192836	0.484824	0.0535243	0.130037	0.41729	0.162219	0.25673	0.451537	0.352677	0.108005	0.159775	0.204502	0.229335	0.272001	0.165733	0.379392	0.314759	0.736689	0.239673	0.274994	0.354083	0.273975	1.12359	0.310716	0.498985	0.125692	0.548954	1.98787	0.164075	0.136288	0.133019	0.0935143
RNU6-483P	0.543075	0.172408	1.04227	0.29914	0.619683	0	0.190026	0	0.693381	0.359104	0.736334	0.569975	0.537387	0.109286	0	0.107624	0.0940589	0.220734	0.23367	0	0.183201	0.166143	0.371376	0.138293	0.121615	0.372647	0	1.46312	0.104039	0.123536	0.155676	0	0.672436	0.320264	0.41303	0	0	1.62124	0	1.09128	0.711339	0.163193	0	0.116907	0.947013	0.214643	0	0.406038	0.244671
LCN2	7.8056	102.69	1502.52	100.611	143.589	2.5507	5.47102	31.8628	275.087	4.54453	8.22114	31.7706	19.743	60.2997	841.906	0.160022	741.522	75.5011	56.1265	24.1224	17.3713	181.894	618.512	3.7199	7.6686	336.642	709.867	28.4457	708.567	333.898	1350.16	1009.2	17.7013	459.77	35.1908	753.732	497.476	75.6312	19.4455	14.8139	13.6294	704.112	97.8478	1596	253.809	174.956	115.151	8.91174	275.795
Z99916.3	0.036205	0	1.08694	0	0	0	0.0190026	0	0	0.0179552	0.04418	0.0142494	0.0752342	0.0437144	0	0.0322872	0	0.0110367	0	0	0.00916005	0	0	0	0.048646	0	0	0.170698	0	0.0370608	0.0467029	0	0.0112073	0	0	0	0.117518	0.0135103	0.0301068	0.0155897	1.6183	0	0.0383672	0	0	0.0107322	0.0226917	0.0304528	0.0244671
AP003774.2	0.203653	0.0554168	1.0529	0.0480761	0.12449	0	0.0610796	0.095387	0.501463	0.0288566	0.0710036	0.114504	0.0690926	0.0526915	0.0515988	0.121077	0.105816	0.0532127	0.225325	0.141792	0.147215	0.0534032	0.855491	0.0889028	0.254089	0.319412	0.286118	0.274335	0.0668825	0.178686	0.200155	0.131338	0.144093	0.0257355	0.641672	0.123456	0.188868	0.130278	0.177415	0.10022	1.71484	0.157365	1.04825	0.244252	0.236753	0.0517444	0.0911721	0.130512	0.0393221
RN7SL726P	0.261548	0	0.107563	0	0.167874	0.174028	0.205914	0	0	0.0324275	0.106387	0	0.232928	0	0	0	0	0	0.0422013	0	0	0	0	0	0	0	0	0.0880809	0	0	0	0	0	0	0.0994588	0	0	0	0	0	0.513877	0	0.0692919	0.0422273	0	0.038765	0	0	0
AL034548.1	0	0	0.240441	0	0.0100068	0	0.0122744	0	0	0	0	0	0	0.0352957	0	0	0.00607558	0.00712898	0.00754676	0.006332	0.00591678	0	0	0	0	0	0	0.0315026	0.00672025	0.0319184	0.0100556	0	0	0.0103435	0.008893	0	0.0108441	0	0.0129647	0	0.252713	0	0	0	0	0.00693226	0	0.00655683	0
RN7SKP55	0	0	0.261901	0	0	0	0	0	0	0	0	0	0	0	0	0	0	0	0	0	0	0.116896	0.0870979	0	0	0	0	0.171571	0	0.0434589	0	0	0	0	0.096867	0	0	0.0475283	0	0	0.563047	0	0	0	0.0370168	0	0.0399138	0	0
AC103724.2	0	0.0782354	0.168915	0	0	0	0	0	0.0262203	0.0203694	0	0	0	0	0	0	0.0213411	0	0.0530176	0	0	0	0	0	0	0	0	0	0	0	0	0.0264883	0	0	0	0.0248988	0.114273	0.0613075	0.0227699	0	0.242094	0	0	0	0	0	0.0257427	0	0
HAP1	0.0188501	0.143622	5.94855	0.0259578	0.0322637	0.117063	0.0461704	0.013734	0	0.051416	0.0357814	2.51502	14.1238	2.71222	0.164373	4.97585	0.471761	3.01487	1.34029	2.1147	0.265484	0.196072	0.0214841	1.56725	4.44076	0.676909	0.911457	1.98061	0.11917	1.55652	0.0864562	0.253263	5.86034	0.113943	0.121858	0.403758	3.11755	0.379844	1.13906	0.700748	2.74065	0.546617	0.0699154	0.0162313	0.801681	6.3234	1.74263	1.54677	0.163481
RNA5SP39	0.325845	0	0.134006	0	0.278857	0.14454	0.171023	0	0.832057	0.161597	0.26508	0	0.0967297	0.0983575	0.144477	0	0.169306	0.0993305	0.210303	0.176452	0.329762	0	0.222826	0.124464	0	0.782559	0.178029	1.20708	0	0	0.280217	0.210141	0	0	0.123909	0.0987651	0	0.607966	0.180641	0.140307	0.160051	0.146874	0.690609	0	0.0947013	0	0	0.0913585	0.110102
AL031737.1	0	0	0.432665	0	0	0	0	0	0	0	0	0	0	0	0	0	0	0	0	0	0	0	0	0	0	0.0601583	0	0	0	0	0	0.0565401	0.108555	0	0	0.0531471	0	0	0	0	0.775137	0.0790352	0	0	0	0	0	0	0
PSMD5	5.7567	11.5619	9.77107	5.58377	7.87872	8.69587	11.5302	7.1158	16.8401	9.82926	7.90934	17.2088	9.83447	9.78426	17.0477	37.2069	11.8247	12.3769	21.6747	15.5247	20.0201	10.9272	17.4148	13.6854	11.5549	11.245	12.7858	14.3209	11.789	18.8147	13.3192	11.5644	17.3583	9.47829	12.4569	9.37822	7.80971	20.2341	9.75265	27.8538	13.9886	10.8048	7.43745	18.1498	11.259	7.93986	8.55701	15.5713	18.5335
AL365434.1	0	0	0.211588	0	0	0.0456441	0	0.0562281	0	0	0	0	0	0	0	0	0	0.0313675	0	0	0	0	0	0	0	0	0	0.0693058	0	0	0	0	0	0	0	0.031189	0	0.0383978	0.0285222	0	0.707595	0	0	0	0	0	0	0	0
SEPTIN7P6	0.102628	0.195486	0.407997	0.141326	0.190296	0.303496	0.305238	0.074774	0.163791	0.271449	0.180895	0.20196	0.274194	0.154894	0.318531	0.25423	0.151087	0.396279	0.198712	0.32419	0.129827	0.125589	0.140363	0.22214	0.0459648	0.316897	0.205598	0.391702	0.098305	0.151745	0.500125	0.154434	0.137664	0.25722	0.520353	0.300702	0.333121	0.382971	0.142237	0.191496	1.36107	0.138778	0.326272	0.20988	0.20879	0.182531	0.268012	0.20142	0.196508
HUS1B	0.0381477	0.0908294	0.486344	0.0787979	0.0326467	0.0676869	0.0200222	0.0416911	0	0.0378373	0.0310338	0.105098	0.0566222	0.11515	0.1184	0.204118	0.0594636	0.0232579	0.147725	0.0619733	0.18338	0.21007	0.0652172	0.291428	0.0640704	0.287938	0.145897	0.475336	0.0986599	0.247313	0.114821	0.110708	0.25979	0.101235	0.493219	0.150316	0.176891	0.128118	0.380668	0.147836	2.00494	0.017195	0.282981	0.135498	0.299348	0.248777	0.191275	0.224608	0.03867
AC099563.1	0	0	0.153883	0	0	0	0	0	0	0	0.0380498	0	0.222154	0	0	0	0	0	0.0301871	0	0	0	0	0	0	0	0	0.0630053	0	0	0	0	0	0	0	0.0283536	0	0	0	0	0.873007	0	0	0	0	0	0	0	0
SEPTIN7-DT	0.0965229	0.0689461	0.2739	0.0917136	0.247812	0.548045	0.131719	0.200428	0.696291	0.416458	0.270904	0.167152	0.292266	0.209778	0.453652	0.0832087	0.132904	0.244219	0.27099	0.120219	0.0488415	0.101876	0.0231021	0.247023	0.330711	0.188761	0.287413	0.44858	0.155327	0.164674	0.576898	0.0622486	0.253969	0.204918	0.899266	0.342301	0.0850394	0.468243	0.149828	1.01828	0.744351	0.308903	0.393806	0.130903	0.359075	0.174533	0.0725955	0.154256	0.143505
HOXC-AS1	0	0.0314528	1.05937	0.245578	0	0	0	0	0.0210825	0.0163781	0.0268662	1.27378	1.52937	1.11649	1.08357	0.215975	0.875129	0.966458	0.404976	0.572276	1.10292	1.15178	0.835596	1.43806	1.33119	0.317254	0.667608	1.40133	1.78414	0.856405	1.02241	0.468557	0.776936	8.23815	5.12381	1.96195	1.96014	0.81336	1.48296	2.18993	1.42749	2.17334	0.104991	1.13036	1.28615	1.42926	0.641654	0.314816	1.02663
TDGF1P6	0.4364	0.207813	0.789678	0.0721141	0.597551	0.309728	0.274858	0.190774	0.111436	0.194782	0.248513	0.103054	1.37322	0.711335	0.116097	0.129725	0.0453498	0.159638	0.168994	0.0945278	0.48581	1.96257	0.0895281	0.300047	0.117272	0.359338	0.0715294	0.235145	0.27589	0.536058	0.375291	0.168863	0.32421	0.154413	0.730178	0.502644	0.121415	0.195418	0.24193	0.225494	1.58622	0.354071	0.277477	0.169098	0.456595	0.36221	0.0547032	0.122355	0.265424
COX5B	129.257	66.8305	124.997	66.0603	82.229	59.7257	98.4266	73.3228	55.1548	36.7041	90.5172	136.656	69.9112	61.185	118.256	42.5008	61.4084	123.266	98.914	65.7709	41.3495	139.563	102.893	120.594	224.151	67.4582	136.431	58.8041	86.927	66.1169	99.6531	90.9628	105.852	69.4171	92.8879	104.075	96.5073	67.8626	53.0264	45.8253	67.6814	108.489	83.8939	93.1219	105.29	100.697	80.3664	74.6718	59.2029
AL354821.1	0	0	0.0198773	0	0.0206816	0	0	0	0	0	0	0	0	0	0	0	0	0	0	0	0	0	0.016526	0	0	0	0	0.081385	0	0	0	0	0	0	0.0735184	0	0	0	0	0	0.0712219	0	0	0	0	0	0	0	0
MTND1P31	0	0	0	0	0	0	0	0	0	0	0	0	0	0	0	0	0	0	0	0	0	0	0	0	0	0	0	0	0	0	0	0	0	0.0179961	0	0	0	0	0	0	0	0	0	0	0	0	0	0	0
RAD21-AS1	0.145901	0.0555822	0.128006	0.0321464	0.158158	0.0690339	0.0816826	0.201974	0.310469	0.0627093	0.213647	0.099533	0.207897	0.0880813	0.0862547	0.14457	0.176887	0.213486	0.175776	0.0632066	0.0442963	0.107125	0.0931211	0.282366	0.0522763	0.0600685	0.0797144	0.183436	0.0670822	0.11948	0.0585529	0.0313643	0.192698	0.0688329	0.784141	0.0530678	0.099226	0.20326	0.134807	0.134025	0.267549	0.157835	0.0412304	0.0690973	0.751956	0.13263	0.0365777	0.21817	0.0591593
AL590135.1	1.87988	2.86462	0.618489	3.00291	0.214506	0.555922	0.789337	0	0.640044	0.745832	0.611724	3.45274	0.372037	0.378298	0.555679	1.04313	1.75818	2.67428	2.2648	0.746527	0.570741	1.84036	1.28553	2.01057	2.02068	1.9779	1.16403	0.844109	0.432164	0.769725	2.04774	0.72741	0.62071	6.09734	1.33441	2.65906	2.6732	1.21593	0.625295	0.647573	6.15582	4.40621	2.39057	1.53778	1.09271	0.668696	1.88516	0.562206	0.592857
FAM66E	0	0	0	0	0.00588928	0.0305258	0	0.00752083	0	0.0443666	0.00559831	0.00541687	0.0245144	0.0249269	0.0061025	0	0	0	0.0355317	0	0.00696434	0	0	0.00525719	0.0184927	0.00472204	0.00751969	0.0139051	0.00395504	0	0	0	0.0170417	0	0.0104675	0.0041717	0.012764	0.0256797	0.00763003	0.0355584	0.0202811	0.00620375	0.0072926	0	0.00800011	0.020399	0.0043131	0.00385886	0
TVP23CP2	0.156908	0.119551	0.206494	0.103715	0.751975	0.334089	0.428244	0.377261	0.300502	0.544709	0.510588	0.074106	0.130422	0.151562	0.1948	0.0746285	0.114139	0.153061	0.222793	0.067975	0.190552	0.374422	0.12876	0.119869	0.0210825	0.215334	0.0685825	0.401595	0.342679	0.214156	0.377821	0.101191	0.11657	0.305356	0.668274	0.0190238	0.145516	0.210787	0.139178	0.24323	0.678227	0.198032	0.266045	0.202664	0.145928	0.0744188	0.216354	0.12318	0.106037
RNU4-52P	0	0	1.04874	0.117055	0.363727	0.125687	0.892294	0.154831	0.180882	0	0	0.334551	0.336451	0.51317	0.376896	0.589592	0.441668	0	0.365745	0.0767182	0.573499	0.780151	0.581284	0.324688	0	0.486062	0.387019	1.04963	0.651378	0.193361	0.609168	0.0913655	0	2.13045	1.29296	0.257648	0.262772	0.3172	0.0785395	1.8301	1.53093	0	0.300265	0.274477	0.494094	0.335963	0.0887936	0	0.574445
GLYCTK-AS1	0.0421654	0.147247	0.393059	0.0464516	0.312737	0.211978	0.206555	0.184328	0.170479	0.0697039	0.205814	0.0331905	0.0751028	0.0678815	0.112175	0.0167123	0.0730292	0.0257074	0.0907131	0.0152223	0.0497843	0.154796	0.13456	0.0322121	0	0.0482218	0.09215	0.1136	0.218101	0.0479579	0.157131	0.145029	0.0348062	0.0248659	0.128274	0.0596425	0.0782083	0.0419588	0.0623347	0.072625	0.138075	0.101365	0.282996	0.163384	0.0163395	0.0166653	0.0176183	0.0945767	0.075987
AC121761.1	0.633221	1.5077	1.31293	0.871987	0.632227	0.397923	0.761641	1.11014	0.227384	0.379458	0.461476	0.87227	1.65263	1.79194	2.56197	0.211762	0.596341	0.434319	0.928058	0.707236	1.44855	0.472197	1.29906	2.00553	1.73708	1.33067	0.850502	0.719714	0.348764	1.16134	2.24628	0.961373	0.849393	3.17412	2.29759	0.983652	0.428202	1.59499	0.811787	0.420354	1.23116	2.2596	1.66361	1.78058	2.99823	0.375408	1.98438	0.473437	0.249624
MIR593	0	0.372401	0	1.29228	0.669257	0.346895	0.615683	0.427334	0.124809	0	0.477144	0.307787	0.232151	1.06226	0.346744	0.232468	0.203167	0.238393	0.252364	0.529356	0.494642	0.897174	0.267391	0.298713	0.262689	1.07322	0	1.58017	0.449451	0.933933	0.16813	0.252169	0.484154	0.172943	0	0.711108	0.725252	0.145912	1.08385	0.168369	0.384123	0	1.2431	0.883817	0.909132	1.85452	0.490141	0.10963	0.264245
AC006449.5	0.0652312	0.275129	0.214614	0.0923941	0.191399	0.0744056	0.195641	0.0916588	0.255804	0.0693218	0.197104	1.13696	0.636258	0.343173	0.0909004	0.193908	0.610083	0.551099	0.156374	0.227083	0.108454	0.307896	0.114705	0.740376	0.27546	0.338899	0.224021	0.156913	0.374899	0.540544	0.168291	0.2464	0.190385	0.239053	0.836298	0.316349	0.388898	0.7233	0.392623	1.16366	0.64997	1.0921	0.158004	0.0421266	0.812499	0.32043	0.245304	0.245597	0.30858
AC017116.1	0	0	0	0	0	0	0	0	0	0	0	0	0	0	0	0	0	0	0	0	0	0	0	0	0	0	0	0	0	0	0	0	0	0	0	0	0	0	0	0	0	0	0	0	0	0	0	0	0
AC102797.1	0	0	0.206541	0	0	0	0	0	0	0	0	0	0	0	0	0	0	0	0	0	0	0	0	0	0	0	0	0.0724849	0	0.0244805	0	0	0.0222089	0	0	0	0	0	0	0	0.669573	0	0	0	0.0208517	0	0	0	0
EHD4	5.08929	7.67819	8.68633	9.12546	6.4301	4.77262	7.69701	2.94507	8.54128	7.21372	4.44907	6.16238	3.09967	5.16967	9.44425	13.9602	13.8664	6.40687	11.2761	7.5221	8.37232	4.61625	11.4334	15.7678	3.12732	6.66423	17.2597	7.69462	4.99849	14.341	11.0259	21.4451	6.76089	10.1298	4.33108	39.134	13.0341	4.8594	9.88928	6.39157	11.2838	18.2579	12.8112	16.4863	11.8156	10.2873	13.5926	8.37915	10.3531
AC093591.1	0.447106	1.742	0.53491	1.209	0.313062	0.216359	0.469335	0.621899	0.33732	0.564413	0.628257	1.02382	0.361982	0.171768	0.901102	0.241651	0.84477	1.61076	0.183633	0.374181	0.349643	0.820699	0.305748	0.652077	0.846502	1.22718	0.532976	0.301142	0.233602	0.38833	0.838904	0.393195	0.377459	0.934825	0.834647	0.591358	0.52773	0.910053	3.65037	0.595067	1.0781	0.842769	1.89523	0.393741	0.354391	0.50604	0.840678	0.31909	0.714175
SYK	3.86886	18.8488	10.0991	12.4051	6.89168	2.01412	8.46908	3.12913	15.9448	2.13085	2.79021	17.7494	9.58459	9.98829	17.4869	13.9347	9.79376	18.7672	21.0368	12.9077	37.6688	2.83789	20.2211	13.207	9.93023	10.7915	5.36137	9.80404	7.09761	19.8618	14.2959	14.2976	30.7242	7.72433	12.0465	8.49645	14.2232	2.64658	6.20351	0.35225	2.01646	14.8306	14.129	8.8624	13.6043	20.1714	10.3108	13.8753	2.21387
CGB1	0	0	0	0	0	0	0	0	0	0	0	0	0	0	0	0	0	0	0	0	0	0	0	0	0.0158437	0	0	0	0	0	0	0	0	0	0	0	0	0	0	0	0.0231679	0	0	0	0	0	0	0	0
Metazoa_SRP	0.0683591	0	0.281132	0	0.0585015	0.121292	0.0717579	0.149417	0	0	0.333667	0	0	0.123807	0	0	0	0.0416771	0.176478	0	0	0.878352	0.14024	0.0522226	0.367397	0.187627	0.0746974	0.276254	0.275013	0.04665	0.293934	0	0.0423211	0.362817	0.207959	0.290079	0.380377	0.0510181	0	0.353222	0.940162	0	0	0.0441467	0.119204	0.121581	0	0.0766645	0
RPL23A	80.4736	267.927	152.812	194.289	96.5316	128.194	98.1808	114.619	193.268	109.408	103.629	515.892	218.961	158.102	127.555	161.983	208.275	174.62	238.897	86.8113	189.47	176.099	152.154	204.535	466.244	190.65	118.551	110.628	166.487	160.542	120.495	128.241	196.623	242.732	144.805	123.785	177.743	225.533	136.521	92.9726	220.422	410.489	366.752	231.783	170.116	200.281	205.945	94.2533	316.874
LINC02043	0	0.111802	0.377441	0.0176349	0.0273986	0	0.0336071	0.0233261	0	0.0211699	0.0347267	0.327611	0.582912	0.657148	0.0946353	0.133238	0.116444	0.312305	0.220405	0.0520109	0.0756004	0.0685613	0.0291911	0.12229	2.29422	0.109841	0.169088	0.323452	0.0368	0.313156	0.0734194	0.041294	0.0858897	0.0472005	0.0892795	0.0905706	0.247425	0.143363	0.207067	0.0919045	0.660474	0.0769644	0	0.0827027	0.111657	0.575741	0.561843	0.0299209	0.0432715
AL031673.1	0.503452	0.759186	2.174	0.381307	1.04123	0.521087	0.968886	0.596066	1.76768	0.894678	1.33109	0.726535	3.31289	1.57034	1.78581	0.374144	1.83112	0.588309	1.05603	0.24991	0.382127	1.80975	1.40581	0.865371	1.01468	2.6773	3.02573	2.03456	1.47084	1.4888	1.91221	0.243511	2.93505	3.59988	9.70001	3.81496	0.855984	3.31902	0.441911	6.25061	0.865514	0.832075	0.666897	0.487698	2.21918	0.746185	0.631083	1.81149	0.510344
GYPE	0.146338	0.0371657	0.104316	0.201516	0.292216	0.155791	0.0409636	0.149268	0.217979	0.275779	0.103175	0.0307172	0.173766	0.0117793	0.0778617	0.0058001	0.0861737	0.0475835	0.0188895	0.0792448	0.0543021	0.0984921	0.0200143	0.0670763	0.117974	0.120497	0.0373114	0.197127	0.0336415	0.0332882	0.302031	0.0754997	0.0362391	0.00862987	0.074197	0.0354845	0.00904756	0.13834	0.156844	0.0168033	0.39294	0	0.568615	0.0567034	0.0510366	0.0057838	0.0244581	0.0929997	0.0197788
ANAPC1P6	0	0.0672203	0.774042	0.0194387	0.0201341	0	0.0246965	0	0.0450572	0.0116676	0	0	0.0838091	0.0426097	0.020863	0.0419617	0.110018	0.186469	0	0.0382206	0.0357143	0	0	0.0179731	0.0316111	0	0.0257081	0.174307	0.0135214	0.0802761	0.0202323	0	0.0291308	0.0208114	0.017893	0.0427863	0.065456	0.0526757	0.117384	0.020261	1.43295	0.0424184	0.0997269	0.0151937	0	0.0278959	0.0147455	0.0131926	0.0317984
AC009055.1	0	0	0	0	0	0	0	0	0	0	0	0	0	0	0	0	0	0	0	0	0	0	0	0	0	0.0171771	0	0	0	0	0	0	0	0	0.0380771	0	0	0	0	0	0.147551	0	0	0	0	0.0148409	0	0	0
MIR548H1	0.191674	0	0.472962	0.158368	1.14824	0.340093	0	0	0.611807	0	0.311859	0.150876	0.1138	0.115715	0	0.22791	0	0	0.123708	0	0.193977	0.351833	0.262148	0.146428	0	0.131523	0.104723	0.387297	0.110159	0.392409	0.989002	0	0.118665	0	0	0.116194	0	0.143051	0	0	0.941479	0.172793	0.609361	0.618919	0.222827	0.340904	0	0.107481	0
HMGN1P11	0	0.0614523	0.212287	0	0.110439	0	0	0	0	0.0319994	0	0	0.0383088	0	0.0572185	0	0.0670519	0.0393388	0	0.0698819	0	0	0	0.0492926	0.0433479	0	0	0.0869181	0	0	0	0.041612	0.0399467	0	0.0490729	0.0391149	0	0	0	0.0555673	0.38032	0	0.0683771	0.0833396	0.112516	0	0.0404407	0	0
PTMAP3	1.30338	1.07206	1.70553	0.587402	1.41964	0.630719	1.43037	0.647475	2.57181	0.0293813	1.15671	0.74615	0.562791	0.608028	1.26089	0.176112	0.646441	0.614043	0.573554	0.417068	0.53961	0.978735	1.09387	0.678894	0.477616	0.650439	0.356058	0.47884	2.72394	0.76817	2.24174	0.382074	0.183392	1.83424	1.98255	0.682377	0.65932	0.884314	0.361282	0.510209	2.26982	0.80113	0.565044	0.650428	0.6543	0.456605	0.408451	0.365434	0.760705
MIR1184-3	0	0	0	0	0	0	0	0	0	0	0	0	0	0	0	0	0	0	0	0	0	0	0	0	0	0	0	0	0	0	0	0	0	0	0	0	0	0	0	0	0	0	0	0	0	0	0	0	0
SRSF3P5	0.0402278	0.114938	0.761022	0.0997133	0.0688536	0	0.0422279	0.0879287	0	0.0199502	0.0327259	0.158327	0.0238839	0.0971432	0	0.0717493	0.0836079	0.12263	0.15578	0.130705	0.0203557	0.147683	0.110037	0.0921955	0.108102	0.055207	0	0.460613	0.0462398	0.164715	0.207568	0	0.0498101	0.0711698	0.152974	0.121932	0.149229	0.150115	0.0446027	0.0692876	1.50172	0.0362651	0.0852604	0.0519587	0.0467661	0	0.050426	0.0902306	0.081557
AL031663.2	0.0550724	0	0.543574	0	0	0	0	0	0	0	0	0	0	0	0	0	0	0	0	0	0	0	0	0	0	0	0	0.0370932	0	0.0375828	0	0	0	0	0.335078	0	0	0.164408	0.0305309	0	0.703324	0	0	0.0711321	0	0	0	0	0
RPL32P22	0.145539	0.0462036	1.23698	0.0400833	0.456689	0.215196	0.254625	0.159057	0.340669	0.26465	0.670923	0.190935	0.172817	0.292876	0.129061	0.144211	0.0504137	0.207041	0.626213	0.105083	0.392768	0.445248	0.364925	0.222367	0	0.46604	0.053011	0.914905	0	0.397277	0.208598	0.0312865	0.270309	0.171655	0.073792	0	0.134972	0.615509	0	1.16981	1.90632	0.0437341	0.514101	0.0626598	0.479381	0.115045	0.0304058	0.190425	0.0327847
LINC00968	0	0.0655635	0.0452978	0	0.294567	0.152683	0.0361316	0	0	0.962754	0.0336017	0.097538	0.171661	0.083119	0	0.00818549	0.118037	0.0545618	0.0933035	0.108108	0.034834	0.050545	0.0470758	0.0210361	0.0647472	0.12754	0.0413729	0.134463	0.0316514	0.0093957	0.0473607	0.0177584	0.051143	0	0.00523559	0.0751171	0.00638426	0.11303	0.00763271	0.0652133	0.196119	0.0124119	0.0948371	0.0222288	0.0200073	0.00408124	0	0.0694839	0.0279132
AC020658.3	0.0048537	0.0554718	0.247519	0.0320825	0	0	0.00509502	0	0.0123941	0	0.00394856	0.0152824	0.072043	0.0791158	0	0.0057713	0.0252194	0.0325512	0.0375914	0.0131419	0.0221042	0.0133641	0	0.0259557	0.00652156	0.0499577	0.0132593	0.0784594	0.00836862	0.0596212	0.0208702	0.0281718	0.0360591	0.00429351	0.00738286	0.0353083	0.0180053	0.0181122	0.00807233	0.00417996	0.305162	0.0218779	0.0102871	0.0156727	0.0310342	0.00863262	0.0121683	0.0163302	0.0295209
AC125238.2	0.0543075	0.155167	0.603027	0.089742	0.0116191	0.0361349	0.0285038	0.014838	0.0173345	0.0471324	0.033135	0.0961834	0.0564256	0.0737681	0.0601986	0.113005	0.268068	0.173828	0.0963889	0.0882259	0.0893104	0.049843	0.0649908	0.0726039	0.0456057	0.0838456	0.0593429	0.201179	0.0546207	0.185304	0.105081	0.0262676	0.0504327	0.156129	0.0516288	0.0905346	0.125912	0.11146	0.0376335	0.081846	0.800257	0.159113	0.129489	0.0263041	0.0947013	0.0321965	0.119131	0.0456793	0.055051
UBTFL11	0	0.00826822	0.10711	0.00717298	0	0.00770194	0.0182263	0	0	0	0.0141251	0	0.0103087	0.0157232	0	0.0154841	0.00451082	0	0.0056031	0	0.00439292	0.0159356	0.00593674	0	0.0699881	0.00595706	0.00948644	0.0175419	0	0.00592446	0.00746582	0	0.00537471	0.00767951	0.00660261	0	0.0322048	0.00647921	0	0.00747642	0.332611	0	0.0551996	0.00560655	0	0	0.0108823	0	0
MED20	2.45726	3.93645	7.383	3.86838	3.32281	3.20651	3.76271	1.99457	8.1632	3.74463	3.34787	6.52568	17.7088	14.1073	6.39964	3.52815	7.05941	7.10525	4.87328	10.9262	5.1939	6.74933	4.97177	6.16016	6.59927	5.32847	12.4349	3.57523	8.26438	10.1021	8.71426	4.89645	5.84514	7.03272	7.07166	6.10307	7.44501	6.82821	8.41815	10.5141	8.90585	3.98952	4.04506	7.1565	4.99218	6.73592	5.70436	8.01324	7.46463
C9orf85	0.845245	1.90581	1.68148	1.50069	1.11363	0.704533	1.03171	0.824935	2.33906	1.11522	0.789963	1.66798	1.59187	1.61866	2.39506	3.62749	1.0908	1.32307	3.77049	1.31141	1.35472	1.5443	1.81469	1.83505	1.27567	1.32454	2.35415	1.30013	0.858593	1.78679	1.29825	1.61757	1.952	1.13023	1.88966	1.42994	1.29431	1.25872	0.930629	1.37796	1.55642	1.48144	1.32067	1.25929	1.48308	1.12341	1.16055	1.3712	1.83585
HSP90AB6P	0.0098741	0.0376162	0.0162432	0	0.0169004	0.00875998	0.0207301	0.0107913	0.0378208	0.0293813	0	0.0854963	0.0820737	0.0655717	0.00875616	0.0117408	0.0666963	0.0782604	0.0254913	0.0588173	0.0199856	0.0181247	0.0337614	0.0452596	0.0199006	0.0135508	0.0269741	0.0133011	0.0340493	0.0269533	0.101897	0.0127358	0.0489044	0.017469	0.0300386	0.0299288	0.0457861	0.051585	0.0109479	0.0425174	0.0873007	0.0445072	0.115101	0.025507	0.0344368	0.0175617	0.0433205	0.0276844	0.0133457
IGHV1OR15-2	3.5446	0	0.728871	0.228804	1.42193	0.884436	0.0581381	1.15005	0.282852	0.0274669	0.765954	1.0899	0.0328826	0.100308	0	0.13171	3.97126	0.0337667	0.714911	0.0899755	2.12991	0.0508314	2.42394	0.296175	0.37208	1.52015	0.0605197	3.84225	0.190985	3.96855	2.14331	0.107154	0.857213	0	1.1373	0.100724	0.564998	0.496017	1.19745	0	0.32645	1.49786	12.384	0	1.03018	0.13134	0.208275	0.217397	0
AL049634.2	0	0	0	0	0	0	0	0	0	0.00755714	0	0.0119948	0	0	0	0	0	0	0.00983491	0.00825184	0	0	0.0312616	0	0	0.0313686	0.0166512	0	0	0	0	0.00982732	0	0	0	0	0	0	0	0	0	0	0	0.00984096	0	0	0	0	0
RPSAP6	0.132998	0.211112	0.0364642	0.146518	0.0379398	0	0.162879	0.145352	0.127356	0.021986	0.126229	0.122138	0.0921235	0.173966	0.0786267	0.0395354	0.207314	0.229744	0.085838	0.120035	0.0897311	0.142409	0.0606328	0.0846693	0.208483	0.182521	0.060554	0.223947	0.165614	0.166396	0.0762496	0.0428859	0.0823391	0.235296	0.151725	0.134374	0.123342	0.181976	0.135173	0.0954473	0.500841	0.179845	0.0939604	0.171782	0.128845	0.131414	0.166715	0.124297	0.0449396
STRBP	3.14135	3.27466	3.97202	4.96956	3.40332	2.32635	4.44064	3.3223	9.21305	1.32199	3.18607	11.2004	6.52988	5.39636	5.99318	6.40959	3.87917	10.5432	7.87448	2.78636	6.61112	3.71191	7.87609	3.85335	8.31993	3.07672	5.26369	3.7665	3.75514	9.38563	3.01293	4.99853	13.4373	5.54476	4.60745	7.36109	4.35536	3.92306	2.26353	7.88924	2.71121	5.17623	3.17542	4.33028	3.35156	7.02573	7.86181	3.64757	9.16878
KAT6B	5.143	2.84859	4.5098	2.55564	6.42662	8.76299	5.92863	5.06103	7.37954	6.16625	5.96549	3.19271	8.38863	4.58904	3.09741	3.93547	4.67512	6.18221	3.75627	2.64204	3.73123	5.01346	3.09694	3.50765	3.01602	4.50514	3.98492	5.53355	3.41113	3.6043	4.83814	3.23962	6.15218	4.89273	4.74923	3.00452	1.98362	5.39002	3.79022	18.2241	3.99173	4.43778	4.05398	4.35313	4.17675	5.45889	5.28273	3.6268	5.65267
PCDHB2	0.108984	1.25457	0.471587	0.599005	0.145984	0.428785	0.213882	0.119107	0.102848	1.28776	0.335366	0.156653	2.39691	1.72495	0.361367	0.540885	0.401312	0.268669	2.9787	1.04947	0.347664	0.0956753	0.0583256	2.20451	0.21965	0.965668	0.103555	2.71915	0.890513	0.100242	0.383041	0.519495	0.193615	0.129938	1.5316	1.08292	1.13815	1.99453	2.41934	4.96211	1.37785	0.0598032	0.527246	0.107103	1.73795	0.859613	0.867191	1.64206	0.188929
SLC16A1-AS1	0.142435	0.66451	1.77769	0.197847	0.416917	0.52743	0.14735	0.137617	0.401928	0.791349	0.300598	0.402973	1.0393	1.28734	0.78897	0.790356	0.63282	0.220245	1.40691	0.610343	1.33597	0.736988	0.412195	1.02347	1.4298	1.27765	0.909035	3.16863	0.333375	0.705764	0.825474	0.302198	0.709284	0.136952	0.150716	1.17755	0.490087	1.75322	0.596224	1.40441	2.70318	0.266113	0.783142	0.29062	0.833923	0.494421	0.367438	1.23856	0.70309
AC005176.2	0	0	0	0	0	0	0	0	0	0	0	0	0	0	0	0	0	0	0	0	0	0.122064	0	0	0	0	0	0	0	0	0	0	0	0	0	0.0806245	0	0	0	0	0.783925	0	0	0	0	0	0	0	0
AC010082.1	0.0358072	0	0.117807	0	0.122575	0	0	0	0	0.106547	0	0	0	0.0432341	0	0	0	0	0.0231102	0	0	0.0328635	0	0.0273547	0	0	0	0.0964696	0	0	0.0307931	0.0461848	0	0	0.0272328	0	0	0.0267238	0.0198506	0	0.738699	0	0.0379455	0	0	0	0	0.0401576	0
AL161937.1	0	0	1.93178	0.0524466	0	0	0	0	0	0	0	0.0749481	0	0.0383211	0	0	0.0164909	0.0193501	0.143388	0.0171869	0.0642393	0.058258	0.0217038	0.0484924	0.0426442	0.0217781	0.0520214	0.0855071	0	0.0649768	0.0545878	0.0204683	0.0392982	0	0.0241381	0.0384799	0	0.118435	0.0703796	0.0546653	1.96427	0	0	0	0	0.0188161	0.0198921	0.0177971	0.0857938
RAC1P8	0	0	0.0305137	0	0	0	0	0	0	0	0	0	0	0	0	0	0	0	0	0	0	0	0	0	0	0	0	0	0	0	0	0	0	0	0	0	0.0688095	0	0.0205663	0	0.145777	0	0	0	0	0	0	0	0
FCF1P10	0	0	0.369286	0	0	0	0	0.0446068	0	0	0	0	0	0.0492814	0.0361946	0.024266	0.0424149	0	0	0	0.0206531	0	0	0	0	0.112028	0.0223001	0.109963	0	0.0557073	0	0	0	0.108315	0.15521	0	0	0	0	0	0.521253	0	0	0	0.0474495	0.0241978	0	0	0
ZNF785	1.33049	1.18067	4.27672	0.750266	2.13535	1.65672	1.85666	1.44976	2.75728	1.69559	2.02985	1.47616	4.10437	2.61704	0.511153	0.997565	1.71494	1.32628	2.12002	0.932145	1.64415	3.06546	1.73599	0.889746	1.54632	1.36808	0.946946	2.61128	3.02689	1.65427	1.35129	1.42838	1.78185	1.81604	4.02955	1.02674	1.35472	4.33433	1.55179	3.79782	2.16418	1.81516	1.46015	1.32328	1.7395	0.821557	1.22486	1.24197	1.63285
DYNLL1P3	0.146998	0.560001	0.423177	0.242911	0.0629001	0	0	0	0.0469205	0.0364504	0.0597925	0	0.0872749	0.0887436	0.130355	0.0873939	0.190947	0.0896215	0.0474368	0.159205	0	0	0	0.224596	0.148133	0.1513	0.160627	0.148512	0.0844832	0.0501575	0.379241	0.142201	0	0.195048	0.167696	0.133667	0.340814	0.109708	0.0407461	0.126593	1.66068	0.0662589	0.155776	0.094932	0.128167	0.0871484	0.184264	0.0412144	0
AL137220.1	0	0	0.0486557	0	0	0	0	0	0	0	0	0	0	0	0	0	0	0	0	0	0	0	0	0	0	0	0	0	0	0	0	0	0	0	0	0	0	0.0662232	0	0	0.203394	0	0	0	0	0	0	0	0
AC007182.1	0	0.068995	0.439445	0.0149639	0	0	0	0	0.0346851	0.00898177	0.00736675	0.00712799	0.0107527	0.0109337	0.0722718	0.0161511	0.0329359	0.0220837	0.0292223	0	0.0274929	0.0831101	0.50159	0	0	0.248547	0.593704	0.0182975	0.0208175	0.154492	0.0155748	0.315357	0	0.176227	0.0137741	0.0329369	0.025194	0.0337915	0.0200805	0.00779847	0.0266876	0	0	0.245618	0.0368453	0.0429485	0.278102	0.00507782	15.9049
FN3K	5.50874	1.28878	4.03679	1.03046	6.98727	7.08663	5.60242	16.0802	7.90046	3.69853	6.68314	2.80204	2.65907	2.56359	4.55818	0.264168	3.07217	2.14874	2.99486	2.03703	0.988774	4.67587	2.74504	3.15917	5.69204	1.38934	4.53532	1.46917	5.31923	2.7049	5.52763	1.61188	12.4915	13.6139	13.1564	8.92253	1.20813	3.78346	2.27854	5.43981	0.997014	12.7043	2.64864	14.3835	1.06539	2.4756	1.33548	0.821094	3.7876
RPL12P39	0	0	0.129683	0.0325677	0	0	0	0.043078	0	0	0	0	0	0	0	0	0	0.0240316	0.0254399	0	0	0	0	0	0	0	0	0.0265486	0	0	0	0	0	0	0	0	0	0	0	0	1.0455	0	0	0	0.0458232	0	0	0	0
GGT2	0.0330388	0.031466	0.0543497	0.013649	0.0424117	0.0732774	0.0433518	0.180538	0.0474557	0	0.0940715	0.0195049	0.0637509	0.0249322	0.0146491	0.0049106	0.0214583	0.0553934	0.0319853	0.0492008	0.0417949	0.00758068	0.0169449	0.126199	0	0.0340058	0.0180511	0.0445056	0.0284823	0.0169099	0	0.021307	0.0204543	0.0146128	0.0125637	0.0400568	0.0153201	0.00616442	0.0228949	0.0142264	0.178511	0.0223382	0.0787767	0	0.211247	0.220356	0.217426	0.00463161	0.00558185
SP100	4.69322	2.83919	10.8709	1.74491	5.6156	3.98223	4.94446	3.54079	6.44914	4.79796	3.84574	4.78706	2.98974	4.2804	6.90025	15.5559	3.65904	2.80562	9.70914	5.29859	5.95076	12.7089	9.00308	2.15311	3.1207	7.61668	4.92521	8.81108	4.81491	2.74493	8.55043	3.48236	4.74638	3.54986	5.84016	3.21703	3.4544	5.99235	6.88463	2.80215	9.80248	4.40272	17.4491	5.35437	4.83278	3.69088	3.15904	6.23914	6.11713
FZD4-DT	0.463154	0.0534674	0.346319	0.127559	0.480443	0.249028	0.26519	0.598206	0.241912	0.292336	0.525213	0.088381	0.0416639	0.050838	0.0746756	0.0834414	0.24065	0.0684546	0.425739	0.106403	0.0355092	0.0128812	0.16316	0.750536	0.207435	0.115566	0.276053	0.12289	0.185523	0.105356	0.543135	0.171974	0.0868905	0.148981	0.277528	0.195687	0.13016	0.261866	0.35791	1.18451	0.496355	0.0126524	0.282589	0.108766	0.391586	0.166414	0.035186	0.141661	1.07178
OR52P2P	0	0	0.0168385	0	0	0	0	0	0	0.0304581	0	0	0.024309	0.0123591	0	0	0.010637	0	0	0	0	0	0	0	0	0	0	0.0137886	0.235314	0	0	0.0132026	0	0	0	0	0	0.0152787	0	0	0.160889	0	0	0	0.0118996	0	0	0	0
AP000808.1	0.206159	0.0654483	0.452182	0.113558	0.17643	1.88994	0.180341	0.0375513	0.131608	4.02146	1.20195	1.37936	1.02	1.94986	0.0609392	0.102139	0.214236	0.418969	0.421345	0.725654	1.63432	0.0630702	0.211469	0.341237	0.184667	1.98047	0.319138	0.971986	0.394948	2.50893	0.56142	0.465338	1.08488	0.0911824	0.365848	0.687363	3.91942	10.6934	0.228579	0.355084	6.00825	0.185851	0.364117	0.532553	0.259638	0.651852	4.95309	0.173405	0.232201
AC114271.1	0.180703	0.244913	0.251529	0.166532	0.160593	0.172646	0.204279	0.265849	0.39488	0.110297	0.203545	0.289952	0.226952	0.289513	0.19106	0.247922	0.29612	0.483057	0.179427	0.1242	0.330582	0.0765452	0.337446	0.392904	0.186768	0.276604	0.12531	0.299594	0.43539	0.270348	0.239076	0.309272	0.133388	0.116812	0.12686	0.0969042	0.30294	0.145237	0.250444	0.38905	0.662281	0.162903	0.405085	0.368051	0.480744	0.267827	0.104545	0.21435	0.187874
ABI3	1.70352	0.811215	4.93029	2.78873	3.78773	1.6808	1.53754	1.25277	0.980784	2.82268	1.58012	8.6471	3.60609	2.46534	1.05887	2.77333	5.17018	2.57224	8.46179	3.24166	3.36341	5.31144	4.55631	2.41427	4.48154	13.5573	4.17962	8.95388	1.45028	2.67816	5.812	4.47148	2.10437	0.225332	4.68594	1.98817	3.11539	3.10122	2.9744	0.65812	5.59919	0.947264	25.6195	3.74769	2.53565	1.19872	2.15035	3.90134	2.98567
AC121343.1	0	0	0	0	0	0	0	0	0	0	0	0	0	0	0	0	0	0	0	0	0	0	0	0	0	0	0	0	0	0	0	0	0	0	0	0	0	0	0	0	0.274374	0	0	0	0	0	0	0	0
PMS1	1.69741	2.08142	3.73092	1.1534	2.61045	1.98981	2.62938	1.80017	3.5509	2.34565	2.32675	1.97169	2.66965	2.52176	2.50766	3.66751	3.60801	2.52264	3.03411	2.3786	4.22916	3.52085	3.98288	1.78745	3.0594	3.18638	1.73911	5.29334	2.78432	4.14118	4.83591	1.67557	3.5214	4.4188	3.76367	4.73159	2.34961	6.06359	3.48947	9.62991	4.01186	1.91842	3.44164	2.3523	2.72214	1.78712	2.69227	3.1573	3.5189
RPS25	119.144	271.837	195.211	203.39	128.98	166.132	111.104	159.548	170.701	155.776	129.726	462.503	147.055	79.3359	133.779	179.466	203.202	200.794	234.534	114.53	69.6317	290.364	175.08	339.263	350.743	195.335	235.75	157.036	123.858	96.8529	115.654	119.964	191.801	246.686	121.802	204.506	167.073	205.59	203.45	199.797	166.341	273.788	326.723	256.656	218.989	211.898	184.143	134.414	345.111
RPL9P33	0	0	0.170467	0	0.0591217	0	0	0.0377503	0	0	0	0.0543793	0	0	0.0306311	0	0.0538429	0.0421189	0	0.0187051	0	0	0.0236211	0.0263881	0	0	0	0.116326	0.0198521	0.0471445	0.089115	0	0.0213849	0	0.0262705	0	0.0640682	0	0.0382984	0	0.712596	0	0.146419	0.0446147	0	0	0	0.0193693	0
AC090415.2	0	0	0.171986	0.0431913	0	0	0	0	0	0	0	0.041148	0	0.0315586	0	0	0	0	0	0	0	0	0	0	0	0	0	0.140835	0	0	0	0	0	0	1.15295	0	0	0	0	0	0.564887	0	0	0	0	0	0	0	0
RPS26P42	0.0599715	0.17135	0.690583	0.148652	0.15397	0.266024	0.0629532	0.065542	0.191424	0	0.0975755	0.0944131	0.106818	0.217231	0	0	0	0	0.154824	0.0324758	0.0606923	0.660496	0.0820217	0.0916298	0.0402897	0.205756	0.032766	0.444322	0.206802	0.245556	0	0.425438	0.22277	0.477449	0.0912214	0.327197	0.22247	0.0895164	0.166234	0.0516469	0.648061	0.054064	0.254212	0.0774598	0.0697187	0.0355544	0.0375875	0.201773	0.162113
LRRN4	0.0581002	0.034584	0.471908	0.0300029	0.186457	0.103089	0.0838597	0.103182	0.843802	0.0288137	0.106347	0.0514502	1.86273	0.11838	0.193208	0.0215888	0.222639	0.0797005	0.0187492	1.05792	0.0661483	0.266619	0.0446975	0.33289	0.0341534	0.27907	0.392827	0.0831566	0.141914	0.0446051	0.84315	0.0843061	0.040466	2.71749	0.187797	18.1255	0.0471468	0.227648	0.491193	0.437809	0.877548	0.209508	0.0615699	0.426806	0.0506574	0.0602787	0.0182073	0.529418	2.39509
LRP3	3.21177	2.10869	1.04154	2.39688	5.43484	12.0886	3.89509	5.95499	3.14287	18.541	4.69496	11.1486	16.7609	14.6801	4.52571	3.77561	4.26472	14.844	12.9401	8.40943	2.36885	3.77183	0.650764	10.1692	7.60224	4.08383	6.58934	11.6691	7.16078	7.30334	2.30664	2.22968	9.91351	14.6025	15.2018	20.7308	6.38065	9.3017	7.8858	6.01105	8.15367	7.00497	8.26291	0.394019	3.60441	15.8653	6.76048	5.47183	1.44181
RMDN2	0.309604	0.490409	0.796128	0.253115	0.577331	0.451039	0.437892	0.316992	0.0603342	0.858223	0.501085	0.282185	0.816535	0.574503	1.05486	0.193756	0.768778	0.397388	0.538466	0.236485	1.10983	0.400804	0.198348	0.413289	1.02028	0.843069	0.806605	0.814363	0.367112	0.664982	1.86936	0.214379	0.441864	0.432429	1.04845	0.748764	0.689104	0.564286	0.910582	0.959863	0.809995	0.796189	0.87722	0.0294655	0.795623	0.270496	0.257367	0.281431	0.288515
PPP1R26-AS1	0.1929	0.168822	1.07634	0.159382	0.472942	0.249765	0.361201	0.222213	0.765493	0.201673	0.347785	0.92336	1.33719	0.808892	0.813692	1.17474	0.251927	0.823251	2.08621	0.561823	1.31641	0.909136	0.456347	0.430147	0.350251	0.150251	0.897265	0.498632	0.626234	0.352226	0.63217	0.195011	0.865021	0.267485	2.92227	1.33688	0.178895	0.859907	0.156074	2.24941	0.624841	0.366597	0.828731	0.720521	0.266679	0.315268	0.248338	0.125709	1.63479
AC005336.3	0.00729776	0.0625533	0.126053	0.0904455	0.031227	0.0453204	0	0	0.00465877	0	0.0534316	0.0631888	0.155981	0.0396514	0.0258861	0	0.0151674	0.0711887	0.0423903	0.0276632	0.00738548	0.0200935	0	0.0111502	0.0343191	0	0.00398721	0.00983061	0.0083884	0.204187	0	0.070596	0.16265	0	0.0333014	0.00884793	0.0270717	0.348576	0.00404571	0.113126	0.451657	0.0131578	0	0	0.0339355	0.0346121	0.0182957	0.0327377	0
AL121985.3	0	0	0.0922412	0.154432	0	0	0	0.0817081	0	0	0	0.0588502	0	0	0	0.0222245	0.0971163	0	0.144759	0.0404861	0.0189156	0.137235	0.0511263	0	0	0.0513014	0	0.075534	0.0214843	0.0255103	0.192884	0.0241079	0.0231431	0.0330674	0.0284304	0.0679836	0.0693358	0.027899	0.331578	0	0.183615	0.0336995	0.118843	0.0724242	0	0.022162	0	0.0209618	0.0252624
AF241726.1	0	0	0	0	0	0	0	0	0.0130827	0	0	0	0.0121673	0	0	0	0	0	0	0	0	0	0.0140142	0	0	0	0	0	0	0	0	0	0	0	0	0	0	0	0	0	0	0	0	0	0	0	0	0	0
RN7SKP226	0	0	0.268012	0	0	0	0	0	0	0	0	0	0	0	0	0	0	0	0	0	0	0	0	0.0497855	0	0	0.106817	0	0	0	0	0	0	0	0.0495636	0.039506	0	0	0	0	1.02433	0	0	0	0.0378805	0	0.0408451	0	0
GSS	11.9623	22.6696	20.3394	20.4399	13.2319	8.48287	17.6397	7.88188	29.8969	9.24684	13.2154	44.0382	16.0102	14.6891	26.2854	20.985	25.2743	27.734	29.0048	13.0383	18.6327	40.1254	29.6676	50.5031	28.442	26.7259	47.4175	20.6839	18.1464	33.438	23.3213	29.002	20.0765	37.5489	22.6904	22.902	31.6402	53.5516	35.2842	37.8086	29.3389	35.7266	19.5972	16.2259	57.7491	67.0659	43.9265	31.5087	33.3193
BOD1P2	0	0.0387111	0	0	0	0	0	0	0	0	0	0	0	0	0	0	0	0	0.0262332	0	0	0	0	0	0	0	0	0	0	0.0277378	0	0	0	0	0	0	0	0	0	0	0	0	0	0	0	0	0	0	0
DDX18P4	0.00994441	0.0473551	0.629815	0.0164329	0.00851039	0.0176447	0.0313165	0	0.0253934	0.00493175	0	0.00782774	0.0118083	0.0180105	0	0.0059122	0.0413362	0.127321	0.0192546	0.0323106	0	0	0.00680037	0.015194	0	0.0136473	0.0108665	0.16075	0.0171459	0.0135726	0.0342076	0.00641325	0	0.0175934	0.00756312	0.0361703	0.0184449	0.00742176	0.0220518	0.0171281	1.7096	0.0358593	0.0105383	0.00642215	0.00578034	0.0117912	0.0124654	0.0278815	0.00672037
POLR2DP2	0	0	0.0394135	0	0	0	0	0	0	0	0	0.037719	0	0.0578573	0	0	0	0	0	0	0	0	0	0	0	0	0	0	0	0	0	0	0	0	0	0	0	0	0	0	0.188296	0	0	0	0	0	0	0	0
SNORD16	0	0	0	0	0	0	0	0	0	0	0	0	0	0	0	0	0	0	0	0	0	0	0	0	0	0	0	0	0	0	0	0	0	0	0	0	0	0	0	0	0	0	0	0	0	0	0	0	0
AC091736.1	0	0	0	0	0	0	0	0	0	0	0	0	0	0	0	0	0	0	0	0	0	0	0	0	0	0	0	0	0	0	0	0	0	0	0	0	0	0	0	0	0	0	0	0	0	0	0	0	0
U2	0	0	0	0	0	0	0	0	0	0	0	0	0	0	0	0	0	0	0	0	0	0	0	0	0	0	0	0	0	0	0	0	0	0	0	0	0	0	0	0	0	0	0	0	0	0	0	0	0
AC004969.1	0	0.0322146	0.222571	0	0.115788	0.0900247	0	0.0369666	0.0215932	0.0503243	0.0550339	0.0266251	0.0602469	0.0408405	0	0	0.017575	0	0.0436615	0.0366336	0.0171157	0.0310441	0.0231307	0	0	0.0696296	0	0.0455644	0	0.0461657	0.17453	0	0.0418818	0.0299209	0.0514501	0.0205049	0.0627381	0.706839	0.056255	0.0582592	0.166143	0	0	0	0	0	0	0	0
AC100863.1	0	0	0.143578	0	0	0	0	0	0	0.0346279	0	0	0.0207278	0	0	0	0	0.0212851	0	0	0	0	0	0	0	0.0479118	0.038149	0.0235145	0	0	0	0	0	0	0	0.0211639	0	0.0260557	0	0	0.342967	0	0	0	0	0	0	0	0
AC005529.1	0	0.0644292	0.667712	0	0	0.120033	0.213039	0	0	0.0335495	0.0550339	0.0532503	0.44181	0.163362	0	0	0.0703001	0.123733	0	0.0732672	0	0.124176	0.0462614	0.103361	0.363583	0.232099	0.073922	0.227822	0.0388798	0.138497	0.232706	0.0872557	0	0.239367	0.1029	0	0.627381	0.252443	0.150013	0.640851	1.3956	0	0.215069	0.0436884	0	0.160425	0	0.0758687	0.0914342
TMED6	18.5115	0.448676	1.69811	0.114483	14.182	13.6939	3.53439	61.2683	3.21088	0.357323	39.6775	0.109067	0.551174	0.535355	0.958399	0.197705	0.48956	0.430831	0.366652	0.172575	0.217348	0.635842	0.568513	0.127022	0.40027	0.465875	0.272532	0.466623	0.445947	0.349858	0.500459	0.411048	0.283081	0.404473	2.60288	1.50352	0.488299	0.548074	0.314937	0.453439	0.966433	0.524624	0.484552	0.161068	0.378537	0.230007	0.286581	0.271939	0.589916
RPL30P13	0.0561802	0.107012	0.138627	0.139255	0	0.0498413	0.0589734	0.0613985	0	0.111446	0.0457035	0.0442222	0	0	0	0	0.116763	0.205511	0.0362592	0.0608455	0.0568555	0.30937	0.0768364	0.0429186	0.113228	0.0385497	0.0613892	0.0378394	0.0322881	0.0383388	0.0966267	0.0724623	0	0.0496962	0.47	0.136228	0.156304	0.0419287	0.031145	0.193528	0.16557	0.0506461	0.119071	0.0362815	0.0326556	0	0.140845	0.0315029	0
AC002470.1	0.494955	0.612811	0.0407107	0.572531	0.465939	0.219554	0.311738	0.162279	0.758331	0.466381	0.322123	1.24673	1.14606	0.657377	0.438916	0.353116	0.282891	1.62952	1.56529	0.455648	0.375678	0.13628	0.541551	2.76026	2.16136	0.441516	0.513805	0.666739	0.0853387	1.72262	0.63847	0.893763	1.19506	1.09457	0.978725	0.0600091	3.48855	0.369397	2.93599	3.87888	0.923841	0.981638	1.31128	1.21465	4.66074	3.02239	2.10947	1.55425	0.635526
NBPF11	1.38075	0.666902	2.74727	0.719807	3.60962	1.42911	2.12923	1.75331	1.52784	1.50157	2.01652	1.27058	2.36367	1.94102	1.84246	0.355718	1.81235	2.69781	1.50858	0.785088	2.65994	4.03102	0.910486	1.13518	1.27214	1.17528	0.824435	1.75368	2.02355	1.13519	2.34936	0.799291	3.59635	1.4424	3.45787	1.02635	1.22257	5.49837	1.16641	1.86007	2.60948	1.51443	1.96139	1.58169	1.61471	1.45396	1.29809	1.05261	1.82177
CFAP36	7.35731	5.1743	5.46423	2.30436	6.42525	8.1701	8.50772	5.04144	3.45405	9.1149	6.79301	7.14803	7.95805	4.98719	6.06431	8.2541	5.4632	5.72688	9.34574	6.42476	6.66956	7.22346	7.04904	6.82225	12.1826	5.20919	5.78733	4.36557	4.91126	3.77989	7.061	3.97139	5.92242	7.28777	9.61294	8.40954	3.75558	14.3955	3.32111	13.3975	5.62212	7.91484	7.29425	6.38322	6.29973	5.37704	5.5237	5.20157	12.9823
ACAP2-IT1	0.198341	0.431769	1.35171	0.515041	0.94569	0.779258	0.594863	0.0928986	0.940586	0.758803	0.599312	0.802922	2.74208	2.77112	0.678412	0.370601	0.471113	0.345497	1.48127	0.352904	2.45171	1.5343	0.775045	0.779252	0.152283	1.08878	0.20125	1.60307	0.960782	1.95294	1.2427	0.621286	1.21038	0.852181	1.09902	1.47718	0.236495	2.30498	0.439821	0.341618	1.78144	0.357606	0.630556	0.548954	1.23523	1.44464	0.781384	0.476653	0.344667
AP000851.1	0	0.0399001	0.172293	0.184612	0	0	0	0	0.0089149	0	0.102245	0	0	0.0168613	0	0.0249073	0.188655	0.00851404	0	0.151244	7.45497	0.0897174	0.028649	0	0	0.929489	0.648533	0.0940578	0	0.0762394	0.0360279	0.0180121	0.121038	0.0988244	0	0.245502	0.453283	1.84474	0.139352	0.0240527	0.658497	0.0125892	0.207183	0	0.186697	0	0.00875252	0.00783073	0.896545
SNORD60	2.35551	3.81374	3.29364	1.75159	1.61267	0.208973	2.22536	1.02972	1.0526	0.934536	0.958121	4.44993	1.3985	1.70644	1.46217	0.420123	1.59107	1.86693	3.49661	1.53067	2.02625	4.53992	2.57726	2.69922	8.2288	2.58608	5.53391	4.12495	9.74712	4.34013	3.84877	1.51909	3.20825	1.45855	5.55351	3.85541	9.17487	2.10957	4.17868	5.27421	3.70239	5.30869	4.2435	2.73816	5.33978	1.95506	2.06686	1.45293	1.75102
TATDN2	2.70524	5.183	4.47039	3.86445	3.37812	2.87316	3.44379	3.03704	3.50548	3.31314	2.78591	4.64552	4.52678	3.96537	3.38841	4.05317	5.40552	3.89122	7.35985	3.81911	5.75958	2.72115	3.49834	3.95104	4.82287	5.00305	6.33581	6.5226	4.80344	4.2717	3.46701	3.95315	6.1084	6.59864	4.11755	4.20514	7.22714	5.30803	3.2387	4.03094	6.39056	3.99817	6.43263	6.00707	3.25302	3.74223	3.67034	3.43922	4.97949
IL1RAPL1	0.0639609	0.0203054	0.135906	0.0704626	0.123159	0.151317	0.0559508	0.0582516	0.0102079	0.348922	0.117075	0.0377601	0.0158227	0.0128712	0.0708991	0.0126755	0.0166167	0.0194978	0.199524	0.0490679	0.00809121	0	0.00728982	0.00814376	0.0286465	0.0694904	0.337808	0.15078	0	0.0218243	0.16043	0.0446864	0.0395982	0.0188596	0.0972896	0.0387736	0.0988621	0.0238678	0.0738717	0.0183608	0.377002	0	0.124264	0	0.00929456	0.0126398	0.010022	0.239106	0.295366
AL356056.1	0.00709645	0	0.0233477	0.00586336	0	0	0	0.0077556	0.00453026	0.00351935	0.0115461	0.0111719	0.00421327	0.00428417	0	0.0210951	0.014749	0.0216328	0.0045801	0.00768574	0.0107726	0	0.00970565	0.0162639	0.0143025	0	0.0193861	0.0430174	0.0040785	0	0.0122055	0	0.00439341	0	0.0161914	0.00430193	0.0263249	0.021185	0.0118023	0.0061114	0.111542	0	0	0	0.0206246	0.0210358	0.00889548	0.00397932	0
Y_RNA	0.394964	0	3.0862	0.163167	1.69004	0.1752	0.414601	0.215825	0.126069	0	0	0.310896	0.234496	0.238442	0	0	0.10261	0.240801	0.254913	0.106941	0.399711	0.181247	0.675229	0	0	0.135508	0	1.06409	0.226995	0.269533	0.509486	0	0.122261	0.873448	0.300386	0.119715	0	0.147386	0.109479	1.36056	1.94002	0	0	0	0.114789	0	0.123773	0	0
MYBPH	0	0.0103158	0.00890899	0.00894934	0	0	0	0	0	0.00537164	1.03976	0.0596816	0.0128616	0.019617	0	0.00643955	0.0450232	0.0198111	0.0699069	0	0.47683	0.029823	0.0444417	0.0579222	0	0.118917	0.0591785	0.539856	0.0249003	0	0.0372588	0.0209559	0.603516	0.0191626	0.0823772	0.0853593	0.0200901	11.1556	0.0180141	0.0652955	0.0638432	0	0.0803479	0.020985	0.0125919	0.00642146	0.0339433	0.0425159	0.0146396
LINC02528	0	0	0.196449	0	0.0291997	0	0	0	0	0.0338423	0.0555142	0.32229	0	0.0617953	0	0.202852	0.248197	0.0624066	0.550532	0.0554299	0	0.031315	0.0699975	0.0781972	0.0458444	0.351186	0.0559253	0.321734	0.0784381	0.0232843	0.146711	0	0	0.030182	0.155697	0	0	0.0509291	0	0	2.54741	0	1.26551	0.0440696	0.0793309	0.121369	0	0.28699	0.046116
AC018659.5	0	0.192954	0	0	0	0	0	0	0	0	0	0	0	0	0	0	0	0	0	0	0	0	0	0	0	0	0	0	0	0	0	0	0	0	0.0770419	0	0	0	0	0	0.0995138	0	0	0	0	0	0	0	0
SPDYE17	0.049938	0.0475608	0.0410746	0.0825214	0.277789	0.066455	0.0524208	0.0545764	0.0318796	0	0.101563	0.0393086	0.0296489	0.0150739	0.022142	0	0.0129736	0.106561	0.0322304	0.0540849	0.0884418	0.137498	0.119523	0.0572248	0.0503235	0.0685328	0	0.26908	0.0717514	0.357829	0.150308	0	0.0154583	0.0220872	0.151919	0.0908184	0.115781	0.0931748	0.0692111	0	0.294347	0.0225094	0.10584	0.0322502	0.0435408	0.251651	0	0	0.0168739
CSGALNACT2-DT	0.155267	0.110907	0.202206	0	0.14395	0.126269	0.108658	0.169689	0.15694	0.237422	0.199994	0.39721	0.391784	0.382754	0.0803179	0.230776	0.127736	0.646864	0.526106	0.175167	0.320814	0.130628	0.150418	0.3855	0.452012	0.266353	0.247426	0.48803	0.126417	0.0882984	0.189161	0.0917888	0.408535	0.343367	0.69868	0.219623	0.143994	0.675965	0.702957	0.724288	0.508436	0.326602	0.356502	0.233969	0.391089	0.475596	0.454135	0.355518	0.279809
AC009690.1	0.0759858	0.0468268	0.0955873	0.0332378	0.118581	0.111032	0.182988	0.00976986	0.168352	0.239403	0.119995	0.0809224	0.26803	0.175397	0.0277459	0.0159443	0.0162571	0.0381516	0.0807749	0.0193637	0.061067	0.0656369	0.0458489	0.0307318	0.00900852	0.0766764	0.0122105	0.201706	0.0796352	0.0396535	0.26907	0.0403563	0.0996201	0.0553543	0.231161	0.0216768	0.0455977	0.116756	0.0446027	0.0384931	0.162466	0.0483535	0.179994	0.132783	0.0701491	0.031799	0.0336173	0.0225577	0.0241651
NIBAN2	24.129	262.913	41.2735	665.845	37.5039	36.6192	54.5234	25.5117	74.6047	34.4056	28.4046	140.768	91.5515	114.645	211.028	125.218	59.5918	90.4596	103.906	97.5894	59.8786	29.7469	96.7724	135.944	46.2443	92.3074	137.436	49.8988	58.5407	209.101	64.7968	368.382	140.618	83.0528	31.6205	51.2938	224.736	52.3883	55.5152	40.9047	33.9728	121.105	32.3642	87.1215	100.799	84.1048	118.985	68.5207	57.4957
AL355377.1	0.0118274	0.0112644	0.116738	0.0586336	0.070853	0.167886	0.0496618	0.051704	0.0302017	0.129043	0.0577307	0.00930994	0.0561769	0.0214209	0.0629299	0.0421902	0	0.0865311	0.0763351	0.0320239	0.101741	0.0108551	0	0.018071	0.0238374	0.0486944	0.0452342	0.0398309	0.0747725	0.355138	0.0813698	0.122042	0.021967	0.0313871	0.188899	0.057359	0.0548436	0.0264813	0.00655684	0.030557	0.0929518	0.0106623	0.0376012	0.0229146	0.0412492	0.0280478	0.0889548	0.0198966	0.00799289
CNGA4	0.0721761	0	0.452665	0.00745434	0.115815	0.0960486	0.0662941	0.0493001	0.0921522	0.0939604	0.0440373	0.0426101	0.0160695	0.0217866	0.0160011	0.0321829	0.0937551	0.0275027	0.0407602	0	0.0547827	0.0331213	0.0802048	0.0344616	0.0242444	0.0557165	0.0640805	0.315986	0.0674072	0.0184706	0.0543107	0.0174552	0.0837829	0.0798074	0.198986	0.169546	0.033468	0.134667	0.0950303	0.341866	0.301343	0	0.00956081	0.0349588	0.0681744	0.0160462	0.0226184	0.0404726	0.0548732
AC108673.3	2.33441	1.16723	2.1601	0.723294	1.14873	1.76036	1.10272	1.40318	0.968664	1.33137	2.70619	1.88347	3.46494	2.64244	1.13856	0.0693934	0.333558	0.853945	0.941656	0.347637	1.68326	2.1425	1.317	1.42669	1.68591	2.00228	2.10446	1.022	1.40873	1.23462	2.00753	0.564557	2.56529	2.63286	3.15136	0.778328	1.40721	1.56801	0.35589	0.653372	2.29327	0.999619	3.09228	8.32936	1.08553	0.86498	1.20706	0.458156	0.749351
KATNAL2	0.343353	0.097324	0.494223	0.226278	0.517719	0.43516	0.44624	0.326107	1.68569	0.474351	0.778115	0.228443	1.46824	1.3893	1.30491	0.466588	0.218756	0.451068	0.546093	0.170439	0.258542	0.232594	0.299088	0.780664	0.963869	0.485228	0.243426	0.905771	0.671874	1.56767	0.826064	0.387506	1.33362	0.141015	0.917077	0.334517	0.382869	1.51006	0.167687	2.06281	1.03198	0.0405339	0.346532	0.195342	0.798318	0.705186	0.732701	0.217748	0.0856323
AKT1S1	6.19202	14.8	13.3226	10.5222	8.26802	8.02086	9.12202	7.41893	17.4889	8.12238	8.64687	14.0186	24.2895	22.6142	14.1006	8.77275	12.207	13.7439	8.33368	8.04229	10.593	10.6998	9.97879	19.7181	14.927	14.1612	14.8933	9.5599	17.8327	17.4535	15.9602	16.2149	18.1188	15.5127	14.5192	10.6268	18.2925	18.1442	11.6055	15.5221	12.437	15.8399	13.64	12.9957	14.6643	16.5871	10.1689	9.5604	8.00519
SMLR1	0.0544805	0	0.716975	0	0.0266424	0.0414286	0.00816989	0.00850584	0.0993699	0.0077196	0.0569838	0.0306316	0.00924169	0.00469861	0.0207052	0.00925429	0.0161757	0	0.00502316	0.00421461	0.0196912	0.0500017	0.0159668	0	0	0	0.00425228	0.0471787	0.0581495	0.00531126	0.0133862	0.0250964	0	0.0137693	0.0651115	0.198159	0	0.0232344	0	0.0134052	0.405226	0.0280651	0.0164954	0	0.00452395	0	0	0.00436426	0.0262983
TMEM131L	1.90217	5.22806	2.13051	4.31065	4.03303	6.1153	2.76077	2.84755	0.841428	10.2418	4.42837	2.36389	4.74979	9.46004	1.7546	10.6271	4.2696	3.99932	4.10343	4.23617	8.5899	1.1676	1.96789	2.73575	3.67961	5.57974	2.16876	6.81783	0.696005	4.52869	4.42614	2.05309	4.86956	1.84223	5.36106	5.09073	6.57696	20.7787	8.23099	3.98734	9.25309	1.12481	6.70192	1.89597	2.35709	3.94335	5.69454	7.40814	2.21754
AL591212.1	0.0317898	0.060553	0.41836	0.026266	0	0.0282029	0.0667407	0	0.0608822	0.0630622	0.0775844	0	0.0754963	0.0383834	0.0281906	0.0566995	0	0.0193816	0.0615521	0	0	0.262587	0.0217391	0.0971425	0.106784	0	0.052106	0.128469	0	0.0867765	0.0273383	0	0.0393621	0.0281208	0.265951	0.0578137	0	0.047451	0.035247	0.0547541	0.405984	0.0573166	0	0.04106	0.0739132	0.0376934	0	0	0.0429666
KRT17P4	0	0.0251283	0.0325521	0	0.0112898	0	0.03462	0	0	0	0.016098	0.0259604	0.0313294	0.00796417	0	0	0	0.00804295	0.0085143	0.0035719	0	0.0484304	0.0360851	0.0403122	0.0265879	0	0.0216229	0	0.0227455	0.0225066	0.0226897	0.0170154	0.0122509	0.00583477	0	0.00799717	0.0122343	0	0.0109701	0.00568047	0.0323991	0.00594631	0	0.00425977	0.00383406	0.0195525	0.0124024	0	0
ZSCAN12	0.750719	0.420179	0.854517	0.65261	1.41281	1.39831	0.881414	0.960431	1.79206	1.81389	1.04488	0.50691	3.23406	2.21452	0.836098	1.09148	0.713581	0.379607	1.38237	0.618465	2.00017	0.963298	0.450112	0.396835	0.516294	1.28416	0.973894	1.00888	1.00605	1.01248	2.10813	0.438255	0.759932	0.321022	3.06311	1.63919	0.791904	2.75095	1.31758	4.52559	3.22957	0.663939	1.248	0.317085	1.6917	1.17067	0.869677	1.28484	1.71435
C21orf58	0.272202	0.409886	1.08314	0.455886	0.516266	0.34918	1.02324	0.329646	0.997999	0.26269	1.13713	2.14264	3.71704	2.76252	1.41894	1.35369	1.72778	1.0361	1.91825	0.573676	3.449	1.15459	1.05145	2.59091	2.08322	1.06767	0.844088	4.13996	1.58766	2.13119	1.26849	0.763861	1.83095	1.22671	6.06793	2.63126	0.961999	6.39651	1.80063	2.87954	1.80318	1.34964	0.935538	0.87182	1.86659	1.32154	1.6484	0.897256	1.36224
SSBL5P	0.0163741	0.0623787	0.296295	0.0405868	0.0140129	0.0145266	0.0515647	0.017895	0.0627179	0.0649636	0.0932443	0.193333	0.0583295	0.118622	0.0871216	0.058409	0.229712	0.219625	0.179656	0.124137	0.0911402	0.180336	0.0559863	0.0625447	0.0550018	0.0449424	0.0805155	0.121314	0.0941061	0.111741	0.183057	0.0105598	0.111509	0.115874	0.136985	0.228301	0.136668	0.183306	0.063542	0.253823	0.772107	0.0738059	0.156168	0.063447	0.114213	0.0291224	0.0615755	0.0642723	0.121721
CCDC102B	0.228939	0.131466	0.227074	0.0556348	0.607944	0.546598	0.279197	0.334832	0.137554	0.995128	0.440963	0.458473	0.871517	0.813012	0.164206	0.726587	0.696234	0.361264	0.62363	0.871472	0.470196	0.945532	0.455858	0.293209	0.522482	1.10427	0.336621	0.578244	0.255414	0.232053	0.75857	0.38214	0.396027	0.0893453	0.535154	0.738825	0.115526	0.500025	0.701784	1.09018	0.773935	0.0819479	2.00154	0.304397	0.193741	0.500994	0.217343	0.604127	0.243449
INTS5	5.05878	12.9632	10.7645	12.6868	7.25793	6.44159	9.32739	5.61322	18.1875	7.62974	5.9407	11.7399	12.2365	10.9406	6.54961	10.3991	24.4636	9.98566	8.36987	11.1318	10.2121	4.31517	15.6283	12.2122	10.9953	13.1907	13.9139	8.43801	31.4137	13.4109	7.99451	11.5836	9.77519	16.5362	7.12449	9.51031	17.1102	11.131	16.7575	11.773	10.8689	16.3908	11.8192	20.6089	9.95272	10.8462	8.4637	8.83716	12.4963
MIR6761	0	0	2.01009	0	1.16191	0	0.855115	0	0.520036	0.134664	0.2209	0.213741	0.161216	0.163929	0.722383	0	0.282177	0	0.525758	0.294086	0.137401	1.99372	0.92844	0.20744	0	0	0	0.365781	0	0	0.700543	0.175117	0.168109	0.480396	0.206515	0.493825	0	0	0	0	1.33376	0.489579	0	1.22752	0	0.482947	0	0.304528	0
AC106760.1	0	0	0	0	0	0	0	0	0	0	0	0	0	0	0	0	0	0	0	0	0	0	0	0	0	0	0	0	0	0	0	0	0	0	0	0	0	0	0	0	0	0	0	0	0	0	0	0	0
AC090510.2	0.186493	0.384834	0.357918	0.359539	0.585201	0.386052	0.261021	0.203816	0.0396848	0.339122	0.531003	0.171264	0.166086	0.168881	0.220505	0.203271	0.0969001	0.0758007	0.501518	0.185148	0.251646	0.228216	0.361339	0.284941	0.29234	0.277264	0.271713	0.29309	0.571638	0.254535	0.320757	0.320724	0.230916	0.247454	0.756456	0.716007	0.288256	0.510343	0.258469	0.455051	0.519085	0.448327	0.4282	0.281023	0.234871	0.33169	0.0389619	0.278869	0.126031
MAPRE1	13.8711	29.041	40.0393	19.9287	21.1264	42.704	24.9825	16.023	40.3118	46.8083	17.9968	47.9809	52.9531	50.7484	48.0854	52.5025	66.7439	52.5819	58.7614	49.9851	52.5117	42.892	43.1057	65.9777	53.2538	43.6982	64.5546	44.1781	36.7545	43.2454	42.7986	36.6428	47.9078	79.0407	42.4645	86.5051	52.3133	64.634	48.8454	83.549	70.9742	56.1536	46.31	56.3812	47.3283	67.0522	64.9068	59.141	91.0854
AL691442.1	0	0	0	0	0	0	0	0	0	0	0	0	0.0222794	0.0113272	0	0	0	0.0114392	0	0.0101604	0.0094941	0	0	0	0.012605	0	0.0102512	0	0.0323501	0	0	0	0	0	0	0	0.034801	0	0.0208032	0.0161583	0	0.0169145	0.0596495	0	0	0.0333706	0.0117596	0	0
FABP5	11.1732	372.849	6.01575	395.898	11.1409	5.59509	20.1572	5.38025	12.5109	4.78956	10.3377	97.9449	51.0017	127.883	235.1	230.269	15.3476	132.138	38.1036	32.424	38.6855	58.9621	4.19045	1738.26	38.4168	460.054	441.839	95.9616	17.3548	255.083	19.7515	218.405	124.477	115.556	4.98261	30.3399	233.298	39.3266	329.015	9.76816	128.839	5.11689	6.95264	4.74765	684.027	126.282	693.454	106.548	5.4452
CDH17	0.120281	1.44149	138.485	0.641836	0.227318	1.14268	0.0368263	0.0328634	64.5287	0.412588	0.786882	0.0433947	0.377893	0.111948	56.4381	0.0208572	14.0384	0.779162	0.190842	0.865749	0.943384	208.744	91.8183	0.0306294	0.215484	1.43748	0.202627	0.394942	21.7352	0.153905	8.85691	53.1811	0.412666	2.61564	154.774	57.1293	0.218449	0.669526	0.327849	0.526558	1.06345	102.925	1.86948	2.56986	0.265096	0.0148561	0.603096	0.441219	0.379331
TENT4A	3.19626	8.64053	6.17869	4.89247	6.28034	6.96198	7.22075	3.06062	4.09291	8.01536	6.15403	5.96348	14.1094	16.5154	7.58398	10.8817	10.9398	13.002	7.90613	13.2507	18.8264	5.16476	9.04705	11.0715	8.02702	9.76599	4.08776	10.6167	8.60862	18.8695	10.8586	6.90584	10.1577	7.82526	10.1306	7.19745	8.81222	21.2215	10.1823	8.73169	11.5711	10.6014	8.11635	4.5543	7.20365	13.2555	7.66347	12.2903	8.02618
PSG3	0	0	0.083033	0	0	0.00497555	0	0.00612928	0	0	0.00912496	0	0.0099893	0.0101574	0.0646539	0.0533489	0	0	0	0.00607407	0.00567576	0.0205892	0	0	0	0.011545	0.00306418	0.00377742	0.238521	0.00765456	0.00482302	0	0	0.00992213	0.0511845	0.00339983	0.00520118	0	0	0.00482986	0.424233	0	0.0118866	0	0.0195596	0	0	0	0
AC107884.2	0.10664	0.135418	0.0584754	0	0.273787	0.189216	0.0746282	0.116546	0.136155	0	0.173507	0	0	0.0429196	0.0315222	0	0.240107	0.0650163	0	0	0.125909	0	0	0.0271558	0	0.0731744	0	0.095768	0.0817183	0.12129	0.244553	0.0229244	0.088028	0.503106	0.351451	0.150841	0.032966	0.106118	0	0.153063	0.139681	0.256362	0.0376696	0.160694	0.0619863	0.0421481	0	0.0199328	0
RAD18	0.786732	1.50923	2.47095	0.83509	0.944033	1.03825	2.11311	0.746595	2.53085	1.17744	1.15021	2.62917	2.3521	1.99448	2.61684	2.37029	4.63767	1.62161	3.54531	2.18322	3.13092	2.81114	5.19618	1.89931	2.79316	2.15552	3.60086	4.51445	5.87156	2.66532	1.88524	1.64128	3.09919	5.73834	1.87168	5.83171	3.8454	3.26175	2.29248	3.13446	4.16688	3.2963	1.94039	3.15152	2.27185	2.46156	2.34612	2.48681	4.38957
KRT16P5	0.11236	7.13411	0.400478	3.65157	0	0	0.589734	0	0	0	0	0.294815	0.0444734	1.78626	1.12924	11.6679	0	0.593699	0.169209	8.21414	0.0947591	0.446868	0.0256121	2.86124	1.73616	1.92749	0.920838	2.29559	0	1.58467	0.386507	1.25601	0.231874	2.28602	0	0.0227046	3.78604	0.251572	6.87266	0	4.01048	0.202585	0.0396902	0.193501	3.15671	3.08642	1.5493	0.651061	0.0506216
PPIAP25	0.14482	0.0689631	0.595582	0.059828	0	0	0.0760102	0	0.0693381	0.0179552	0	0.170993	0.0644864	0.109286	0.0642118	0.0645744	0.0752471	0.0882937	0.116835	0.0980288	0.0366402	0.132915	0.0742752	0.304245	0.170261	0.223588	0.237372	0.146312	0.0832316	0.148243	0.217947	0.116745	0	0.192159	0.082606	0.153635	0.402918	0.0810621	0	0	1.24484	0.293748	0.115101	0.0233814	0.147313	0.107322	0.204225	0.0203019	0.0244671
MBD5	1.01622	0.978226	2.68572	0.888041	1.45607	2.84245	1.52005	0.876879	2.11841	2.42936	1.39078	0.651945	1.6774	1.3627	1.68878	0.975095	1.08435	1.42933	1.93686	1.02979	1.51026	0.607618	1.21939	0.593181	0.618651	0.895475	0.958616	1.29644	0.581699	0.90359	1.25348	0.82844	1.40334	0.948341	2.06066	1.48478	0.691041	3.26858	1.03385	2.31695	1.59784	0.945592	2.11485	1.13574	1.38726	0.596819	0.792313	1.82182	0.823003
ATP5F1AP3	0.324332	0.407738	0.288109	0.300132	0.199845	0.103585	0.340457	0.212674	0.17392	0.147979	0.348281	0.275721	0.192561	0.109649	0.126549	0.100268	7.65079	0.363838	0.142342	0.133481	0.098469	0.178601	0.283892	0.188306	0.296331	0.0979219	0.0567046	0.122331	0.104385	0.141652	0.200819	0.0752993	0.240952	0.160663	0.335467	0.188748	0.252659	0.290468	0.093497	0.178759	0.917614	0.0818673	0.233716	0.117295	0.158359	0.0846039	0.235801	0.174594	0.113974
AC115989.1	0.312534	0.23151	0.714064	0.286919	0.53493	0.677771	0.400978	0.26566	0.221685	0.0861085	0.226001	0	0.969015	0.901465	0.0923829	0.103227	0.0902164	0.211717	0.313774	0.50773	0.0702867	0.127485	0.166229	0	0	0.309767	0.0379457	0.140335	0.45903	0.450259	0.149316	0.246346	0.795457	0.0921542	0.105642	0.484177	0.128819	0.285085	0.192513	0.149528	0.443482	0.0939158	0.0367998	0.0897048	0.36333	0.329399	0.0217647	0.253143	0.0938703
MAP3K3	3.3006	4.05512	3.07027	4.95954	6.1534	8.60564	4.80556	2.62404	6.18014	15.4574	4.15655	4.60647	5.20981	6.36433	2.7878	7.35241	4.34978	4.30568	7.10974	7.03496	4.08706	3.02339	4.1617	4.2848	3.57664	6.79442	1.98173	7.72362	3.39277	4.98983	6.34034	5.15941	5.49598	3.70409	4.75022	3.01972	2.38109	4.9577	4.36236	3.33044	5.58227	4.35499	10.3778	5.6793	6.58738	3.29293	3.12408	6.15918	5.5536
AC092100.1	0	0	0.210206	0	0	0	0	0	0	0	0	0.0100584	0.0151733	0.00771431	0	0	0	0	0	0	0	0.0117278	0	0	0	0.00876817	0.00698152	0.0172132	0	0	0	0	0	0	0.00971836	0.00774628	0.023701	0	0.00708396	0.0110045	0.564887	0	0	0.00825226	0.00742755	0.00757564	0	0	0
LINC00672	0.190134	0.125971	0.564355	0.0887934	0.756982	0.564713	0.425207	0.262002	0.348303	0.582159	0.430405	0.143157	0.215955	0.15471	0.219922	0.0638918	0.133154	0.171361	0.320123	0.0761019	0.376472	0.280722	0.260042	0.202089	0.0555367	0.334674	0.117431	0.272827	0.726913	0.24258	0.902857	0.186594	0.235424	0.204752	1.00594	0.340771	0.245328	0.394856	0.09624	0.26341	0.471018	1.74385	0.569424	0.629963	0.317139	0.112722	0.0621743	0.139066	0.268155
CLEC11A	1.3575	8.47978	0.853844	1.86937	3.54219	2.55035	0.99191	1.23633	0.348342	7.75533	1.71066	11.5551	5.74452	8.33997	0.814341	4.04326	5.18637	13.0232	6.31339	22.2697	10.8559	3.27355	3.07618	3.97539	14.6186	18.6481	4.79187	11.8056	1.49154	7.3385	3.61669	2.00842	3.43588	0.741687	4.39291	3.87261	3.32016	3.15861	22.1122	5.57027	6.28874	0.863846	21.7478	2.63864	3.62044	5.83087	6.31444	12.478	3.37276
AC090531.1	0	0	0.0504889	0.0253588	0.013133	0.0272288	0	0	0	0.372916	0	0.0120795	0	0.00926444	0	0	0	0	0.0396175	0	0	0	0	0.0117234	0	0.0421203	0	0.010336	0	0	0.013197	0	0	0	0	0.00930283	0	0.0229061	0	0	0.648246	0	0	0	0.00892006	0.00909791	0	0	0.0103707
RPL26P15	0	0.0505979	0.0436976	0	0	0	0.167305	0	0.0339154	0	0.216098	0.0418188	0.0315423	0.0641462	0	0.0315853	0	0.0323904	0	0.143847	0	0.0975189	0.0363302	0	0	0	0.0290264	0.0357829	0	0.0362551	0.0456876	0	0.0328909	0.0469953	0.0404051	0.096618	0	0.0792999	0.117809	0.0457524	0.835051	0	0	0.0686193	0.0926426	0.0944897	0.0332976	0.0595816	0
EVA1C	3.1035	8.78174	2.04657	2.60876	4.95063	7.82168	3.52654	4.11332	5.01757	15.8167	3.90952	11.7939	3.09855	2.07154	2.19453	2.76366	0.403721	5.83524	6.20039	1.70736	2.07038	1.46747	3.59039	9.0959	3.27682	4.33617	3.41089	4.63137	1.55392	11.647	6.77079	3.36862	5.00782	1.43821	1.58494	4.02411	4.10693	7.24363	1.29225	1.75989	4.0989	1.82605	7.96747	6.181	4.64173	5.69818	5.87482	3.86338	0.986441
B3GALT5-AS1	0.00777055	0.125811	0.236481	0.166929	0.0465501	0.0758317	0.0407845	0.0424616	0.272833	0	0.158037	0.0183498	0.083043	0.0938227	1.64	0	0.702526	0.165814	0.105319	0.050495	0.0629116	0.16403	0.0159414	0.0237451	0.0156611	0.543864	0.0169821	0.0680387	0.174171	0.201507	1.16943	0.0200452	0.495507	0.18559	1.65475	0.0188423	1.02331	2.12836	0.0603094	0.00669193	0.0687025	0.0210153	0.10705	0.336224	0.298106	0.0691022	0.180199	0.135077	0.0157539
NOTCH1	2.15097	11.679	5.88053	12.6662	4.96524	10.5965	4.64878	1.91824	23.6113	21.1816	3.13911	16.6308	55.4238	51.7189	17.3144	48.4877	15.0504	35.5575	15.8545	43.8401	21.3567	7.69862	18.3439	43.2545	10.9343	16.2708	14.6895	22.7896	21.0589	39.5422	10.5303	20.7937	21.7024	14.5636	14.6193	43.8169	11.7431	8.12114	15.8386	5.34929	19.8749	20.174	23.6268	7.36855	8.43455	24.791	18.1062	31.1858	17.3163
LINC01230	0.00648018	0	0.101271	0	0	0.00574901	0	0	0	0.00642746	0	0.0204035	0	0	0	0.00385263	0.00673408	0.00790166	0.00418236	0	0.00327904	0	0.0044314	0.0049505	0.00870695	0	0.00354051	0.0349171	0	0	0.0167183	0	0.0120356	0	0	0.00392834	0.0120194	0	0.00359246	0	0.190979	0	0.0343359	0	0.00376671	0.00384181	0.00406149	0.0072675	0.00437926
Y_RNA	0	0	3.50273	0	0	0.17173	0.203196	0.211551	0	0	0.47242	0.457109	1.37912	0.233721	0	0	0.100578	0.118016	0.49973	0	0	0.177658	0.529486	0	1.04035	0.132825	0.211519	0.391132	0.11125	0	0.166466	0.249672	0.11984	0.342461	0	0.234689	1.9747	1.3002	0.321934	0.166702	3.42288	0	0.205131	0	0.225033	0	0.363966	0.21709	0
TERF1P1	0.0165544	0	0	0	0.0141672	0	0	0.018092	0	0	0.0134672	0.0260615	0	0	0.0146801	0	0	0.0100928	0.0106843	0	0	0	0.022641	0	0.0111214	0.0113593	0	0	0	0.0112971	0	0	0.0102488	0	0	0.0200708	0.0153525	0	0	0.0142565	0	0.0149237	0	0	0	0	0.0103755	0	0.033562
RPL21P10	0.398994	0.570001	1.18144	0.527463	0.88779	0.530962	0.628248	0.697687	0.993374	0.573834	0.714094	0.533916	0.568534	0.626276	0.459966	0.355818	0.393896	0.510842	0.643785	0.47534	0.504737	0.695767	0.51841	0.548657	0.589709	0.739211	0.501387	0.752463	0.38983	0.599024	0.789183	1.08072	0.222315	0.741183	1.15311	0.556309	1.3691	0.684892	0.398147	0.549776	1.56785	0.467598	0.97249	0.438043	0.602996	0.2602	0.575165	0.425097	0.539275
AC104986.1	0.134523	0.298946	0.663883	0.407544	0.690747	0.875195	0.329494	0.343043	0.944652	0.400286	1.13085	0.705933	0.851931	0.839197	0.159057	0.266592	0.419382	0.929514	1.47598	0.388518	0.47649	1.76965	0.214648	0.239793	0.331373	0.799995	0.269493	1.4497	0.489654	0.856819	0.57843	0.0867554	1.13821	0.55532	2.38724	0.652393	0.291099	1.50597	0.323165	1.27435	2.07039	0.323392	0.332633	0.695007	1.04258	0.584854	0.0843132	0.754336	0.36364
ATP2C2-AS1	0.15651	0.900569	0.708024	0.177808	0.223235	0.150422	0.164292	0.14254	0.603644	0.0646819	0.212206	0.323392	0.135512	0.259837	1.1855	0.329549	0.542141	0.186866	0.303039	0.264854	0.300283	1.209	0.392435	0.383604	0.0131432	0.510122	0.623516	0.913597	0.374792	0.493979	0.998239	0.626637	0.565223	0.178827	1.1804	0.312306	0.199577	0.175211	0.571206	0.51106	0.55735	0.52322	0.0276428	0.290591	1.88392	0.177843	0.343328	0.193809	0.625797
AC136604.2	0.261946	0.113399	1.19479	0.0196755	0.142655	0.316896	0.149984	0.338327	0.182424	0.212576	0.329332	0.187446	1.27245	0.991961	0.105586	0.169891	0.197971	0.0871108	0.292017	0.0902677	0.192796	0.262268	0.358258	0.491185	0.879895	0.408505	0.130106	0.737798	0.0136861	0.276263	0.245745	0.261076	0.235885	0.315973	0.325997	0.144358	0.176675	0.977484	0.290434	0.307617	0.959138	0.493754	0.227119	0.169166	0.249153	0.0988248	0.417903	0.160239	0.402322
AC023813.3	0	0.0345455	1.13371	0.0299695	0.0310416	0	0	0	0.162089	0	0	0.142758	0.129212	0.262773	0.0321655	0.107824	0.0376934	0.0663432	0.0234104	0.432127	0.128479	0.399484	0.0496087	0.11084	0.0731044	0.149335	0.277447	0.488612	0.0208465	0.173271	0.155965	0.0233923	0.0224561	0.0962575	0.137932	0.087954	0.100916	0.0270708	0.382061	0.124949	2.24488	0.0653984	0.0384383	0.140549	0.0843351	0.215041	0.431942	0.162716	0.0245125
AC011499.1	0.0673002	0.0320483	0.0276777	0.111212	0	0	0.0353232	0.110327	0.12889	0	0.0273749	0.158926	0.119872	0.0812592	0.0298403	0.100029	0.349686	0.246189	0.152026	0.0182222	0.136218	0.185303	0.0690337	0.102827	0.452132	0.11545	0.0735403	0.135987	0.193395	0.137782	0.0578762	0.0868051	0.124997	0.119066	0.179146	0.0611969	0.187242	0	0.522335	0.0579583	0.0661142	0.0910062	0.142639	0.0869257	0.156477	0.0199496	0.168723	0.0188692	0.0909621
Telomerase-vert	0	0	0	0	0	0	0	0	0	0	0	0	0	0	0	0	0	0	0	0	0	0	0	0	0	0	0	0	0	0	0	0	0	0	0	0	0	0	0	0	0	0	0	0	0	0	0	0	0
ATP5PB	44.7187	41.8029	65.6158	34.9333	49.0766	28.696	47.9188	32.1669	27.297	23.6706	35.646	32.8439	21.6711	24.7467	66.4789	33.3275	52.8247	30.0722	39.3316	31.874	31.4799	33.9032	63.3383	28.1186	96.4486	36.324	51.2931	27.4728	42.4773	25.335	41.3443	40.5759	44.537	33.5508	26.9208	54.0916	31.9911	35.9755	22.3497	28.3236	40.9557	29.6283	30.3272	47.3091	46.6458	26.5254	41.299	39.9245	41.0583
AP000892.4	0.256956	2.31789	0.46497	0.852263	0.747668	6.46765	1.07122	0.328965	0.276519	19.854	0.358351	0.366963	0.198327	0.135182	0.32552	0.157132	0.463478	0.843731	0.957144	1.01577	0.941734	0.512093	0.474435	0.266408	0.828608	0.440796	0.174486	0.882653	0.464134	0.182869	0.950192	0.156244	0.659053	0.142874	0.907333	0.500687	0.180428	0.906812	0.712253	0.632253	0.238004	0.241572	1.94501	0.440936	0.245377	0.13928	0.133441	6.70626	0.282801
HDGFL3P1	0	0	0	0	0.0374305	0	0	0	0	0	0	0.017214	0	0.0132023	0	0	0.0113628	0	0.0423429	0.0118424	0.0110658	0	0	0	0.0146918	0	0.0119482	0.0589177	0	0	0.0188065	0	0.013539	0.0386896	0.0665284	0	0.0405622	0.0163212	0.0242471	0	0.1289	0	0	0.014123	0.0127116	0	0	0.0245258	0
AL591438.1	0	0	0	0.027803	0	0	0	0	0	0.0166882	0	0.0264877	0	0	0	0	0	0	0	0	0.0170273	0	0	0.0257068	0.0226066	0	0	0.0906582	0	0	0	0.0217013	0	0	0.0255922	0	0	0	0	0.0289792	0.330571	0	0	0.0217314	0	0	0	0	0
FANK1	1.06882	0.429185	1.0692	0.840138	0.969078	0.604812	1.33422	0.467238	0.652811	0.217755	1.0857	0.522983	0.487078	0.401103	1.07077	0.408742	0.369231	0.609368	0.85389	0.72583	0.613918	1.0923	0.572867	0.582597	0.714165	0.824581	1.10795	0.824952	0.185943	0.615052	0.68067	0.760084	0.608054	0.367963	1.53788	0.129585	0.610806	0.797686	0.711033	2.36334	0.822959	0.770827	0.569385	0.443998	0.856341	0.65763	0.637299	0.592858	1.28452
MIR3124	0	0	0	0	0	0	0	0	0	0	0	0	0	0	0	0	0	0	0	0	0	0	0	0	0	0	0	0	0	0	0	0	0	0	0	0	0	0	0	0	0	0	0	0	0	0	0	0	0
RNA5SP524	0	0	0	0	0	0	0	0	0	0	0	0	0	0	0	0	0	0	0	0	0	0	0	0	0	0	0	0	0	0	0	0	0	0	0	0	0	0	0	0	0.331141	0	0	0	0	0	0	0	0
AC254562.2	0	0.0837483	0.144654	0.0726547	0.200677	0.156025	0.123075	0	0.0187119	0	0.0476906	0.18458	0.556884	0.530865	0.0779784	0.0522791	0.0761497	0.142964	0.283767	0.111109	0.177982	0	0.0400885	0.201531	0.0393836	0.181016	0.0480437	0.197423	0.0505379	0.120017	0.378104	0.0378064	0.381081	0.103714	0.468142	0.213226	0	0.131255	0.0487487	0.0252427	0.172769	0.0792722	0.248495	0.0946473	0.0511131	0.0521322	0.0918555	0.0328726	0.0198085
AC009126.1	0.408591	0.499275	0.64678	0.535055	0.666354	1.21058	0.420814	0.36229	0.329739	0.634663	0.589532	0.4794	0.453134	0.507301	0.485387	0.187918	0.456646	0.446517	0.308489	0.233785	0.339384	0.438681	0.126526	0.54772	0.585249	0.481385	0.492808	0.534824	0.212674	0.431402	0.404415	0.437517	0.529782	0.606936	0.703585	0.182264	0.536217	0.575362	0.752196	4.26234	0.66646	0.444791	0.857815	0.174254	0.716981	0.452477	0.285078	0.345837	0.203185
AC097724.1	0	0.305963	1.88741	0	0.0392757	0.122146	0.240877	0.100313	0.908231	0.113801	0.112006	0.108376	0.0817434	0.471008	0.244186	0.0818549	0.0238459	0.167882	0.236961	0.0497048	0.0232227	0.168483	0.0313839	0.175301	0.030832	0	0.0250745	0.0618221	0.0263762	0.156595	0.118402	0.118389	0.113651	0.121791	0.17452	0.111285	0	0.308264	0.0763271	0	1.08204	0.455102	0	0.563129	0.0533528	0.108833	0	0.128674	0.434205
LINC02110	0	0	0.0589037	0	0	0	0	0	0	0.0177579	0	0	0	0	0	0	0	0.0436617	0	0.0193903	0	0	0	0	0	0	0	0.0482348	0	0.0244357	0	0	0	0	0.0272328	0	0	0	0.0397013	0	0.211057	0	0	0	0	0.0212285	0	0	0
CCL1	0	0	0.108654	0	0.0282626	0	0	0.0360924	0	0	0	0.363937	0.0392147	0.0199373	0	0.33378	0.0343188	0.0604037	0	0	0.100265	0.0303099	0.0451673	0.0252292	0.0665596	0.022661	0.0541304	0.0444868	0.0379604	0.0676109	0.0568008	0.0212981	0	0	0	0.0200199	0.0306272	0	0	0.0284407	0.486643	0	0.174985	0.0639829	0.0575886	0	0	0	0
BZW1P1	0.0473001	0.19521	0.103747	0.117244	0.0404793	0.0139877	0.0331012	0.0516936	0.0402608	0.0625537	0.0769588	0.0372323	0.486769	0.333146	0.111853	0.149979	0.180229	0.297991	0.132287	0.21345	0.0957373	0.0868233	0.086255	0.108404	0.0529614	0.0108188	0.0775287	0.127433	0.018123	0.139875	0.135589	0.0406724	0.136656	0.181311	0.059956	0.420548	0.116976	0.188273	0.0961476	0.122203	0.433688	0.142136	0.150375	0.0712755	0.100811	0.0467368	0.0889369	0.061888	0.0745852
AL590560.4	0.0424093	0	0.383705	0	0	0.0752485	0.311625	0	0.0270734	0.420643	0.172503	0.066765	0	0.0512056	0.0376078	0.0252134	0	0.0775683	0.082114	0.0229655	0.0858382	0.116769	0	0.388781	0	0.349205	0.0463415	0.114257	0.414352	0.318353	0.948241	0.0820506	0.236301	0.112544	0.16127	0.102836	0.117991	0.379814	0.0235107	0.0730451	0.874901	0.0764636	0.089884	0.0273882	0.271162	0.150856	0.292383	0.118905	0.11464
RNF151	0.0599715	0.0190389	0.0822123	0	0.0171078	0.0177349	0.0419688	0	0.0127616	0	0	0.031471	0.035606	0.0241368	0.0531816	0	0.0415475	0.0853145	0.0258041	0.0108253	0.0303462	0.110083	0.0820217	0.0763582	0	0.0137171	0.032766	0.107715	0.241269	0.0545681	0.103147	0.0386762	0	0	0.0304071	0.0969473	0	0.0596776	0.0664936	0.0172156	0.648061	0.0720853	0.190659	0.0258199	0.0116198	0.0355544	0.0626458	0	0.0270189
RNU6-1276P	0	0	0	0	0	0	0	0	0	0	0	0	0	0	0	0	0	0	0	0	0	0	0	0	0	0	0.205418	0	0	0	0	0	0	0	0	0	0	0	0	0	0.738699	0	0	0	0	0	0	0	0
AL133351.3	0	0	0.30341	0	0	0	0	0	0	0	0	0	0	0	0.163558	0	0	0	0	0	0	0	0	0	0	0	0.100771	0	0	0.251734	0	0	0	0	0	0	0	0	0	0	1.63071	0	0	0	0	0	0	0	0
COX5AP2	0.297727	0.330813	0.530582	0.450988	0.127397	0.0440223	0.312529	0.16269	0.0950319	0.147652	0.121103	0.156237	0.0589216	0	0.0880061	0	0.180479	0.181518	0.160129	0.0806125	0.0502175	0.182167	0.135731	0.303262	0.333361	0.102147	0.108444	0.167108	0.0855553	0.169313	0.213363	0.0640023	0.122882	0.438941	0.226433	0.240646	0.184074	0.0370334	0.110035	0.0854665	0.389973	0.357865	0.210338	0.160228	0.144215	0.147091	0.217702	0	0.167668
AC068946.1	0.0210223	0.116125	0.376946	0.0868471	0.0827576	0.0447607	0.286877	0.0413549	0.0402608	0.0625537	0.0513058	0.0330953	0.0873687	0.109145	0.100668	0.0774893	0.0611686	0.0871545	0.0569854	0.0910719	0.114885	0.169788	0.201262	0.0417556	0.0451937	0.112515	0.0275657	0.10761	0.253722	0.088946	0.169938	0.138286	0.161385	0.267782	0.0959296	0.127439	0.0779841	0.122378	0.139851	0.101383	0.0784768	0.0985476	0.124755	0.317685	0.114863	0.0648084	0.0737847	0.0542257	0.0653509
MAGEA8-AS1	0.123219	0	0.168915	0.0678721	0	0	0	0.089776	0	0.142586	0.10024	0.0646611	0.0731569	0.024796	0.109268	0	0	0	0.0265088	0.133451	0.0623499	0	0	0.0627549	0.0275933	0.197284	0.157084	0.359633	0.0236056	0.196204	0.0353215	0	0.101713	0	0.0624752	0.0497975	0.114273	0.122615	0.0227699	1.69784	0.806982	0	0	0.0265251	0.0238743	0	0.0257427	0.0230316	0
AC005786.4	0.0286667	0	0.165051	0	0	0.0508644	0	0	0.0366008	0.0426502	0.0699625	0.022565	0	0.0346126	0.0508422	0.0170431	0.014895	0	0.0370035	0.0465709	0.0725282	0.0789302	0.0392068	0	0.0770348	0.0590116	0.0626494	0.0965403	0.0329509	0.0195629	0.0246525	0.110925	0.124233	0.0760745	0.327033	0.0695121	0	0.128368	0.0635686	0.222188	0.450584	0	0	0.0185131	0.033326	0.0339904	0.017967	0.0160748	0.0581184
AC091564.5	0.0802904	0	0	0	0.309205	0.142462	0.168565	0.175496	0	0.27873	0.163294	0.0316003	0.0476697	0	0	0	0.104295	0.0244757	0.02591	0	0.0203139	0.14738	0	0	0	0.0275468	0	0	0.0230724	0	0	0.02589	0	0	0.030532	0.170355	0	0.389498	0.0222556	0.0345727	0.0394377	0	0	0	0	0.0238003	0	0	0
MIR3915	0	0	0	0	0	0	0	0	0	0	0	0	0	0	0	0	0	0	0	0	0	0	0	0	0	0	0	0	0	0	0	0	0	0	0	0	0	0	0	0.347153	1.18801	0	0	0	0	0	0	0	0
FRG2	0.00929658	0	0.0152931	0	0	0	0	0	0	0	0	0.0439068	0.0662343	0.123473	0	0.00552705	0.00483042	0	0.126002	0	0.00470416	0.00853232	0	0.0426125	0.0562101	0	0.00507928	0	0	0.0824749	0	0.0119909	0.0748217	0.00822362	0.127268	0.00563567	0.0172433	0	0.0154614	0.0560429	0.146124	0	0	0	0.0162113	0.0385807	0	0	0
SDCBP	23.1351	19.6605	36.5064	10.3487	34.1212	30.4387	42.4286	19.0458	47.7423	50.5165	17.9553	36.4345	24.4784	11.9857	31.4595	34.4688	41.6774	29.38	57.0855	32.7385	11.3691	31.9362	61.7802	24.5479	19.8006	34.3328	24.1356	31.0517	28.2694	40.277	55.7385	25.9056	29.3046	23.7769	23.343	40.5511	15.5585	16.3441	55.8142	51.737	41.7085	30.3584	40.7644	39.7831	26.8454	34.3016	21.6501	27.0083	22.8905
AC068254.1	0	0	0.199761	0	0	0.0359105	0	0	0	0	0	0	0.0240322	0.0488733	0	0	0	0	0	0.043839	0	0	0	0	0	0	0	0.0272631	0	0.027623	0.0348096	0.0261044	0	0	0.0615697	0	0	0.0302095	0.0448797	0	1.23269	0	0.042895	0	0	0	0	0.0907911	0
MIR491	0	0	0.87713	0	0.456312	0	0.373141	0	0.453849	0.0881438	0.289178	0	0.105523	0	0	0.528336	0	0	0.114711	0	0.089935	0.163123	0	0	0	0	0	0.11971	0.204296	0	0.152846	0	0.44014	0	0.540694	0.323231	0.16483	0.397941	0.394126	0	0.349203	0.160226	0	0.229563	0	0	0	0	0.240223
MIR218-1	0	0.338546	0	0	0	0	0	0	0	0.176288	0	0	0	0	0	0	0	0	0	0	0	0	0	0	0	0	0	0	0	0	0	0	0	0	0	0	0	0	0	0	0.523804	0	0.188348	0	0	0	0	0	0
PTEN	7.46689	7.20884	11.1084	9.06439	8.9439	9.79677	8.55789	7.87647	15.3041	13.778	8.75706	6.95436	6.97529	6.3913	8.09475	2.10899	10.3186	12.6883	7.67565	8.66433	8.28787	7.36079	12.1463	3.43359	8.46383	13.329	8.88739	10.8748	6.44385	6.79794	9.5469	5.83933	8.81374	8.51663	7.53909	10.3741	7.10513	9.95808	11.3347	9.39875	13.3037	11.699	11.6631	11.3008	10.3215	8.45998	8.9469	8.56586	9.01813
AP002856.3	0	0	0.025324	0	0	0	0	0	0	0	0	0	0	0	0	0	0	0	0	0	0	0	0	0	0	0	0	0.0207372	0	0	0	0	0	0	0	0	0	0	0	0	0.0302459	0	0.0652544	0	0	0	0	0	0
SFTA3	0	0	0.165567	0	0	0	0.0198096	0.00687474	0	0	0.0153521	0.0148546	2.07651	0.0303807	0	0	0	0.0153406	0	0.0102192	0.00954908	0	0	0	0.016904	0	0.00343685	0.0466052	0	0	0.0162288	0	0.00389442	0.00556444	1.95193	0	0.04667	0.0140841	0.00348728	0	0.414032	0	0	0	0.00365642	0.00372932	0	0	0
TMCO4	8.95552	2.60883	9.71031	3.74154	8.3781	6.00264	9.37041	8.24309	12.0991	5.01054	8.37612	5.92949	5.10801	6.11981	5.88455	3.34882	9.29137	4.99543	10.1157	2.41044	7.4355	4.4571	9.14497	5.01785	8.04459	7.55479	17.8933	5.79474	11.6603	6.92765	6.86373	11.3675	3.47829	10.1871	7.66194	7.52797	5.13437	9.23556	5.63044	6.30449	7.00215	8.55593	10.3489	6.41575	4.49913	3.15929	4.34646	3.59395	6.44643
CCDC200	0.265394	0.156471	2.42718	0.151407	0.935533	0.543776	0.756171	0.352198	0.609117	0.777169	0.375259	0.25367	0.386418	0.392921	0.207329	0.236675	0.341458	0.0963127	0.403749	0.307964	0.549958	0.678535	0.795085	0.362047	0.131599	0.637379	0.317621	1.12784	0.53385	0.27598	0.771639	0.301559	0.176042	0.0894338	0.74009	0.471161	0.275427	0.410288	0.592016	0.266648	0.980793	0.626611	1.84148	1.17119	0.661134	0.149848	0.114852	0.59882	0.862596
MIR4666A	0	0	0.61066	0	0	0	0	0	0	0	0	0.389603	0.146931	0.298808	0	0	0.128587	0.150882	0.319448	0	0.125226	0	0.169235	0	0.498776	0	0.270423	0.500054	0	0.675539	0.63847	0	0	0.218915	0	0	0	1.10819	0	21.5257	0.486232	0	0	0.159822	0.5754	0	1.24086	0	0
AP000295.1	0.0586521	0.0372401	0.0160807	0	0	0.0173448	0	0.0641	0.0124809	0.0678707	0.0318096	0.0615573	0.0232151	0.0236058	0.0173372	0.0116234	0.111742	0.0595983	0.0504728	0	0.0692499	0	0.106956	0.044807	0.0394033	0	0.0106817	0.0131681	0.101126	0.0667095	0	0.0252169	0.0242077	0	0.0446073	0	0	0.0145912	0	0.0168369	0.0576185	0.176249	0.0621548	0.0505038	0.13637	0.0579537	0.024507	0.010963	0.0264245
AC099684.2	0.0224721	0.0428047	0.942663	0.0185673	0.0769261	0.0996826	0	0.0491188	0.0286916	0.0334338	0.0182814	0.0353778	0.0400261	0	0.119567	0.0801613	0.0116763	0.0274015	0.043511	0.0121691	0.250164	0.0206247	0.0768364	0.0858372	0.0603882	0.0462597	0.0613892	0.2119	0.232474	0.398723	0.0386507	0.0289849	0.0278249	0.198785	0.974182	0.204342	0.229246	0.150943	0.074748	0.270939	0.662281	0	0.119071	0.101588	0.052249	0.0666134	0.126761	0	0.683392
MYG1P1	0	0	0.134006	0	0	0.0481799	0.0380051	0.019784	0.0693381	0.0269328	0.0589067	0	0.0214955	0.0109286	0.0481589	0	0.0188118	0.0220734	0.0817846	0	0	0.0830716	0	0.0138293	0	0.0496863	0	0.0609634	0.0416158	0.0370608	0.0155676	0.0116745	0.0336218	0	0.0275353	0	0.0167882	0.0270207	0.0100356	0	0.284536	0.0326386	0	0.0233814	0.0210447	0	0	0	0
ALPK2	0.532768	0.0118461	0.121062	0.106195	0.129508	0.090117	0.195849	0.0815609	0.00794032	0.025702	0.457025	0.163178	0.0369236	0.32539	0.0091916	0.19966	0.43839	0.165568	0.131119	1.0586	0.606305	0.0475651	0.197049	0.0776002	0.348172	0.321478	0.105334	0.403518	0.0476567	0.11176	0.126575	0.0240645	0.0205346	0.0586806	0.0488752	0.150802	0.148034	0.0526031	0.952717	0.0321349	0.47043	0.0149506	0.206502	0.0348081	0.056634	0.0602212	0.0714605	0.503339	0.0644431
DPH3P2	0	0	0.128646	0	0	0.0693791	0	0	0	0	0	0	0	0	0	0	0.0812669	0	0	0	0	0	0	0	0	0	0	0	0	0	0	0	0	0	0	0	0	0	0	0	0.614597	0	0	0	0	0	0	0	0
TOMM22P6	0	0	0.117952	0	0	0	0	0	0	0	0	0	0	0.0288579	0	0	0	0	0	0	0	0	0	0	0	0	0	0	0	0	0	0	0	0	0	0	0	0	0	0	0.281753	0	0	0	0	0	0	0	0
AC104850.1	0	0	0.540529	0	0	0.109316	0	0	0.104881	0.101847	0.0668269	0.0323305	0.0243856	0.049592	0.109268	0.0244189	0.0426822	0.0500826	0	0	0	0.0753928	0	0.0313774	0.0275933	0.0845502	0.0224406	0.331969	0	0.0560584	0.0353215	0.0264883	0.0254282	0	0.343613	0.0497975	0	0.0613075	0.0227699	0.176858	1.33152	0	0	0	0.119371	0.0243503	0.0514854	0	0.0555136
AC145207.9	0.180468	0.286462	1.38542	0.0497033	0.875183	0.426948	0.568323	0.657436	0.307221	0.0596666	0.734068	0.52087	1.03575	0.798965	0.800178	0	0.218796	0.220055	0.310602	0.358333	0.182637	1.98758	0.82274	0.459559	1.85903	1.486	0.690204	0.810345	0.656889	0.492624	0.672522	0.698314	0.372426	0.85141	2.79081	0.838743	0.39052	0.897919	0.266793	2.48668	0.650055	1.30153	0.191246	0.543887	0.874166	0.499293	0.0754063	0.236127	1.01633
LINC00570	0.0118489	0	0.136442	0	0.0304208	0.0315359	0	0.025899	0.0378208	0.0293813	0	0.00932687	0.0351744	0.00715327	0.210148	0	0.0430961	0	0	0	0.00599567	0.0108748	0.0486165	0.00905192	0.00796026	0	0	0.00798067	0.0408591	0.008086	0.0101897	0.0534904	0	0.0104814	0.0360463	0.0359146	0	0	0	0	0.232802	0.213635	0.0251131	0.114781	0.00688737	0.0210741	0	0.0132885	0.00800742
HCCAT5	0	0.0172568	0.312971	0.0299417	0.0465193	0.0642994	0.0190202	0.0198023	0	0.00898593	0.0147403	0	0.0430308	0.0546937	0	0.0107724	0	0.0110469	0.0584717	0.0294359	0.00916854	0.0166297	0	0.0138421	0	0	0	0.134244	0.0104136	0.0123651	0	0	0	0	0.0551217	0.0109841	0	0	0.0200898	0.358896	1.0502	0	0.0384027	0	0.0105321	0	0	0	0
AC124861.1	0	0	0.112453	0	0	0	0	0	0.0290929	0	0.0741483	0	0	0.192588	0.040413	0.0270942	0.0473583	0.250063	0.0882391	0.271464	0.368964	0	0	0.0348151	0	0	0.224092	0.0306949	0	0.0311	0.274339	0	0.0846423	0.0806259	0	0.16576	0	0.544193	0	0.0392469	0.134309	0.0410836	0.144883	0.0882934	0.0794696	0.0810541	0.028563	0.0255548	0.0307978
RPL19P16	0.498743	2.85001	0.355526	1.01647	0.284548	0.235983	0.383929	0.218027	0.445745	0.214363	0.568029	1.77972	0.454037	0.20073	0.324335	0.316283	1.27843	1.43928	0.515028	0.540159	0.286018	0.701871	0.522958	0.889028	0.737136	0.889791	0.435989	0.515079	0.439514	0.431116	1.00078	0.278758	0.349941	1.38236	0.505751	1.06828	1.63428	0.446669	0.221193	0.400879	1.01257	7.43361	1.47988	0.79449	1.31422	0.512515	0.666858	0.223735	0.651624
RNU2-41P	0	0	0.0903411	0	0	0	0	0	0	0	0	0	0	0.0663084	0	0	0	0	0	0	0	0	0	0	0	0.0753669	0	0.147956	0	0.0749545	0	0	0	0	0	0	0	0	0.12178	0	0.539499	0	0	0	0	0	0	0	0
C20orf96	1.85336	0.688834	5.34475	1.08313	3.13352	2.48642	2.89454	2.18607	3.36911	1.71498	2.73967	3.06008	5.40121	2.83815	3.36722	0.470311	4.95	1.46756	1.45875	1.61561	4.07723	10.7557	5.67239	1.67487	4.44141	1.84557	2.41419	1.99424	3.76058	3.06941	5.18969	1.80745	1.10544	6.6378	5.69838	3.44593	2.421	5.70152	4.19129	23.3673	3.39716	3.43328	3.95204	5.46638	3.25816	2.14395	3.42815	1.97081	2.63481
CYLC1	0	0	0.0226702	0	0	0	0	0	0	0	0	0	0	0.00554647	0	0	0	0	0	0	0	0	0	0	0	0	0	0.012376	0	0.00626969	0	0	0	0	0	0	0	0	0	0.00791208	0.162458	0	0	0	0	0	0	0	0
AC122108.1	0	0	0	0	0	0	0	0	0	0	0	0	0	0	0	0	0	0	0	0	0	0	0	0	0	0	0	0	0	0	0	0	0	0	0	0	0	0	0	0	0	0	0	0	0	0	0	0	0
AL023495.1	0	0	0.342855	0	0	0.00901964	0	0.0111111	0	0	0	0.0160055	0.0120723	0.0122755	0	0	0	0	0	0	0.010289	0	0.0139049	0.0155337	0	0.00697624	0.00555472	0.0821722	0	0.00693806	0.00874313	0.00655665	0.0125885	0.00899338	0	0	0.00942865	0.00758772	0.0225449	0	1.57804	0	0	0	0	0	0	0	0
AL645608.6	0	0.212194	0.22907	0.0460215	0.190672	0.197661	0	0	0.071116	0.193364	0.0453129	0.175377	0.49605	0.437144	0.0987874	0.0331151	0	0.101877	0.0718985	0.0301627	0.0281848	0.051121	0.304719	0.0425518	0.11226	0.0382202	0	0.150064	0.608231	0.152044	0	0	0.137936	0	0.169448	0	0.154968	0.166281	0.432303	5.08465	0.437747	0	0.295132	0.0719427	0.161883	0.033022	0.244372	0.124935	0
AC013401.2	0	0	0	0	0	0	0	0	0	0	0	0	0	0	0	0	0	0	0	0	0	0	0	0	0	0	0	0	0	0	0	0	0	0	0	0	0	0	0	0	0	0	0	0	0	0	0	0	0
DPP4	1.28803	0.0594771	23.0954	0.167695	1.93736	1.18771	1.1595	0.691037	23.8778	1.40724	1.15897	0.543804	0.660442	1.30777	10.5463	4.71758	8.33923	0.747209	0.884205	1.30622	1.42399	32.5626	9.84098	0.673879	0.936113	2.88714	3.17744	5.87294	6.58832	0.370238	8.27393	4.10297	0.461536	1.12556	30.4417	22.8471	0.412651	0.36995	3.08125	0.705879	2.08588	2.38916	2.47345	5.81515	0.900693	0.541472	3.94099	2.78398	16.9314
IQCA1	0.0523534	0.0280469	0.293355	0.118955	0.106409	0.275775	0.171739	0.0357601	0.00208885	0.194728	0.431227	2.08625	0.176785	0.161981	0.208917	1.58156	0.0374032	0.0778019	1.33679	5.16332	0.768248	0.138142	0.0738401	0.749908	0.237409	1.58514	0.137656	1.0843	0.0188055	2.80682	0.123811	0.643611	1.06554	0.0549943	0.0572367	0.0753755	0.157795	4.84256	2.64839	0.0929904	1.15076	0.0176986	0.273932	0.194408	1.15829	1.52086	1.81496	3.17607	0.0619151
AL355674.1	0	0	0	0	0	0	0	0	0	0	0	0	0.0358258	0	0	0.0179373	0	0	0.214198	0	0.061067	0	0	0	0.0810767	0	0	0	0	0.102947	0	0	0	0	0	0	0	0	0	0	0.0592783	0	0	0	0	0.0178869	0	0	0
FAM193B-DT	0.57821	0.240925	0.416137	0.209011	0.958733	0.0641211	0.341414	0.710906	0.13842	0.215064	0.764372	0.14223	0.300381	0.239985	0.480699	0.34376	0.337986	0.286424	0.513124	0.136987	0.0731449	0.199003	0.395402	1.07669	0.849732	0.669525	0.572588	1.24135	0.602314	0.147969	0.310777	0.675869	0.447462	0.159836	0.467236	0.175258	0.435687	2.8589	0.500853	1.36936	0.710025	0.358361	0.574444	0.303396	0.798221	0.0642739	0.543594	0.162115	0.268641
AC005019.2	0	0	0.0895862	0	0	0	0	0	0	0	0	0	0	0	0	0	0	0	0	0	0	0.449836	0	0	0	0	0	0.0366799	0	0	0.140499	0	0	0	3.81046	0	0	0	0	0.0937989	0.58849	0	0.461688	0	0.348205	0	0	0	0
LRRC70	0.469426	0.124189	0.100102	0.0933732	0.602599	0.66325	0.228132	0.237513	0.0998913	1.18126	0.431389	0.102641	0.0722569	0.110209	0.0925061	0.134374	0.167123	0.0794997	0.38713	0.178884	0.285921	0.15159	0.326956	0.152744	0.134323	0.417551	0.0712432	0.351305	0.109915	0.130512	0.47845	0.145762	0.301385	0.0692078	0.290903	0.295109	0.0725574	0.42171	0.265058	0.247051	0.469693	0.062694	1.01334	0.0898245	0.10106	0.123689	0.0926233	0.385095	0.11162
TRIM48	0	0	0.0222571	0	0	0	0	0	0	0	0	0	0	0.0081681	0	0.00804387	0	0	0	0	0	0	0	0	0	0	0	0	0	0	0	0	0	0.299209	0	0	0	0	0	0	0.0797488	0	0	0	0	0	0	0	0
HLTF-AS1	0	0	0.232492	0	0	0	0	0	0	0.0233634	0	0	0	0.0853222	0	0	0	0	0	0	0	0.0432373	0	0	0	0	0	0.0634607	0	0.0321491	0	0	0	0	0	0	0	0.0351595	0	0	0.833038	0	0	0	0.0273835	0	0	0	0
NCOA3	6.29197	13.1284	15.5104	9.65522	10.7832	7.77852	9.09137	4.67412	10.7369	10.1724	7.2785	18.2155	32.4879	24.9825	12.5231	15.4333	12.1025	21.6077	25.8506	16.1617	9.05216	9.51846	9.06525	9.03926	6.67977	11.833	15.481	41.7753	7.32323	14.0723	14.1036	13.7489	46.9244	13.334	7.60267	11.4963	11.7005	13.2401	14.3562	29.2451	57.2802	10.9605	16.3537	5.06721	29.272	20.1313	18.3161	20.6773	18.8308
AC079340.1	0	0	0.0873952	0	0	0	0	0.0387078	0	0	0	0	0.0210282	0.0213821	0	0	0	0	0	0	0	0	0	0	0.237943	0	0	0.095421	0	0	0.0609168	0	0.0219273	0	0.0269368	0	0	0.0264333	0.0392698	0	1.14819	0	0	0.0228731	0	0.0209977	0	0	0
FAHD2CP	2.98742	0.635169	0.901723	0.354774	4.02649	2.60982	2.59891	3.02528	0.863162	1.73075	3.8127	0.985205	1.3723	1.48915	0.818251	0.461677	0.6883	1.40919	0.683977	1.36049	0.813618	0.377316	1.843	1.38888	1.07408	0.908981	2.88506	1.6614	0.840095	1.35289	2.76551	0.377075	0.50904	1.05867	1.57724	1.29041	1.02518	5.8842	1.05346	1.47913	0.798761	0.80712	1.42317	2.15349	0.743449	1.48405	0.761551	0.988721	0.814961
ACIN1	9.27747	12.4495	14.4391	11.3376	15.0326	11.3455	14.5349	8.73665	17.9157	13.5145	13.4798	17.8354	18.7263	20.5417	14.9831	16.2447	15.5219	25.7915	13.3703	14.822	17.4173	20.8664	16.9886	10.432	14.4363	15.7803	14.0703	22.1155	13.2196	20.8374	14.6113	13.4928	14.2509	10.3272	18.0665	12.9212	15.4624	19.0758	21.2474	19.7256	24.1542	12.496	16.1653	11.0848	11.9791	14.241	15.0889	15.3711	19.3514
Y_RNA	0	0	0	0	0	0	0	0	0	0	0	0	0	0	0	0	0	0	0	0	0	0.164619	0	0	0	0	0	0	0	0	0	0	0	0	0	0	0	0	0	0	0.352407	0	0	0	0	0.319011	0	0	0
AL157944.1	0	0.0277497	0	0	0	0	0	0	0	0	0	0	0	0.01759	0	0	0	0	0	0	0	0	0	0	0.0195744	0.019993	0	0	0	0.0198836	0	0	0	0	0	0	0	0	0	0	0.0286232	0	0	0	0.0169361	0.0172738	0	0	0
ANOS1	0.243973	1.76749	0.198416	0.471108	0.478577	0.52044	0.889166	0.254651	0.0384996	0.599531	0.546365	1.41335	4.86469	2.4377	0.221212	1.85792	2.31739	4.22168	1.87008	4.95213	4.31668	0.523309	0.950414	2.38317	1.89871	2.22522	1.67295	2.85813	4.28056	3.74329	0.370113	0.321752	2.64241	0.162467	1.12581	1.4391	4.50232	3.25908	4.99979	0.665733	1.00447	0.0988495	2.96307	0.0973678	1.18071	0.838589	0.838435	1.82768	0.848459
AL355773.1	0	0	0.315308	0	0	0	0	0	0	0	0	0	0	0.0257144	0.0377717	0.0506466	0	0	0.0274906	0	0	0	0	0.0976187	0	0	0	0	0	0.0290673	0	0	0	0	0.0323945	0.0258209	0	0	0	0	0.753183	0	0.180551	0.0275075	0.049517	0.0252521	0	0	0
ZNF806	0	0.0104961	0.13597	0.0273172	0.00943147	0.00977721	0.0115686	0.0240887	0.00703543	0	0.0268965	0.00867494	0.0130863	0.0133065	0	0.0131042	0.0114525	0.00671908	0	0	0	0	0.00753638	0	0.00740385	0.00756218	0.0120425	0.044537	0	0.0150416	0	0.0284294	0.00682291	0.0194975	0	0	0.0102206	0	0.00610961	0.0284728	0.844465	0	0	0.00711722	0	0	0	0.00617983	0.0148954
AL078595.2	0	0	0.261989	0	0.0187994	0	0	0	0	0	0	0	0	0	0	0	0	0	0	0	0	0	0	0	0	0	0	0.0739781	0	0	0	0	0	0	0	0	0.0101861	0	0.0182671	0	0.787668	0	0	0	0	0	0.006884	0	0
AC018521.2	0	0	0	0	0	0	0	0	0	0	0	0	0	0	0	0	0	0	0	0	0	0	0	0	0	0	0	0	0	0	0	0	0	0	0	0	0	0	0	0	0	0	0	0	0	0	0	0	0
TNFSF18	0.048682	2.93024	0.640666	0.217204	0.0749915	0.0259135	0.0715435	0.0532039	0.0683712	0.0338002	0.0792072	0.467505	0.0809292	0.429089	0.181315	0.451506	0.116356	0.540184	2.48216	0.253078	0.0640473	0.062552	0.0532651	0.0297523	0.255101	1.83057	0.063835	0.36068	0.598745	5.64107	0.460516	0.56512	0.717309	1.11104	0.681253	0.560718	1.79688	0.792051	0.0971575	0.0167698	0.81301	0.0438866	0.711933	0.0565904	1.91289	3.85588	1.31201	0.267524	0.0197394
AC022929.1	0	0	0.117235	0	0	0	0	0	0	0	0	0	0	0.0143413	0	0	0	0	0	0	0.0120205	0	0	0	0	0	0	0.0160001	0.0136528	0	0	0	0	0	0	0	0	0.0177293	0	0	0.280041	0	0.176219	0.0153414	0	0	0	0	0
AL713899.1	0	0	0.385937	0.129228	0.133851	0	0	0	0.898622	0.155133	0.127238	0.492459	0.185721	0.0944232	0.55479	0.371949	0.731402	0.762858	1.00946	0.592878	0.791428	2.72741	0	1.67279	0.735528	0.214645	0.769084	0.316034	0	0.853881	0.134504	0	0.871477	0	0	0.568887	0.14505	0	1.99428	7.40824	1.53649	0.704994	0	0	0.818219	1.39089	0.490141	0.175408	0
AC244502.1	0.01786	0.00566993	0.0244834	0.0541075	0.0356638	0.0105632	0	0.0195189	0.0038005	0.0118098	0	0.159329	0.155522	0.100634	0	0	0.0278396	0.239555	0.0614772	0.0193431	0.23497	0.0218556	0.0814222	0.00909602	0.0959885	0.0571907	0.00650531	0.0441075	0.0444797	0.345329	0.0614362	0.0230361	0.0589712	0	0.0226387	0.0180448	0.0276055	0.0577604	0.0396046	0.0102539	0.163755	0.00536689	0.233428	0.0307575	0.0519069	0.077648	0.067163	0.0200299	0.12472
ATP1B2	0.298393	0.625215	0.333788	0.409263	1.24618	6.62341	0.463579	0.606563	0.156201	10.1102	0.650563	0.493248	1.00627	0.544029	0.222272	0.510918	0.232563	0.323825	1.17092	0.31994	0.413712	0.323158	0.122432	0.132214	0.288669	0.626539	0.299975	1.16567	0.195503	0.276938	1.54992	0.277109	0.764803	0.253396	0.912298	0.495634	0.249056	1.44754	0.420172	6.10569	1.76467	0.0860799	3.83882	0.100206	0.385049	0.640392	0.306712	1.31181	0.302478
COL11A2P1	0	0	0.0475761	0	0	0	0	0	0	0	0	0	0	0	0	0	0	0	0	0	0	0	0	0	0	0	0	0	0.0166217	0	0.0248714	0	0	0	0	0	0	0	0	0	0.19888	0	0.0612967	0.0186774	0	0	0	0	0.0195447
AL160270.1	0	0	0.229361	0	0	0.0274877	0	0	0	0	0	0	0	0	0	0	0	0	0	0	0	0	0	0	0.0416305	0	0.0338565	0	0	0	0	0	0	0	0.070693	0	0	0	0	0.106732	0.51744	0	0	0	0	0	0	0	0
AC008758.4	0.0226194	0.0287235	0.130233	0.0249187	0.0645254	0.0133781	0.0554027	0.0659211	0.105892	0.0224354	0.0858725	0.0474796	0.0134295	0.0591738	0.0668615	0.0134478	0.0274233	0.0367749	0.0340638	0.0122489	0.0190761	0.0345998	0.0567161	0.03456	0.0658494	0.0724313	0.0123583	0.0457049	0.0779995	0.0308721	0.0778081	0.0632124	0.042011	0.0933744	0.103218	0.0137121	0.034962	0.0337628	0.0167196	0.0584389	0.296277	0.0475796	0	0.038954	0.070122	0.01788	0.0283537	0.0295955	0.178337
AC126124.1	0	0.100649	0.434614	0.26195	0	0	0.110934	0.115496	0.202392	0.262049	0	0.0831856	0.250974	0.191398	0	0	0.0549101	0.0644306	0	0.114455	0.10695	0.290975	0	0	0	0.14503	0	0.498252	0	0.0721183	0.181763	0	0.130852	0.280448	0.24112	0.0640638	0.098007	0.157742	0.117172	0	2.49161	0.190539	0	0	0.245711	0.0626526	0	0.177779	0
MGAT4FP	0	0.0150283	1.0383	0	0	0	0	0	0	0	0	0	0	0.0476307	0.0139929	0.00938127	0.00819884	0	0	0	0.00798454	0	0	0	0	0.0108275	0.00862125	0.233816	0	0.0430731	0	0	0	0	0	0.00956562	0.0292676	0	0	0.0135891	1.96867	0	0	0	0.00917204	0	0	0	0
HMGB1P51	0.0306437	0.029185	0.680532	0.101276	0.104899	0.0543723	0.289506	0	0.1565	0.0455916	0.124646	0.0241212	0.054581	0.0739994	0.0543486	0.0910924	0.429899	0.0560485	0.178	0	0.0775302	0.140623	0.146688	0.0468203	0.123521	0.14719	0.0837126	0.330234	0.0528351	0.146384	0.0527054	0.0592874	0.0379431	0	0.116529	0.0557295	0.113676	0.0686106	0.169882	0.131951	1.71591	0.0552503	0.0974213	0.0791596	0.106873	0.145338	0.0384123	0.0343668	0.0207088
AC021087.3	0.162866	0.0387783	0.161868	0.140173	0.0929201	0.162551	0.192334	0.10383	0.103971	0.23558	0.154576	0.1282	0.269943	0.196647	0.132391	0.104897	0.0846237	0.0579227	0.0788363	0.158017	0.106449	0.0809667	0.194905	0.435472	0.145887	0.139694	1.357	0.146261	0.30031	0.180609	0.396837	0.118163	0.0672202	0.144069	0.464498	0.057593	0.144748	0.354524	0.180578	0.403244	0.179995	0.159058	0.136636	0.0569724	0.0828349	0.168973	0.038279	0.159822	0.0550319
KRTAP1-5	0	0	0.0683123	0.0137243	0.0284306	0	0	0	0	0.0411887	0	0	0	0	0.01473	0.0197509	0.00863073	0.0101271	0.0214413	0.01799	0.0168103	0	0	0	0.0111592	0.0797852	0.0181508	0.0559392	0.0477326	0	0	0	0	0	0	0.0302085	0	0.0123969	0.12892	0.0429148	0.326358	0.0149744	0	0.0107272	0.0193104	0.00984769	0.166573	0.00931438	0
ATP13A4	2.46782	5.22711	1.17135	8.13185	3.83434	2.11149	2.94547	2.5478	0.0892528	0.0225747	7.58606	0.0767803	1.8281	0.806751	12.0146	0.00966522	0.87342	0.74535	1.56757	0.102121	0.309306	0.408824	0.162311	0.0695491	0.0808205	0.834413	0.577343	0.0875975	0.246663	7.93901	2.85483	12.7993	3.0476	5.45317	0.281902	0.443482	6.17845	1.07499	0.15141	0.0196006	0.980591	0.674159	1.29209	1.27036	6.73004	1.87942	4.12255	0.0109393	0.0197755
AF165147.1	0.10775	0.396232	0.0689315	0.0840816	0.186986	0.310676	0.0659795	0.0457951	0.076429	1.57342	0.0730472	0.353399	0.138608	1.24498	0.0398129	1.16376	0.0295482	1.10583	0.218288	1.23668	0.20446	0.00824103	0.0307016	0.0457308	1.34521	0.0616135	0.173341	0.0927331	0.0189221	1.43387	0.138993	0.0772103	0.344659	0.0105905	0.0819484	0	0.0277577	0.0804168	0.0331857	0.0360864	0.123493	0.0080947	0.26326	0.00386588	0.0504532	1.89157	2.05601	1.31751	0.00202269
PRKAR2A	9.40753	16.5125	19.4595	13.7782	12.6669	13.1626	13.931	10.3071	24.1277	14.7714	9.69514	8.64897	6.17765	7.93018	14.9	11.8316	20.9558	9.49231	10.7038	10.039	9.70524	10.3464	21.2134	12.1931	9.4851	11.2932	14.7107	10.9741	11.5846	9.36784	11.7519	20.1158	13.4319	20.3163	11.8098	15.6995	12.3295	9.47856	8.50894	17.8506	12.2279	11.94	9.10868	21.2479	14.1162	7.85567	9.74343	9.50437	15.3659
AP001266.2	0.632027	0.361164	0.346567	0.27851	0.576946	0.299048	0.574991	0.138147	0.0537968	0.940327	0.788385	0.6965	0.350228	1.0938	0.186823	0.726462	0.306502	0.102756	0.543887	0.433524	0.298491	0.232028	0.547459	1.64164	0.990743	0.75172	1.81866	0.794627	0.0726483	1.35144	0.21741	0.16304	0.31303	0.223633	4.51841	0.178799	0.390761	0.0943395	0.0934349	3.30206	1.36596	0.0379846	0.133954	0.217689	0.195934	0.1249	0.184859	0.401662	0.0284747
OR1R1P	0	0	0.0177884	0.0536069	0	0	0	0	0	0	0.0175938	0	0.0256804	0.0261126	0	0	0	0	0	0	0	0.019849	0	0	0.0145292	0	0.0118161	0	0.0124295	0.0147587	0	0.0139474	0	0	0.0164481	0.0131104	0	0.0322814	0.0239789	0.0186249	0.254949	0	0	0	0	0	0	0	0
ACKR4P1	0.0928334	0.0176828	0.244341	0.030681	0.0635572	0.0164718	0.0584694	0	0	0.0184156	0.0302086	0	0.03307	0.0112088	0.0658583	0.0110384	0.0675295	0.0226394	0.0599154	0.0201085	0.112739	0	0.0761797	0	0	0.0509603	0.0811527	0.037516	0.0106707	0.0253407	0.0319336	0.0239477	0.0229893	0.0164238	0.0847241	0.0112553	0.0344374	0.0277135	0	0.0159895	0.492466	0.0836888	0.0590264	0.0479618	0.0323765	0	0	0.0104112	0
OR7A3P	0	0	0.230484	0	0	0	0	0	0	0	0	0	0	0	0	0	0.0112	0	0	0	0	0	0	0	0.0144812	0	0	0.0580732	0	0.0147099	0	0	0	0	0	0	0	0	0	0	1.10113	0	0	0	0	0	0	0	0
LEPROT	18.9534	14.4459	23.1308	10.5305	27.2329	23.0149	26.977	17.3398	9.5233	30.1668	20.5636	10.7141	10.2733	11.8277	18.5952	16.251	13.9447	15.4976	16.9937	21.1641	19.729	8.62054	19.1416	10.8174	11.8353	22.8549	18.4712	31.5788	14.107	14.0476	20.9128	14.3154	24.4457	22.0199	13.5716	13.2029	13.0419	19.3583	22.8773	21.0614	21.733	11.8094	21.466	23.0724	15.1942	11.4424	11.933	24.3418	19.9786
LINC01410	0.0900954	1.18903	0.328178	0.249907	0.302906	0.176987	0.0878196	0.11253	0.135572	0.14681	0.162294	2.13769	1.53214	1.11502	0.330993	2.08134	1.17701	0.84748	1.29172	0.198639	0.664299	0.200816	0.167229	1.35689	2.13143	1.23202	1.23413	0.84522	0.15534	2.59548	0.76926	0.265616	2.33073	0.0796971	6.22074	0.702214	0.960875	1.42166	0.856231	3.10912	1.2644	0.568544	1.0025	0.1039	0.815466	1.4002	1.92394	2.96629	0.126121
AC087289.1	0.109835	0.104607	0.379433	0.272251	0.394787	0.214374	0.161415	0.048015	0.0701172	0.119836	0.196576	0.138331	0.339097	0.31828	0.07792	0.35262	0.331003	0.174107	0.170133	0.368765	0.411276	0.383063	0.255373	0.20138	0.221367	0.165807	0.180029	0.429073	0.315625	0.449727	0.472276	0.524171	0.163198	0.272045	0.400964	0.319599	0.162978	0.459048	0.365341	0.227014	0.302119	0.376261	0.279347	0.226983	0.204299	0.130233	0.13768	0.197088	0.37113
Metazoa_SRP	0.0645238	0	0.424574	0.0533121	0	0.0572435	0	0	0.0411909	0	0	0.0507899	0	0.11686	0.0572185	0	0	0	0.124933	0.034941	0	0	0	0.0492926	0	0	0.0352532	0.0434591	0.0370834	0	0.221954	0.041612	0	0.0570768	0.0490729	0	0.0598393	0	0.071541	0.111135	0.697253	0	0.136754	0	0.0750109	0	0.0808813	0	0
PPM1D	2.05042	1.89375	2.58235	3.12567	2.31202	2.14918	2.99053	1.72408	4.14461	3.28897	2.16941	3.11509	2.69248	2.57633	3.41313	2.54636	3.55261	2.43876	2.4691	2.30465	2.8184	3.2479	3.72672	2.16455	2.84354	2.75274	1.74287	2.90304	3.13208	3.7243	3.20994	2.84965	2.54123	4.21042	4.49256	5.29619	1.90156	3.44241	2.0349	5.28072	5.8639	3.21468	3.05188	2.66837	4.10948	2.26805	2.67712	2.23868	4.41107
SNORD20	0	0	0	0	0	0	0	0	0	0	0	0	0	0	0	0	0	0	0	0	0	0	0	0	0	0	0	0	0	0	0	0	0	0	0	0	0	0	0	0	0	0	0	0	0	0	0	0	0
RPL10A	130.251	516.126	346.759	413.546	160.37	236.009	156.553	203.332	420.691	247.925	162.428	566.002	457.783	275.917	231.875	206.379	346.731	405.792	325.248	302.794	194.278	227.491	329.286	249.458	575.858	296.862	223.199	230.753	472.986	202.759	226.802	215.788	266.962	283.783	205.661	397.553	301.323	311.858	396.322	232.194	449.841	412.546	376.283	296.706	289.547	288.734	339.637	205.558	238.841
RNU6-1189P	1.82717	0.348038	0.901723	0.150968	0.625474	0.324201	1.53441	0.599066	0.116644	0.453076	1.18914	0	0	0.220615	0	0.10863	0.379752	0	0	0	0	0.670784	0	0	0	0	0.299488	0.369199	0.105012	0	0.785656	0.117836	0	0.323257	2.77927	0.110765	0	0.818197	0	0	0.358994	0.164718	0.580886	0	0	0	0	0	0
LINC00603	0	0	0.143067	0	0	0	0	0	0	0.0690094	0.0283004	0	0.020654	0.0210016	0	0	0	0	0.0224523	0	0	0	0	0.159455	1.6827	0	0	0.187446	0	0	0	0.022435	0	0	0	0	1.00013	0	0.0578565	0	0.341747	0	0.0368652	0	0	0	0	1.26797	0
CCZ1	0.717457	1.07418	1.21024	0.424499	0.824734	0.663476	0.459536	0.372114	1.24207	0.489992	0.907645	1.22521	1.42771	1.43154	0.808764	1.06275	1.30474	1.34006	1.44998	0.749049	1.13835	0.758922	1.44277	1.05904	0.908851	1.12437	0.88696	0.898895	0.843899	1.22403	0.928103	1.43514	1.10292	0.984248	2.15487	1.67521	1.14748	1.18663	0.704474	1.06818	1.7471	1.48267	1.19522	1.07785	0.634385	1.3986	1.18896	0.591536	1.98256
KDM4B	2.14691	4.3273	2.99738	5.91873	3.24601	3.61251	2.94537	2.2868	4.36864	5.05874	2.75924	3.42799	6.29913	7.28658	3.41772	3.73203	3.10977	4.49619	3.99484	3.33959	3.42579	1.81191	3.29242	6.6224	2.50086	4.12779	2.52962	3.10053	3.34125	3.77065	2.49522	4.16569	3.44379	2.49143	4.50134	2.17369	3.74553	2.61265	4.00439	4.92773	1.81673	3.14268	3.43662	4.61762	3.17773	3.57189	3.24657	3.86045	2.85056
RPS12P10	0	0	0.810434	0	0.0887609	0	0	0	0	0.128592	0	0	0	0.12523	0	0	0	0	0	0	0	0	0.0354629	0	0.0348393	0	0	0	0	0.0353896	0	0	0.0321057	0	0.0788811	0	0	0	0	0	0.86606	0	0	0	0	0	0	0	0
IGLCOR22-1	0	0	0.0508884	0	0.0529476	0.0548885	0.0649454	0.135232	0.0394964	0	0	0.146101	0.0367328	0.0747019	0	0.0367829	0.160734	0	0	0	0.0313065	0	0	0	0	0.12736	0	0.125014	0	0	0.212823	0	0.0766066	0	0	0.187529	0	0.230873	0	0.0532813	0.60779	0	0.852334	0	0.0359625	0	0	0	0
H3P42	0.0511799	0	1.64175	0.211434	0.0875991	0.0454052	0	0	0.0326724	0	0.0832713	0.0402862	0.0303863	0.216283	0.0453853	0.0608555	0	0.0312033	0.0990957	0.0831449	0.0258975	0.234862	0.0349988	0.0781972	0.137533	0.0351186	0	0.379186	0.117657	0.279411	0.0880264	0.231045	0.0633709	0.135819	0.311395	0.186154	0	0.152787	0	0.0881513	1.20667	0.138415	0	0	0.0892473	0	0	0.086097	0.103761
AC022447.2	0	0	0.799594	0	0.0616259	0.0319425	0	0	0	0	0.0878719	0	0.0213767	0.0869458	0	0	0	0	0	0	0.0182189	0.0660901	0	0	0	0	0	0.121253	0.0413859	0.0982828	0	0.02322	0.0222907	0	0	0	0.066782	0.107486	0	0	0.565927	0	0	0	0.0209285	0	0.0225663	0	0
MMP1	3.57272	0.576559	48.6421	0.0983973	6.19997	1.50556	35.9305	3.02604	11.2644	0.349443	2.80151	6.25729	3.88883	110.24	5.89641	141.31	163.746	15.2475	0.672543	203.23	34.5848	8.89887	54.7879	22.0244	72.5194	17.903	61.363	153.064	149.836	13.1252	15.9852	107.063	6.83222	13.7125	19.6619	123.265	9.36017	1.39986	1064.56	155.045	39.2703	23.0465	11.1374	69.5132	8.69329	53.7645	23.2755	108.612	36.4309
FNDC11	0.0323598	0.0565022	0.115338	0.00445615	0.170776	0.081341	0.0452916	0.135568	0.392501	0.0588436	0.0877507	0.06368	0.108871	0.107447	0.468702	0.612433	0.148522	0.197291	0.281951	0.105141	0.442108	0.0247496	0.184407	0.366696	0.0579726	0.155432	0.866325	0.0835493	0.254172	0.0920131	0.496274	0.292168	0.0434069	0.28625	0.307636	0.114431	0.14505	0.326037	0.451478	1.57918	0.270211	0.354928	0.194323	0.355268	0.050159	0.172662	0.0811268	0.644172	0.688859
RN7SL352P	0	0	0	0	0	0	0	0	0	0	0	0	0	0.0426097	0	0	0.0366728	0	0	0.0382206	0	0.0647779	0	0	0	0	0	0	0	0.0481657	0	0	0	0	0	0	0	0	0	0	0.208009	0	0	0	0	0	0	0	0
CT45A11P	0	0.0164198	0.127625	0.0142448	0	0.0305904	0.0723907	0.0188419	0.0330181	0.0342004	0.070127	0.0407125	0.0102359	0.0104082	0.0764427	0.0102499	0.04479	0.0210223	0.100144	0.0653525	0.0348954	0.30064	0.0235794	0.105366	0.0231648	0.118301	0.0941951	0.0348362	0.0396341	0.0235307	0.0593052	0.0889485	0	0.045752	0.0917845	0.0104513	0.0159888	0.102936	0.0191154	0.0296947	0.10162	0.0310844	0.0730803	0.033402	0.0701491	0	0.0216112	0.0386703	0.034953
SLC1A6	0	0	0.323886	0.00633804	0	0	0.0134206	0.00279449	0.00163234	0.00126809	0.0603243	0.0140891	2.98159	1.16856	0	0.00608077	0.00664293	0.0374146	0.0148527	0	0.0064693	0.00704034	0.0052457	0.0449281	0.0326385	0.00701821	0.0139703	0.120555	0	0.0314091	0.0065968	0.0148412	0.129808	0.0135712	0.00777875	0.0046502	0.0165994	0.475177	0.467786	0.0638595	1.17056	0.00461022	0.0216775	0	0.010404	0.212229	0.211544	0.00716912	0.012096
MTND3P2	0	0	0.235098	0	0.0978446	0	0	0	0	0	0	0	0	0	0	0	0.0297028	0	0	0	0	0	0	0	0	0	0	0.0385032	0	0	0	0	0	0	0	0	0	0	0	0	0.449267	0	0	0	0	0	0	0	0
ANKRD10	9.85034	5.90879	20.5106	3.5649	15.4554	12.9734	16.0881	9.77726	19.7183	20.6432	14.9602	9.27138	18.3335	12.1443	18.8342	15.7679	17.7988	24.5446	16.144	8.28546	21.4117	36.0521	22.8422	4.43193	9.46151	11.6925	11.487	13.0238	22.0514	5.89757	20.8625	6.84166	13.1092	13.3147	42.1079	14.0622	7.77623	15.5537	9.31827	23.9178	9.67674	17.2154	18.0485	9.49091	6.0818	5.65185	6.94447	12.5872	10.0474
COPS2	5.90947	11.7324	8.13458	5.98392	6.08659	8.21509	7.29091	6.55795	8.91442	10.708	6.2285	10.4816	8.16857	6.70141	9.10491	17.7446	9.60784	11.4959	13.0954	8.44431	10.5489	7.78188	11.1692	10.2541	6.87153	7.52579	12.077	8.74074	7.35968	11.4605	6.53268	6.85826	14.992	8.72773	4.83889	16.6446	10.0869	13.3808	10.0115	11.4025	18.6947	8.60121	7.97557	8.35061	11.8786	13.0384	10.4016	11.1703	10.4115
KLK6	0.306717	89.5006	20.3288	19.7423	0.0592713	0.105333	0.135018	0	46.519	0.00981358	3.52546	14.6495	27.7442	8.74466	191.113	0.288232	46.1342	18.3259	4.78929	4.01303	3.81496	4.1408	5.46013	0.0302341	0.890695	32.0718	43.954	25.7831	84.4028	14.8003	23.4157	569.664	3.30773	88.5893	0.820208	7.3594	24.8847	36.9727	3.51043	6.07526	17.4177	121.385	0.639582	0.0511172	16.1088	12.0952	21.3941	9.01009	135.205
SINHCAFP1	0.089137	0.14149	0.733164	0.0245495	0.101711	0.237238	0.218327	0	0.322454	0.0736764	0.1692	0.491149	0.370454	0.233188	0.079045	0.459283	0.308765	0.634024	0.383532	0.160898	0.240556	0	0.304777	0.204287	0.0399223	0.163104	0.0649345	0.380234	0.136611	0.588017	0.15331	0.0574853	0.404688	0.289114	0.135584	0.48632	0.633769	0.376976	0.280021	0.972344	0.846472	0.241069	0.125947	0.191884	0.24179	0.317072	0.558671	0.133289	0.301191
PPP1R14B-AS1	0.425727	11.2905	0.646461	9.03734	0.140129	0.0871596	0.893788	0.14316	2.25784	0.211132	0.239771	3.11911	1.08882	4.21108	5.25634	6.83385	3.07984	3.514	1.47952	0.833491	0.298277	3.87723	1.83635	13.8599	5.56618	6.89866	7.44321	2.316	1.5057	2.39126	5.77332	4.45625	1.96662	1.9409	1.1706	1.15143	14.3653	0.953192	7.38903	0.67686	2.57369	11.6909	1.52697	1.54388	8.01392	4.11597	5.39812	3.94816	3.82867
C6orf58	0.638912	0.0973597	2.12308	0.0105579	0.393681	0.136037	0.308512	2.33218	0.579177	0.114068	0.145534	0.0100584	0.0303466	0.0154286	0.691221	0.00759699	1.42084	0	0.0659775	0.110715	0.0969887	0	0.0611678	0.0390475	0.0343384	29.7329	0.216427	0.0688528	0.0220319	0.0610413	1.50548	0.0412041	0.664525	0.0226069	1.46747	0.0619702	0.0592526	0.228881	0.0141679	0.231095	0.439357	0.149754	0.135414	0.0577658	12.0772	0.00757564	0.00800884	0.0501576	0.172709
ANK2	0.368213	0.397715	0.236637	0.310441	1.95316	6.04857	0.96123	0.570185	0.0424892	14.0103	0.868075	0.186747	0.515622	0.130913	0.10662	0.184448	0.432283	0.341646	1.35383	0.598185	0.173282	0.132024	0.0565261	0.129576	0.135585	0.469226	0.25455	1.77652	0.0351673	0.058607	0.88995	0.050539	0.631378	0.0674222	5.7494	1.01845	0.0816366	1.10243	0.77307	0.240369	0.62748	0.0783886	1.87934	0.0138655	0.152878	0.096738	0.0807392	0.876464	0.0558611
PCDH11X	0	0	0.0455701	0.00138717	0.00862075	0.0134051	0.00704947	0	0.00107178	0.103244	0.0177555	0.00396462	0.000996785	0.0050678	0	0.000998145	0	0	0.0736828	0.00181831	0.000849536	0.00154087	0.00114809	0	0.00338371	0.00576011	0.00183456	0.0271391	0.0328066	0.0126029	0.00721899	0.00216547	0.0207881	0.00148512	0.019153	0	0.00934202	0.245588	0.0102381	0.00578339	0.300174	0	0.00177916	0	0.00292765	0.0199068	0.00105226	0.214647	0.00340375
PRMT9	1.79016	1.87173	2.3807	1.77653	2.77678	8.82991	2.49194	1.46201	3.37564	3.98785	2.67916	1.25596	2.38274	2.26719	2.50632	2.87187	2.52506	1.2931	2.38298	1.55685	2.47137	1.19206	2.68788	1.2115	1.86608	2.30988	1.79668	3.08643	2.48825	2.15781	2.83215	2.18036	1.46366	1.57064	3.02635	2.11439	1.33086	6.76734	2.73726	4.44906	7.45977	1.16213	2.02079	1.16866	2.26209	1.48237	2.0702	1.91764	1.74235
TMEM89	0.0590656	0.281269	0.631569	0	0.278015	0.288206	0.27901	0.225932	0.0565598	0.0292925	0.408432	0.185974	0	0.124804	0.209513	0.070232	0.0920698	0.0180055	0.0190607	0.0159926	0.0747194	0.21684	0.222152	0.180491	0.138884	0.0607944	0.0968132	0.0397828	2.64782	0.282155	0.736523	0.09523	0.109703	0.156746	2.13378	0.107418	0.301275	0	0.0818614	0	0.406173	0.079871	0.250372	0.343304	0.0686656	0.0700347	0	0.0496814	0.0997903
SCARNA8	0	0	0.491014	0.12331	0.510883	0	0.156662	0.163104	0.285821	0.370069	0.242822	0.469903	0.177215	0.450492	0.397035	0.266185	0.387724	0	0.192644	0	0.151036	0.136973	0.40823	0.342038	0	0.716848	0.16308	0.703639	0.771957	0.509233	0.641719	0.0962477	0.0923958	0.132017	0.681027	1.17613	0.138407	0.891064	0.496418	1.02821	0.146612	0	0.790774	0.385525	0.346997	0.619352	0	0	0.403427
OPRPN	0	0	0.249427	0.132648	0	0	0	0	0	0	0.0145117	0	0.0105908	0	0	0	0	0	0	0	0.027079	0	0	0	0.011984	0	0	0.0600734	0.0102521	0	0	0	0	0.0315589	0	0	0	0	0	0	0.332954	0	0	0	0	0	0	0	0
AL445623.1	0	0	0	0	0	0	0	0	0	0	0	0	0.0979541	0	0	0.147132	0	0	0	0	0	0	0	0	0	0	0	0.111123	0	0	0.212823	0	0	0	0	0.0500076	0	0.0615661	0	0.213125	0.648309	0	0.437094	0	0	0.0489061	0	0	0
EEF1A1P2	0.0945784	0.308833	0.288942	0.323741	0.0115628	0.10788	0.0283659	0.0885971	0.232884	0.140713	0.109916	0.138259	0.104284	0.0570976	0.0958518	0.032131	0.336974	0.403637	0.244167	0.131699	0.0410208	0.0620023	0.212508	0.103218	0.199694	0.129796	0.14764	0.0546017	0.186365	0.147526	0.127812	0.0784216	0.0418239	0.215133	0.133585	0.27029	0.125303	0.110921	0.0599223	0.0581786	0.358373	0.207065	0.186135	0.104707	0.125658	0.0560713	0.127023	0.0378819	0.0273923
XKR8	4.31213	1.84639	3.63472	2.42038	6.04479	3.16164	3.78582	4.9074	4.42267	2.61925	3.94866	2.28904	1.83233	3.07228	2.73047	1.88144	3.19601	2.54211	4.02512	2.42774	2.91772	1.87088	2.87569	3.88229	2.74372	3.78054	2.59352	2.21789	2.97804	2.30553	3.2486	3.57155	1.30614	4.12339	3.02477	3.62943	2.14165	4.18639	3.02276	2.32021	2.55569	2.92355	4.53189	5.67086	3.86539	1.74939	1.20614	2.17422	3.6029
CCDC87	0.0874	0.819589	0.265431	0.0944328	0.097811	0.0656095	0.162319	0.0514329	0.137341	0.126699	0.131264	0.12701	0.379202	0.519522	0.369638	0.455663	0.356311	0.176253	0.468626	0.109221	0.176901	0.0431927	0.142523	0.210578	0.781381	0.885742	0.308551	0.633952	0.119781	0.830427	0.306427	0.268818	0.208113	0.148678	0.506203	0.37903	0.392803	0.732569	0.551613	0.758471	0.693483	0.642447	0.178114	0.442864	0.531473	0.538084	0.514075	0.874629	0.363473
AL133370.1	2.54851	0.138697	13.8049	0.300811	3.83234	0.193796	26.7904	1.03451	12.783	0.0541666	1.33281	0	0.0648467	0.0439587	0.322853	0.12987	0.586423	0	0.0939902	0.0197153	6.20836	2.90704	1.17015	0.111253	0	1.04924	0.0596744	0.196173	0.167393	0.149071	0.125237	0.727862	0.0450795	0.0644107	0.498405	0.419338	0.135056	0.135858	0.0807334	0.0313536	0.357657	0	0.848793	0.611312	0.592544	0.15109	0.365096	0.0816612	0.0492076
DDX59-AS1	0.0531269	0.227691	0.502523	0.0219478	0.0227329	0.0471325	0.139421	0.174185	0.101746	0.223952	0.0216098	0.167275	0.55199	0.449023	0.164892	0.30006	0.0966149	0.0485855	0.205731	0.158231	1.19628	0.0731392	0	0.974065	0.0535371	0.619729	0.290264	0.286263	0.0458	0.199403	0.0456876	0.119917	0.0986726	0.187981	0.323241	0.096618	0.714413	0.475799	0.751034	0.137257	0.78286	0.335255	0.253348	0.0171548	0.0154404	0.629931	0.0499464	0.104268	0.0359028
CLCN3	12.4024	15.7318	24.5675	15.9229	14.3339	8.8699	14.7371	10.661	38.1263	6.18298	13.6551	4.65488	25.2628	19.6405	21.5845	7.94735	21.6611	12.5051	7.79025	7.61678	15.9555	6.13652	20.3711	5.00123	4.20243	9.74397	12.3781	8.68255	14.913	11.6403	18.6241	22.7939	9.61543	10.5218	6.80211	7.08657	8.54892	21.8661	6.82624	15.1248	22.8568	12.1484	5.41741	5.38115	19.4588	6.36827	19.8337	9.15182	10.143
JKAMPP1	0	0	0.0699923	0	0	0	0	0	0	0	0	0	0	0	0	0.0379436	0.0110537	0	0	0	0	0	0	0	0	0	0.0116232	0.0286575	0	0.0145178	0	0.0137197	0	0	0	0	0	0	0.0117937	0	0.397081	0	0	0	0	0	0	0	0
RNU6-953P	0	0	0.300574	0	0	0	0	0	0.233287	0	0	0	0	0	0	0	0	0	0	0	0	0	0	0	0	0	0	0.246133	0	0.124691	0.157131	0	0	0.161629	0	0.221529	0	0	0	0	2.15396	0.329437	0	0	0	0	0	0.102458	0
DBX2	0.0139349	0	0.034385	0.0115136	0.0596273	0	0.0219417	0.0152293	0	0.0103662	0.209721	0.04936	0	0.00841261	0	0.012427	0	0	0.00899372	0	1.62178	0.00639468	0	0.122423	0.351063	0.00956187	0	0.0140785	0	0.0523025	0.0119836	0.00449339	0.00431356	0	0.0158971	0.00844747	0.0516929	0.00519999	0	0	0.328544	0	0.10337	0	0.0890988	0	0.0087338	0	0
AC108002.1	0	0	0	0	0	0	0	0	0	0	0	0	0	0	0	0	0	0	0	0	0	0	0	0	0	0	0	0	0	0	0	0	0	0	0	0	0	0	0	0	0	0	0	0	0	0	0	0	0
MTATP6P9	0.0575021	0	0.0236481	0	0	0	0.0301805	0.0314216	0	0	0	0	0	0	0.0254959	0	0	0	0	0	0	0	0	0.0439284	0	0	0	0	0	0	0	0	0.0177998	0	0	0	0	0	0	0	0.169466	0	0	0	0	0	0	0	0
SRP68P1	0.0726792	0.0692195	0	0.0600504	0	0.128957	0.305171	0.07943	0	0.901098	0	0	0	0	0	0	0.0755269	0	0	0.0787146	0	0	0.198803	0	0.0488269	0	0	0.048952	0	0	0.250008	0.0937431	0	0.192873	1.98992	0.0440588	0	0	0.24175	1.43959	0.356992	0	0.231059	0.234683	0	0.0430882	0	0.0407547	0
AP001033.1	0	0	1.03524	0.103993	0.215426	0.260544	0.308282	0.320959	0.026783	0.520162	0.307174	0.23117	0.149454	0.177297	0.632473	0.748287	0.261589	0.358101	0.135388	0.636135	0.254751	0.0385053	0.11476	0.480762	0.901935	0.31667	0.229222	0.593412	0.0482243	0.200415	0.360795	0.243511	0.0259739	0.111336	0.15954	0.152598	0.505809	0.40705	0.674496	0.939398	0.824299	0.113465	0.0889196	0.487698	0.487732	0.323347	0.0525902	0.988083	0.396934
RNA5SP125	0	0	0.268012	0	0	0	0	0	0	0	0	0.256489	0.193459	0.0983575	0	0	0	0	0	0	0	0	0	0	0.109454	0	0.0890144	0.219468	0	0	0	0	0	0	0.123909	0	0	0	0	0	0.800257	0	0	0	0.0947013	0	0	0	0
NDUFA3P3	0.0782028	0	1.02917	0	0	0	0	0	0	0	0	0	0.0464302	0	0	0	0	0	0	0	0	0	0	0	0	0	0	0	0.0449451	0	0	0	0	0	0	0	0	0.0583647	0.0867076	0	1.30602	0.140999	0	0	0.13637	0	0	0	0
MTCO3P40	0	0	0.11894	0	0	0	0.0607182	0	0.0369256	0	0.0235278	0	0	0.0523797	0	0.0171944	0	0	0	0	0	0.0265436	0	0	0.0194296	0	0.0158014	0.0194794	0	0	0	0	0	0.0255832	0	0	0.0268215	0	0.0160332	0	0.284115	0	0	0	0	0	0	0	0.0195447
NKX2-4	0	0	0.0143706	0	0	0	0	0	0.00557679	0	0	2.59239	0	0.00527386	0.0154935	0	0	0	0	0.0425755	0	0	0.00597387	0	0.0234753	0.00599433	0.0286373	0.00588387	0.00502067	0	0	0	0	0.0154551	0.00664392	0	0	0	0.353533	0.00752319	0.137309	0	0	0.00564162	0.528093	0.00517906	0.0164256	0	0
BCAP29	2.92249	5.10617	3.55692	4.01294	3.97543	5.67433	4.76887	2.49519	2.36586	8.23378	3.13216	2.53469	2.25691	2.93634	7.01817	13.7493	3.1723	3.33677	6.51692	4.56018	11.1023	4.1866	6.8843	6.82398	4.24538	14.7059	4.85625	5.7032	2.03239	3.03838	6.29814	5.43382	5.35742	7.51701	4.96344	3.91678	5.0778	5.66018	6.59536	6.76159	4.53374	3.75385	4.80938	4.89483	8.31804	2.45626	4.33369	6.12751	18.4098
ZNF735	0	0	0.369672	0	0	0	0	0	0	0	0	0	0	0	0	0	0	0	0	0	0.00812221	0	0	0	0	0	0.00876989	0.0162169	0	0	0	0	0	0	0.00610389	0	0	0.00598981	0	0	0.520364	0	0	0	0.00933018	0	0	0	0
MIR26A2	0.465493	0	1.14862	0.192304	0.398367	0.825941	0	0	0.148582	1.15426	0.757372	0.366413	0.27637	0.140511	0	0.138374	0.241866	0	0.150217	0	0.117772	0	0.318322	0.355611	0	0.159706	0.127163	0.313526	0.401295	0.158832	0.600466	0.600402	0.288187	0.617652	0.177013	0.141093	0	0.521113	0.516117	0	0.45729	0.419639	0.986584	0.300618	0	0	0	0.522049	0.314577
AC095350.1	0	0	0.0906808	0	0.00629001	0.00652059	0	0	0	0	0	0	0.00872749	0.0266231	0	0	0	0	0	0	0	0	0	0	0	0.0100867	0.00401569	0.0346529	0	0.0150472	0	0	0.00455032	0	0.0670786	0	0.0136326	0	0.00407461	0	0.252713	0	0	0	0	0.0174297	0.00460659	0	0
HCG22	0.0176849	0.286333	0.378199	6.50234	0	0.00784476	0.00928212	0.0386552	0	0.0131558	0.14387	0.0278414	0.0104998	0.0373678	1.80351	0	0.00459447	0.0161732	0	0.00478838	0.0581669	0.0405777	0.0241873	0.0337758	0.0297025	1.49868	0.0193247	0.0952915	0	0.0241373	0.250941	9.47772	0.503643	1.23586	0	0.0321623	0.533032	2.40217	0.083335	0.0380753	0.495139	0	0.159299	0.0171316	2.31806	0.256873	0.171804	0.143794	0.00597569
AC091185.1	0.259195	0.493713	1.46188	0.55069	0.697143	0.361349	0.505295	0.161869	0.82733	0.605988	0.512087	0.641222	0.21984	0.469433	1.11641	0.418266	0.86577	0.406352	0.477962	0.280719	1.21787	0.44179	0.886238	0.961766	0.422889	0.508155	0.141614	0.798067	0.978917	0.454837	0.732386	0.334315	0.802338	0.491314	0.281612	1.72839	0.274717	1.87917	0.47213	0.860978	1.60051	0.700989	0.627826	0.59782	0.516552	0.417091	0.0928297	1.59877	0.800742
AC106886.2	0.0664237	1.49719	0.309595	0.548819	0.227381	0.117858	0.418357	0.0483956	0.113077	0.0219611	0.252171	0.174285	0.249766	0.441105	0.431957	0.460723	0.678758	0.175488	0.228642	0.131889	0.504166	0.264173	0.772193	0.422867	0.0743739	0.0759643	0.278233	0.193868	0.445379	0.362634	0.875877	0.685397	0.260445	0.352544	0.117875	0.429511	0.882951	0.165245	0.846946	0.953392	0.369768	0.359284	0.516197	0.371772	0.398968	0.262531	0.513455	0.161403	0.134666
PAWRP1	0	0.0329558	0.0569229	0.0285904	0.118453	0	0	0.0378171	0.06627	0	0	0	0.102722	0.0417802	0	0	0.0179794	0.0421935	0	0.0187383	0.0350189	0	0.0236629	0.0793044	0.0232468	0.0949756	0.0378114	0.0233064	0	0	0.0297576	0.0446317	0.0642682	0.091828	0.026317	0.0629299	0.0320908	0	0	0.0297998	0.135973	0.0311944	0	0.0893873	0.0201135	0	0	0.0194036	0
TMEM266	0.2785	0.162682	0.952932	0.119656	0.368632	0.25696	0.475551	0.263786	0.504924	0.244928	0.380628	0.20753	0.62392	0.309364	0.23709	0.0816839	0.223812	0.17206	0.464944	0.197063	0.409618	0.374887	0.11173	0.709196	0.229509	0.33379	0.263746	0.542731	0.27317	0.228067	0.609932	0.249056	0.179316	0.266066	0.460335	0.200344	0.254837	0.299306	0.185273	0.786681	0.543536	0.251066	0.759473	1.22303	0.31729	0.145297	0.0977489	0.118688	0.158095
AC008267.3	0.356965	1.09837	2.34887	0.544502	1.50395	2.07065	1.35473	0.660206	0.455762	2.28778	1.519	0.432285	1.85851	1.42563	0.487	0.604025	0.356684	0.385045	1.63044	0.431217	0.416834	2.26814	0.938872	0.964945	0.719442	1.07398	0.780126	1.66451	0.74172	0.693329	1.60574	0.903133	0.883989	0.510084	2.13012	0.482728	0.509306	1.53699	0.471899	0.472947	2.21195	0.643604	1.28034	1.08172	0.798044	0.55349	0.29257	0.292553	0.964939
TMED5	5.3654	5.55459	10.1624	3.27597	7.08107	7.05718	9.94013	4.95223	5.43314	8.68436	5.54803	2.76495	2.64228	4.46539	9.52874	12.6151	16.6967	3.98207	7.02751	7.18728	6.0808	5.29564	13.8292	4.14008	4.20809	6.2115	7.71855	11.6169	9.06366	4.22359	9.65996	5.63988	5.13672	12.7573	4.00643	11.8342	4.03303	6.57942	6.20655	10.5295	11.6994	4.28511	9.14875	7.66829	5.89735	3.3568	6.17423	8.34646	13.7058
AC092168.2	0.436278	0.38954	1.09896	0.450587	0.886743	0.411243	0.801447	0.625802	0.452583	0.365114	0.443649	0.128781	0.291403	0.263384	1.16065	0.113478	0.368365	0.199492	0.563155	0.383912	0.289749	3.12822	1.06285	0.208308	0.12823	0.392917	1.13223	0.477504	1.01863	0.669886	0.984864	1.31888	0.13505	0.79597	1.51387	2.04968	0.379316	0.875064	0.120931	0.211342	0.910753	0.688279	0.0577915	0.59872	0.39624	0.387974	0.15381	0.137611	0.25798
PPP1CB	30.8127	56.0638	42.0835	66.7849	34.0351	78.8494	37.5467	26.3968	36.8164	81.0072	35.5097	43.2585	67.2614	72.303	70.6822	43.5171	34.9511	52.0885	48.2032	37.8067	62.6032	56.793	42.4784	67.3038	57.0504	41.6014	61.5219	48.7288	22.1897	83.732	30.9202	56.9591	63.4674	62.7337	41.8942	35.3003	75.7485	61.9821	51.5259	90.8199	52.6936	38.3769	29.6818	32.4439	76.7238	59.5756	93.8841	40.1673	42.4397
AC234791.1	0	0	0	0	0	0	0	0	0	0	0	0	0	0	0	0	0	0	0	0	0	0	0.0111135	0	0	0	0	0	0	0	0	0	0	0	0	0	0	0	0	0	0	0	0	0	0	0	0	0	0
LINC01107	0.0197982	0.00942787	0.170985	0	0.0254148	0.0263465	0	0.0216371	0.0126388	0.0196371	0.0563715	0	0.182195	0.0896423	0.05267	0	0.0154304	0	0.0191669	0	0.0651175	0.0272559	0.0270775	0.0151247	0.019951	0.0271702	0.00540847	0.0133348	0.0398247	0	0	0.0191521	0.0306426	0.0175132	0.263503	0.0780119	0.0183608	0.184698	0.0109756	0.0596751	0.136145	0	0.0104903	0	0.011508	0	0	0.0055509	0.0869667
AC116407.2	0.113667	0.259814	0.691845	0.187832	0.700386	0.322693	0.286364	0.322985	0.362816	0.21421	0.406867	1.25262	0.661361	0.796009	1.10877	0.337889	0.318925	0.401942	0.9537	0.110795	1.41491	0.730258	0.435287	0.972555	2.12289	1.9811	1.50289	0.627781	0.444224	0.977371	0.684252	0.74771	0.647415	0.925042	4.35699	0.647715	1.11739	1.32339	0.756171	1.44876	1.80895	1.61903	2.28865	0.308308	2.19355	0.808656	0.484442	0.61189	0.783517
IL18R1	0.970125	0.290871	4.55491	0.378512	2.77128	1.41452	1.33424	1.13386	1.15261	2.15166	1.19113	0.597473	0.498648	0.864949	0.370402	3.50064	0.826111	0.698257	1.28124	0.719914	2.57264	0.321523	2.97305	0.216161	0.301733	1.38067	2.7189	5.15773	0.758893	0.539438	4.82028	0.73571	0.547773	0.568132	1.02816	1.15441	0.266576	1.97767	0.557733	0.220469	1.43837	1.05676	4.25979	3.32979	0.903284	0.910644	0.228012	1.34236	0.349048
ENPP7P14	0.0563963	0.0358078	1.40706	0	0.112615	0.116744	0.157867	0.0616346	0.336023	0	0.168224	0	0	0	0.133363	0	0.12698	0.0114612	0.0121329	0	0	0.586614	0.0257106	0	0	0	0	0.126616	0.194474	0.0128287	0.113165	0.096988	0	0.149662	0.0285944	0.330483	0.0697358	0.11224	0.0208432	0	0.960308	0.0677879	0	0.0121403	0	0	0	0	0.0508163
FLJ13224	0.0387398	0.110687	0.31864	0.0426778	0.221023	0.137475	0.271106	0.0987891	0.148385	0.0512328	0.0840413	0.101647	0.276005	0.210488	0	0.176577	0.127483	0.149586	0.241696	0.0699281	0.228699	0.165924	0.0971366	0.217031	0.0694025	0.141773	0.10583	0.252229	0.178118	0.281995	0.0888404	0.124919	0.151898	0.137075	0.255348	0.430548	0.347297	0.5397	0.400894	0.333624	0.672343	0.0698475	0.12316	0.133431	0.232687	0.168425	0.194243	0.0796521	0.148354
CUL1	11.6048	17.5967	11.5121	10.0345	13.322	16.675	14.8252	10.4304	8.50232	19.1184	12.6279	19.2063	23.9185	24.7635	15.495	15.1222	16.6204	25.9793	31.6202	18.799	39.1699	15.2176	15.0313	29.3704	20.0792	15.4609	20.6439	28.1065	9.99166	27.041	18.2536	13.5893	24.2691	16.6703	13.792	15.0018	19.7564	36.6507	14.5592	19.3188	38.9049	15.7074	18.7971	14.0743	14.8074	26.4842	19.2817	17.8875	39.6069
AL596092.1	0	0	0.528971	0	0	0	0	0	0	0	0	0	0	0.116476	0	0	0	0	0	0	0	0	0	0	0	0	0	0.0866322	0	0	0	0	0	0	0.0489115	0	0	0	0	0	1.32674	0	0	0	0	0	0	0.0360626	0
VPREB3	0.480755	0.549444	0.71177	6.96457	0.438857	0.0853021	0.201863	0.315246	0.102302	0.158948	0.391102	1.8669	0.646979	0.309584	0.142108	0.0571642	0.249796	1.09426	1.34456	0.347118	0.194613	0.441233	0.219173	0.146908	1.74408	1.51747	0.68293	3.23806	0.349982	1.85912	7.38671	0.124017	1.70644	0.0850538	1.82817	0.116575	10.4627	0.741519	8.22656	0.303616	2.29844	0.202252	17.7294	0.269078	0.204927	0.855054	2.06904	0.82672	0.0866376
AC099850.2	0	0	0	0	0	0	0	0	0	0	0	0	0	0	0	0	0	0	0	0	0	0	0	0	0	0	0	0	0	0	0	0	0	0	0	0	0	0	0	0	0.0344814	0	0	0	0	0	0	0	0
KCNK1	12.1498	13.7071	18.7675	6.9834	11.4034	2.7019	14.2137	6.2209	14.9791	0.98375	5.42439	8.29081	6.06141	7.07783	19.0532	16.8791	9.48898	24.4177	9.00355	5.4001	8.13085	14.4953	23.5616	8.57349	15.6947	7.47884	19.299	5.63828	21.4068	16.4833	20.2341	8.05453	18.3677	4.80635	8.37949	10.5709	12.5424	2.37353	8.29245	3.57906	5.26356	12.2747	3.5473	25.5513	10.6153	22.031	19.2097	3.82965	15.7294
RIPK4	9.48207	13.0105	4.69304	38.7838	12.1306	4.67057	14.3145	6.25159	13.7373	0.213967	7.98593	7.605	22.0005	28.9673	38.0791	6.42414	10.045	16.1963	15.1775	10.8654	17.5952	5.88624	9.35503	38.5594	3.71594	20.3309	19.6074	8.01579	14.5879	52.4744	11.7645	31.6133	38.4484	11.7797	11.2044	7.02939	35.0173	11.3025	18.9787	16.2775	34.2739	7.77889	7.43351	10.3249	61.9097	12.884	17.686	8.88894	6.22119
ADCYAP1	0.0205527	0.362124	0.177501	0.488215	0.510078	4.77266	0.809044	0.0673851	0	4.48989	0.229899	0.149647	0.0244049	0.00620389	0.0273385	0.0733144	0.146836	0.153499	0.102803	0.297719	0.280796	0.00943152	0.0597325	0.361125	0.0103557	0.193914	0.0449166	0.792508	0.0383893	0.0315577	2.45678	0.0430775	0.941587	0.0272709	0.0195389	0.130822	0	0.7286	0.0683634	0.557543	0.33819	0.0555843	0.348481	0.00331825	0.0477862	0.0213233	0.0128815	0.0662679	0.0347234
EPS15	8.85563	9.8506	12.977	8.70642	13.628	11.8686	12.2557	7.92635	12.5194	14.8552	9.73528	6.48462	5.11887	6.82633	9.79645	13.1685	13.793	7.50586	11.0358	9.6337	14.923	7.43545	12.3381	6.68692	6.97678	6.42095	10.3931	13.892	8.76096	8.1468	11.5996	7.45661	13.6965	12.3036	8.93344	12.1816	10.233	9.25481	11.1094	18.4436	15.1507	6.5501	18.9555	13.5101	10.2965	6.35933	7.60081	10.7611	11.4613
AC135178.1	0.142706	0.271825	0.234755	0	0.122127	0.126604	0	0.467883	0	0.495407	0.116094	0.449324	0.169453	0.34461	0.126549	0	0.0741486	0.0870048	0.0921036	0.309113	0.0722106	0	0.390351	0.218039	0	0.293766	0.0779688	0.38447	0.328066	0.194772	0.245446	0	0.0883492	0	0.217067	0	0	1.06505	0.0791128	0.368691	0.981337	0	0.604913	0	0.08295	0	0	0	0.0964397
CEP57L1P1	0.0162787	0.0310076	0.388294	0.0134501	0.0417938	0.0144419	0.0683522	0.0177907	0.0103921	0.0161462	0.0264859	0.0384413	0.0193298	0.0393102	0.0433069	0.0677467	0.0422913	0.0198495	0.0105064	0.0264457	0.0411859	0.0448213	0.011132	0.024872	0.0218725	0.0670207	0.0444701	0.0986785	0.037423	0.011109	0.0279984	0	0.0201563	0.0143999	0.0742835	0.0296048	0.0150968	0.0728951	0.0451226	0.0981335	0.671656	0.0146752	0.0172508	0.0315386	0.037849	0.0579054	0.0102028	0.0182565	0.011001
AC139887.1	1.09375	0.716155	0.787168	0.395367	4.09511	2.42584	1.3634	2.76422	2.70564	1.15265	2.16884	0.753324	1.33933	0.577764	0.848674	0.32513	0.5683	1.20864	0.750032	0.592286	1.17607	1.69396	0.794692	0.313336	0.183698	1.36029	1.3819	2.02586	2.00367	0.6531	1.76361	1.36665	1.10035	0.907042	3.69128	1.036	0.950942	7.14253	1.40218	2.59029	1.74601	0.369752	2.60789	0.750494	2.34435	0.364743	0.728356	0.421655	0.323377
RPS26P4	0	0.0524508	0.0905956	0.091006	0.0471308	0	0	0	0	0	0	0	0.0980921	0.0332476	0.0488372	0.0654839	0	0	0	0	0.0557344	0.050545	0.0376607	0	0	0	0.0300894	0.11128	0.0316514	0.0375828	0.0947213	0.142067	0	0.146149	0.0418848	0	0	0.246611	0.0305309	0	0.86563	0	0.116723	0	0.0640234	0	0	0	0.0372176
CEND1P1	0	0	0.0706845	0	0	0	0	0	0	0	0	0.0338227	0	0	0	0	0	0	0	0	0.0217425	0	0	0	0	0	0	0	0	0	0	0	0	0	0	0	0	0	0	0	0.211057	0	0	0	0	0	0	0	0
AL358176.5	0	0	0.208841	0	0	0.0450513	0	0.166494	0	0	0.0413112	0	0	0.0306569	0	0	0	0	0	0	0	0	0	0	0	0	0	0.0684057	0	0	0	0	0	0	0	0	0	0	0	0	0.498861	0	0.0538137	0	0	0	0	0	0
AC078942.1	0.199158	0	0.16381	0	0.170439	0.147239	0.348434	0	0.0423798	0.0164615	0.0270031	0	1.89189	0.0200389	0.11774	0	0.086234	0.0404742	0	0.0359494	0	0.609286	0.0226987	0	0	0	0.0181354	0	0.133538	0	0.713626	0.192659	0	0.264259	0.782584	2.95792	0	0.0247728	0	0	0.0652162	0.0299234	0.0351753	0.364416	0.019294	0.0196787	0	0	0
C19orf54	3.47568	3.83435	5.80335	2.62765	4.51625	2.98073	3.81267	4.05809	8.02473	2.23794	4.38737	9.26096	10.0805	8.27427	4.02737	3.94334	4.13257	8.31727	8.47942	3.36278	4.71046	6.43838	5.57361	8.08517	9.04816	4.72219	3.18395	5.82908	7.93364	6.75199	8.41399	2.87659	5.98916	6.07733	5.27798	8.45604	6.54876	8.11053	5.53965	5.01365	6.60692	10.4287	5.94231	5.65269	5.06084	7.25666	4.97765	7.29569	9.62634
FLRT1	0.138622	0.0707269	0.403138	0.130897	0.334713	0.847693	0.280635	0.140677	0.195952	0.75622	0.21346	0.113014	1.3815	0.618688	0.32049	0.0147169	0.203219	0.166012	0.118226	0.1126	0.162835	0.222646	0.0575543	0.0302571	0.0232821	0.129091	0.186639	0.216745	0.147958	0.135142	0.119211	0.114942	0.128732	0.118244	0.312518	0.372151	0.142332	0.354711	0.0713598	0.0554266	0.136179	0.0624837	0.230844	0.118298	0.138131	0.105664	0.0961912	0.0805084	0.468401
KHDRBS2-OT1	0	0	0.0238941	0	0.024861	0	0	0.0317484	0	0	0	0	0.0517425	0	0	0	0	0	0	0	0	0	0	0	0	0.0199336	0	0.136964	0	0.0198245	0	0.0187347	0	0	0.0662812	0	0.026941	0	0.0161047	0	0.542225	0	0	0	0	0	0	0	0
RPL21P54	0	0	0.242597	0	0.0721182	0.037381	0	0	0.0268984	0.104481	0.205666	0.0331667	0	0.0763118	0	0.0250504	0.0437861	0.0256889	0.0543887	0	0.0213208	0.0386713	0	0	0	0.0289123	0.0920838	0.170277	0.0726483	0.14377	0	0	0.130429	0	0.640909	0	0	0.345912	0.0233587	0.181432	0.786459	0	0.0893029	0.0272111	0.0244917	0.0999201	0.0264085	0	0.0284747
MDGA2	0.0285204	0	0.0899238	0	0.0183057	0.0210853	0.0349281	0.0415593	0	0.41961	0.0096674	0.00374163	0.00282216	0.00860897	0	0	0.00123491	0.00144902	0	0.00386109	0.0156342	0	0.00162528	0.00726266	0.0015967	0.00815421	0.207765	0.0720356	0.00819567	0	0.00408778	0.00306551	0.00588565	0	0.0723029	0.00144077	0.00661244	0.0443447	0.753659	2.88802	0.506654	0	0	0.00153488	0.00138149	0.0464982	0	0.00266546	0.00321231
NEGR1-IT1	0	0	0.0602274	0.0302501	0	0	0	0	0	0.0363139	0	0	0	0	0	0	0	0	0	0	0	0.033602	0	0	0	0	0.0200032	0	0	0.0499696	0	0	0	0	0	0	0	0	0	0	0.359666	0	0	0	0	0	0	0	0
AC007376.1	0.0323687	0.0308279	0.186366	0	0.0831031	0	0	0.0353753	0.0206637	0.0642107	0.0263325	0	0	0	0	0	0	0	0.0626731	0.0175283	0.0327578	0.0594155	0.066405	0	0.0434915	0.0444215	0	0.15261	0.0744123	0.0220892	0.0278362	0	0	0	0	0	0	0	0.0179445	0	0.699562	0	0	0.104519	0.244593	0	0	0	0
MTCO2P8	0	0	0.293265	0	0	0	0	0	0	0	0	0.023388	0	0.0179375	0	0	0	0	0	0	0	0	0	0	0	0	0	0.0200123	0	0	0	0	0	0	0	0	0	0	0	0	0.817284	0	0.0314867	0	0	0	0	0	0
SIGLEC29P	0	0	0.505229	0	0	0	0	0	0	0.0087036	0	0.0138145	0	0.0105951	0	0	0	0	0	0	0	0	0	0	0	0	0	0.0354617	0	0	0	0	0	0	0	0	0	0	0.00972931	0	0.775832	0	0	0	0	0	0	0	0
GAPDHP61	0.466883	1.68599	2.33611	1.39837	1.19867	0.811148	0.796406	0.318906	0.918988	0.733216	0.838761	1.20971	0.958634	1.06872	0.690038	1.33004	1.09165	1.54185	0.878879	0.66367	0.885927	1.07125	0.598636	3.40325	0.810283	1.02784	0.627086	1.41508	0.491936	1.18152	1.00376	0.777834	0.517876	1.18737	0.754551	1.10853	1.33504	1.39378	1.02453	0.921422	3.21058	1.89401	1.40183	1.14325	1.02899	0.888046	1.51188	0.512699	0.946549
AC004707.1	0.328124	0.052084	0.472301	0.158147	0.280807	0.0485168	0.143516	0.298835	0.157102	0.0135606	0.289178	0.0215235	0.11364	0.0165076	0.169735	0.162565	0.269943	0.133367	0.15883	0.0740357	0.0415085	0.0501915	0.0934932	0.43867	0.0551095	0.112576	0.149395	0.405172	0.298586	0.03732	0.211633	0.193976	0.0507854	0.0725634	0.0415919	0.132608	0.0760754	0	0.181904	0.0235481	0.376065	0.221851	0.17386	0.176587	0.158939	0.162108	0.102827	0.0919974	0.0923933
AC004233.2	0.431379	0.132057	2.74982	1.00562	0.672422	0.478382	1.55255	0.505122	2.02605	0.015281	1.21573	0.0121271	0.109764	0.0279028	1.07931	0.320582	0.496311	0.206645	0.248585	0.166858	0.59248	6.97095	1.09569	0.235393	0.207004	0.285432	0.707065	0.280172	2.42611	0.19976	1.3779	0.804794	0.0190762	1.19929	3.53859	2.1761	0.0571515	0.482923	0.281851	1.67175	0.469181	0.180554	0.27755	0.815861	0.188059	0	0.222089	0.129587	11.8275
RNU5E-3P	0	0	0	0	0	0	0	0	0	0	0.233894	0	0	0	0	0	0	0	0	0	0	0	0	0.219642	0.386307	0	0	0	0	0	0.247251	0	0.177998	0.254327	0	0	0	0	0	0.247601	0.847331	0	0	0	0	0	0	0	0
ANKFN1	0.0621285	0.0484126	0.276413	0.00699995	0.357685	0.03257	0.284585	0.0432087	1.54501	0.0238089	0.0528399	0.0200064	0.0335333	0.0187537	0.0275472	0	0.0190754	0.223827	0.198669	0.0107049	0.00142898	0.00518373	0.0714535	0.0280462	0.0493276	0.0174401	0.00617173	0.0494541	0.300261	0.00963592	0.114143	0.038246	0.00699341	0.0124904	0.0601379	0.00171195	0.0261899	0.00632291	0.00469672	0.0121601	0.485495	0.463343	0.55963	0.0109426	0.310245	0.100454	0.0247796	0.00158357	0.0305353
AC016876.1	1.71854	1.93592	0.851154	1.54207	1.43909	1.75415	1.6488	1.65602	1.68692	1.49378	1.74382	4.80008	4.53112	4.73008	1.67145	2.75753	2.09312	3.04188	2.44492	1.75118	1.02856	2.1539	3.60143	1.52462	8.13143	3.10657	1.52452	2.89997	1.75235	3.58138	2.76509	1.99018	2.04781	3.56347	4.37078	0.851359	5.51822	3.46161	2.80693	2.05289	2.12393	2.26558	2.19324	1.82587	5.82171	2.8703	1.64461	2.12421	1.73582
RN7SL236P	0	0.0655635	0.339734	0.170636	0	0	0.144526	0	0	0.0682804	0.0560029	0.325127	0.24523	0.0415595	0.0610465	0.0409274	0.0357689	0.293794	0.355442	0	0.104502	0	0.0470758	0.0525904	0	0	0.22567	0.0927331	0	0.422807	0.118402	0	0.0852383	0.182686	0.0523559	0.166927	0.446898	0.102755	0.114491	0.237139	0.541019	0	0.0729516	0.444576	0.0800292	0.0408124	0	0	0.046522
Metazoa_SRP	0	0	0.114048	0	0	0	0	0	0	0	0	0	0	0	0	0	0	0	0	0	0	0	0	0	0	0	0	0	0	0	0	0	0	0	0	0	0	0	0	0	0.136214	0	0	0	0	0	0	0	0
FKBP1AP2	0	0	0.113645	0	0.118243	0	0	0	0	0	0.224803	0	0.287113	0.0834127	0	0.123216	0	0	0.0445872	0	0	0	0	0.0527762	0	0	0	0.372243	0.0397041	0.0471445	0	0	0.0855395	0.0611105	0.0525409	0.125638	0	0.206236	0.0382984	0	0.339332	0	0	0	0.040156	0.12287	0	0	0
RAD54B	0.223902	0.20032	1.29472	0.260677	0.499359	0.264852	0.455824	0.244699	0.502439	0.153101	0.425011	1.33518	0.725095	0.579597	0.610698	1.57923	0.897208	0.498462	1.4407	0.538265	1.74751	1.56301	1.22258	1.09886	1.57713	1.14297	0.822954	1.02822	1.30047	1.36591	0.388016	0.417875	0.54817	1.62049	1.70286	1.3203	0.59777	1.40519	1.08328	1.64191	1.79298	0.789036	0.33434	0.567434	1.14174	0.991538	0.893021	1.4781	1.38702
LRRC34P2	0	0	0.0581581	0	0	0	0	0	0	0	0	0	0	0.0213434	0	0	0	0	0	0	0	0	0	0	0	0	0	0	0	0	0	0	0	0	0	0	0	0	0	0	0.520963	0	0	0	0	0	0	0	0
AC106038.1	0	0.034228	0.0380059	0.012726	0.0263626	0.00455482	0.0323363	0.033666	0.0524406	0.0560157	0.0668269	0.0282892	0.0670605	0.043393	0.0136585	0.0305236	0.029344	0.0344318	0.08284	0.0166814	0.0233812	0.0376964	0.0105327	0.0313774	0.0379408	0.0563668	0.0308558	0.114114	0	0.0910949	0.0220759	0.00993312	0.0508565	0.00454156	0.0234282	0.0280111	0.0285682	0.22224	0.0569247	0.216651	0.272356	0.0138851	0.0707294	0.0132626	0.0567014	0.0121751	0.0579211	0.051821	0.0242872
AC103792.1	0.0212739	0.0202612	0.157483	0.0175773	0.0728245	0.150988	0.0446632	0	0	0.0316512	0.0173066	0.0334915	0.0252613	0.0385296	0	0	0	0.0389107	0.137303	0.0230405	0.053824	0.058575	0	0.0487562	0.0142921	0.0437932	0.0232464	0.0859724	0.0244532	0	0.0365899	0.0274395	0.0263413	0.0188186	0.420671	0	0.0197294	0	0.0235875	0.0183209	0.773262	0.0191783	0	0.0549552	0.0989263	0	0	0	0
LTB4R2	0.114897	15.2105	0.263618	4.40188	0.522696	0.348719	0.438005	0.270966	0.552045	0.404867	0.550986	3.4939	2.12189	4.38091	5.03009	2.07086	0.540439	4.39475	1.44018	1.55221	1.62484	0.715963	0.55827	2.25444	8.47461	3.57686	1.01762	4.00379	1.5605	8.97988	0.748864	5.32339	4.3466	1.28383	0.910634	1.05211	4.89035	1.80077	2.8127	0.692641	1.33071	0.801378	1.34576	0.660002	3.92631	4.16234	5.09395	2.71278	0.478142
LSAMP-AS1	0	0.0336709	2.21001	0.146054	0	0.0313649	0	0	0.0451387	0.0350662	0.0575219	0.222631	1.19644	1.38732	0.0940535	0.735658	0.146956	1.27172	1.18652	0.0574346	1.87839	0.356923	0.0241764	0.567177	0.807542	0.436664	0.386319	0.166685	0.772112	0.506654	2.03702	0.0456002	0.372089	0.0312735	0.13444	0	2.06559	0.395782	1.03877	0	1.97966	0.350585	0	0.0228317	0.1233	2.36845	0.731223	0.0594739	0.0955677
TBC1D9	11.9021	11.4851	3.63919	5.13178	14.4679	9.93075	22.3139	11.5852	4.97853	8.34086	16.8529	3.02678	6.78679	8.50196	3.91116	2.87525	7.24121	7.11818	7.17726	6.84015	7.29384	1.30341	1.42452	2.82826	11.8428	4.69284	2.35253	7.20802	5.67328	9.36052	4.75614	5.51324	7.4658	1.56491	6.78835	6.52135	3.11303	8.34637	3.82818	26.1914	5.06977	5.04871	9.54009	4.0742	6.22868	5.16753	8.3673	8.65224	0.971523
Z98747.1	0	0	0.0451706	0	0	0	0	0	0	0	0	0	0	0.0331542	0	0	0	0	0	0	0	0	0	0	0	0	0	0	0	0	0	0	0	0	0	0	0	0	0	0	0.2158	0	0	0	0	0	0	0	0
RPL12P2	0.0793132	0.604301	0.52189	0.229361	0.033938	0.0703642	0.0416283	0.13002	0.0506323	0.137669	0.161306	0.936471	0.0470895	0.119705	0.175834	0.165038	0.185447	0.749512	0.486299	0.257698	0.0401333	0.218379	0.379662	0.181773	0.266418	0.326539	0.151668	0.186971	0.182333	0.216501	0.341035	0.127875	0.34372	0.105239	0.0904813	0.504844	0.257442	0.17758	0.153893	0.546431	0.818112	0.321752	0.798473	0.179273	0.184408	0.164574	0.223695	0.0667121	0.214397
GTF2IP7	0.136612	0.599947	0.380794	1.57397	0.29228	0.215463	0.278842	0.116123	0.159887	0.0451668	0.11731	0.0358447	0.0856148	0.0962193	0.881666	0.139878	0.39829	0.0971711	0.0636787	0.258924	0.226583	0.174141	0.451533	0.023192	0.0305926	0.30726	0.174159	0.13802	0.231181	0.264145	0.496037	1.85994	0.0845765	1.60455	0.888913	0.326661	1.33732	0.135943	0.0420747	0.0457524	0.6412	0.814192	0.040214	0.0196055	0.494094	0.157483	0.0428112	0.0127675	1.00528
TMEM99	2.7563	2.3413	0.626345	3.10488	3.13803	1.93128	1.90283	4.03452	1.47953	1.01802	4.12098	6.14401	5.53841	4.34738	2.16531	2.48018	3.78896	5.37444	3.62199	2.18735	3.04073	2.02073	2.19618	9.57982	5.71642	4.3506	3.63143	5.01748	3.2824	5.37743	4.61255	2.28468	6.0058	1.14221	3.58822	1.80637	7.24638	4.07713	4.12063	1.36862	3.24439	2.68626	3.43843	0.320727	11.2246	5.77083	5.55611	4.98024	3.59113
DUXAP10	0.0151204	0.0979244	0.2164	0.00249862	0.020704	0	0.0349188	0.00991493	0.0173747	0.0134977	0.0590434	0.295171	0.748701	0.775906	0.0107268	2.69684	0.208981	0.258121	1.19448	0.139196	1.10788	0.535668	0.0186119	0.475908	0.617613	0.325785	0.49402	1.70075	1.1384	0.0227008	0.0364087	0.0331545	0.703951	0.248781	0.252993	0.252985	0.403853	0.379167	0.66724	0.375021	1.54778	0.667918	0.230737	0.0351535	0.615229	0.297612	0.816902	0.359499	0.0204366
RPL36	70.312	154.123	122.743	124.28	69.5621	77.7614	69.1469	103.561	123.045	58.4309	70.4796	295.662	91.9817	85.7996	106.228	109.123	67.6166	153.014	118.657	74.7295	83.6581	167.415	120.861	170.058	302.855	206.349	149.163	111.61	118.639	98.3612	102.047	106.972	84.4286	101.741	72.8402	89.0137	203.323	88.7031	175.982	53.8899	97.451	172.316	223.661	145.282	103.963	163.28	127.184	80.3649	158.82
AC130689.1	0.431266	0.730197	0.55179	0.752249	0.24605	0.297582	0.603611	0.314216	0.458855	0.356464	0.311859	0.829817	0.682798	0.578573	0.552411	0.370353	2.31551	2.45405	0.742246	0.908208	0.921393	0.351833	0.950285	0.439284	0.28973	0.657613	0.680698	0.806869	1.15667	0.719416	0.78296	0.463546	0.830656	0.932534	0.983984	0.929553	0.711031	1.10864	0.557862	1.27927	2.63614	0.691171	0.914041	0.340406	1.2534	0.681808	0.600663	0.268701	0.777191
WT1-AS	0.00703136	0.00669665	0.208202	0	0.0150435	0.009357	0.00738096	0.0115267	0	0.00871769	0.00858019	0.0359758	0.0292224	0.019102	0	0.0271721	0	0.0600162	0.152026	0.0133267	0.0124528	0	0	0.00268579	0.0236188	0.10132	0.0691498	0.480691	0.00202055	0.0167943	0.00302338	0.0022673	0.0130594	0.0124397	0.00267382	0	0.0163022	0.0262384	0.0116941	0.0999133	0.410993	0	0.212361	0.00454089	0	0.00625287	0	0.0216855	0.0166311
CAMK2N2	0.301443	0.915964	0.165294	0.0474407	0.565085	0.573065	0.406839	0.439256	0.0916362	0.156614	0.5722	1.2655	0.911901	0.346634	0.254584	4.42064	0.164085	1.47027	1.84363	1.25149	0.602868	0.197615	0.274851	4.27673	1.39831	1.21151	1.52148	0.937816	0.428991	0.352649	5.65372	0.129602	0.97755	9.66295	6.2555	0.374176	0.612364	2.1319	1.79845	4.24013	1.36784	1.72108	1.18651	0.56548	0.967872	2.0254	0.512813	1.25568	0.329821
RNA5SP196	0	0	0	0	0	0	0	0	0	0	0	0	0	0	0	0	0	0	0	0	0	0	0	0	0	0	0	0	0	0	0	0	0	0	0	0	0	0	0	0	0	0	0	0	0	0	0	0	0
EFHC1	1.46043	1.23752	2.68985	0.651826	2.08851	1.2012	2.50732	1.19035	0.923604	1.62996	2.22738	1.29999	3.04046	2.31707	2.87824	0.813086	2.6793	1.36305	1.27028	2.16266	2.60789	7.29815	0.177339	0.940517	1.46346	1.99862	1.08726	1.10133	0.800125	1.31705	3.71615	1.32035	1.43989	2.1322	6.10999	1.49265	1.15441	4.533	1.54813	8.24449	1.39447	1.46177	1.69518	1.05598	2.31186	1.0487	0.740823	4.27071	1.85953
CFP	0.0939938	0.0935885	0.421697	0.458908	1.17369	0.231213	0.116607	0.210118	0.130918	0.949241	0.145979	0.262318	0.362736	0.263089	0.143971	0.0914428	0.57718	0.0885639	0.507375	0.150385	0.43238	0.141164	0.347678	0.306808	0.221012	0.768096	0.149395	0.540997	0.191527	0.241997	0.749532	0.374727	0.288313	0.204084	0.56214	0.334109	0.237736	0.290165	0.253434	0.136138	0.272815	0.246502	1.69785	0.458022	0.238409	0.0734553	0.061589	0.119788	0.0606331
HES2	0.191638	14.9801	1.42457	8.96557	0.0773601	0.0288705	0.185984	0.00395167	1.07335	0.0107592	0.117661	1.98095	3.02479	6.5334	8.72471	9.26518	2.38788	10.0326	2.36168	15.6643	3.35007	1.58295	3.10563	19.3028	1.05425	15.2042	12.1634	10.8253	2.91765	6.20335	0.892425	9.64463	16.6123	3.06096	1.19074	0.754027	12.4173	1.26023	15.9861	2.57832	5.21447	0.215136	0.670556	0.308235	19.7144	6.02581	5.52508	5.54538	0.833248
RNU6-667P	0	0	0.630617	0	0	0	0	0	0	0	0	0.301752	0.455198	0.347144	0	0	0	0	0	0	0	0	0	0	0	0	0	0	0.330478	0	0	0.123612	0.355995	0	0	0	0	0	0	0.165068	0.376591	0	0	0	0	0	0	0	0
PARP9	2.82827	5.67059	19.4253	2.71455	4.26429	3.36882	4.26849	2.54115	5.36629	6.51631	2.78663	17.0285	10.9245	27.4221	13.9776	26.8334	9.51167	12.5704	17.8882	8.02621	11.1137	12.5371	16.575	4.6722	3.22703	17.2652	14.3399	17.3389	5.32899	10.655	11.1849	13.9895	15.0668	4.88179	8.1399	7.09279	14.5265	5.07704	8.75637	5.05408	16.056	16.7552	29.2114	8.89665	15.1289	10.3147	6.17063	9.46539	15.4636
PSG10P	0.0322442	0.0102364	0.477383	0	0.00919815	0	0	0.0117464	0	0	0.00874371	0	0.00638129	0.0129773	0	0.00638999	0	0	0	0.0174609	0	0.0197289	0	0	0	0.0295004	0.0528508	0.0289568	0.111189	0.0146695	0.00924301	0.0207946	0	0	0.588551	0	0.00996773	0	0	0.00925613	0.116145	0	0.0113899	0	0.0562273	0	0.0134728	0	0
LINC02552	0	0	0.0873274	0	0.0129802	0	0	0	0	0	0.0123389	0	0	0	0	0.00901737	0	0	0	0	0.00767483	0	0	0	0	0	0.00828683	0.0510787	0.0174341	0.0207012	0	0	0	0	0.0115354	0	0	0	0.0840842	0.039186	0.268201	0	0	0	0	0	0.00950622	0	0
LINC01840	0.0342394	0.0326095	0.478761	0.0848698	0.029302	0	0.107825	0.0374198	0.262295	0	0	0.0808547	0.0203285	0.103353	0	0	0.0533714	0	0.0220984	0	0.0173255	0.0314246	0	0.026157	0.0230025	0.0234944	0.0187071	0.0691844	0.295173	0.140195	0.0588898	0.0441627	0.105988	0.0605754	0.156243	0.0207562	0.127014	0.0766612	0.0569446	0	0.33636	0.0926	0	0	0.0597066	0.060897	0.0643793	0.0191997	0
OR56A4	0	0	0	0	0	0	0	0	0	0	0.0131553	0	0.0768077	0.11715	0.0143401	0	0	0	0.0104369	0	0.0163653	0	0	0	0	0	0.00883517	0.0544586	0	0	0	0	0.0100115	0	0.0491947	0	0	0.0844816	0.00896481	0	0.047658	0	0	0	0	0	0	0	0
AC087636.1	0	0	0.168385	0	0	0	0	0	0	0.0169211	0	0	0	0	0	0	0.0177284	0	0	0	0.017265	0	0	0	0	0	0	0.045962	0	0.0232843	0	0	0	0	0	0	0	0	0.0189153	0	0.268149	0	0	0	0.0198327	0.0202282	0	0.0191327	0
RNU2-45P	0	0	0.945925	0	0.0894729	0	0	0	0	0	0.0850525	0.0822959	0	0	0	0	0	0	0	0	0.105806	0	0	0	0.0702376	0	0	0	0	0	0	0	0	0	0	0	0	0	0	0.0900369	0.924361	0	0	0	0.0607709	0	0	0.0586258	0
EEF1B2P8	0	0	0.0239653	0	0.0249351	0.0258491	0.152927	0.031843	0.0372008	0	0	0.0229349	0.138391	0	0	0	0.0151391	0	0.0376101	0.0157781	0.0147434	0.0534828	0	0.0222588	0	0	0	0	0	0.0397672	0.100227	0.0563716	0	0	0.0443192	0.0176629	0.0270213	0.0217454	0.0161527	0	0.0858696	0.0262666	0	0	0.0169361	0	0	0	0
HBZ	0	0.0246623	0.0851959	0	0	0	0	0.0283002	0	0.0128421	0.021066	0	0.0307485	0.031266	0.0688895	0	0	0	0	0	0	0	0	0.197823	0	0	0.014148	0.104647	0	0	0	0	0	0	0.0393883	0	0	0	0.0143556	0.0223005	0.305264	0	0	0	0	0	0	0	0
AC020978.6	0	0.0313733	0	0	0.0281911	0.0292245	0	0.0360011	0.0210292	0.0163367	0	0.0259298	0.0195578	0.00994347	0.0584236	0	0.00855802	0.0200837	0	0.0267577	0.025003	0.04535	0.0112633	0.0377481	0	0.0226037	0.00899893	0.0110936	0.094661	0.04496	0.0708216	0.0318663	0	0.0145697	0.0501064	0.0399387	0.0152749	0.0122925	0.0182619	0.0283688	0.129443	0.0296965	0.0523629	0.0212737	0.0191477	0	0.0103231	0.0184718	0.0111308
CLCN2	0.934241	3.78043	4.10077	0.80203	1.12323	0.97438	1.13377	0.752067	4.87306	0.739052	1.49038	4.04284	5.28969	9.2855	3.6008	2.15128	4.31671	5.55417	1.82067	1.80647	1.34441	5.50434	6.01473	3.05676	5.24765	1.81685	3.69254	2.88225	30.4689	7.33338	3.52329	3.84425	5.01646	2.51553	2.69654	10.4207	1.792	5.68342	1.94284	6.62879	2.90555	8.71794	2.78175	8.33784	2.00263	7.36512	5.13277	1.43363	2.28519
AC112200.2	0	0	0.397626	0.00928899	0	0	0	0	0	0	0	0	0.0133497	0.0135744	0	0.00668395	0.0058415	0	0	0	0.0227553	0	0	0	0	0	0.0429972	0.06815	0.00646134	0.0383608	0	0	0.00696023	0	0	0	0.0312788	0	0.0124652	0.00968194	0.342376	0.0101351	0	0	0.00653488	0	0.0140926	0	0
AC107074.1	0	0	0.0841923	0	0	0	0	0	0	0	0	0	0	0.0154488	0	0.0304277	0	0	0	0.0138575	0	0.0234862	0.0699975	0	0	0	0	0.0172357	0.0147072	0.0174632	0.0220066	0	0	0	0	0	0.0474641	0	0	0	0.276529	0	0.0542363	0	0	0	0	0	0
MTND1P22	0.493393	0	0.101456	0	0.035187	0	0.539505	0.0674028	0	0	0.284313	0.0161823	0	0	0.0182305	0	0	0.0125338	0.0132683	0	0	0.226416	0	0	0	0	0	0.0138466	0.0118152	0.0140293	0	0	0.0381825	0	0.0469056	0	0	0.015343	0	0	0.242349	0	0	0	0	0	0	0	0
AC090958.1	0	0	0	0	0	0	0	0	0	0.0276234	0	0	0	0	0	0	0.0578824	0	0	0	0	0	0	0	0	0	0	0	0	0	0	0	0	0	0	0	0	0	0	0	0.109437	0	0	0	0.0323765	0	0	0	0
DACT1	0.505096	0.439582	1.737	0.133114	1.61352	1.29796	5.63576	0.685257	10.2432	5.95785	0.439242	1.63148	0.682494	1.05148	0.366823	0.323591	2.0543	2.23792	2.93675	7.71279	3.20141	0.359669	1.1583	0.41913	2.7907	3.3613	1.1895	4.83906	0.663165	0.40412	3.5049	0.640251	1.06481	1.94512	3.9673	1.39371	0.117106	1.0919	4.2171	2.08868	1.2191	0.985265	4.46204	0.399306	0.108833	0.338171	0.311114	4.25824	0.632657
AC107302.1	0	0	0	0	0	0	0	0	0	0	0	0	0	0	0	0	0	0	0	0	0	0.0521613	0	0	0	0	0	0.0127598	0	0	0	0	0	0	0	0	0	0	0	0	0.0930531	0	0	0	0	0	0	0	0
ZPR1	2.32319	5.64212	4.96139	3.59679	2.85208	3.12103	4.08481	2.91378	4.11556	3.37138	2.26119	5.55575	3.23974	2.73158	3.13193	6.54093	10.7016	3.85462	4.69991	3.63487	2.24895	5.77978	5.80437	8.8697	3.73464	3.25467	6.32834	3.90069	5.88914	2.7065	5.9294	4.34313	3.02211	37.3017	3.04155	6.05249	4.604	3.40578	5.15781	5.01129	4.80901	6.75424	4.73334	9.49849	3.64765	5.342	4.69756	4.9705	2.49517
AC136777.2	0	0.0520113	0	0	0	0	0	0	0	0.0812499	0.0444268	0.214935	0	0.032969	0	0	0.0567506	0	0.105739	0	0.0552673	0	0	0	0	0.0749458	0	0.110347	0	0	0	0	0	0	0	0	0	0	0	0	0.268243	0	0	0	0	0	0	0	0
DIP2B	2.97761	10.2598	9.12912	17.8389	5.75532	4.32238	6.6336	3.30987	8.50809	4.54424	4.15542	10.9408	41.3821	28.9166	13.2108	31.0043	15.5145	23.508	9.73553	24.0394	22.885	5.69598	10.3655	9.86437	16.1642	7.62371	7.45381	19.4058	23.4507	12.3826	9.47995	12.9334	28.488	16.8336	9.55634	9.03441	14.9166	5.77817	11.0832	6.11985	10.935	12.736	6.62081	6.19051	13.3933	34.4355	21.0123	31.2765	10.8009
PRR23D3P	0	0	0	0	0.0400753	0	0	0.0511777	0	0	0	0.0368607	0	0	0	0	0	0	0.0302232	0	0.0236954	0	0	0	0.0157299	0	0	0	0	0	0	0	0	0	0	0.0141938	0	0.0349489	0	0	0	0	0	0	0	0	0	0	0
HERC2P7	0.0257585	0	0.0423734	0	0	0	0.0270392	0.0281511	0.131551	0.0255489	0.020955	0.0202758	0	0	0	0	0.0133839	0.0314088	0	0	0	0	0	0.0196781	0	0	0.0140734	0.0520478	0.014804	0.0175783	0.0664547	0	0.0318942	0.0227856	0.0391807	0	0	0.0384484	0	0	0.0759137	0.0232212	0	0	0	0	0	0.014444	0
RNU6-608P	0.375975	0.895194	0.618489	0	0.804396	0.833883	0.789337	0.205449	0.240016	0.279687	0.611724	0	0.446445	0.453958	0.333408	0.558817	0	0	0	0.203598	0.190247	1.38027	0.514213	0.430836	0.252585	0.77396	0.102709	2.78556	0.216082	0.128287	0.323328	0.606175	0.232766	0.332582	0.71486	0.569798	0.348679	0.561199	0.729511	0.161893	2.40077	0	0.597642	0.485614	0.218541	0.334348	0	0.632482	0.381122
AL035701.1	2.91012	0.0251963	0.195841	0.065576	0.475453	0.539824	1.49963	0.49152	0.0675554	0.275524	2.17373	0.0416491	0.141364	0	0.609969	0	0.384891	0.0483883	0.051224	0.0143263	0.696114	0.412773	0.361828	0	0.195506	0.0181533	0.115634	0.089094	0.212866	0.036108	0.682532	0.511845	0.049136	1.0297	1.73037	0.657543	0.0981397	0.0592335	0.0439991	0.432884	0.103958	0.453142	0.532675	0.580896	0.230666	0	0	0	0
RN7SL151P	0.0690838	0.13159	0.340934	0.171239	0	0.0612889	0.145037	0.151001	0.132306	0	0	0	0.0410161	0.0834127	0	0.821441	0.143581	0.126357	0.133762	0.0748206	0.0699141	0.126809	0.188969	0.0527762	0.139234	0.379231	0	0.0930608	0.158816	0.235723	0.05941	0.0891056	0.0855395	0.244442	0.262705	0.0837584	0.0640682	0.0515589	0.344686	0.0594943	0.54293	1.49469	2.3427	0	0.843276	0.163827	0.216493	0.193693	0.0933727
FAM83G	3.20963	36.5426	6.48047	27.6206	4.76918	2.53697	8.14031	3.99065	8.37498	1.09195	4.08727	5.00017	17.9935	25.7862	12.6067	26.191	6.39348	14.724	11.2916	10.9662	5.22653	4.58839	9.652	7.49817	8.1865	11.9879	5.22016	6.59074	25.477	26.3518	11.98	16.3401	13.2641	11.2624	2.68837	10.9128	21.3957	5.36702	12.3192	2.49689	11.8222	7.65101	3.40394	14.4791	20.59	12.2397	16.9956	11.1662	9.31701
AP001005.2	0	0	0.124657	0	0	0	0	0	0	0	0.123293	0	0	0	0	0	0	0	0	0	0	0	0	0	0	0	0.0828041	0.102078	0	0	0	0	0	0	0.115264	0	0	0	0.084019	0	0.29777	0	0	0	0	0	0	0	0
MRPL30P1	0	0.0795728	0.206163	0.0690323	0	0	0.043852	0	0	0.0207176	0.0679693	0.131533	0.124012	0.0756596	0.0370453	0.124182	0.0651177	0.254693	0.0269619	0.135732	0.0422771	0.0766815	0	0.0638276	0.028065	0.0286652	0.0912968	0.0844109	0.0480182	0.0570166	0.143701	0.0808234	0.0517258	0.110861	0.0635431	0.430514	0.0774842	0.0935332	0	0.0359763	0.615582	0.03766	0.0885396	0.107914	0.169977	0.0990661	0.0261827	0.0234253	0.0282313
IGKV3D-20	12.8288	1.00423	1.80682	0.798603	14.1747	0.935448	0.553423	6.86615	1.54258	0.0653651	1.67983	7.60821	0.208675	0.15914	0.07792	0.835839	20.0428	0.0535715	2.89226	0.19033	3.13459	1.00806	8.23203	1.94667	0.295156	12.9631	2.68843	15.8313	57.4943	8.81464	8.6521	0.226669	2.58397	0	4.6445	0.665832	20.9019	2.52477	26.6455	0.0378357	1.98536	6.61427	140.698	0.170238	2.70697	2.13582	3.02896	2.24188	0.445356
UNQ6494	0.07241	0	0.119116	0	0.0481975	0.0356888	0.0168912	0.202236	0.0102723	0.0199502	0.0327259	0.0506645	0.0143303	0.00485716	0.0927504	0.0382663	0.0501648	0.00490521	0.062312	0.00871367	1.40454	0.00738415	0.0165056	0	0.0108102	0.055207	0.0307704	0.119217	0.0184959	0.00549049	0.0622705	0.00518866	0.019924	0.00711698	1.38901	0.0780366	0.0298458	0.138106	0	0	0.0948453	0.0217591	0.323989	0.0883297	0.0327362	0.0333889	0.0201704	0.0270692	0.00543714
TSNAX	3.64951	4.25447	4.44468	1.85581	4.2921	4.06314	3.71587	3.25584	4.11362	4.73993	4.52858	5.87611	7.38376	5.93833	6.14205	3.4101	7.05275	8.8982	4.90898	4.65826	7.74816	4.85029	5.16701	5.69331	11.0004	6.67648	5.99724	7.82364	13.0025	4.86345	4.87608	3.27686	11.6888	6.1019	7.95512	5.58123	5.36589	11.4981	4.4632	10.5969	8.21363	4.08357	4.84677	3.09529	8.36879	7.13533	5.16568	4.38275	4.91357
AC013474.1	0.0489379	0.0699125	0.140882	0.101086	0.314107	0.412454	0.102742	0	0.0624824	0.679557	0.139341	0.0577822	0.130748	0.177265	0.0867945	0.0290949	0.0381415	0	0.25268	0.0265009	0.0619077	0.224574	0.0836642	0.0934647	0	0.0839506	0.0935821	0.412018	0.0421887	0.0166982	0.378767	0.0315606	0.0151487	0	0.148877	0.0296666	0.158847	0.840043	0.0542601	0.379304	0.384604	0	0.726047	0	0.0426689	0	0	0.0686046	0
MFSD9	4.22621	4.68166	8.28155	3.07018	5.20295	3.0543	5.08017	5.35757	10.2402	2.04263	3.81686	1.77258	2.2726	3.28114	7.00316	2.50194	4.65466	3.91408	4.42373	3.4353	3.81034	3.37339	7.26186	2.27438	1.74143	2.74634	4.00656	3.62447	5.32095	3.10099	6.74524	4.55024	2.42797	6.45515	3.61598	9.90048	3.09316	4.38036	2.60599	3.99043	3.58879	4.56059	2.70898	8.42501	4.28856	3.20623	2.57585	5.64594	8.63167
C1QTNF2	0.161978	0.16198	0.539577	0.160599	0.880237	0.969985	0.459084	0.212428	0.077553	1.85562	0.349194	0.274127	0.206763	0.264025	0.208276	0.828179	0.185157	0.45427	0.480892	0.4605	0.336045	0.275024	0.105228	0.408349	0.331897	0.639089	0.207971	1.14007	0.0884379	0.17686	0.800953	0.355167	0.215603	0.157611	0.523559	0.446775	0.180261	0.441241	1.25715	0.195291	0.692186	0.350453	0.738099	0.219673	0.244795	0.0480146	0.111673	0.386022	0.136829
ZNF35	1.38022	4.34211	3.4903	2.49916	2.37495	3.28919	2.56631	1.70099	3.47758	4.32179	1.64244	1.53142	2.964	2.84989	2.96223	1.76337	4.39446	1.4368	2.48763	2.12696	2.55215	1.71821	3.31854	2.08639	1.92849	2.31733	4.10342	3.13008	4.9156	1.69341	3.37145	3.35689	2.68166	3.35754	3.12122	4.33928	4.23495	3.67656	2.13676	4.76087	3.48351	2.12451	2.94864	3.30939	2.33428	1.3841	1.88197	1.97606	2.70397
AP001324.1	19.6977	51.0534	46.3479	65.262	18.1991	13.4759	15.585	17.5646	25.0243	18.9056	21.1267	40.1126	10.8512	5.62043	40.5404	12.1478	37.7311	63.93	19.3226	19.476	17.3063	59.3619	16.6198	21.1495	42.9255	29.554	28.7255	16.0393	21.3179	17.087	26.6312	11.7552	14.5003	55.1769	20.3844	44.2586	27.7195	26.9882	10.2952	10.676	28.4001	22.9256	49.2254	22.4672	29.3076	26.3479	17.4436	7.44606	51.6238
AC009506.1	2.23773	0.97213	2.20652	1.78403	1.72466	1.0913	1.77205	1.20134	1.77105	1.05784	1.85237	1.90564	2.36968	1.73014	1.69426	0.630184	1.10151	1.69939	1.26689	1.23304	1.23826	1.26109	0.644315	1.20965	1.49455	1.33794	1.13681	1.78043	1.21087	1.53601	0.979072	1.47689	1.10992	1.62061	4.66774	1.57865	2.46362	1.91424	2.20542	8.29448	1.42696	1.94652	1.19262	0.329593	3.66635	1.71456	1.3615	1.06401	0.902041
AC006338.1	0	0	0	0	0	0	0	0	0	0	0	0	0	0	0	0	0	0	0	0	0	0	0	0	0	0	0	0	0	0	0	0	0	0	0	0	0	0	0	0	0	0	0	0	0	0	0	0	0
YWHAZP6	0.158949	0.958755	0.217896	0.656649	0.136028	0.0940096	0.19466	0.0579043	0.219852	0.210207	0.129307	0.250233	0.220198	0.143938	0.446351	0.740243	0.523059	1.09829	0.735206	0.401679	0.160859	0.218823	0.471013	0.485713	0.160176	0.327203	0.115791	0.60666	0.319731	0.542353	0.341728	0.290438	0.590431	0.398377	0.382809	0.369365	0.712477	0.177941	0.308411	0.638798	1.17111	0.525402	0.393029	0.222408	0.600545	0.329818	0.614337	0.534782	0.429666
AL096828.1	0	0.0687086	0.178015	0	0	0	0.0757297	0.0788438	0.0690822	0	0	0.0283936	0	0.0435531	0	0.0428907	0	0	0	0	0.200777	0.0993181	0.024667	0.110226	0	0	0.039416	0	0.0829245	0.0984642	0	0	0.0223318	0.0957247	0	0.0218668	0.13381	0.026921	0.0999857	0.0931932	0.0708715	0.0650364	0.0382256	0	0.0838683	0.0213851	0	0.121362	0.0731305
MIR643	0.604661	0.191959	1.65781	0	0.862445	0.357624	1.05787	0	0.386006	0.199914	1.4757	0	0.598328	0.973435	1.0724	0.239658	0.314176	0	0.130084	0	0.509941	2.58978	0.826981	0.923856	0	0.829813	0	0.950275	0.115838	0.412636	0.693321	0.64992	0.374346	1.42633	0.919737	0.610918	0	1.50425	0.558683	1.56219	2.17802	0.1817	1.49513	0	0.234312	0.119492	0	0.226042	0.272417
TSACC	0.227945	0.200395	2.00468	0.304237	0.150058	0.217782	0.220873	0.153304	0.291033	0.182612	0.427932	0.910938	0.260259	0.656305	1.10398	0.291888	0.974839	0.876602	0.656372	0.446273	0.585586	1.70584	0.347728	1.54045	0.765684	0.385013	0.708922	1.22824	0.896886	0.43077	0.43729	0.610633	0.586195	0.992675	1.02683	1.40308	0.65045	1.09925	0.592956	1.67614	2.22206	0.980037	0.613186	0.826632	1.78361	0.74846	0.36266	0.157317	1.01906
MBD3L5	0	0	0	0	0	0	0	0	0	0	0	0	0	0	0	0	0	0	0	0	0	0	0	0	0	0	0	0	0	0	0	0	0	0	0	0	0	0	0	0	0.0493098	0	0	0	0	0	0	0	0
POLG2	1.28684	1.35199	2.61051	0.910664	2.28156	1.23379	1.89599	1.12888	3.72068	1.491	1.99514	3.36131	2.40511	2.43862	1.44306	1.94524	2.08684	1.98426	1.93295	1.84368	3.27328	4.34287	3.24768	1.65756	2.9851	3.15188	1.70882	3.43583	2.04627	2.59119	3.13135	1.51093	2.11496	2.38894	2.83952	1.79106	1.62154	4.44884	2.26494	4.29868	4.67116	4.03686	2.6968	2.29563	3.10602	2.79847	1.68179	2.47542	4.30919
TRMT61B	2.58648	3.8671	4.58332	2.01919	3.70272	2.36213	4.49185	1.86023	3.29626	3.21622	3.30319	6.02549	9.76706	8.90958	3.64283	4.16656	4.89143	8.331	4.9098	6.29253	5.13408	4.48587	4.27877	4.40951	5.92838	2.64261	4.71222	5.30311	3.88023	5.80788	3.03387	3.12145	6.77015	3.83569	2.95791	5.78756	4.41818	7.4943	4.90788	6.191	6.06265	3.97759	4.00056	4.32942	5.02985	8.1293	5.90029	5.01228	6.52258
NAV2-AS3	0.0326935	0	0.672271	0	0.055958	0.0290046	0.068638	0	0.020871	0	0.0531933	0	0	0.0197373	0	0	0.0339745	0.0199325	0.0844026	0.0531126	0.0992594	0.120023	0	0.0499521	0	0	0.0535873	0.264243	0	0	0.0281154	0.0843374	0	0	1.61621	0.0990954	0.212239	0.122	0.0181245	0	0.610229	0	0	0.0211136	0.0380072	0	0	0	0.022094
MTRR	2.21141	4.04895	4.81333	1.94897	3.46061	4.12666	4.08686	2.86402	2.98672	4.81657	2.94697	3.33222	4.55335	4.65722	6.45943	7.36613	12.2188	4.42814	5.51099	7.41815	6.39427	2.92707	5.73627	3.5328	4.58229	5.02713	2.97043	7.7513	4.42499	7.35467	7.15162	3.28891	4.55803	2.97287	8.48714	4.48501	3.06653	10.0845	5.67276	7.84841	6.00599	5.87495	4.53073	1.63799	4.07312	7.08323	4.05999	5.05804	4.84124
FAM171A2	0.0598713	0.585764	0.107444	3.97093	0.279478	0.333182	0.159977	0.0535357	0.121612	0.302319	0.292238	2.06077	2.73385	2.02411	0.579194	0.792798	0.328054	1.75543	0.776342	3.54279	1.07411	0.149862	0.2196	1.35968	1.19204	1.16151	0.764255	1.29775	0.162663	2.47746	0.280841	0.4844	0.411099	3.23545	1.07213	0.273859	3.0488	1.72234	2.69151	2.75146	1.26722	0.0539737	0.32877	0.379622	1.2212	2.06194	1.48052	1.51382	2.12234
MIR3616	0	0	4.71934	0	0.181863	0.56559	0.66922	0.232247	1.49228	0	0.345757	0	0.252338	0	0.565343	0	0.110417	0.259123	0.274308	0.115077	1.7205	0	0	0.162344	0.285531	0.729093	0.464423	1.00192	0.122133	0.145021	3.10676	0.82229	0.131564	0.187981	0.808103	0	0.591238	0.1586	0.117809	0	2.29639	0.191575	0	1.23515	0.494094	0.125986	0	0	0
AP005139.1	0	0.0113054	0.380782	0	0.0203175	0	0	0	0	0	0	0	0	0	0	0	0	0	0	0	0	0	0	0	0	0	0	0.039976	0	0	0	0	0	0	0.00902798	0	0.0220174	0	0	0	0.454791	0.0107012	0	0	0	0	0	0	0
PSMB2	9.87426	26.8977	35.4719	14.209	12.1711	13.1187	14.7511	10.1296	19.957	13.2114	11.3038	33.4415	31.007	41.404	29.1972	37.4454	37.5983	17.8955	36.346	31.1973	47.7851	21.5596	39.0402	87.0049	60.6684	39.3373	60.5746	35.1539	20.7696	38.5491	27.6966	37.2968	37.2787	36.6776	28.4579	25.5733	37.2809	33.6564	34.0707	37.0321	57.7652	25.3583	36.5725	64.2743	46.3389	29.0115	36.7859	50.5979	32.6473
NPM1P10	0	0	0.948112	0	0	0	0	0.0247014	0	0.011209	0	0	0.0268383	0.122805	0.020043	0.0268749	0	0	0.0145875	0.0122394	0.0114368	0.0207439	0	0	0	0	0.0370464	0.228349	0	0.0154242	0	0.0145762	0.0139929	0	0	0.0137015	0.125766	0.0168684	0.01253	0	1.08798	0	0	0	0	0	0.0283318	0.012674	0
PABPC1P5	0	0	0.0191894	0	0	0	0	0	0	0	0	0.00918218	0	0	0	0	0.00606108	0	0	0	0	0	0.00797705	0	0.00783677	0.00800436	0	0	0.00670422	0.00796056	0	0	0	0	0	0	0.0108182	0	0.00646686	0	0.0802167	0	0	0	0.00678052	0	0	0	0.0078832
API5P1	0.233055	0.308279	0.117144	0.203257	0.121885	0.160812	0.149504	0.0990508	0.198371	0.244001	0.200127	0.193641	0.130681	0.171963	0.401855	0.177045	0.497827	0.513098	0.192198	0.266431	0.268614	0.0475324	0.212496	0.286844	0.113078	0.0888431	0.120258	0.14825	0.0967361	0.282742	0.222689	0.125249	0.264521	0.320688	0.393883	0.376746	0.252157	0.212587	0.0933112	0.301057	0.470615	0.256786	0.315576	0.200677	0.263408	0.237955	0.267792	0.137945	0.183746
RAPSN	0.071353	0.572775	2.99313	0.0421104	0.0959571	0.0813884	0.149801	0.0222802	0.325361	0.0657172	0.124386	0.08826	0.102882	0.141536	0.0632744	0.0484813	0.015889	0.0621463	0.0657883	0.044159	0.0361053	0.112264	0.0418234	0.194678	0.00684798	0.0979219	0.0501228	0.171638	0.169891	0.0904299	0.385701	0.124901	0.100971	0.315589	0.1628	0.0370755	0.00945323	0.0228225	0.242989	0.0438918	1.69231	0.0643243	0.129624	0.803111	0.20145	0.163165	0.0191661	0.0571586	0.0482199
SYCE3	0.205797	0.0784001	0.473958	0.068015	0	0	0.129617	0.0449825	0.236479	0.122473	0.167419	1.19875	0.293244	0.149089	0.109498	0.171292	0.449107	0.577162	1.06258	0.356619	0.645639	0	0.281464	1.35207	0.746589	0.508369	0.269854	0.36039	0.496761	0.30897	0.106188	0.159265	0.637044	3.78653	0.28173	0.349316	0.763423	0.399337	0.844259	0.779814	1.01085	0.22263	0.523409	0.159486	0.598113	0.902857	0.74811	0.369281	0.194707
AC009044.1	0.0108736	0.0207119	0.187817	0.0179684	0.0372223	0.0192934	0.0228284	0	0.00694152	0	0.0265375	0	0.0839256	0.0590801	0	0.0258585	0	0.0397764	0.0210537	0	0.0330128	0.0798375	0.0148716	0	0.00730502	0.0895348	0.00594089	0.087885	0.00624931	0.037102	0.0748077	0.0420749	0.0201955	0.0480931	0.206745	0.0790999	0.0302524	0.0486914	0.0301403	0.0187285	1.21774	0.00980248	0.0921836	0.0280889	0.0695249	0	0	0	0.0146966
AL136298.1	0	0.0200647	0.0346567	0	0.0180296	0	0	0	0	0.0731365	0	0	0.0125081	0.0254373	0	0.0125252	0.0109465	0.0385334	0	0.0570426	0	0	0	0.0160945	0.028307	0.0433684	0.0115105	0.141898	0	0.0575082	0	0.0543467	0.0260859	0	0	0	0.0586141	0.0157233	0.0116794	0.0725728	1.22108	0	0.0223257	0	0.0122459	0.17486	0.0660211	0.0472544	0
DUSP16	8.29983	6.07656	23.0254	16.8591	11.3151	9.87537	12.954	8.83186	44.6947	6.21657	10.5587	5.85838	5.82	5.66844	12.9787	11.5868	10.4246	10.3828	6.27382	3.49574	16.2565	5.04699	12.4586	9.6466	5.11242	10.7247	13.9064	12.0524	14.9365	10.433	10.9267	13.3023	7.62305	34.6278	3.82378	26.9813	7.55154	33.4776	9.91442	16.0868	20.3503	24.051	9.08144	14.9553	9.05122	5.30736	23.6251	7.02139	6.86233
AL731566.3	0.185022	0.234953	0.71019	0.101915	0.369464	0.328292	0.388443	0.0674028	1.06304	0.458793	0.301037	0.388374	0.988657	0.446797	1.09383	0	0.160227	0.0752029	0.07961	0	0.780193	1.81133	0.126526	0.0942313	0.207168	0.253917	0.0673926	1.86929	0.531684	0.126264	0.689494	0.159097	0.229095	0.436448	0.234528	0.14955	0	0.966608	0.0683814	0.15934	0.363524	0.555989	0.326787	0.358466	0.143396	0.0731277	0	0.0691673	0.208395
KRT8P19	0.0134369	0.0895809	0.0442082	0.0333063	0	0.0238416	0.05642	0	0.0343116	0	0	0.0105769	0.0159554	0.00811196	0.0238312	0.0319543	0.12567	0.040961	0.0173446	0.0218291	0.033996	0.0123323	0.0459434	0.0410602	0.0270813	0	0.036707	0	0.0540576	0.0183394	0.103998	0.0173312	0.00831879	0.106975	0.0204386	0.0733101	0.0498455	0.0100283	0.00744911	0.0694305	0.158401	0.278606	0.0854362	0.0433882	0.0546729	0.0398307	0.0842167	0.0150694	0.0181612
ITGA10	0.467113	0.609865	0.804036	0.255594	0.447407	0.69434	0.941709	0.240037	0.150086	1.07084	0.898421	0.155841	0.271823	0.162477	0.260607	0.123223	0.387368	0.286675	0.311462	0.175893	0.324022	0.352056	0.169235	0.196149	0.0789728	0.233494	0.172395	0.543809	0.906724	0.211106	1.02687	0.259351	0.57455	0.569178	0.341142	0.23066	0.114755	0.565639	0.217798	0.282391	1.01501	0.273297	1.12443	0.317647	0.136658	0.110039	0.11827	0.199485	0.119161
AC009948.1	0.130483	0.0414239	0.160986	0.098826	0.251251	0.173641	0.262527	0.118836	0.402608	0.264235	0.2123	0.205419	0.548745	0.262578	0.134995	0.0129292	0.192094	0.0861822	0.161412	0.553498	0.676763	0.96803	0.289995	0.240898	0.233761	0.193992	0.314867	0.461396	0.131236	0.504588	0.0374039	0.238424	0.121173	0.240465	0.330792	0.51415	0.181515	0.706025	0.229066	0.79596	1.16433	0	0.11523	0.182578	0.14537	0.161162	0.115856	0.0792654	0.536426
LINC02558	0	0	0.813608	0	0	0	0	0	0	0	0	0	0	0.0351277	0	0	0	0	0	0	0	0	0	0	0	0	0	0.0783815	0	0.039708	0	0.0375251	0	0	0	0	0	0	0.0322573	0	1.48619	0	0.616615	0.0751545	0.0676438	0	0	0	0
OR52U1P	0	0	0.0522667	0	0	0	0	0.0231492	0	0.031514	0.0344633	0	0	0.0127875	0	0	0.0110058	0	0.0410125	0	0	0	0	0	0	0.0436034	0.0115728	0.0427999	0	0.0289098	0.0728626	0	0	0	0.0483286	0	0.0392878	0.0316169	0	0	0.457785	0	0.112233	0.0136793	0.0246244	0	0	0	0
AC008555.6	0.703393	0.206126	1.25353	0.074509	0.702288	0.384017	0.709966	0.473063	3.01659	0.711086	0.748289	0.645955	1.02262	0.707738	2.7989	0.316319	0.576328	0.940157	1.39685	0.429735	0.6434	1.16699	1.34435	0.413349	0.448315	0.878678	0.418795	1.92541	3.49319	0.418473	1.11673	0.360574	0.770448	1.59541	3.17546	1.20814	0.117084	1.16433	1.13984	1.3746	1.99326	0.569068	1.35701	0.960923	0.529419	0.384932	0.124344	0.495561	1.01773
AL133342.1	0.480755	0.152623	0.527237	0.0441354	0.137143	0.18956	0.112146	0.175137	0	0.0529826	0.30419	0.252284	0.126859	0.0644967	0.0473694	0.0635158	0.693877	0.0651347	0.551615	0.0578531	0.189208	0.294155	0.109586	0.0816157	0.179432	0.4765	1.05066	0.395763	0.184201	0.21872	0.50531	0.172247	0.0330706	0	0.446885	0.291438	0.346774	0.159466	0.829171	0.828044	0.89209	0.0963107	1.5284	0.275977	0.0620992	0.126675	0.133918	0.299536	0
PTCD3	3.74318	4.25015	6.01208	2.76219	5.20182	3.77646	6.42295	3.13647	5.92116	3.97506	5.12478	7.21318	7.26672	7.19043	6.80081	6.52072	8.21944	6.477	5.43635	4.76024	6.89988	8.6063	10.7624	6.34222	4.67665	4.34902	5.86843	6.12153	7.96178	6.68539	6.78874	5.28949	7.77152	7.59559	3.80505	14.0393	5.46222	10.5687	7.62125	7.78566	8.05359	5.58883	5.47717	5.55149	8.62821	6.29599	5.6819	8.87591	9.05254
DNAJB6P2	0.0292238	0.0278326	0.624961	0.0241458	0.125048	0.0259264	0.0306768	0	0.018656	0.014493	0.047548	0.046007	0.0520518	0.0176426	0.0259151	0.0694971	0.0151844	0.0356342	0.0565838	0	0.029575	0.080464	0.0399687	0.0893014	0	0.0401055	0.0319334	0.137783	0.0167956	0.019943	0.0251316	0	0.0723698	0.129255	0.155581	0.0177157	0	0.109052	0.016201	0.0755018	0.574175	0.0526902	0.030969	0.0377457	0.101921	0.0519764	0.0549485	0.0491615	0.0197492
PANK4	2.97553	3.7394	2.77985	2.82425	3.34036	2.9608	3.35783	2.04033	3.28547	3.93827	3.16906	2.75426	2.64193	3.38122	3.45447	3.56094	5.12418	4.48953	3.56758	3.4665	3.59758	5.20746	3.19826	2.25843	5.40997	3.80615	3.9812	4.55011	4.41575	3.65136	3.66782	2.19202	4.39923	3.64681	3.26716	4.50597	2.92728	4.57644	3.34821	3.74595	4.95753	2.61649	4.36883	3.09993	3.22197	4.13515	3.63094	3.79464	4.91134
FGF3	0.0219178	0	0.324499	0.525172	0	0	0	0	0.013992	0	7.00739	0.0690105	0.0520518	0.0793917	0.0388726	0	0	0.106903	0	0	0.0332719	0	0	0	0.132522	0.0601583	0.011975	0.0442873	7.49504	0.0448718	0.0376974	0	3.63658	103.785	0	0.0398603	0.0203266	76.8163	0.0243015	0	2.30388	0.118553	0.0232268	0.0141547	0	0	0.0274743	0	0
EMC10	11.3761	3.94991	16.7301	4.44719	9.78699	6.6342	10.3034	7.92802	15.7125	6.79014	11.4181	10.3693	11.317	10.3468	10.1316	9.45185	8.14427	8.73346	6.22222	6.69328	16.67	13.7481	13.1867	13.9282	12.6065	10.8154	12.8354	7.65852	16.5335	9.38203	14.7482	9.41176	10.7525	11.1766	21.9177	12.4473	9.97323	21.5935	6.72613	18.8264	11.4347	16.4393	7.00504	13.7619	7.01008	10.0626	9.55839	6.9799	17.1312
AC133550.2	0	0	0	0	0	0	0	0	0	0	0	0	0	0.0400098	0	0	0	0	0	0	0	0	0	0	0	0	0	0	0	0	0	0	0	0	0	0	0	0	0	0	0.260423	0	0	0	0	0	0	0	0
GGCX	2.45619	2.30857	4.3781	3.47289	4.45044	3.85863	1.70534	3.02957	6.3735	4.3353	3.80401	2.60492	5.14162	5.01539	4.58489	3.47373	5.91213	4.2894	4.67392	5.60542	4.8366	2.92089	4.83466	5.40429	3.45612	3.99304	5.50171	6.48997	3.46548	4.21315	3.85491	4.88789	4.97564	4.18765	2.74567	10.2078	4.77297	7.31644	5.55265	5.27796	3.86741	3.32234	3.48189	4.01205	6.98862	4.13918	4.48362	5.98158	7.43388
CTDSP1	19.5548	28.4283	31.1919	18.2347	25.9343	20.8196	21.3911	22.2255	34.9897	24.6754	22.4996	22.6266	22.4735	17.3111	19.7139	20.2198	20.6047	18.7583	26.2668	18.8449	19.5032	13.6199	25.6841	16.1079	22.2204	22.7183	17.7705	15.3716	37.7307	14.8181	31.8299	25.8517	17.7755	30.136	20.2889	17.092	20.7741	30.4418	28.3354	21.4459	17.6175	25.3206	32.4997	38.6578	19.002	18.118	21.9537	14.8014	20.4291
AC013489.2	0	0	0.0582635	0	0	0	0	0	0	0	0	0	0	0	0	0	0	0	0	0	0	0	0	0	0	0	0.0387019	0	0.0407111	0	0	0	0	0	0	0	0	0	0	0	0.417525	0	0	0	0	0	0	0	0
Y_RNA	0	0	0.630617	0	0	0	0	0	0	0	0	0	0	0	0	0	0	0	0	0	0	0	0	0	0	0	0	0	0	0	0	0	0	0	0	0	0	0	0	0	1.69466	0	0	0	0	0	0	0	0
GPBP1	8.66974	8.4987	10.2915	6.98607	11.9359	10.3179	10.8766	9.32646	7.98181	9.91754	11.4052	9.22124	13.7185	11.9251	11.9099	11.3899	11.3826	8.02256	15.6947	7.03408	13.4819	10.5548	14.2805	7.07782	9.52205	15.3016	14.453	8.89335	8.27268	8.76335	14.288	7.76144	13.1511	9.68393	10.9405	15.0235	9.80525	29.0065	9.14871	12.7447	25.2986	11.5765	15.5611	6.44954	10.0437	7.14034	11.074	13.7326	14.5331
H3P13	0.0553061	0.105347	0.40941	0.022848	0.0709962	0.0245329	0.0580559	0	0.0353065	0.0411421	0.0674886	0.326506	0.0492541	0.166943	0.0735666	0.0493213	0.129314	0.286611	0.14278	0.0748735	0.167913	0.0253797	0.0756409	0.147878	0.297243	0.1518	0.0755426	0.242129	0.0317858	0.188711	0.261589	0.124836	0.06848	0.220153	0.105156	0.184399	0.205163	0.144467	0.076651	0.142887	1.08663	0.27422	0.175827	0.071434	0.160738	0.11476	0.0519951	0.0155064	0.0373755
MORC2	2.98665	5.21885	7.08446	4.05259	3.91951	4.54822	4.93228	2.53682	8.72543	5.86738	3.97239	6.23394	17.1424	22.9947	5.50479	7.49633	9.43764	15.2319	12.1	8.98839	13.4323	8.29506	8.88311	7.72559	8.35961	6.08598	6.83781	12.6968	7.07249	15.6146	8.83638	5.05305	7.94158	5.47458	8.69145	10.7477	10.1434	9.98626	8.845	9.01573	12.0522	7.91964	4.71111	6.41587	7.21291	10.7795	10.8085	10.1642	8.86939
U52111.1	0.179859	0.188427	0.754477	0.252632	0.261669	0.574436	0.226562	0.117939	0.424831	0.963338	0.263373	0.141576	0.672747	0.998957	0.813429	0.213862	0.607446	0.307038	0.60363	0.214275	0.182021	0.528235	0.172193	0.357247	0.229581	0.592396	0.569954	0.690507	0.992347	0.306851	1.02085	0.139192	0.345188	0.429572	1.108	0.904968	0.383643	0.48324	0.727881	0.325276	1.23683	1.36199	0.285901	0.197462	0.397275	0.373207	0.157819	0.453851	0.729287
EEF1DP7	0.342995	0.0725927	0.470197	0.0314884	0.423993	0.236673	0.160022	0.333204	0.145975	0.302404	0.155018	0.269988	0.158388	0.115038	0.0675914	0.0679731	0.0198019	0.0697056	0.147581	0.123826	0.192843	0.489685	0.130307	0.2038	0.102413	0.523014	0.187399	0.359363	0.0657091	0.130038	0.294966	0.245779	0.0707827	0.101136	0.3768	0.161721	0.176718	0.113771	0.0633828	0.229743	0.374389	0.0343564	0.161546	0.172284	0.243676	0.11297	0	0.170963	0.0515097
MIR3166	0	0	0	0	0	0	0	0	0	0	0	0	0	0	0	0	0	0	0	0	0	0	0	0	0	0	0	0	0	0	0	0	0	0	0	0	0	0	0	0	0.417525	0	0	0	0	0	0	0	0
AC084851.1	0.0785169	0	0.258325	0	0	0	0	0	0	0.038939	0	0	0	0.0474012	0	0	0.0815933	0.0478701	0	0	0	0	0	0	0	0	0	0	0.0451256	0.0535819	0.0675222	0	0	0	0	0	0	0.0585991	0	0.0676181	1.157	0	0	0	0	0.0465491	0	0	0
RASL11A	0.674162	3.55432	11.2189	2.27781	1.84417	11.9726	1.51646	0.486802	2.89734	23.8455	0.920599	2.66281	1.85121	1.30094	1.91093	0.393649	1.77021	2.23127	3.07685	0.443303	0.536066	1.71259	2.5356	0.744944	7.10909	1.68517	1.17736	0.940578	0.712645	3.00686	5.02114	2.14281	2.67566	0.532459	3.20454	10.4944	1.38441	2.15633	2.05557	1.48256	2.0105	1.88838	2.78115	4.36155	1.01466	5.06738	7.08501	4.57693	2.0095
FGF13	0.274868	0.433297	0.21205	0.061867	0.424227	0.485186	0.27958	0.579046	0.00423552	0.924127	0.432569	0.269334	0.415862	0.193978	0.0386634	0.0332467	0.0261014	0.331118	1.30788	0.0400347	0.0230211	0.026967	0.0103705	0.0419968	0.708713	0.0878007	0.094249	0.0874596	0.0517499	0.353809	0.473572	0.0226166	0.521075	2.47672	0.585335	0.117214	0.291831	0.804294	0.0331033	0.0522403	0.310993	0.0213614	0.169748	0.0299933	0.0875988	0.106203	0.0463361	0.144033	0.0147322
H2BC14	0	0	1.13958	0.296785	0.087829	0	0.161597	0	0.36034	0	0	0.323136	0.15233	0.123915	0.0455044	3.96599	0.55991	0.125141	0.331186	0.111151	0.701068	1.74254	0.421088	0.392012	0.999733	0.140843	4.2054	0.967734	0.324407	0.630326	0.485416	0.430209	0.571835	0.49931	0.936635	1.11986	0.523476	0.382971	6.88427	1.06059	4.43607	0.601373	0.326272	1.85578	0.656198	0.547594	2.89453	0.431615	0.138711
MIR3142HG	0.0849661	0.0323686	6.33165	0.315911	0.232684	0.0226138	0	0.0278575	0.21154	0.0421374	0.435464	0.113698	0.100891	0.143625	1.19801	0.197007	1.98664	0.025901	0.52096	0.271464	0.40844	0.670638	1.60946	0.0324547	0.102746	0.623832	0.334239	0.721069	0.708065	0.179747	1.84132	0.542476	0.263013	1.05975	0.794827	1.01984	0.504304	4.94616	0.164861	0.0219516	0.592628	0.66639	1.65674	3.81358	1.13098	0.16623	0.154434	0.228694	0.447873
ARPC4-TTLL3	0.0919202	0.269368	0.244264	0.157738	0.133125	0.0878216	0.0742234	0.0386378	0.0812497	0.168318	0.0690263	0.0834865	0.167921	0.157941	0.0564321	0.0882789	0.10287	0.159504	0.136906	0.0842374	0.103759	0.155748	0.222423	0.0594186	0.0475025	0.111592	0.0270423	0.266696	0.353546	0.110981	0.164178	0.11856	0.179478	0.0813112	0.344167	0.0642955	0.157378	0.100265	0.0783975	0.121786	0.0764079	0.127485	0.277243	0.228317	0.11919	0.0712631	0.0443165	0.0277545	0.0430055
ELOCP5	0	0	0	0	0	0	0	0	0	0	0	0	0	0	0	0	0	0	0	0	0	0	0	0	0	0	0	0.0395438	0	0	0	0	0	0	0	0	0	0	0	0	0	0	0	0	0	0	0	0	0
RNU6-1260P	0	0	0	0	0	0	0	0	0	0	0	0	0	0	0	0	0	0	0	0	0	0	0	0	0	0	0	0	0	0	0	0	0	0	0.138963	0	0	0	0	0	0	0	0	0	0	0	0	0	0
[truncated: 8,816 more rows]
[truncated: 122 more columns]
