# Supplementary material for: Construction of a novel necroptosis-related lncRNA signature for prognosis prediction in esophageal cancer
Source: BMC Gastroenterol. 2022 Jul 15;22:345. doi: 10.1186/s12876-022-02421-8 (PMC9287891; doi:10.1186/s12876-022-02421-8)
Supplement: Supplementary file 3 — Additional file 3: Table S3. 171 samples of transcriptome data containing EC and normal samples from the TCGA database.. [file 12876_2022_2421_MOESM3_ESM.xls]

## Sheet: Sheet1
id	TCGA-L5-A4OR-11A-11R-A260-31	TCGA-IC-A6RF-11A-21R-A336-31	TCGA-V5-A7RE-11A-11R-A354-31	TCGA-IC-A6RE-11A-12R-A336-31	TCGA-L5-A4OG-11A-12R-A260-31	TCGA-L5-A4OO-11A-12R-A260-31	TCGA-L5-A4OF-11A-12R-A260-31	TCGA-L5-A43C-11A-11R-A24K-31	TCGA-V5-AASX-11A-11R-A38D-31	TCGA-L5-A4OQ-11A-12R-A260-31	TCGA-L5-A4OJ-11A-12R-A260-31	TCGA-LN-A7HZ-01A-31R-A354-31	TCGA-V5-A7RC-06A-11R-A406-31	TCGA-V5-A7RC-01B-11R-A406-31	TCGA-R6-A6L4-01A-11R-A31P-31	TCGA-LN-A49O-01A-11R-A24K-31	TCGA-R6-A8W5-01B-11R-A37I-31	TCGA-LN-A9FQ-01A-31R-A38D-31	TCGA-LN-A49P-01A-11R-A24K-31	TCGA-LN-A9FR-01A-11R-A38D-31	TCGA-LN-A4A8-01A-32R-A260-31	TCGA-IG-A4QS-01A-11R-A260-31	TCGA-L5-A8NM-01A-11R-A37I-31	TCGA-LN-A7HV-01A-21R-A354-31	TCGA-VR-A8EZ-01A-11R-A36D-31	TCGA-IG-A3YC-01A-11R-A24K-31	TCGA-Z6-AAPN-01A-11R-A406-31	TCGA-LN-A49W-01A-11R-A260-31	TCGA-L5-A8NE-01A-11R-A37I-31	TCGA-Z6-A9VB-01A-21R-A37I-31	TCGA-L5-A8NV-01A-11R-A37I-31	TCGA-R6-A6Y0-01B-11R-A336-31	TCGA-IG-A625-01A-11R-A31P-31	TCGA-R6-A6XQ-01B-11R-A336-31	TCGA-2H-A9GG-01A-11R-A37I-31	TCGA-2H-A9GN-01A-11R-A37I-31	TCGA-VR-A8EX-01A-11R-A36D-31	TCGA-IG-A5S3-01A-11R-A28J-31	TCGA-Z6-A8JD-01A-11R-A36D-31	TCGA-2H-A9GQ-01A-11R-A37I-31	TCGA-LN-A9FO-01A-11R-A38D-31	TCGA-L5-A8NJ-01A-11R-A36D-31	TCGA-IG-A7DP-01A-31R-A336-31	TCGA-VR-A8EQ-01A-11R-A36D-31	TCGA-LN-A49S-01A-11R-A24K-31	TCGA-LN-A8HZ-01A-11R-A36D-31	TCGA-VR-A8EW-01A-11R-A36D-31	TCGA-LN-A49X-01A-31R-A260-31	TCGA-R6-A6DN-01B-11R-A31P-31
AC010983.1	0	0	0.0782136	0	0	0	0	0	0	0	0	0	0	0	0	0	0	0	0	0	0	0	0	0	0	0	0.0207816	0.0256189	0	0	0	0	0	0	0.0144641	0.034587	0	0	0	0	0.0373661	0	0	0	0	0	0	0	0
HNRNPA1P7	0.243623	1.35348	0.283876	0.503226	0.225866	0.270168	0.809828	0.221876	0.207366	0.765194	0.346834	1.42228	0.711159	0.404461	0.504093	0.506939	1.27639	1.47294	0.419296	0.615658	1.57176	0.465822	1.12454	0.822004	1.4321	1.03087	0.454778	0.601658	0.863431	0.70658	0.663443	0.1833	0.79184	1.1314	0.447771	1.3661	0.809601	1.46972	0.416431	1.1889	0.977261	1.02491	0.645429	0.668664	0.566438	0.385154	1.05612	0.796897	0.727153
PGAM4P2	0	0	0.446067	0	0	0	0	0	0	0	0	0	0	0.0163702	0	0	0	0	0	0	0.027442	0	0	0	0	0.037213	0	0.182637	0	0	0	0	0	0	0.0206229	0	0	0	0.0150325	0	1.38519	0	0	0	0	0	0	0.0456159	0
AC079467.1	0.0233581	0.133477	0.211336	0.0578981	0.159918	0.663121	0	0.0765831	0	1.30899	0.0760087	0.0183863	0.388305	0	0	0	0.0121366	0.0284819	0	0	0	0	0	0	0	0.0160278	0.0510477	0.12586	0.24164	0.0318803	0	0	0.028922	0	0.0177647	0.0141599	0	0.0522981	0	0	0.940804	0	0	0	0.0407317	0	0	0.013098	0.0157852
CCDC191	1.35672	0.877807	1.6951	0.481287	1.8268	1.4424	1.50544	1.33768	1.30857	1.62907	1.99747	1.71509	6.16166	4.85871	1.30446	0.992909	1.58994	2.74671	1.38484	1.29968	4.07243	4.13143	1.13199	1.00829	0.433439	2.24389	0.85204	2.67186	0.896274	0.734647	2.72344	0.806009	3.59714	1.95347	3.28337	0.686122	0.759032	1.62613	0.989216	2.29551	1.54287	2.68212	1.83624	1.49045	2.4387	1.38136	1.28243	1.20938	2.37935
AC090948.3	0.141929	0.473104	1.07983	0.117267	0.576946	0.283308	0.40971	0.38778	0.52098	0.175968	0.404115	0.530667	0.273863	0.321313	0.37758	0.168761	0.460906	0.108164	0.45801	0.192144	0.394996	1.40031	0.800716	0.108426	0.405236	1.21736	0.407108	1.07543	0.836092	0.363209	0.976438	0.457657	0.351473	0.564967	1.3223	0.55925	0.296156	0.741475	0.157364	0.397241	0.836566	0.223909	3.45931	1.0999	0.433117	0.0841433	0.244626	0.11938	0.335701
KCNQ1DN	0	0	0.397237	0	0.0153078	0	0.0375531	0.0195487	0	0.0266125	0.0145515	0	0.0424796	0.0215973	0	0	0	0.0109054	0.0115445	0	0.0452555	0.0492502	0	0	0	0	0.127047	0.072286	0	0.03662	0	0	0	0.0158227	0.0136039	0.0325301	0	0.040049	0	0	0.597447	0.0161252	0	0.0115516	0.0103972	0	0	0	0
LINC01085	0	0.015901	0.10986	0	0.0214322	0.0148119	0	0	0	0.0331198	0.0135822	0	0.00495626	0.015119	0	0.0397042	0.00867495	0.00508952	0	0	0.0042241	0	0.0057086	0	0	0	0.00456094	0.067471	0	0.0056968	0.0502525	0.0107672	0.0206727	0	0.00634888	0.00506055	0	0.0623022	0.032395	0	0.180417	0	0.0088464	0.0161733	0	0	0	0.0280863	0.0507729
LINC02878	0.328667	0.256108	0.319485	0.0740612	0.485834	0.291583	0.209096	0.217694	0.152593	0.493928	0.275478	0.501741	0.402096	0.294622	0.13248	0.183558	0.232871	0.431124	0.713509	0.21034	0.317498	0.694704	0.217944	0.494558	0.187348	0.546727	0.299284	0.570193	0.44075	0.584515	0.282644	0.289037	0.271304	0.255493	0.234815	0.241504	0.203204	0.364222	0.557659	0.454588	1.34042	0.323227	0.390512	0.623901	0.341561	0.377895	0.355808	0.178715	0.262495
LINC02518	0	0.0306755	0.0529843	0	0	0	0	0	0	0	0.104809	0.354944	0.210351	0.0972232	0	0.0382978	0.0334707	0.294555	0.0623634	0.0872085	0.0162979	0	0	1.77161	0	1.23766	1.12624	0.455568	0.0370223	0.0439601	0.0553972	0.145402	0.179464	0.0284914	0.0489921	0	0.0298703	0.624993	0.196414	0.0277379	0.949234	0	0	0	1.14203	0.381902	0.322992	0	0
ATP5PBP6	0.0764695	0.121382	0.230623	0.0842428	0.109071	0.0226138	0.0535144	0	0.0162723	0.0379237	0.0207364	0.100322	0.0454012	0.0461652	0.158227	0.0454631	0.18542	0.124325	0.115159	0.0966229	0.0128981	0.116972	0.0871547	0	0.0684977	0.122434	0.139266	0.051505	0.0439489	0.0347898	0.0876821	0.0328773	0.0789038	0.0676438	0.019386	0.123617	0.0472785	0.0380474	0.0423929	0.0658549	0.976585	0.0459579	0.0810363	0.0823074	0.0444491	0.0453353	0.111831	0.0571735	0.0344517
BHLHE40	10.1957	93.1875	26.885	108.368	12.4973	40.0326	17.704	8.52551	16.8428	49.2169	9.18143	19.1314	11.9676	30.4439	79.095	33.6918	36.2889	43.3357	84.0785	41.5041	61.0381	27.9838	95.0362	187.009	30.1027	64.7794	93.1039	69.7528	36.0252	43.4889	44.8873	82.2063	75.3139	82.1264	65.3705	37.7145	70.1105	24.3491	84.6315	29.0093	64.1807	56.5539	44.5089	44.844	88.1855	67.5416	105.827	74.8783	46.7232
AC008761.1	0	0	0	0	0	0	0	0	0	0	0	0	0	0	0	0	0	0	0	0	0	0	0	0	0	0	0	0	0	0	0	0	0	0	0	0	0	0	0	0	0	0	0	0	0	0	0	0	0
MMRN2	4.2041	5.23274	2.20077	3.13441	6.77852	8.41224	4.4516	3.15653	2.63235	22.5945	4.86626	2.91399	4.23913	3.24613	2.0477	5.50008	5.0849	2.40896	4.57746	3.33849	4.24907	1.25813	1.92497	6.10979	4.56775	5.38725	1.53798	7.01361	2.11075	1.91849	6.47116	4.31864	4.44988	0.489583	5.02048	2.70854	1.31549	4.20447	2.97682	1.99492	2.15322	1.27874	18.5664	3.33047	2.416	1.58194	3.15642	4.09418	2.64294
AL390955.2	0.114109	0.108677	0.187713	0.0628543	0.0976543	0.101234	0.279493	0.124708	0.0728455	0.565904	0.247546	0.359284	0.135497	0.0229628	0.20238	0.226136	0.217397	0.39423	0.294588	0.226572	0.0962339	0.139638	0.156065	0.755501	0.434407	0.130499	0.103908	0.435521	0.0874417	0.025957	0.196261	0.12265	0.28258	0.100939	0.347138	0.161406	0.1411	0.482588	0.295211	0.425836	0.149464	0.274317	0.282155	0.0491282	0.773824	0.383351	0.190716	0.36259	0.0514095
THAP9	0.862	0.692019	1.42173	0.447467	1.23593	1.06503	1.07067	1.10977	2.11472	0.783365	1.42453	0.969827	2.45709	1.61295	1.08858	0.901537	1.51953	1.57388	1.55251	0.620759	1.83379	1.21777	1.34251	0.830908	1.48566	1.12414	1.08247	1.15206	1.19055	1.48757	1.76203	0.695618	0.958361	1.18968	1.66127	1.39803	1.84996	3.74884	0.908208	1.94332	1.29903	0.923556	0.798696	0.746132	1.734	0.874924	1.34642	1.20715	1.32061
AP001960.1	0	0	0.0488776	0	0	0	0	0	0	0	0	0.023388	0.176407	0.0538126	0	0	0	0.10869	0	0.0321797	0	0	0	0	0	0	0	0.0800492	0	0.182488	0	0	0	0	0	0	0	0	0	0	0.467019	0	0	0	0	0	0	0.0166611	0
Y_RNA	0	0	0	0	0	0	0	0	0	0	0	0	0	0	0	0	0	0	0	0	0	0	0	0	0	0	0	0	0	0	0	0	0	0	0	0	0	0	0	0	0	0	0	0	0	0	0	0	0
NHP2P1	0.550128	1.89425	1.32266	1.22375	0.941596	0.488056	0.488637	0.50873	0.648356	0.524665	0.826224	0.799446	1.05523	0.740875	0.487843	0.578654	1.64909	2.01241	1.50217	0.504148	0.34261	0.854451	1.21541	0.969848	1.13718	0.551712	0.601136	0.741062	0.53506	0.750843	0.727837	0.573111	0.392982	1.16044	1.12645	1.1544	1.53056	0.663235	0.258058	0.874644	2.70217	1.79301	1.3005	0.683223	1.54966	0.526852	0.928297	0.237295	0.743546
SLC39A4	2.66477	7.78024	12.5406	1.59835	2.39685	2.28484	2.58522	2.38587	9.71092	0.768653	1.9403	14.9246	4.04523	2.37793	3.48604	4.51957	18.1934	9.75976	6.69644	4.23863	2.42358	51.6878	18.3688	5.59383	11.5817	6.54906	3.48276	3.38556	9.32746	7.24221	5.37162	9.30665	3.01574	7.37747	3.60131	16.3778	5.56584	2.08735	10.7372	11.354	6.28885	11.5106	5.02211	18.4008	5.13453	7.59052	6.9728	7.02261	8.77053
AL583843.1	0	0	0.511237	0	0	0.0501294	0	0	0.0360718	0	0	0	0	0	0	0.0335936	0	0	0	0	0	0	0	0	0	0	0	0.0380581	0	0	0	0.0364406	0	0	0.859485	0.0342538	0	0	0	0	0.388564	0	0	0	0	0	0	0.031685	0
AP3S1	6.8348	13.1353	11.7865	13.0976	7.43968	7.25682	6.86659	6.90843	8.08251	12.5063	6.55489	9.95639	7.24837	7.45524	13.6887	19.9284	9.83436	7.28299	14.8278	10.7758	6.13431	13.1406	18.1898	9.90574	12.0625	16.9852	18.8884	13.8104	9.06139	6.61671	9.08472	12.6558	9.67399	10.3127	7.43919	10.9846	12.6602	11.0962	21.4329	14.5204	19.6806	12.5049	12.2897	9.51092	16.1898	8.33968	8.33761	10.1506	13.96
THA1P	0.0341497	0.0813102	0.323019	0.0564317	0.233802	0.196927	0.0537714	0.0186609	0.0654019	0.152423	0.0555627	0.134405	0.0912385	0.0309246	0.0302833	0	0.0532316	0.0520509	0.0220405	0.0184928	0.224641	0.0470135	0.0233529	0.0782655	0.217951	0.0117164	0.0279871	0.0920042	0.0392533	0.128175	0.117471	0.0550587	0.137424	0.0302083	0.285694	0.124211	0.0316704	0.0764603	0.0567954	0.0882283	1.14063	0.0923573	0.0542837	0.385946	0.109175	0.0404917	0.0214035	0.0191494	0.0923126
AP001267.3	0.59357	0.158995	0.869641	0.367823	0.634969	0.394947	0.311541	0.587888	1.04204	0.478351	0.799768	0.511031	0.429502	0.257559	0.246734	0.143363	0.308413	0.429741	0.526755	0.160715	0.253422	0.646918	0.317114	0.481796	0.348922	0.369112	0.324303	0.562205	0.458405	0.417725	0.494501	0.179437	0.631605	0.590696	0.691257	0.303604	0.137619	0.49837	0.493592	2.44407	0.528443	0.167219	0.452106	0.0958327	0.787081	0.395888	0.372023	0.176823	0.463807
Y_RNA	0.387143	0	1.43294	0	0.662631	0.515191	1.01598	0.634654	0.494291	0.191996	0.629894	0	0.689558	0.233721	0	0.115083	0.100578	0	0.624663	0	0.587694	0.355316	0	0.147878	0	0.796949	0	0.130377	0.11125	0.528392	0.332931	0.62418	0.23968	0	1.32497	0.352034	0.179518	0.433401	0	0.333404	1.52128	0.174504	0	0	0.225033	0	0	0.325634	0.392443
PIK3C2B	3.45574	7.80087	17.1705	11.4932	6.67729	3.69042	6.60984	3.44536	21.8408	4.17948	2.83158	2.01235	7.29079	9.11233	11.6907	1.29643	8.45343	7.00568	4.81593	2.96111	4.45882	4.44298	7.53403	2.67649	2.41509	3.98726	2.54505	5.57133	15.668	4.54509	8.62083	8.80073	6.64079	5.65086	8.49437	11.7284	3.9791	4.50569	3.48617	4.3693	1.43628	12.3715	7.13937	15.0897	6.09854	4.98522	5.30934	2.10433	2.02801
ZNF969P	0	0.00795388	0.302243	0	0.00714713	0	0	0	0	0	0.00679402	0	0.24296	0.186547	0.0444354	0	0.0477326	0.0458252	0.0592909	0.0135674	0.0211295	0.00766488	0.00571103	0.00638004	0.028053	0.0744976	0.0775691	0.118125	0.0527975	0.108285	0.00718199	0.0430874	0	0.00738755	0.406502	0.0506271	0.069706	0.00623288	0.0462984	0.266111	0.943489	0.0752877	0.0177004	0.026967	0.0582528	0.0247559	0.0314059	0.0187322	0.0112877
XKRX	0.179737	1.66763	0.491196	2.96053	0.15878	0.128594	0.438208	0.0697015	0.433055	0.00862617	0.249987	0.114097	0.306368	0.280021	1.10028	0.0827288	0.0753141	0.33228	2.34252	0.116169	0.313919	0.345885	0.13877	0.270188	0.229814	2.20803	0.386468	0.472521	0.193269	0.838814	0.134624	1.6901	0.412794	1.55915	0.317489	0.804883	1.88733	0.307228	0.453209	0.359507	1.38977	0.297929	0.153605	0.0599096	2.25126	0.519039	0.923012	0.344626	0.0862009
AC109454.1	0.314068	1.04691	1.09788	0.389242	0.134389	0.243802	0.164841	0.25743	0.325806	0.292043	0.319374	0.370827	0.256392	0.426611	0.591832	0.116701	0.509958	0.574441	0.582768	0.467704	0.377438	0.432373	0.295311	0.809765	0.474738	0.404075	0.128695	0.581723	0.767135	0.509028	0.270089	0.177227	0.291659	0.590366	0.268718	0.285586	0.327674	1.11338	0.261168	0.169045	1.31126	0.424695	0.665647	0.405653	0.319474	0.418942	0.442898	0.286183	0.185714
SSTR3	0.0259465	0	0.0640241	0.0464491	0.0814182	0.0268554	0.0226971	0.0803436	0	0.00428924	0.0175899	0.0340397	0.00513495	0.0104427	0.00766963	0.0591325	0.0516794	0.00263651	0.0753575	0.00702529	0.0284466	0.0119068	0.0207004	0.0297326	0.00871561	0.053412	0.030715	0.104855	0.0298242	0.00590219	0.0520643	0.0223109	0.00803175	0	0.0592001	0.015729	0.0561465	0.0451839	0.0431524	0.0223449	0.186921	0.00779688	0.728645	0.0223419	0.0100545	0.0128188	0.00271036	0.0242491	0.0175345
RBM22P6	0	0	0.0185475	0.0186316	0.0192981	0	0	0	0	0.0223664	0.0183446	0.0177501	0.0267764	0	0	0	0.0117167	0.0137482	0	0	0.0342313	0.020696	0.0154205	0.0172268	0.0151493	0.0309465	0.0246407	0.0151881	0	0	0	0.0290852	0	0.0199472	0.01715	0	0.0209127	0.0168295	0.0125011	0	0.0443049	0.0203286	0	0	0.0524298	0.0133688	0	0	0.015239
PSLNR	0	0.0217778	0.150463	0	0	0	0	0	0	0	0.0186021	0	0.0271522	0.0414137	0	0	0.10693	0	0	0	0.0809941	0	0	0	0.0614476	0.0156904	0.112439	1.09349	0.0131418	0	0.0196644	0	0.0283131	0.0202272	0	0.0138618	0.16965	0.0170657	0.253531	2.00861	0.449267	0.123683	0	0	0.518365	0	0.257969	0	0
SNORA11F	0.916439	0.581876	3.51766	0.504799	1.83	0.948542	1.12234	0.500782	1.95013	1.13623	0.994051	2.0439	1.36026	0.645471	1.62536	3.81393	2.77768	1.48996	2.16875	0.578983	1.85491	3.50458	2.19344	0.933479	0.513064	1.36249	3.00424	2.88052	0.614483	1.77197	1.57622	1.47755	0.945613	3.78312	2.20713	3.70369	0.566603	1.59591	2.96364	2.10461	2.85091	1.51464	0.485584	1.77552	4.08399	2.08271	1.14877	1.19908	3.40628
HLA-DMB	1.37758	0.372001	22.5096	2.57832	3.9034	0.84954	1.63124	1.46882	0.643481	2.50779	0.874679	7.06818	2.9075	0.496964	0.64805	8.28744	8.40384	2.79363	16.4972	3.42063	2.93279	5.01492	3.13344	1.06523	2.74257	11.2423	14.0801	13.3887	1.64622	1.20091	8.98622	2.24812	2.68859	3.24337	5.38545	1.2552	3.41982	2.22551	3.39939	0.661902	4.2497	1.82496	39.5939	13.5346	6.99915	0.734536	1.39514	3.45023	3.47974
KIF1B	2.29066	4.77472	7.77997	8.50634	4.57318	12.948	4.73022	2.17253	6.51448	8.7949	3.40965	3.62706	5.14412	7.97978	8.14877	7.10227	12.0708	5.41582	5.67187	6.29554	7.19277	4.91765	6.09121	4.32293	3.13792	4.26048	4.29189	7.75141	8.82999	6.59441	4.81499	7.7455	3.82824	16.09	3.80614	9.64194	4.53769	8.11409	6.4352	9.95864	9.37349	3.27833	3.19094	4.02335	5.85518	4.7816	6.01491	11.0541	7.60714
Metazoa_SRP	0	0.19879	0.17168	0	0	0	0	0.076038	0	0.0690094	0.0566008	0.0547663	0.041308	0	0.0616982	0.0413644	0.0361508	0	0.0898092	0.0376766	0	0	0	0	0	0	0.0760265	0.0468616	0.11996	0.04748	0.0598329	0.0897398	0	0.0615454	0.264575	0.168709	0	0.103852	0	0.0599178	0.273397	0	0	0.0898644	0.0808837	0.0412482	0	0.0780286	0.0940373
CU633980.1	0	0	0	0	0	0	0	0	0	0	0	0	0	0	0	0	0	0	0	0	0	0	0	0	0	0	0	0	0	0	0	0	0	0	0	0.0925922	0.141651	0	0	0	0	0	0	0	0	0	0	0	0
ZNF521	0.270185	0.275276	0.493559	0.358218	1.94927	1.41311	0.448513	0.442922	0.385075	3.90918	1.84018	1.51099	0.583829	0.993848	0.314816	0.508045	1.17369	2.4096	1.81679	2.06877	1.28291	0.207606	0.79491	0.441614	1.41834	2.55027	0.295237	3.17406	0.375565	0.463096	1.97769	0.694954	1.77191	0.0778145	0.886459	0.940831	0.125285	13.3672	2.1649	0.979424	0.932068	0.232241	5.06387	0.584328	0.476626	0.29056	0.332773	1.65071	0.350317
IPP	2.53289	3.49283	5.3559	3.34843	4.72364	5.63646	4.58092	4.1753	10.1902	5.03764	4.00518	1.98961	3.25513	3.76546	2.55028	2.9082	4.85298	3.77375	5.72842	3.36902	5.11064	2.3295	5.9793	4.95034	2.97785	3.13567	3.22037	4.67725	2.35946	3.14012	3.56681	4.14156	5.99148	7.5712	4.55102	2.87258	3.03412	6.2618	3.43437	10.493	5.15793	3.34896	3.31045	4.67552	4.15919	2.47457	3.13531	4.2846	3.86561
RUVBL1	1.21408	5.47472	3.39195	2.09572	1.58778	1.52715	1.9715	0.971779	5.26343	2.55823	1.33777	12.5201	25.0612	21.9317	3.01505	11.4252	12.9364	14.1976	5.1981	7.27671	8.76656	6.18082	5.01065	10.6052	5.81668	4.99456	9.66961	7.43633	4.03752	9.49297	4.96548	3.55279	11.3152	5.94459	4.89206	9.85117	6.10544	3.85199	7.70541	7.49316	10.4626	10.801	3.73291	7.32894	7.10508	15.7134	12.4107	6.90223	10.9723
NPIPA8	0	0.0463762	0.100129	0.0100583	0.0208362	0.0108	0.0127788	0.172956	0.0155428	0.048298	0	0.0383296	0.0289105	0.029397	0.0215905	0	0	0.0742195	0.0471414	0.0263689	0.0246397	0.0782094	0.00832474	0	0.00817835	0.0167065	0.106418	0.0327973	0.0209893	0.0166151	0.125627	0.0235525	0	0.0430741	0.0277754	0.00737971	0.0677384	0.0545125	0.00674873	0.0104837	0.131549	0.208513	0.0645027	0.031447	0.0283042	0.0144343	0.0381492	0.0136526	0.0082268
AC018692.1	0	0	0	0	0.0181863	0	0	0	0	0	0.0172878	0	0	0	0.0188448	0	0	0.0129561	0	0	0	0	0	0.0162344	0.0142766	0.0145819	0	0.0286263	0	0	0.018275	0.0137048	0	0	0.0161621	0	0.0197079	0.03172	0.0117809	0	0.229639	0	0	0	0	0.0125986	0.013319	0	0.0143611
AC048341.2	0.676908	0.910144	1.7358	0.888281	1.80604	0.812484	1.71371	0.91385	0.864255	0.829377	1.45767	2.09997	1.89125	1.25	0.953369	0.56815	0.806876	0.873946	1.05366	1.12124	1.73276	2.96013	1.06194	0.54754	5.08257	2.02186	3.32852	2.49416	0.938262	0.84236	3.73243	1.15556	0.936754	1.86679	3.66428	1.47242	2.51106	6.41893	0.551856	6.41242	0.782328	3.66138	4.00863	1.28574	1.18039	1.01507	0.673819	0.893118	0.672721
KEL	0.0348853	0.360725	0.0327927	1.49883	0.0725043	0.0353704	0.026157	0.00544652	0.00318146	0.0914466	0.0810849	0.639424	1.26047	0.475365	0.0486131	0.0148144	0.0569676	0.0607681	0.440656	0.0134936	33.5167	0.12807	0.115872	0.0837585	0.478772	0.478752	0.0217828	0.151049	0.00859261	0.105429	0.137144	0.176769	0.138841	0.110211	0.064434	0.0211478	0.577724	0.848022	0.160242	0.201717	0.558119	0.0134781	0.464748	0.0193107	0.57936	0.100455	0.452909	0.0950147	0.0101037
PRICKLE2-AS1	0.012022	0.0143121	0.0692176	0.00993301	0.0514418	0.0826576	0.041014	0.00985396	0	0.102846	0.0366752	0	0.00892203	0.00362887	0.0133261	0.00536052	0.00156162	0.00916192	0.0174579	0.0227855	0.0273745	0	0.00411054	0.0229603	0.00201913	0.0226854	0.00164208	0.046559	0.0120913	0.0123061	0.028431	0.00969135	0.0055821	0.00265861	0.0365727	0.0218634	0.0167237	0.0134584	0.00666469	0	0.124006	0.0081283	0.00636995	0	0.0139759	0.00534546	0	0.0724689	0
OR10B1P	0	0	0.496428	0	0	0	0	0	0	0	0	0	0.0127978	0	0.0191149	0	0	0.0131418	0	0	0.0109072	0	0	0	0	0	0	0.0871098	0	0.0294198	0	0	0.0133449	0	0	0	0	0	0.0119498	0.0185633	1.01642	0	0	0.0139206	0	0	0	0	0
MCOLN1	2.54515	4.05725	4.19497	3.98939	4.4197	3.2357	3.896	2.16043	3.7228	5.26456	2.87059	6.00246	4.86485	4.43355	3.73828	3.93127	6.11145	5.24272	4.73979	5.48892	2.36068	3.39275	4.32245	8.32108	5.38857	6.56862	3.76129	5.40238	7.3706	5.94584	5.02351	5.55843	3.75415	4.10061	4.39006	2.44166	6.73278	2.71095	5.59183	6.29894	3.36933	4.0988	7.97098	7.27365	4.0102	5.00429	4.42316	3.71069	5.05979
IGHD1-7	0	0	0.945925	0.950209	0	0	0	0	0	0	0	0	0	0	0	0	0	0	0	0	0	0	0	0	0	0	0	0	0	0	0.989002	0	0	0	0	0	0	0	1.27511	0	0	0	9.74977	0	0	0	0	0	0
GLIPR1	0.779161	3.62724	1.25611	0.82403	2.21112	3.8378	0.893147	0.790223	0.376037	7.77458	0.905152	2.44345	1.01217	1.41304	0.773859	4.13202	2.68007	3.31577	5.45923	4.83196	3.6288	2.18823	2.05029	3.32142	2.08543	5.93883	2.90499	8.75984	1.14996	1.11448	3.92117	1.9778	1.94109	0.898761	2.12145	4.29824	1.78336	1.99341	7.66277	1.46279	3.04335	0.53945	8.24371	1.00033	1.63225	1.79783	2.72301	6.54496	1.53753
SNORD115-17	0	0	0	0	0	0	0	0	0	0	0	0	0	0	0	0	0	0	0	0	0	0	0	0	0	0	0	0	0	0	0	0	0	0	0	0	0	0	0	0	0	0	0	0	0	0	0	0	0
PURG	0.0259224	0.00987538	0.0213216	0.00856726	0.128669	0.0965898	0.0326536	0.0226642	0.00992908	0.190265	0.075918	0.106105	0.344749	0.100157	0.00459751	0.0123292	0.0484886	0.0979871	0.0836528	0.0252676	0.0498446	0.0190331	0.00709071	0.0158427	0.0592112	0.0711498	0.00849779	0.0384113	0.0059593	0.0106141	0.0713361	0.0200612	0.0898721	0.00458612	0.0946322	0.0251431	0.00480809	0.216681	0.0344899	0.0312539	0.32596	0.00467379	0.0933998	0.0100445	0.0241085	0.0768413	0.0227459	0.0726798	0.0105109
Metazoa_SRP	0.211741	0.268881	2.26407	0	0.241609	0.125233	0.0740894	0.231408	0.0450572	0.140012	0.344509	0.111114	0.293332	0.0852195	0.250357	0.0839234	0.0366728	0	0.136659	0.0764412	0.0357143	0.453445	0.337858	0	0.379334	0.339015	0.115687	0.855689	0.0811283	0.0481657	0.485575	0.0910357	0.131089	0.374605	0.214716	0.0427863	0.458192	0.263379	0.313024	0.121566	1.73341	0.318138	0.14959	0.182324	0.246155	0.167375	0.0442365	0.158311	0.0953952
ZNF346	1.81906	2.95234	2.63894	2.85773	2.08161	2.1246	2.35622	1.35423	1.49951	2.45603	2.40982	2.50249	5.89791	5.28435	1.25053	4.11011	2.36508	2.01205	3.25014	1.70352	1.79448	1.55847	2.67619	1.14105	5.71513	1.80073	2.24531	3.04895	3.05245	1.53178	1.93031	1.94804	3.02725	1.5759	6.22242	1.91713	1.68312	5.18756	2.912	2.96424	3.33628	2.18524	2.697	2.41149	2.65552	1.7908	2.04487	2.25062	1.41258
OR1E2	0	0	0.148896	0	0	0	0.0211139	0	0	0	0	0	0	0.0242858	0	0	0.010451	0	0	0	0	0	0	0	0	0	0	0.135474	0	0	0	0	0	0.0177925	0	0	0	0	0	0	0.573023	0	0	0	0	0	0	0.0225577	0
AC087318.1	0.0502589	0	0.454725	0	0	0.0445881	0	0	0	0	0	0	0.238716	0.121367	0	0.0896406	0	0.0919254	0.454125	0.190514	0.0762945	0	0	0.115185	0	0.172433	0.0549189	0.135405	0	0	0	0	0	0	0	0	0	0.112528	0.0278623	0	1.87618	0	0.0532603	0	0.0876413	0.0595925	0.0315001	0.11273	0.101894
RNU6-669P	0.548151	0	1.95373	0	0.781843	0.324201	0.575404	0.199689	4.08252	0	0.297286	0.143826	1.08482	0.88246	1.6203	0.434519	0.569628	0.111399	1.06134	0.59367	1.01702	0.83848	0.749693	0.418757	0	0	0.499146	0.861464	2.10024	0.498762	3.77115	0.353508	0.11312	0.646515	4.02994	1.99376	0.338903	0.545465	0.709058	2.0456	1.97447	0.494155	0	1.062	0.637242	0	0.916151	0.102458	0.987831
CDK2AP1	7.45775	24.9522	13.9139	11.1681	9.09305	8.08532	12.8522	6.20367	6.09428	15.2763	12.3177	53.401	34.2604	41.6718	13.7162	15.8335	23.5497	31.2083	24.7142	28.4225	68.0947	16.0553	14.9179	53.9447	41.5565	27.4805	22.0488	16.8139	17.1049	32.5736	14.4721	22.5512	41.0917	27.6253	13.9389	17.3918	25.3908	43.6612	32.2407	32.9662	31.6837	24.4215	13.081	21.744	22.4476	39.6138	41.879	22.6154	9.94839
KCNA2	0.136446	0	0.0480979	0.0764999	0.200177	1.10242	0.138114	0.0852111	0.00933264	3.43655	0.384538	0.0345224	0.0376117	0.0205933	0.237673	0.0144858	0.174708	0.011884	0.0345962	0.0316663	0.0246581	0	0.00666477	0.0074455	0.00654757	0.0601883	0	0.0886188	0.016804	0.033255	0.117339	0.0219988	0.156879	0.383646	0.552217	2.2067	0.0723083	2.48035	0.0243136	0.00419663	0.0622333	0.0175721	0.175579	0.0157352	0.101971	0.00288902	0.0855181	0.0437209	0.00329318
SOD2	5.2427	12.6628	31.7972	6.9328	7.69549	15.0982	7.50754	5.7398	11.4073	44.088	6.60906	14.6906	5.03127	15.5896	19.6284	21.9721	30.6559	12.8533	22.9214	28.2509	15.258	9.97311	35.8678	25.4115	15.2328	24.4253	55.8184	88.9896	7.83905	21.2416	13.7002	21.7794	21.4012	7.29119	9.71014	62.6314	10.6859	20.1517	16.3345	9.25786	111.168	4.24538	24.0555	24.5829	51.6286	20.9335	36.4398	26.4579	14.6131
SLC48A1	3.50411	7.53353	4.0357	7.67138	4.23641	6.29854	4.18713	3.10883	3.34277	8.66929	3.77178	16.1962	11.4873	6.08014	5.7638	2.38798	3.37098	5.90291	4.76163	3.36266	5.67115	2.68004	4.84955	7.34491	18.4966	4.53901	6.0626	2.97828	3.86339	8.87381	2.90068	6.13896	12.8196	9.83675	4.32385	1.85448	8.47061	3.65891	3.94906	8.80678	6.07291	6.03851	3.8902	4.95186	8.08954	14.038	7.31327	2.72238	3.39099
SIDT1-AS1	0.168178	0.0400431	0.726226	0	0.179908	0.111902	0.044135	0	0.0805217	0	0.0684078	0.0661907	0.049925	0	0.111853	0.0749896	0.0873838	0	0.189951	0	0	2.35388	0.0575034	0.0963591	0	0.432752	0.0459429	0.198229	0.024164	0.0286922	0.831613	0.135575	0.0780893	0	0.287789	0.0509755	0.545889	0.0313789	0.116543	0	0.826072	0.151612	0.757442	0.190068	0.342147	0.124632	0	0.0235764	0.0852403
CCNT2-AS1	0.30078	0.286462	0.989583	0.230765	0.5332	0.743347	0.36084	0.493077	0.384026	0.873689	0.40199	0.507341	0.841867	0.752273	0.476297	0.434281	0.290239	0.366759	0.637842	0.511904	0.9458	0.591543	0.235069	0.213367	1.03921	0.530715	0.140858	1.05634	0.395121	0.41052	0.240186	1.2747	0.505435	0.589145	0.96404	0.547006	0.697358	1.71567	0.452595	0.740083	1.4985	1.31702	0.614718	0.249744	0.424595	0.484009	0.484755	0.481891	1.11796
PDP1	2.3204	6.19782	4.55759	3.53458	4.38368	3.55068	7.05092	2.47111	8.06589	4.48191	3.53693	5.67178	5.80689	6.20795	5.68417	16.4943	8.66262	6.92459	14.2802	13.8145	4.9632	10.0494	9.7092	9.61502	2.51765	16.1113	5.91375	8.77795	3.99075	11.5084	8.42602	12.0099	5.29692	5.45404	6.09306	16.4631	9.58503	5.79168	25.4761	5.45103	13.6908	4.89457	7.45828	4.86064	14.8994	5.39301	12.7718	32.9575	11.2244
TENT5B	1.63473	53.5483	1.50078	106.315	1.70988	23.4755	1.43001	0.487247	1.597	8.77455	2.80752	0.506912	1.72055	6.29023	32.8953	11.8246	1.33843	0.760079	2.69096	0.312964	0.93581	2.57634	1.01627	14.5825	0.54357	25.1764	2.60728	3.97601	0.911048	4.58628	5.18307	51.8288	3.65978	16.7246	4.57124	0.950947	20.8265	11.6212	28.7805	20.8684	13.1961	2.38174	1.48738	3.11383	18.8219	2.12432	9.21602	3.45835	1.19401
PCDHGA12	0.203019	0.174019	0.377388	0.687742	0.458681	0.61238	0.272784	0.146438	0.0596178	2.96412	0.29068	0.143826	0.303749	0.348081	0.388872	0.642123	0.645578	0.735231	0.607979	1.83378	0.971821	0.15279	0.285994	0.161299	0.223681	0.426281	0.217406	1.34826	0.331371	0.105294	0.474885	0.225198	0.289085	0.0215505	0.438507	0.671972	0.135561	0.439402	0.76083	0.307715	0.323094	0.0658873	2.11701	0.212399	0.169931	0.125175	0.0865254	1.0519	0.131711
NAGK	2.64442	3.6344	4.07533	26.3008	4.24212	2.94865	3.06895	3.09425	2.902	3.75994	3.36909	5.05768	5.82597	7.37582	9.88497	5.91102	2.99931	4.30469	8.81741	4.10319	7.59816	7.89642	3.68587	7.71973	7.20813	12.1076	6.11071	10.09	3.51591	5.28335	7.7619	14.2458	5.2	6.41292	4.74126	2.66646	16.0744	7.92392	7.91253	4.1742	2.73171	3.13102	9.66029	4.29572	10.1311	4.6316	10.1484	3.00639	7.16765
AC233728.1	0.0896822	0.512478	0.958942	0.370494	0.230249	0.397816	0.188282	0.196025	0.286258	0.311334	0.364789	0.352966	0.266228	0.757984	0.238585	0.266592	0.512578	0.109355	0.405171	0.0971295	0.36304	0.740786	0.367969	0.479586	0.783246	0.30769	0.146996	0.785254	0.463882	0.367208	0.462744	0.520532	0.666267	0.396657	2.25083	0.652393	0.415856	0.803184	0.0497177	0.772335	0.969118	0.485088	0.285114	0.0579172	0.469162	0.319011	0.337253	0.150867	0.18182
POTEB	0	0	0	0	0	0	0	0	0	0	0	0	0	0	0	0	0	0	0	0	0	0	0	0	0	0	0	0	0	0	0	0	0	0	0	0	0	0	0	0.00738137	0	0	0	0	0	0	0	0	0
AC019322.4	0.00497474	0	0.143213	0	0.00851472	0	0	0	0	0.00246713	0.00809405	0	0.0118143	0.0240263	0	0	0.00258483	0.00606598	0.0096322	0	0.00503453	0.00913154	0	0.00380042	0.00668419	0	0.00815399	0.020104	0.0057182	0.0203693	0.0299469	0.00641651	0.00615972	0.00440058	0.0151339	0.00301573	0.00922712	0.0259894	0.0137894	0.0128526	0.171047	0.0134541	0.0105436	0.00963813	0	0.0235944	0	0.00278957	0.00336189
HOXB7	0.166335	0.450878	13.134	0.105717	0.514645	0.930806	0.228329	0.349586	7.26144	0.450525	0.624534	13.1434	13.7954	9.36971	7.4205	7.63736	5.97668	0.257427	4.87221	8.1967	7.72393	7.1633	18.6981	11.9251	17.4495	8.14751	7.69672	8.41104	18.1119	13.7348	12.4777	10.2485	13.9812	10.4694	11.58	3.69206	1.94603	5.50034	8.14303	4.82628	4.28619	34.9729	2.75249	5.95766	6.61917	10.1646	8.15565	6.39988	13.7138
MPND	6.57415	3.48047	7.17315	5.73928	5.99359	4.30868	4.97795	6.288	9.09415	2.75401	5.20846	9.53853	3.41599	3.9055	3.24068	2.72858	3.89677	5.53807	5.45002	4.02507	4.96332	4.40486	7.98648	8.68149	9.51268	6.27881	3.63356	3.79169	4.69412	5.00077	4.54584	6.43652	3.58567	4.95448	4.13635	4.14726	7.91087	2.67754	5.48006	3.18003	3.78687	6.21902	6.84542	7.44987	6.4114	6.01315	5.63937	4.23219	8.57603
MTNR1B	0.00999525	0.00951945	0.0411061	0	0.0085539	0.00886747	0	0	0.00638081	0.00495696	0.0162626	0	0.00593434	0	0	0	0	0	0	0.00541263	0.0151731	0	0	0	0	0.00685854	0.049149	0.0134643	0	0.00682101	0.00859562	0	0.0123761	0.00884165	0.068416	0	0	0	0	0	0.147287	0	0	0	0	0	0	0	0
ATP5MFP1	0	0.158468	0.615857	0	0.213593	0	0.261993	0	0.10622	0	0.06768	0	0.197576	0.10045	0	0.0494612	0.172908	0	0.0536944	0	0.378875	0	0	0.254224	0.111782	0.228346	0.0454542	0.336207	0.143442	0.227096	0.0715448	0.214612	0.0515057	0.220778	0.316364	0.0504332	0.0771545	0.310451	0.0461211	0	1.55284	0	0	0	0.0483581	0.147967	0	0.279907	0
AC099789.1	1.24792	2.64114	2.85119	2.06216	1.06796	0.369038	0.727757	0.606147	1.41627	1.23776	0.4512	4.36577	1.15252	1.17192	3.44285	0.577048	0.720451	2.95878	1.78981	1.20137	60.5499	6.61745	0.663736	1.69483	2.5151	2.75918	2.04544	2.61494	1.67349	0.756987	1.4309	1.78843	2.23191	1.59451	0.632727	1.513	2.70041	3.31147	3.53595	1.19411	6.12963	4.12497	2.93876	0.805912	2.01492	3.28815	2.17261	0.699767	2.15519
SIGLEC10-AS1	0	0.0370548	0.160007	0.0160732	0.0332964	0	0.0816826	0	0.0993501	0.00964758	0.126605	0.122502	0.161697	0.0469767	0.0345019	0.0346967	0.0303235	0.0830225	0.0125554	0.0316033	0.0196873	0.0178542	0.106424	0.0148614	0.169898	0.0800914	0	0.0524103	0.0335411	0.0663776	0.0669176	0.0125457	0.0481745	0.0688329	0.0591805	0.0235857	0.0360822	0.493632	0.0970608	0.0502594	0.496876	0.0701487	0.247382	0.0125631	0.0113076	0.0576653	0	0	0.0788791
AC243960.3	0.121057	0.0576472	0.0663807	0.0333407	0.138134	0.178997	0.0423586	0.0441005	0.0257603	0.120072	0.164136	0.0158817	0.0598945	0.024361	0	0.0599762	0.0943501	0.172214	0.221372	0.0437032	0.122512	0.0740701	0.179364	0.0616539	0.0813277	0.0830669	0.0330704	0.244609	0.0115957	0.0275374	0.121456	0.14313	0.0874375	0.0535426	0.0920687	0.562624	0.0561341	0.361391	0.402667	0.0347511	0.594618	0	0.342097	0.0521195	0.105549	0.0478462	0.139101	0.0791962	0.0681746
AC023538.1	0	0.025299	0.152942	0.0438955	0	0	0.0557684	0	0	0	0.0648294	0.0209094	0.0157711	0.0160365	0.023556	0.047378	0.0138021	0.0323904	0.0342886	0.0287693	0.0268827	0	0	0	0	0	0.0435396	0.161023	0	0.0362551	0	0.017131	0.0164454	0	0.0202026	0.064412	0.0492698	0	0.0147262	0.0457524	1.48743	0.0478936	0.0281498	0	0.0463213	0	0.0166488	0	0
FIGNL1	0.58256	2.51522	3.18484	2.22697	1.1367	0.957856	2.76001	0.543293	4.07847	1.19994	1.7851	6.28841	5.61009	5.6154	3.74709	6.3266	5.56147	5.59281	3.67717	5.59851	3.5865	2.40244	4.47245	3.46541	6.89857	4.21327	7.47551	3.37442	4.08693	10.3099	4.43538	2.50967	3.51045	4.63791	5.39647	4.66633	3.79626	11.1767	3.14561	5.46179	4.7424	5.51083	2.36239	3.87507	4.20117	6.29271	4.35957	9.15545	5.37518
KRT18	56.8417	89.5069	213.857	36.7396	54.2654	18.5144	133.226	53.5761	74.156	2.03377	39.8905	131.885	40.3523	18.0198	134.587	79.2146	221.77	21.7206	21.7074	21.1413	77.9162	380.415	419.308	55.0085	121.41	22.42	175.711	23.1444	215.888	43.7571	312.138	113.966	39.3845	354.011	80.7357	431.854	63.9328	18.7445	55.8224	415.638	72.7363	414.776	170.974	160.198	40.8092	82.4858	36.3684	24.2903	199.949
OR4G6P	0	0	0.0182735	0	0	0	0	0	0	0	0	0	0	0	0	0	0	0	0	0	0	0	0	0	0	0	0	0	0	0	0	0	0	0	0	0	0.082415	0.0165809	0	0	0.152776	0	0	0	0	0.0131713	0	0	0
ALLC	0.00769107	0.0146499	0.0316301	0.00635467	0	0.0204698	0	0	0	0.0266997	0.00625681	0	0.059362	0.0232158	0.0068203	0	0.00799242	0.0187563	0.0148916	0	0.0467011	0	0.0105189	0.00587556	0.0155009	0.00527746	0.0042021	0.0259011	0.0221012	0.0419887	0.0132282	0	0.0190462	0.176889	0.140385	0.0559487	0.00713269	0.0229602	0.0085275	0	0.136	0.0485342	0.065203	0.00496694	0.00894111	0.00455969	0	0	0.00519758
KRTAP9-4	0	0	0.249442	0	0.0173024	0	0	0	0	0	0	0	0	0.0366171	0.0896442	0	0	0	0	0	0	0.0185558	0.0138258	0	0	0	0	0.10894	0	0.0827832	0	0.0521549	0	0.286151	0	0	0	0	0	0	0.774602	0	0	0	0.270295	0.0359588	0	0	0
HTR4	0.0111005	0	0.0296734	0.0114646	0.0213744	0.017234	0.0262179	0.0242631	0.00177159	0.0275254	0.00677281	0.00436887	0.00164763	0.00335072	0.00246092	0.00824939	0.00432578	0.00507579	0.00895542	0.00150278	0.00140424	0.00509396	0.0056932	0.00424008	0.00559308	0.00380846	0	0.013084	0.0207341	0	0.178989	0.0161073	0.00171808	0.0171838	0.506541	0.674603	0.00514728	0.0124268	0.0076923	0.00477982	0.204466	0	0.076462	0.00179219	0.0112916	0	0	0.00155614	0
DUOXA2	5.70293	2.76311	43.0477	3.40907	46.113	0.618001	0.634807	8.19028	4.63268	0.432781	4.42769	0.397688	0.845343	0.665473	13.2031	0.318574	23.0731	1.60547	0.701559	0.0787608	0.689478	10.6017	6.16653	0.789473	0.473127	1.16609	1.07905	0.304196	53.3085	2.89928	50.2745	33.1651	1.23218	8.94508	2.17156	8.37144	10.2299	3.92488	0.314035	0.22414	0.330881	7.37014	0.446165	190.714	19.5691	1.76992	0.806027	0.236087	0.0413853
AL121985.1	0.00948833	0.013555	0.0585321	0.00783963	0.0690207	0.00841775	0.0249002	0.0259241	0.0181716	0.0188223	0.00385945	0.0261406	0.0281669	0.00572817	0.00841407	0.0394874	0.0468355	0.0144621	0.0306192	0.0154144	0.0552137	0.00870831	0.0356867	0.0108728	0.00637439	0.0455749	0.0699846	0.0447351	0.0190861	0.0291378	0.0897566	0.027536	0.0205598	0.00419662	0.0360813	0.0287595	0.0351979	0.0247848	0.049971	0.00817127	0.233028	0.0171074	0.231264	0.0428933	0.0137881	0.0168756	0.00594687	0.0212823	0.00961823
Y_RNA	0	0	0	0	0	0	0	0	0	0	0	0	0	0	0	0	0	0	0	0	0	0	0	0	0	0	0	0	0	0	0	0	0	0	0	0	0	0	0	0	0.171484	0	0	0	0	0	0	0	0
GPR160P2	0	0	0.15161	0.0101531	0	0	0	0	0.00784466	0.00609416	0	0.0193455	0	0.0296742	0	0	0	0	0	0	0.012436	0	0	0	0	0	0.0201415	0.0331065	0	0.00838585	0.0105676	0	0	0	0	0.00744928	0.0113962	0.00917107	0.00681235	0	0.313866	0.0110778	0.0130222	0	0.00714277	0	0	0.0137813	0
SNRPFP2	0	0	0.704733	0	0.0666591	0	0	0	0.0497245	0	0.0633658	0.245248	0.138736	0.0470235	0	0	0.0404716	0	0.0502717	0.0421797	0.236482	0.142976	0	0.476037	0.156985	0.0534474	0	0	0.089532	0.265775	0.133968	0.100466	0.096445	0.413409	1.00707	0.236092	0	0.232529	0.302268	1.74406	1.07126	0.0702186	0	0.100605	0.135827	0.184713	0.146456	0.0436774	0
Y_RNA	0	0	0.945925	0	0	0	0.201204	0	0	0	0	0	0	0	0	0	0	0	0	0	0	0	0	0	0	0	0	0	0	0	0	0	0	0	0	0	0	0.286102	0	0.330135	1.50637	0	0	0	0	0.113635	0	0	0
RNU6-1038P	0	0	1.85547	0	0	0	0	0	0	0	0.152931	0	0	0.340468	0	0	0	0	0	0	0	0	0	0	0	0	0.102709	0.379849	0.108041	0	0	0	0	0	0	0	0	0	0.208432	0	3.87817	0	0	0	0	0	0	0	0
AC016687.3	0.00729504	0	0.0360016	0	0	0	0	0.00797264	0	0	0	0.0114846	0.00866236	0	0	0	0	0.00444763	0	0	0	0	0	0.228493	0.00980181	0.0250286	0	0.0147404	0.00419264	0	0	0	0	0	0	0	0	0.00544447	0.0161768	0	0.222161	0	0	0	0	0.0043249	0	0	0
TTC3-AS1	0.0534659	0.0678944	0.425106	0.0736261	0.137268	0.237166	0.187081	0.0194774	0.136527	0.0618694	0.260972	0.0841714	0.0740683	0.161389	0.0948251	0.105956	0.0740811	0.0651941	0.149532	0.193019	0.153308	0.179925	0.219372	0.02723	0.011973	0.244582	0.0389489	0.38412	0.235583	0.17027	0.0766319	0.0574678	0.0882687	0.0472952	0.528618	0.194469	0	0.239418	0.177842	0.337659	1.20804	0.0481992	0.188863	0.103586	0.15539	0.169054	0.0446801	0.129917	0.0481759
IRAK3	2.54058	0.640273	1.7521	0.393989	5.52418	4.28244	4.14804	2.42628	0.21209	8.00457	3.1622	0.458419	1.71259	3.42265	0.762532	1.47442	7.60354	0.437276	1.16924	2.01392	4.16322	0.782023	0.796505	0.398623	1.31554	2.4272	2.13229	5.09533	0.369525	0.4121	11.1191	0.916267	0.579542	0.127926	1.27229	2.90253	0.509286	1.0516	1.56011	0.720331	3.17159	1.31781	4.15028	13.5435	0.936032	0.917619	0.227824	0.927101	0.445074
AC022784.4	0	0.0426088	0.18399	0	0	0	0	0	0	0	0	0	0	0	0	0	0.0232457	0	0	0	0	0	0	0	0	0	0.0244433	0.0602659	0	0	0	0.0288523	0.0276976	0	0	0	0	0	0	0	0.7032	0	0	0	0	0	0	0	0
AC015908.2	0.555705	0.0721707	0.353194	0.166962	1.03761	0.224093	0.265152	0.524505	0.161251	0.263065	0.513721	0	0	0.0304984	0.0671984	0	0	0	0.0815128	0	0.0127815	0	0	0	0	0.0346649	0	0.0850652	0.217757	0	0.456168	0.11403	0.0625522	0	0.153686	0	0.0468509	0.207368	0.0140032	0.0652593	0.719611	0.273254	0.133839	0.179439	0.176188	0	0.0316629	0	0
AL031587.3	0	0	0	0	0	0	0	0	0	0	0	0	0	0	0	0	0	0	0	0	0	0	0	0	0	0	0	0	0	0	0	0	0	0	0	0	0	0	0	0	0	0	0	0	0	0	0	0	0
SNORD115-31	0	0	0.196106	0	0	0	0	0	0	0	0	0	0	0	0	0	0	0	0	0	0	0	0	0	0	0	0	0	0	0	0	0	0	0	0	0	0	0	0	0	0	0	0	0	0	0	0	0	0
BCAM	7.91134	27.363	4.48109	6.99966	14.2237	12.8429	9.92641	9.57333	11.912	24.9903	24.2055	25.6724	99.6785	76.3477	9.0551	66.1358	4.21985	89.8055	27.7781	20.1838	23.3596	7.55383	14.4925	5.26494	8.6613	18.4647	9.07862	14.974	33.1966	71.487	26.0796	19.3117	19.3845	22.0206	116.973	17.6409	13.4758	122.39	18.1108	11.8368	31.1259	4.76404	26.735	4.66436	8.59324	63.899	32.3948	42.9792	12.7704
GPRC5B	8.06426	1.30427	7.41686	0.654186	13.7701	5.10171	21.0522	8.09222	11.1087	4.65958	6.74887	1.72198	4.53717	1.29589	1.07139	0.829869	4.73559	2.80873	1.98916	4.75126	3.99008	1.26495	0.599593	0.394282	1.38496	1.6661	0.344468	2.16275	1.72749	2.39342	23.5589	1.40514	1.63757	2.12449	2.46666	5.47704	1.0144	6.53287	1.39321	1.8486	1.99638	3.04014	14.0214	33.8365	1.33806	2.75034	0.838099	3.85112	0.497416
RNU6-1008P	0	0	1.23698	0	0	0.166777	0	0	0	0	0	0	0.558056	0.340468	0.166704	0	0	0	0	0	0.0951236	0.690134	0	0	0.126293	0	0	0	0.324123	0.128287	0	0	0.116383	0	0.571888	0.227919	0.871697	0.1403	0.104216	0	6.09426	0	0	0	0.218541	0	0	0	0
AC010409.1	0.0410729	0.273824	0.0675661	0.16968	0.0351501	0.0728772	0.043115	0.089776	0	0.0407387	0.233894	0	0	0.173572	0.0364227	0.0732567	0.0640233	0.250413	0	0.0889673	0.0207833	0	0.0280873	0	0.110373	0.0281834	0.0224406	0.0553281	0.0472112	0.0560584	0.141286	0.0264883	0.0508565	0.0363325	0.156188	0.0746963	0	0.0306537	0.113849	0.0707433	0.201745	0.222162	0.391732	0.0265251	0.0716228	0.0243503	0.128713	0.0230316	0.0555136
BX664727.2	0	0	0	0	0	0	0	0	0	0	0	0	0	0	0	0	0	0	0	0	0	0	0	0	0	0	0	0	0	0	0	0	0	0	0	0	0	0	0	0	0	0	0	0	0	0	0	0	0
TBC1D17	7.00447	7.93068	10.9464	8.07508	9.11149	11.4121	7.07159	7.26782	16.4211	10.8626	11.8356	9.17522	14.0416	11.6462	8.02736	4.49748	4.72701	9.13128	9.80469	5.14072	11.567	12.2901	5.48869	9.39578	8.88823	9.43171	7.2262	8.47532	9.82729	9.35198	11.5229	6.84496	12.3283	11.2586	15.5585	6.38924	11.3755	29.4314	7.02615	14.8605	11.7787	10.3521	15.6228	7.38133	9.01468	7.66772	8.17332	6.18273	6.15086
PPP2R2DP1	0	0	0.0757334	0	0	0	0.0322178	0.0335427	0	0	0.0249683	0	0	0	0.0544339	0	0	0	0.0198088	0.0166203	0.0155304	0	0	0	0	0	0.0167688	0.0413441	0.0352787	0	0	0.0593804	0	0.0271496	0	0	0.0284636	0.0229061	0	0.0792947	0.150755	0.0830056	0	0.019821	0.0178401	0	0	0.0172104	0
RNU6-844P	0	0	1.10358	0	0	0	0.804814	0.209477	0	0	0	0	0.1138	0	0.67989	0	0	0	0.123708	0	0.0969887	0	0	0	0	0.131523	0	0.129099	0	0	0.329667	0.741673	0.23733	0.508655	0.145775	1.04575	0	0	0	0	3.20103	0.345585	0	0	0.445653	0	0	0	0
MOCS3	1.02233	2.44693	2.93837	1.51222	1.35333	1.19912	1.55549	1.26794	2.4468	1.52102	1.42041	2.48954	4.18063	3.52284	3.2121	1.99414	3.9014	3.64873	3.35101	1.0077	1.76118	1.69033	1.83811	2.18799	1.70032	2.362	4.11286	3.02252	3.34271	2.03029	2.35106	2.27179	2.51274	2.75367	1.42692	4.90228	3.37343	5.32667	3.99066	4.14163	4.03984	3.31717	1.59059	1.30809	3.93717	2.33358	1.78067	2.95224	4.38079
Y_RNA	0	0.547648	1.41889	0	0	0.850234	0	0.209477	0.122361	0.095057	0.311859	0	0.341399	0.347144	0.169972	0.341865	0.0995918	0.116859	0.371123	0.726567	0.581932	1.0555	0	0.585712	0	0	0	0.516396	0.110159	0.392409	0.989002	0.865285	0.23733	0.169552	1.02043	0.232388	0.888789	0.143051	0.212519	0.825338	2.44784	0.345585	0.20312	0.123784	1.11413	0.113635	0	0.214961	0.388595
AC008871.1	0	0.187136	0.969692	0	0.0420388	0	0.103129	0	0	0.0243613	0.0399618	0.0386667	0.0583295	0.059311	0.0871216	0.0292045	0	0	0.126816	0	0	0	0	0.11258	0	0.0674136	0	0.297771	0	0.0335223	0.0844876	0.0316795	0.0304117	0	0.0373595	0	0	0.0733225	0.0272323	0.0846075	1.59247	0.0442836	0.052056	0	0	0.0291224	0	0	0
AC022031.1	0	0	0	0	0	0	0	0	0	0	0	0.0712194	0.183536	0.209384	0	0.0134478	0.0352585	0	0.0340638	0.0122489	0.0228913	0	0	0.0691199	0.0607841	0.0413893	0.0123583	0.0964882	0.0129999	0.0926163	0.019452	0	0.0560147	0	0.00573432	0	0.0069924	0.03939	0.0250793	0.292195	0.125918	0	0	0	0.0175305	0.20115	0.0330793	0.198713	0
AGBL2	0.117668	0.0848989	1.36377	0.0707068	0.22276	0.0695942	0.262009	0.0896286	0.359653	0.0707337	0.255266	0.536087	0.201116	0.309979	0.0885357	0.220469	0.16489	0.165219	0.784753	0.395834	0.59902	0.225807	0.241398	0.689171	0.347345	0.320519	0.329238	0.694069	0.108612	0.243332	0.512088	0.142572	0.169979	0.684453	0.461015	0.233448	0.241398	0.891491	0.571277	1.64592	1.74793	0.250728	0.608361	0.264816	0.159591	0.376281	0.136324	0.591839	0.265064
SNX18P10	0.0753399	0.0358768	0	0	0	0	0	0	0	0.0186817	0	0	0	0.0227416	0	0.0223957	0	0.0229666	0	0	0	0	0	0	0	0	0	0	0.0216498	0	0	0	0	0	0	0.0228359	0	0	0	0.032441	0	0	0	0	0.0437925	0	0.0236099	0	0
TRIM51BP	0	0	0	0	0	0	0	0	0	0	0	0	0.00854125	0.00868499	0	0	0	0	0.0742793	0	0	0	0	0	0.0289943	0	0.0785999	0	0	0	0	0	0	0	0.0218824	0	0.133416	0.0322101	0.0239259	0	0.0282651	0	0	0	0.00836214	0	0.108199	0	0
ZNRF3-IT1	0	0	0	0	0	0	0	0	0	0	0	0	0	0	0	0	0	0	0	0	0	0	0	0	0	0	0	0	0	0	0	0	0	0	0	0	0	0	0	0	0	0	0	0	0	0	0	0	0
LINC02018	0.262496	0.0300001	0.414541	0.0173508	0.107829	0.139727	0.0220438	0.160652	0.268117	0.0885225	0.14521	0.0330598	0.0561053	0.0570495	0.0651774	0	0.0654674	0.0512123	0.0271067	0.0398012	0.0371912	0	0.258487	0.0320852	0.0705394	0.0360239	0.0401569	0.0848642	0.0543106	0.0286614	0.0993251	0.074486	0.00650045	0.120744	0.199639	0.140032	0.0292126	0.0940355	0.0291043	0.226059	0.577629	0.0757244	0.100142	0.142398	0.0488256	0.0373493	0.0460659	0.0294388	0.0922444
AC104794.3	0.833268	0.556706	1.19685	0.431584	2.80986	2.93493	1.16191	1.8757	0.428732	4.13244	2.11457	0.84191	2.64345	2.25997	3.07702	0.606309	1.00808	1.56199	2.01474	0.841851	2.41028	0.890325	0.841974	4.73153	4.30295	2.25295	1.359	7.8573	1.13649	1.08636	2.10698	0.906332	2.37919	2.99239	5.44822	1.27414	1.78776	4.74306	1.30999	11.6744	1.42947	2.24235	3.78253	1.75093	1.64824	1.29769	0.787281	0.941481	0.832069
AC068831.4	0	0	0.177198	0	0.138276	0	0	0.588614	0.0343825	0.0267102	0.131445	0.0423949	0.0319768	0	0	0	0	0.0328365	0	0.0291656	0	0	0	0.0822902	0	0	0	0	0.0619078	0	0	0.069468	0	0.0952852	0	0	0	0.0401961	0.089574	0.0927653	0.740734	0	0	0.0695645	0.0313062	0	0.0337563	0	0
AC104129.1	0.0164154	0.00781698	0.0641339	0.00678151	0.0105362	0.0145632	0.0129237	0.0313952	0.0366776	0.0101761	0.0133542	0.00323034	0.0609129	0.0198201	0.0327529	0.0195187	0.0127939	0.00250203	0.0105946	0.00888926	0.0207658	0.0301318	0.0140318	0	0	0.0197118	0.0201796	0.0359331	0.0306615	0.019604	0.0282335	0.0264661	0.0101628	0.0072604	0.0374536	0.0398046	0.0304472	0.0428792	0.0204757	0.0247394	0.0765989	0.0110988	0.0130468	0.0344537	0.0119271	0.0194639	0.0282932	0.0161086	0.0110934
LY6K	0.149684	3.34784	0.150918	3.48285	0.0247934	0.00428372	0.0557546	0.422162	0.00616491	0.019157	0.145339	0.353472	0.407082	1.90934	1.31881	15.6912	0.815379	1.63089	6.78434	3.71817	0.999302	0.053179	0.0198116	3.5006	2.26746	5.23823	5.92521	0.897603	0.00832521	5.3249	1.12115	1.093	0.720431	0.380141	0.954794	0.114157	1.37026	1.0883	6.47791	0.910665	4.7292	0.0174116	0.0204675	10.5835	2.18358	1.31394	5.13867	11.6941	0.185996
RPL23AP1	0	0	0	0	0	0	0	0	0	0	0	0	0	0	0	0	0	0	0	0	0	0	0	0	0	0	0	0	0	0	0	0	0	0	0	0	0	0	0	0	0	0	0	0	0	0	0	0	0
AC018766.1	0.161576	0.0384711	0.531594	0.1335	0.414829	0.179181	0.381622	0.353168	0.128934	0.30049	0.427195	0.286165	0.263808	0.390178	0.214924	0.240153	0.188895	0.295529	0.130353	0.0656226	0.204398	0.0741466	0.110492	0.339447	0.407059	0.0831527	0.110348	0.163241	0.650032	0.248093	0.416852	0.312606	0.200064	0.214392	0.798753	0.195898	0.374614	0.422059	0.089574	0.626166	0.436504	0.29132	0.0856127	0.182607	0.258276	0.0718434	0.151903	0.27181	0.054596
AC007547.2	0	0	0.134006	0	0	0	0	0	0	0	0	0	0	0.0327858	0	0	0	0	0	0	0	0	0	0	0	0	0	0	0	0	0	0	0	0	0	0.0329217	0	0	0	0	0.853607	0	0	0	0	0	0	0	0
RPL9P3	0.510018	1.65152	0.838994	0.814701	0.523767	0.301648	0.463993	0.445913	0.368999	0.43842	0.414908	0.936742	0.464302	0.307902	0.331668	0.181931	1.23667	1.5962	0.504728	0.589196	0.189255	1.09221	0.581284	0.727302	0.525377	0.793253	0.761654	0.320615	0.508075	0.533676	0.906442	0.219277	0.252602	0.99254	0.646482	0.474072	1.57663	1.29417	0.245043	0.790602	1.06886	0.735646	1.62143	0.24154	0.849841	0.685365	0.46883	0.419455	0.52849
FFAR4	0.187802	0.0366897	0.594115	0.0676381	0.263747	0.0555374	0.0859327	0.0789409	0.344299	0.0620914	0.164533	0.166781	0.777649	0.0377925	3.16425	0.0028629	0.695573	0.0675251	0.223771	0.305097	0.0901565	2.2805	0.0592738	0.0441448	0.103523	0.346948	0.171013	0.580564	0.0470484	0.147878	0.368562	0.226704	0.0715498	0.149088	6.10145	3.43294	0.0446584	0.0575022	0.0453827	0.0248821	0.383177	2.04032	0.398036	0.20214	0.0895697	0.0685167	0.0392354	0.021602	0.162712
TUBGCP2	5.70748	11.4473	6.61447	7.43353	8.99719	6.42908	8.13231	6.85666	12.669	7.9247	6.93265	8.5754	7.45586	7.41572	5.88568	9.05015	17.7075	10.529	10.5706	6.60921	11.6074	6.8375	10.7832	4.74635	16.3801	8.90984	10.8871	10.3555	10.5677	9.69138	9.39713	9.0079	7.81395	10.1671	6.70336	11.2436	6.55572	7.59606	9.45566	10.6923	12.2668	17.966	10.5839	24.3727	9.36801	9.20392	9.72067	9.9076	13.2037
LINC01043	0	0.00269973	0.00466311	0	0.0048518	0	0	0	0	0	0	0	0.0235618	0.0136905	0	0	0	0.00172824	0	0	0	0	0	0	0	0.00389019	0	0.015274	0	0	0.00487546	0	0.00175494	0	0	0	0	0.0359649	0	0	0.019493	0	0.00300395	0.00183064	0.00494309	0	0	0.00317907	0
GPR61	0.0193303	0.0147281	0.0731376	0.0223601	0.04632	0.0480179	0.0162331	0.0380265	0.0419566	0.0153384	0.0503217	0.0456476	0.0413162	0.0630173	0.0514253	0.0275817	0.0341491	0.0494983	0.0374279	0.0230291	0.0371691	0.0461272	0.0237939	0.0797435	0.0415564	0.0504036	0.0612557	0.0937417	0.0133315	0.0395745	0.0432212	0.037399	0.0382957	0.0273589	0.0735075	0.072653	0.0394393	0.103872	0.0407219	0.0965533	0.163311	0.013941	0.0409695	0.0474378	0.0584275	0.0252122	0.0169616	0.0216789	0.0339646
AC009264.1	0.00848432	0.0538696	0.0930463	0.00934677	0.0121014	0.0602162	0.00593744	0.00618159	0.00180542	0.00981784	0.0437135	0.572119	0.730405	0.413178	0	0.00504415	0.00440837	0.482787	0.832329	0.00306296	0.964528	0	0	0.149076	0.419891	0.108673	0.00772583	0.112385	0.0373838	0.864627	0.00486418	0	0.0945476	0.0100068	0.0107544	0	0.445873	0.299718	0.0141105	0.20215	0.669562	0.00254952	0.017982	0	0.16932	0.337008	0.460859	0.0237878	0.00191122
EFCAB6-AS1	0.00736096	0.0350528	0.211907	0	0.012599	0.0130608	0.0154539	0	0.00469912	0.00365053	0.0179648	0	0.0480735	0.106653	0	0	0.00382469	0.0718051	0.0332558	0.155458	0.00372472	0.0135117	0.0100674	0	0.0494519	0.0959679	0.108587	0.0347051	0.00423052	0.110513	0.0379813	0.0142415	0.0227858	0.0195342	0.251924	0	0.0409593	0.0219747	0.0408074	0	0.462799	0	0	0.00950749	0.0342294	0.00436398	0.0507488	0.0123829	0.0149235
RN7SL823P	0	0	0.817664	0	0	0	0.0695687	0	0	0.0328672	0	0	0	0	0	0	0	0	0.0427735	0	0.100605	0.0608253	0.0453204	0	0	0	0.0724185	0.0892752	0	0	0	0	0.08206	0	0.0504037	0.0401756	0.061462	0.0494616	0.0367405	0.171223	0.846373	0	0	0	0	0	0.0415374	0	0
COMMD4P1	0	0	0.0917849	0	0.0381996	0.0395999	0.0234278	0	0.0142476	0.0442731	0.0544685	0.0527032	0	0.0538945	0.0791653	0.0398061	0.0579815	0.0816415	0.144043	0.048343	0.0112932	0.0204834	0.0610481	0.0170498	0.0749682	0.0765714	0	0.0450962	0.0384804	0.0609219	0.0767719	0.0431796	0.0690859	0.118454	0.0509215	0.0541178	0.0620935	0.0499698	0.074236	0.0576606	0.394647	0.120718	0.070953	0.0288264	0.116755	0.0396943	0.0279761	0	0.105577
OR13D2P	0	0	0.177296	0	0	0	0	0	0	0	0.0175356	0	0	0.0390394	0	0	0	0	0	0	0	0	0	0	0	0	0	0.0580732	0	0	0	0	0	0	0	0	0	0	0	0	0.571738	0	0	0	0	0	0	0	0
AC025280.1	0	0.358078	0.432943	0	0.643517	6.07067	0.631469	0.575257	0.0480033	1.79	0.611724	0.11838	0.0892889	0.136187	0	0.134116	0.0390706	0	0.291189	0.122159	0.0760988	0.483094	0	0.172335	0.202068	0.103195	0.0410836	0.202586	0.0432164	0	0.775986	0.145482	0.13966	0	0.571888	0.136752	0.0697358	0.2806	0.166745	0.0647573	0.443219	0.0677879	0.159371	0.0485614	0	0.0445798	0.188516	0.379489	0.254082
AC114810.1	1.44667	0.118097	0.441965	0.239059	0.636714	0.770064	1.08471	0.542072	0.712438	0.327977	1.00876	0.227749	0.269943	0.374299	0.403191	0.0245738	0.322147	0.201601	0.3468	0.134297	0.648369	0.41729	0.565308	0.44207	0.194378	0.113449	0.180663	0.139198	0.190043	0.394897	0.177728	0.319876	0.230306	0.804384	0.565843	0.501133	0.268328	0.586115	0.0916571	0.462748	0.64968	0.521666	0.0438018	0.213547	0.408437	0.122524	0.492213	0.115888	0.0837986
AC084759.3	0.0247854	0.0047211	0.093777	0.0204787	0.0254535	0.00439776	0.135292	0.0487576	0.00316452	0.00983348	0.141143	0	0.0176586	0	0	0	0.0051513	0	0.00319934	0	0.00250833	0.00909913	0.0101695	0	0	0.00340145	0	0.0233714	0.0056979	0.00338283	0.0127888	0	0.00613785	0.00438496	0	0	0	0.0147984	0.00824426	0.00426899	0.214268	0.00893755	0	0	0.0662717	0	0.00621375	0	0
C4orf46	0.807187	1.32287	2.30217	0.723229	1.39952	1.15787	2.28336	1.00246	3.36615	1.79879	1.97424	3.46569	10.2476	6.92352	2.54248	9.17095	4.49365	2.71308	7.11761	4.7344	11.6062	2.53037	5.87471	2.34646	3.50721	4.76189	4.45597	4.59648	2.48523	5.79103	3.93055	1.72394	2.75825	4.21461	4.76369	2.89781	2.72213	8.35179	4.93687	7.70074	20.2669	3.25091	3.44379	1.86851	2.9431	2.64443	3.29827	6.21336	5.87289
BRF2	1.11212	1.0187	1.79452	1.14714	1.12755	1.11233	1.07819	1.0064	2.6454	1.28926	1.01422	2.52586	1.21543	1.2145	0.848015	1.43608	2.83404	1.55042	2.71565	1.87576	1.61296	0.897174	2.72235	2.08883	2.61737	0.874911	0.80887	1.47425	2.95156	3.553	1.13914	1.89127	2.09625	1.00883	0.538735	2.73107	2.43065	2.04594	2.06952	1.9521	2.91572	1.99238	1.29865	3.48129	4.09274	3.36383	2.42851	2.47065	1.74248
Y_RNA	0	0	0	0	0	0	0	0	0	0	0	0	0	0	0	0	0	0	0	0	0	0	0	0	0	0	0	0	0	0	0	0	0	0	0	0	0	0	0	0	0	0	0	0	0	0	0	0	0
AP003969.1	0.0977535	0	0.120605	0	0.0418286	0	0.102614	0	0.218415	0	0.039762	0	0.0580378	0.177043	0	0	0	0	0	0	0	0.269152	0	0	0	0.0335383	0	0.0329202	0	0	0.126098	0	0	0.0432357	0.0743454	0	0	0	0	0	0.960308	0	0	0	0	0	0	0	0
MYH9	55.0732	170.785	134.054	122.853	111.22	136.561	124.454	49.0654	238.45	265.776	67.4929	109.744	184.96	291.833	110.326	291.544	162.393	279.366	228.372	483.598	349.619	99.297	185.884	271.559	132.826	170.085	129.396	232.8	68.2817	213.962	217.961	212.036	159.967	146.375	111.921	160.119	243.596	141.014	412.9	73.0626	189.971	131.461	255.592	168.847	112.699	314.969	305.835	357.537	232.806
OR4F17	0	0	0.0136393	0	0	0	0	0	0	0	0	0	0	0	0	0	0	0	0.0107024	0	0	0	0	0	0	0	0	0.0111689	0	0	0	0	0	0	0	0	0	0	0.00919292	0	0.0325804	0	0	0	0	0	0	0	0
AC015921.1	0.253407	0.146269	0.650556	0.0444128	0.71631	0.286127	0.523951	0.251768	0.230401	0.0418908	0.418548	0	0.337376	0.143712	0.102144	0.0502189	0.143638	0.0889526	0.237892	0.116433	0.00388564	0.422863	0.210048	0.0117327	0.00515885	0.0579609	0.172015	0.196539	0.119159	0.0681244	0.343393	0.203043	0.00475406	0.0950981	1.10963	0.134997	0.0213645	0.0229241	0.0595987	0.165327	0.475251	0.117684	0.0488255	0.158692	0.0580259	0.0136576	0.0625671	0.0818136	0.306175
AC018797.1	0.0766694	0.0730197	0.630617	0.190042	0.131227	0.136037	0	0.251373	0.391556	0.152091	0.498974	0.0603503	0.13656	0.416573	0.135978	0	0.398367	0.140231	0.0989662	0.0415181	0.349159	0	0.262148	0.0585712	0.0515076	0.157827	0.0418891	0.103279	0.0440638	0	0.263734	0.0988898	0	0	0.0583101	0.557732	0	0.343322	0.127511	0.198081	1.20509	0.138234	0.812481	0.148541	0.133696	0.0909077	0.048053	0.0859845	0
RAB11B-AS1	3.66999	2.62549	2.32308	1.8585	3.7197	2.9258	3.94122	4.19571	1.97578	1.5936	3.46714	2.4362	2.2693	1.35795	1.88969	0.995429	1.58175	1.80445	2.48871	0.531187	1.60887	1.00893	1.21436	4.18612	2.52236	2.42543	1.14579	2.34656	2.15783	1.11952	2.03618	2.29046	1.91609	0.912587	1.09332	0.902214	2.39973	1.30008	1.82829	1.2817	0.930402	1.34168	1.81016	1.82399	5.56411	1.38367	1.82319	1.13803	1.44009
CBX3P4	0.0898195	0.0855438	0.12313	0.0247375	0.10249	0.079685	0.0628568	0.0654416	0.0955655	0.103937	0.0730696	0.0235671	0.0355515	0.180749	0.1062	0.0889999	0.0311129	0.0365074	0.0386468	0.0648521	0.393896	0.0824356	0.040948	0.0457448	0.10057	0.0821764	0.0817896	0.282318	0.0344143	0.183885	0.0514948	0	0.074143	0	0.113852	0.235947	0.0832985	0.424552	0.0331959	0.309407	1.14708	0.0539812	0	0.0386706	0.226239	0.0355	0.018765	0.100732	0.121399
PIMREGP3	0.10358	0.246623	1.74652	0.0427909	0.376734	0.298652	0.353372	0.198102	0.247964	0.089895	0.10533	0.122299	0.169117	0.0937979	0.0688895	0.0307904	0.174912	0.110513	0.167128	0.042068	0.117928	0.570389	0.159372	0.178041	0.226156	0.159918	0.0848879	0.43603	0.312532	0.353428	0.178151	0.233799	0.112221	0.114532	0.433271	0.298257	0.168105	0.309217	0.186622	0.468311	1.47544	0.0233442	0.109766	0.250847	0.0451556	0.138168	0	0.203288	0.157497
ZNF90P1	0.0200417	0.00954384	0.0906653	0	0.0428791	0.0355608	0.0315573	0.0438066	0.0191915	0.0198787	0.0733692	0.0315517	0.113041	0.072596	0.00888631	0.0119153	0.00520675	0.012219	0.0452728	0.0162795	0.0304239	0.110365	0.0137053	0.0153108	0.0134643	0.0618851	0.060225	0.0877423	0.0287962	0.0478694	0.137882	0.0323128	0.0248157	0.0531858	0.106698	0.0182242	0.02788	0.0224365	0.0388873	0.146708	0.748164	0	0.0955738	0.0388292	0.0232991	0	0.0188419	0.0280959	0.0270881
ADGRA2	2.39504	4.06366	1.60784	3.72669	10.727	16.2418	4.24058	3.68871	1.52012	20.2952	5.80241	4.37422	2.88011	5.62982	0.925665	5.23472	11.4258	8.34595	6.50299	14.1691	8.90791	1.26298	3.95349	1.70699	4.13136	7.06009	1.1134	13.3844	2.92483	2.17295	10.3459	2.54812	5.52481	0.516795	8.04207	11.5094	0.816563	6.2262	11.0457	4.73083	2.74723	1.44274	24.1161	4.46674	1.77198	3.08441	1.71282	13.5854	3.75541
DIAPH3-AS1	0	0	0.0300013	0.0904117	0	0	0	0	0	0	0	0.0287114	0.0216559	0.066061	0.064691	0	0	0	0	0	0.0184568	0	0	0.11146	0.0735136	0.0500571	0.0398572	0.0491347	0	0.0248916	0	0.0470464	0	0	0.0832225	0.0663347	0	0.0544447	0.080884	0	0.89581	0	0	0	0	0	0	0	0.0492994
AKAP17A	7.51803	8.25222	10.118	6.18394	11.0366	7.21032	11.5582	7.95942	4.66156	7.19989	11.2563	4.8906	8.65084	11.3569	12.8955	3.5512	8.08681	5.36165	9.97069	4.11533	14.2943	12.9809	5.47905	10.4238	5.54708	7.52903	9.1509	10.528	10.2629	7.29139	11.5525	11.3306	4.23857	11.3824	6.34901	19.1927	9.6285	11.0857	11.5459	6.78021	11.3823	14.567	11.1752	8.3006	11.8606	6.31162	7.61673	5.0551	5.45025
ZNF345	0.709734	0.530541	0.505704	0.432989	1.00996	0.944481	0.74069	0.617821	0.0421473	0.927017	1.10441	0.555419	0.151893	0.151958	0.256143	0.0564242	0.252994	0.0855357	2.13321	1.28037	0.985527	0.533987	0.101584	0.548503	0.537796	0.583274	0.0698889	2.40127	0.0735171	0.351992	0.390341	0.545532	0.904339	0.0547518	2.25955	0.287665	1.10977	1.40738	1.31992	0.13859	1.96602	0.0260393	1.00137	0.0559614	0.925826	0.256865	0.297416	0.161969	0.0975999
AC114498.1	0	0	0	0	0	0	0	0	0	0	0	0	0.0182796	0	0.0273027	0	0	0.0750844	0	0	0	0	0	0	0	0	0	0	0	0	0.0529545	0	0	0.0272351	0	0	0	0	0	0	0.120984	0	0	0	0.125274	0.0365063	0.0385938	0	0
OIT3	0.0413334	0	1.07431	0	0.106119	0.0513376	0.234298	0.0451727	0.195261	0.0942933	0.0201752	0.0650712	0.147242	0.0698692	0.674428	0.142528	0.287785	0.0554403	0.0373477	0.053719	0.31791	0.257961	0.231776	0.290503	0.155503	0.0170173	0.0361327	0.317371	0.171038	0.0338484	0.47631	0.373189	0.102358	0.153564	0.13203	2.22503	0.0459991	0.0678659	0.146651	0.0783112	1.02325	0.201214	0.23653	0.859526	0.033636	0.10292	0.124349	0.250318	0.173184
LINC01034	0	0	0	0	0	0.125233	0	0	0	0.105009	0	0	0	0	0.0625891	0	0	0.0860625	0	0	0	0	0	0.0539194	0.237084	0	0.0771244	0	0	0	0	0	0	0.0624342	0	0.0855726	0	0	0	0	0	0	0.0747952	0	0	0	0	0.0791554	0
ADORA1	0.0699739	0.0355429	0.118946	0.0809412	0.147712	0.132434	0.210565	0.168242	0.134011	0.316947	0.193545	0.268056	0.144021	0.253462	0.111693	0.0554684	0.499314	0.437993	0.219787	0.45976	0.557078	0.02997	0.178643	0.05702	0.194306	0.582578	0.25997	1.39505	0.664899	0.101871	0.200585	0.120338	0.184836	0.177441	0.489605	0.254513	0.0432625	1.63981	0.512053	1.26146	0.357452	0.672865	0.746471	0.0602527	0.20879	0.121688	0.122798	0.400225	2.52202
ASH1L	4.92444	7.01192	14.1892	7.3454	9.45925	12.9147	8.12977	5.12312	16.5482	12.5456	8.04212	4.96658	12.0703	13.9298	7.05562	6.74709	10.6076	14.8583	9.13148	8.97627	8.95684	8.32126	8.0181	6.29958	3.3814	5.33343	5.91448	10.9794	10.823	8.43502	9.84428	5.54654	19.6378	6.97572	11.664	12.958	6.08877	18.7822	7.96418	12.6568	11.3726	11.2807	7.94231	9.38305	9.04534	7.75069	8.95145	9.64459	8.56272
LRCH3	1.82838	1.85478	4.12101	2.07303	2.99839	4.74549	3.116	1.58741	5.18036	4.85289	2.55453	4.04976	8.49513	9.317	1.8628	3.70893	2.74153	4.22691	3.93551	3.88588	6.58114	4.04896	3.1258	4.14072	3.65174	3.22778	2.80418	6.30535	3.90544	4.07256	2.32528	2.74634	3.4581	3.97909	3.10934	3.25669	1.98685	5.98932	3.43702	3.48088	4.62717	2.72342	4.1489	4.92791	2.65424	3.26565	3.76554	3.05323	2.36773
GLG1	8.12177	16.4613	18.6152	10.4367	15.1213	16.8396	11.4532	11.4427	44.6962	25.2534	12.6407	11.3836	25.9165	25.3866	11.4287	17.1497	25.4927	22.1338	14.3708	26.171	20.0486	9.47338	23.4978	11.2989	12.6197	16.2598	12.6234	20.474	26.4157	19.2257	20.8748	7.62708	15.2578	12.0806	13.7795	16.2537	13.5249	22.4829	21.4849	22.8851	17.8982	23.3154	21.1661	12.4488	14.4285	14.8804	23.6708	18.7873	24.5491
AC006971.1	0.0174326	0.0498084	0.0107539	0.0828203	0.0037297	0.0115993	0.00457485	0.0190519	0.0166931	0.0302589	0.024818	0.0171526	0.015525	0.0105242	0.0502415	0.0336835	0.0181157	0.0850265	0.0168768	0.0613609	0.0463107	0.0159995	0.0238422	0.016647	0.0117115	0.0209334	0.0309546	0.0557722	0.0125237	0.0237929	0.0187395	0.0168637	0.018887	0.0308413	0.0265164	0.0475552	0.0565845	0.0260208	0.0338249	0.0262725	0.244037	0.0314309	0.00923686	0.0197017	0.0177327	0.010335	0.027315	0.0195506	0.0382878
RAB11FIP1	10.0523	13.2601	27.3382	30.2816	14.3547	5.05603	17.7912	7.29431	59.6786	1.27837	8.60337	2.10758	3.71727	3.48236	21.2896	3.74171	35.5014	6.06038	10.2593	4.31445	6.64949	21.5819	43.4015	2.73919	3.71381	4.91093	2.38286	4.00446	24.4151	22.1804	30.6179	39.0991	17.4776	22.5121	13.1115	59.206	25.3219	4.37036	4.03084	8.73758	6.42072	29.0805	7.01038	71.3901	24.4657	17.4742	14.1167	4.05091	7.98211
Y_RNA	0	0	0.472962	0	0	0	0	0	0	0	0	0	0	0	0	0	0	0	0	0	0	0	0	0	0	0	0	0.129099	0	0	0	0	0	0	0	0	0	0	0	0	0.753183	0	0	0	0	0	0	0	0
AC011461.1	0.109528	0.365099	2.61255	0.135744	0.468668	0.242924	0.229947	0.239403	0.209762	0.380228	0.222756	0.99147	0.585255	0.925718	0.339945	0.0976756	0.426822	0.567603	0.494831	0.148279	0.415666	0.502618	0.299597	0.502039	0.956569	0.939447	0.149604	0.40574	0.440638	0.710073	0.753526	0.882944	0.711991	0.58132	0.708052	0.19919	0.50788	0.204358	0.546477	0.235811	2.68994	0.246847	0.406241	0.282935	0.445653	0.487006	0.102971	0.122835	0.148036
AC011498.1	0.0467162	0	0.768493	0.0192994	0.219887	0.103613	0.196155	0.0765831	0.20876	0.046336	0.190022	0.183863	0.221889	0.183319	0.144994	0.0972088	0.0485465	0.170891	0.30151	0.11384	0.118194	0.0214378	0.143758	0.160599	0.172615	0.112195	0.114857	0.409045	0.510129	0.207222	0.120524	0.150639	0.173532	0.0826488	0.284236	0.113279	0.0649867	0.104596	0.271933	0.181042	1.12438	0	0.198024	0.165932	0.176504	0.0553918	0.0585593	0.117882	0.0947114
RPS27P26	0	0	0.269133	0	0	0	0	0	0	0	0	0	0	0.0493845	0	0	0	0	0	0	0	0	0	0.0624923	0	0	0	0.16529	0.0470137	0	0	0	0	0	0	0	0	0.061051	0	0	1.20541	0.0737442	0	0	0	0	0	0.0458704	0
BAHCC1	1.4482	0.44363	0.724486	1.23732	3.40763	3.60207	2.44025	2.07593	0.239001	4.04802	2.42356	3.08975	6.59425	6.93124	1.10151	6.20121	1.01033	3.49017	2.01546	3.0442	3.8307	1.61815	1.40314	1.8646	3.23072	1.77437	2.94297	2.49425	7.49335	4.69586	2.18508	1.51511	4.50357	2.08332	4.7235	5.31937	1.11024	5.57309	3.72142	4.35138	2.48327	3.13305	2.87869	0.31675	1.35209	5.13423	3.31508	6.07918	4.92873
AC009163.3	0.055202	0	1.72537	0.00760168	0.0787362	0.032649	0.0193155	0.0301647	0.281921	0.00456274	0.0523923	0	0.0163871	0.00555431	0.024476	0	0.0143412	0	0	0	0	2.46564	0.553656	0	0	0	0.00502669	0	0.116328	0	0.0316481	0.00593339	0.00569593	0.00813848	0.517794	0.0111546	0	0	0.00510045	0	0.0271146	0.00829405	0	0.166365	0	0.00545446	0.00576636	0.00515907	0
MSX2P1	0.050584	0.024088	0.187227	0.0626917	0	0	0	0	0.016146	0.0501724	0	0	0	0.015269	0.0224285	0	0.026283	0.01542	0	0.0273923	0.012798	0	0	0	0.033983	0.0173549	0	0.0851753	0.0290718	0	0.174003	0	0	0.0671188	0.0577067	0.0153322	0.0234558	0.226512	0.0280426	0.413844	0.347848	0.0228006	0.67006	0.0326674	0	0	0	0	0
RNU4-67P	0	0	0.228095	0	0	0	0	0	0.0885167	0	0	0	0	0	0	0	0	0	0	0	0	1.65436	0	0	0	0	0	0	0	0	0	0	0	0	0	0	0	0	0	0	1.36214	0	0	0	0	0	0	0	0
RNU4-4P	0	0	0.123698	0	0.128703	0	0.789337	0	0.192013	0	0.367034	0.11838	0.535734	0.907915	0	0	0.390706	0.275069	0.097063	0	0.304395	1.93237	0.308528	0.11489	0.404136	0.412779	0.246501	0.202586	0.345731	0.51315	0.646655	0.775904	0	1.1973	0.571888	1.45868	0.139472	0.11224	0.416864	0.518058	2.36384	0	0.318743	1.06835	0.0874166	0.356638	0.188516	0.252993	0.40653
TPRG1	0.0451091	2.8843	0.600392	16.4619	0.13336	0.0654863	0.0344378	0.0739487	0.0235611	0.164732	0.173477	7.67934	0.611116	0.867733	6.22575	0.618045	0.220533	5.83669	0.911791	0.378627	1.12987	0.225822	0.25379	0.682952	26.5306	2.56488	0.732653	0.774757	0.526755	8.64879	0.842856	16.3242	1.38493	1.33312	0.0826494	0.128027	9.14456	1.85469	0.795691	0.301952	0.932612	0.807767	1.34283	0.366795	7.81367	2.00695	2.10887	0.24375	0.0886821
RPL6P7	0.0458399	0	0.678671	0.0189374	0.156918	0	0.264655	0.0751466	0.131685	0.0113667	0.0372915	0.0360829	0.0816476	0.110695	0.1626	0	0.0833629	0	0.0887563	0.0124116	0.0579886	0.378643	0.188083	0	0.0461938	0	0.0125225	0.077187	0.711323	0.0625646	0.137973	0.0739065	0.0141897	0	0.156884	0.0138943	0.0212559	0.0513172	0	0	0.855609	0.18596	0.0242887	0.103613	0.0266451	0.0135882	0	0	0.0154891
USB1	3.49145	5.31003	6.17546	2.14404	4.35645	4.83513	6.0364	2.72739	5.57977	6.47209	4.22012	8.87982	11.0079	14.8032	6.06015	8.92182	10.0146	13.6604	7.53427	13.655	10.3285	5.95076	7.28409	9.07525	6.87154	11.0926	12.6048	12.0369	4.1288	12.4799	10.8608	4.77336	6.87861	6.64778	5.84149	6.46436	8.00717	6.70153	17.8176	8.62726	9.91331	7.03075	6.94118	4.79832	6.49812	9.44228	13.4974	10.1128	11.1085
AC034236.1	21.6473	30.9502	19.3572	21.5236	17.3146	20.8788	16.2311	22.7415	8.13096	19.6256	18.847	40.3506	10.7051	4.43004	21.3345	9.97181	15.3873	24.9578	14.4449	9.395	8.11585	57.7751	12.6168	38.2401	27.783	31.9737	20.5616	17.0868	7.98287	6.76037	12.5309	7.84225	23.8507	32.7803	12.557	13.377	14.7286	29.1432	13.1631	16.205	12.9243	23.5786	46.6578	22.0362	17.3661	19.3904	19.8422	14.9015	43.2851
KNOP1	1.74321	2.56232	3.62184	1.34457	2.07176	1.36774	3.12826	1.66011	2.8802	0.906992	2.04728	3.9678	4.46744	3.31534	2.01497	2.72875	3.21858	4.11605	2.33959	2.04076	3.64561	5.19045	2.66323	4.39545	3.93982	3.54181	3.69959	3.87187	5.60727	3.62729	3.57014	2.67895	3.05988	3.34922	2.87381	3.30617	4.23087	4.04214	3.62958	4.41261	3.28888	4.93705	2.42928	2.48582	3.6138	3.21094	2.73616	3.27718	2.41909
AC008781.2	0.0583603	0.0555822	1.63207	0.385757	0.0998892	0.465979	0.061262	0.0637811	0.0372563	0.752511	0.189908	0.137815	0.381144	0.42279	1.34557	0.242877	0.0909704	0.0355811	1.01699	0.252827	0.118124	1.23194	0.199545	0.22292	0.313658	0.200228	0.573944	1.17923	0.804986	0.358439	1.80677	0.376372	0.0361309	0.103249	1.06525	0.636814	0.108247	0.348446	0.0323536	0.150778	1.54796	0.315669	0.371073	0.0753788	0.271383	0.0691984	0.0365777	0.327254	0.197198
AC023906.2	0	3.74819	0.974589	0.349644	0.0362152	0	0.0888431	0	0.0270148	0	0	1.26579	0.803987	0.817517	0.0750528	1.58501	0	0.928804	0.846675	0.343737	0.385436	0	0	0.323283	1.87635	0.319412	1.20227	3.73381	0	0.981871	0	0.218328	1.15275	0.1123	0	0	1.96226	0.0315826	1.38413	0	2.07859	0.038149	0	0.0273289	1.0577	0.677381	1.61789	0.213565	0
EFS	0.803288	15.5541	0.228518	19.8613	2.69812	4.34021	1.28703	1.33996	0.123382	9.62093	3.19374	20.2957	28.7625	33.1772	9.08904	8.72921	1.158	55.6287	11.4955	13.8578	19.1653	1.30821	0.565841	15.9508	30.2494	15.388	3.79157	21.4546	0.416544	24.9939	1.9997	15.3155	16.1684	3.58494	1.12081	1.20459	25.693	15.9254	17.4614	19.292	13.795	0.163344	2.40657	0.444658	14.8678	25.0291	27.3651	11.383	0.432653
AC079465.1	0.00466159	0.0577159	0.107358	0.0423675	0.00398937	0.00413561	0.00978672	0.0152837	0.00297588	0.013871	0.0341305	0.0440324	0.0249089	0.047842	0.0248029	0.0582001	0.00242212	0.0625256	0.0391122	0.0429139	0.0754819	0.0128351	0	0.0961523	0.0250537	0.0607751	0.101876	0.0910527	0.00535826	0.0572613	0.0320706	0.0661387	0.0779217	0.0123707	0.00354532	0.0028259	0.0821399	0.114809	0.0310113	0	0.270187	0	0	0	0.0650309	0.046982	0.0642769	0.0784193	0
RNU6-1042P	0	1.74019	0.901723	0.150968	0	0	0	0	0	0	0.148643	0.143826	0	0	0.648119	0	0	0.556993	1.06134	0	0.184913	0.670784	0	0.697928	0.859262	1.12839	0	0.123066	0.840095	1.87036	0.471394	1.06052	0	0	4.44683	1.99376	0	2.04549	0	0.157354	2.87195	0.98831	0	0	0	0.866597	0.343557	0	0
AP005264.2	0	0	0.397874	0	0	0	0	0	0.0257337	0	0	0.0634612	0.0478662	0.0486717	0.0714936	0.0239658	0	0.0245766	0	0	0.836303	0	0	0	0.189569	0.0276604	0	0.108603	0.0231676	0.192563	0	0	0.848517	0.142633	0.214605	0.0244367	0.112152	0.0300849	0.0223473	0	0.277202	0	0	0.0260329	0.257744	0.0716953	0	0	0
FAM24B	0.53154	0.506237	0.83341	0.343109	0.810273	0.383147	0.924134	0.199689	0.784693	0.387174	0.40539	2.22276	1.62723	1.56436	1.69395	1.57019	0.845811	0.911443	1.11495	1.46618	1.37844	2.9423	0.102231	0.0507584	2.23185	1.78947	1.64264	0.648895	1.36515	1.11088	2.75694	0.514193	0.699287	2.20403	2.41291	2.92016	1.04752	1.93392	0.801143	3.17569	1.01171	2.9799	1.00335	1.99527	0.849656	1.61502	1.28053	1.41579	1.32459
CD209	0.465177	0.215187	2.32484	0.336761	3.8331	1.40315	0.432499	0.489018	0.28282	14.8392	0.306347	4.68341	0.489238	0.540264	0.223934	9.41092	2.48607	1.07231	0.806329	1.88327	0.643383	1.14256	1.84501	0.747968	0.744076	3.59626	2.50281	3.50314	0.595805	0.474661	4.37375	0.925705	0.984654	0.0705409	2.99201	1.26763	0.299929	0.439752	0.606639	0.335746	0.696349	0.199692	2.82159	1.75384	0.448077	0.228505	0.211028	1.21977	1.93109
SELENON	23.8153	34.1592	28.1485	20.4841	37.2827	49.6427	41.2264	23.6511	59.332	86.9117	32.2662	26.6844	54.9496	92.9878	24.113	49.6727	53.0444	59.0648	33.7388	49.2956	50.6852	8.81356	36.3129	66.4543	42.9392	34.1205	17.4568	55.3929	50.4692	54.4925	42.5837	25.7698	29.0695	75.2676	50.6302	111.419	32.1273	57.9623	37.2976	62.792	37.2271	61.185	58.9187	42.3557	29.5252	62.1325	39.9181	48.5629	38.4302
AC005786.2	0	0	0.174317	0	0.0453426	0	0	0.0579043	0	0	0.0431025	0	0	0	0	0.0629994	0	0.0646052	0.0341956	0.0286914	0.0536198	0.145882	0.0362318	0.0404761	0.177973	0	0.0289478	0.0713718	0	0.0723138	0	0.0683385	0.0656035	0.0937359	0.241774	0.0963562	0.0491363	0.0395425	0.11749	0.0456285	0.416394	0	0.0561471	0.10265	0	0	0	0.0594202	0.0716111
GAPDHP2	0.293848	0.708979	0.676744	0.679809	0.285004	0.191175	0.287894	0.0642285	0.275129	0.252596	0.350607	0.539706	0.372186	0.295664	0.416927	0.407634	0.508936	0.94354	0.341374	0.434941	0.505546	0.395548	0.361701	1.51153	0.486948	0.457034	0.331797	0.567363	0.472869	0.6818	0.589636	0.240041	0.242562	0.727815	0.327775	0.676907	0.69037	0.628678	0.456127	0.472378	1.50108	0.865349	0.435956	0.417491	0.614894	0.441331	0.552514	0.406445	0.330968
NPY4R2	0.0599715	0	0.263079	0.0495508	0.0940929	0.00886747	0.0839377	0.0436946	0.0446656	0	0.0569191	0.0236033	0.0118687	0.0482736	0.0974996	0.0772516	0.00519344	0.00609389	0.019353	0.10284	0.0303462	0.00917356	0.0341757	0	0	0.0274342	0.043688	0.0201965	0.120635	0	0.068765	0	0	0.0265249	0.273664	0.0484736	0.0370783	0	0.0443291	0.0344313	0.0392764	0.081096	1.76889	0.15492	0.0639088	0.0177772	0.0563812	0.0392337	0.00675472
TSPAN32	0.195868	0.240544	0.691051	0.144799	0.374946	0.553313	0.135267	0.411223	0.032905	0.337424	0.389968	0.470647	0.324387	0.0964645	0.0182834	0.180802	0.136588	0.0785635	0.598807	0.265166	0.299941	0.108806	0.229111	0.0551277	0.145438	0.410276	0.0732204	0.499923	0.370296	0.0984901	0.465428	0.0864275	0.0733953	0.0410357	0.145045	0.0937396	0.253351	0.538562	0.142874	0.0177558	0.562058	0.0557602	1.58951	0.146465	0.203734	0.0672281	0.0290751	0.167639	0.0174166
HNRNPUL2-BSCL2	0.366484	0.670154	1.02891	0.625794	0.426545	0.559229	0.441129	0.384504	1.43806	0.58645	0.441248	0.769274	0.925472	1.05905	0.36399	1.14752	1.57415	0.908647	0.782132	0.987001	0.766504	0.27357	0.685017	0.75033	0.584336	0.553243	0.752873	0.510136	2.1484	1.23715	0.668151	0.693291	0.686721	0.600826	0.505423	1.44556	0.675222	0.835136	1.14046	0.580728	0.686449	1.21141	0.471223	1.18654	0.758368	1.06898	0.92491	1.00013	0.5911
SNORA20B	0.444334	0	0.121824	0	0	0	0.155475	0	0	0	0	0	0	0	0	0	0.153915	0.0903004	0	0	0	0	0	0	0	0.101631	0	0	0	0.101075	0	0	0	0	0.563223	0.0897864	0	0.221078	0.0821095	0	0.291002	0	0	0	0	0	0	0	0
AC026700.1	0.143755	0.205368	0.0591203	0.207858	0.0307563	0.0318838	0	0.039277	0.0458855	0.124762	0.0877104	0.0848677	0.106687	0.0650895	0.0956095	0.277765	0.168061	0.1972	0.278342	0.253001	0.200039	0.0329843	0.196611	0.137276	0.169009	0.394568	0.451617	0.0484121	0.0826196	0.196204	0.092719	0.0231773	0.111249	0.127164	0.19133	0.174291	0.299966	0.295042	0.159389	0.309502	0.706109	0.22679	0.22851	0.0464189	0.35513	0.234371	0.247773	0.120916	0.145723
NIPA2P2	0	0	0.0890899	0	0	0	0	0	0	0	0	0	0	0	0	0	0	0	0	0	0	0	0	0	0	0	0	0.0364767	0	0	0	0	0	0.0159689	0	0	0	0	0.0200156	0	0.301482	0	0	0	0	0	0	0	0
AL031584.2	0	0	0.0209657	0	0	0	0	0	0	0	0	0	0	0.0153884	0	0	0	0	0	0	0.0128981	0	0	0	0	0	0	0.10301	0	0.0173949	0	0	0	0	0	0.0154522	0	0	0	0	0.450731	0.022979	0	0	0	0	0.0159759	0	0
ZNF213-AS1	0.841468	0.841198	2.06163	0.463503	1.31257	0.847119	0.939687	0.730485	2.04966	0.654083	1.29142	1.39988	3.70974	2.14009	1.06373	0.624456	0.747303	1.85926	1.42513	0.672198	1.35287	1.65413	0.759076	1.5273	1.35514	1.37183	2.42915	3.26791	1.75952	1.34804	1.51913	1.38169	2.56043	1.08221	3.91244	0.723554	1.68251	3.23803	1.64099	2.83699	1.34842	1.94756	1.9036	0.62436	2.42477	0.831448	1.01365	0.990554	1.7826
AC044787.1	1.35769	4.18481	0.690334	3.81403	0.845022	0.744599	0.958765	1.69962	1.49707	1.50579	1.26516	5.73214	1.68544	0.819646	1.51044	1.55566	1.93676	6.98323	1.97557	2.71362	0.711985	2.37887	1.94128	2.86644	2.50416	1.59222	1.84772	1.03084	1.41872	2.44264	1.57092	0.764148	1.51298	2.31464	1.99005	2.97792	2.06038	1.78705	0.697931	1.42433	1.77027	3.64959	2.9037	1.57824	1.24834	1.15615	1.23773	0.885901	1.76831
H3P35	0	0	0	0.0456315	0	0	0	0	0	0	0	0	0	0	0	0	0	0	0	0	0	0	0	0.0421911	0	0	0	0	0	0.037689	0	0	0	0	0	0	0	0	0	0	0.434038	0	0	0	0.0321021	0	0	0	0
SBNO1-AS1	0.322073	0.207258	0.587097	0.244533	0.40227	0.285733	0.411186	0.409068	0.233391	0.159726	0.616081	0.719448	0.51681	0.462447	0.123506	0.0621018	0.303032	0.132676	0.264049	0.136699	0.51094	1.40608	0.238104	0.465493	0.508769	0.579379	0.3234	0.398678	0.240134	0.40394	0.509032	0.37612	0.301788	0.731503	0.562721	0.269119	0.411708	0.422274	0.530824	2.63873	1.24849	0.494375	0.479675	0.387885	0.404778	0.319958	0.250963	0.209889	0.382367
AC006305.1	0.0389586	0.06184	0.112154	0.171675	0.0222271	0.0288023	0.0477115	0	0	0.00322013	0.126774	0.613325	3.07633	2.13244	0.138191	0.220038	0.516184	0.00791741	0.410688	0.0175807	1.09738	0	0	0.486116	0.998932	0.842077	0.578254	0.612266	0.17166	1.20968	0.044671	0.0209373	0.180894	0.74668	0.0493826	0	0.487757	1.39079	0.151184	0.055918	0.829227	0	0.0275234	0.00838655	0.520841	0.716	0.708108	0.123794	0
AC018653.1	0	0	0.0741047	0	0	0	0	0	0.0191718	0	0.0244314	0	0.0713214	0	0	0	0	0.0366195	0.0581483	0	0	0	0	0.0458853	0	0	0	0.040455	0	0	0	0.0193678	0	0	0.0685211	0.0364111	0	0.0224135	0	0.103453	0.206518	0	0.0318253	0	0	0.0178045	0	0.0168403	0
DIDO1	3.76117	6.73383	10.3245	4.44433	6.74246	5.94223	6.31244	4.00112	12.307	7.3633	6.44527	4.90382	12.8443	10.2619	8.7045	8.06225	10.2081	11.724	7.61975	4.31903	8.29283	7.85643	5.48734	5.02354	3.56027	6.59098	6.00078	10.7409	13.7532	7.83074	10.4605	6.76419	8.92865	8.91082	9.47609	14.4924	6.89566	18.2156	7.69244	14.1417	6.33842	14.3828	7.86393	5.03764	8.78431	5.35333	4.69529	6.1877	13.9663
SNX18P4	0	0.0222196	0	0.0192763	0	0	0	0	0	0.0115702	0.0189795	0	0	0	0.0206888	0	0	0	0	0	0	0	0	0	0	0	0	0	0	0	0	0	0.0866624	0	0.0354871	0	0	0.0174119	0	0.0200918	0.0458381	0	0	0	0	0	0	0	0
AC093567.1	0.133756	0.0212315	0.0183361	0.0184191	0.228936	0.118664	0.187209	0	0.0284626	0.066334	0.0725419	0.0701908	0.0926487	0.161499	0.079075	0.0795215	0.185329	0.067957	0.100715	0.169007	0.112803	0.1023	0.0152446	0.119213	0.0299531	0.107078	0	0.300299	0	0.0304262	0.0575132	0.071884	0.0828085	0.0394396	0.101727	0.0675702	0.0413485	0.116463	0.135944	0.0191983	0.240898	0.0200968	0.330736	0.100777	0.025916	0	0.0419163	0.0500024	0.0753263
AC132938.2	0	0.0821472	0.75674	0.0475105	0.172235	0.051014	0.0301805	0.0314216	0.0550626	0.0285171	0.116947	0.0905255	0.0682798	0.1215	0.229463	0.102559	0.0448163	0.0175289	0.129893	0.0622771	0.130935	0.31665	0.255594	0.0658926	0.251099	0.0591852	0.251335	0.154919	0.363526	0.117723	0.123625	0.0927092	0.0177998	0.381491	0.0874652	0.0871456	0.106655	0.171661	0.0796945	0.0990406	0.621376	0.155513	0.15234	0.0557027	0.050136	0.0681808	0.0540597	0.0806104	0.291446
HMGCR	6.63434	32.4765	9.43109	20.099	6.46913	4.10525	9.1403	4.18395	30.3838	4.36039	5.98318	4.72699	12.5526	16.8184	22.9359	11.6664	17.2128	12.1728	17.6594	8.55316	8.45866	6.82516	16.8071	11.3886	7.999	9.59685	12.3918	6.61053	9.94179	8.96902	7.84789	16.672	14.7953	18.5938	6.95247	12.708	18.6798	14.3893	7.94704	5.25019	11.6195	26.365	4.55702	6.07427	12.2236	14.3882	23.052	12.9722	12.9784
CATSPER1	0.00727604	0.0485077	1.50813	0.0120235	0.112083	0.00645507	0.0076378	0.00795187	0.00928981	0.0577347	0.0236767	0.177547	0.129597	0.0878519	0.0451657	0.0692126	0.211711	0.0532325	0.145576	0.0669821	0.0589079	0.166947	0.0597076	0.0500264	0.0733221	0.244641	0.198767	0.284239	0.100361	0.0446881	0.112629	0.0469239	0.00900919	0.0386176	0.531236	0.0396972	0.0472345	0.038012	0.116976	0.0438624	1.52248	0.66249	0.331554	0.211451	0.0592103	0.0388227	0.0775251	0.0693604	0.585135
CHAT	0.00652996	0.0373147	0.0751938	0	0.0335299	0.23752	0.0205639	0	0	0.0518146	0.00531223	0.0154202	0.0387694	0.130092	0.0579065	0.0116467	0.0135716	0.0238871	0.00842898	0	0.00991267	0.0239726	0.00446544	0.119725	0.00438692	0.00896146	0.324662	0.0439816	0	0.0490183	0	0.00421124	0	0.0635394	0.00993259	0.0118756	0	0.00974695	0.231684	0.0337413	0.0769786	0	0	0	0.0341608	0.0503272	0.409269	0	0.00441291
FAM110D	2.47591	1.09961	0.411515	0.816158	3.01912	6.77174	1.57557	1.65438	0.483183	7.43091	2.64037	0.797741	0.784501	0.526639	0.455044	0.0915228	0.659894	0.406707	1.15915	0.479338	0.532292	0.259027	0.271952	0.519416	1.16348	0.677807	0.301387	0.449305	0.199068	0.682853	1.72102	1.31545	1.17544	0.0567397	0.66345	0.303294	0.190355	1.11061	0.38404	0.320387	0.592316	0.150343	2.62377	0.952746	0.477235	0.311824	0.345736	0.712165	0.667548
NUBPL	1.35232	0.875804	1.49155	0.666148	1.19479	1.37798	1.61154	1.11197	2.56524	1.722	1.51504	2.87105	1.96977	1.47731	0.63958	1.88976	1.48561	2.81423	1.72565	2.05047	1.89646	1.99293	2.51714	0.733992	3.02144	1.88592	1.12587	1.93965	0.982988	2.14279	1.34017	1.0017	0.875495	0.802053	1.58682	0.774505	1.18248	1.81861	1.2552	2.54217	3.01124	1.25162	1.28022	0.801806	2.31625	2.26012	1.33513	2.2316	1.84693
RPS3AP53	0.0753883	0.143599	1.0128	0.124578	0.0430114	0.022294	0.0263789	0	0.0481267	0.124625	0.0408864	0.178026	0.208876	0.212391	0.0891372	0.0597604	0.0913992	0.291097	0.113531	0.0272162	0.190736	0.0461272	0.0515535	0.038395	0.0337646	0.0862166	0.0549189	0.169256	0.11554	0.017149	0.497044	0.0324125	0.0622306	0.133375	0.152896	0.213272	0.0932201	0.0562642	0.0696559	0.0432825	0.345612	0.158578	0.159781	0.0811437	0.23371	0.0893887	0.14175	0	0.101894
AC245028.3	0	0	0.846354	0	0.0587068	0	0	0	0	0	0	0	0	0.0414137	0	0	0.0356434	0	0	0	0	0	0	0	0	0	0	0.0924077	0	0.0468137	0	0	0	0	0	0	0	0	0	0	0.33695	0	0	0	0	0	0	0	0
PLPBP	16.6877	11.2057	17.2347	8.15218	15.0476	14.7744	17.3498	13.9307	27.3829	14.193	15.3017	27.5958	5.93584	5.61223	10.7068	13.4544	17.0778	10.4662	16.3543	13.5489	17.8752	25.2821	36.0759	17.5324	16.8088	10.4019	5.10716	9.70321	19.3127	20.5811	15.5329	18.5669	17.1777	16.3811	7.57335	17.4216	17.8616	12.8077	12.8778	13.7622	14.3038	21.373	14.7047	27.8522	41.5017	16.4461	25.4972	16.2207	16.2956
FBLN5	4.45031	1.92079	1.47776	1.15963	13.7135	14.6173	5.74456	5.35349	1.72167	43.5581	5.56812	5.54548	4.22708	3.09016	1.53047	1.21773	4.13239	6.13839	5.87394	5.28823	9.62628	2.0747	1.85232	1.78399	4.31828	6.45542	3.46034	10.499	0.817922	1.2368	10.2846	1.93196	4.09627	0.71987	11.6549	3.60106	0.597936	4.22214	5.07814	3.21976	3.19008	0.83641	30.2379	0.616953	2.09779	0.941616	1.22215	7.02356	3.48306
ZFR2	0.0263132	0.00939773	0.208314	0.00543525	0.0675563	0.0671147	0.0172634	0.0287573	0.00419948	0.0244679	0.0802733	0.0181234	0.0488205	0.0258139	0.0145838	0.00586645	0.00341802	0.0320852	0.0360884	0.0267171	0.0133147	0.0271688	0.0134955	0.00251273	0.0198873	0.0135417	0.0341441	0.0642454	0.0113421	0.0179568	0.0537429	0.0148484	0.00203631	0.232763	0.0875535	0.00598173	0.0122014	0.0490955	0.0802308	0.575015	0.352199	0.00889545	0.024399	0.0233657	0.0191187	0.00584997	0.00206149	0.0147551	0
RNU6-300P	0	0	0.618489	0	0	0	0	0	0	0	0.152931	0	0	0.113489	0	0	0	0	0	0	0	0	0	0	0	0	0.102709	0	0	0	0	0	0	0	0	0	0	0	0.104216	0	2.58545	0	0	0	0	0	0	0	0
AC008723.1	0	0	0.0776847	0	0	0	0.297431	0	0	0.0468397	0	0.0743446	0.224301	0.0570188	0	0	0.0490742	0	0.182872	0	0.0477915	0.173367	0.193761	0.072153	0	0	0	0.127228	0	0.0644536	0	0.0609104	0	0	0.0718313	0	0	0.0704888	0	0	1.57732	0	0.100088	0	0	0	0	0	0
CCDC138	0.489105	0.938069	1.65635	0.465432	0.741887	0.350127	0.927702	0.423942	1.08314	0.212451	1.00709	1.96217	1.28572	1.88569	1.11573	1.64244	2.21886	1.52389	1.87009	1.34257	2.21377	0.931847	2.1752	2.15686	2.30011	0.986011	1.27163	2.37417	1.69242	3.6071	1.12551	0.891902	1.57041	2.76302	0.933807	3.38419	1.47966	4.79827	1.00418	3.75606	3.35346	1.51131	0.621977	1.12623	1.35876	1.27386	1.06764	2.8864	3.10018
RTKN2	0.110572	1.07063	1.01052	1.59539	0.255843	0.0726635	0.670622	0.0716102	0.937241	0.0192941	0.394788	0.261109	5.08895	0.333764	3.4028	2.14013	2.30553	0.631687	2.2625	0.742916	2.80166	0.926491	1.90993	0.813421	0.680932	1.06642	0.475464	0.732327	1.93116	0.866357	1.44041	3.23266	1.18402	3.6081	0.862743	2.66008	1.87997	1.80938	0.371195	1.61703	1.31555	1.9696	1.47988	1.11079	3.14454	1.23094	0.836751	1.07472	8.1089
U91328.2	0	0	0	0	0	0	0	0	0	0	0	0	0	0	0	0	0	0	0	0	0	0	0	0	0	0	0	0	0	0	0	0	0	0	0	0	0	0	0	0	0	0	0	0	0	0	0	0	0
AL133371.2	0.199497	0	0.711052	0.879105	0.967464	0.0589958	0.139611	0.363379	0.0849038	1.12128	0.054098	1.41331	0.0394815	0	0.05897	0.395354	0.241866	0.324344	1.63092	0.144042	0.370141	0.244129	0.0909492	0.152405	0.0893498	1.14076	0.326992	1.20932	0.114656	0.226903	0.972182	0.171543	0.205848	0	0.151725	0.201561	0.123342	0.248149	0.479251	0.229073	1.30654	0	2.46646	0.343563	0.347882	0.118273	0.166715	0.44747	0.494336
LAMTOR2	14.4795	11.3818	14.8059	11.2221	12.345	8.18991	12.8731	13.8185	15.7269	7.16061	12.277	30.1045	14.352	12.714	18.0124	8.84283	15.3011	21.7422	15.2594	11.1761	8.90907	21.4872	13.416	25.7271	17.6922	13.5459	22.1063	13.6351	28.7783	12.2842	12.3233	11.3722	19.4436	20.2047	26.7499	19.5744	17.69	11.0905	12.7529	7.95011	12.5414	42.0521	21.1361	31.3015	19.2116	15.9755	17.9542	8.79786	22.9606
IFITM8P	0	0	0.40814	0.0409989	0.0424656	0	0	0	0	0.073826	0.0403675	0.0781185	0.0294608	0.0599132	0	0	0	0.0302529	0.0640517	0.0268708	0.0502175	0	0.169664	0.0758156	0	0.102147	0.054222	0.200529	0.0570369	0.0677254	0.0426727	0	0	0	0	0.120323	0.0460185	0	0	0.0854665	0.974932	0.178933	0.105169	0.0640911	0.028843	0	0	0	0
RAB1C	0.742024	0.891058	0.344966	1.01293	0.386535	0.200352	0.406391	0.141034	0.535482	0.719986	0.288701	0.457109	0.268161	0.350581	0.286092	0.38361	0.888438	1.27851	0.770417	0.73376	0.440771	0.148048	0.352991	0.862621	0.238414	1.08474	0.387785	0.499779	0.33375	0.286212	1.16526	0.291284	0.459387	1.05592	0.466193	0.567166	1.01727	0.457479	0.447131	0.388971	0.919107	1.13427	0.615394	1.06258	0.900131	0.382533	1.13234	0.651269	0.479652
AC110760.1	0.0994104	0	0.0545109	0	0	0.0293979	0.104353	0	0	0.0164336	0.0269573	0	0.118043	0.0400098	0.17631	0	0.0172176	0.0202028	0.213868	0	0.419189	0	0	0	0.244879	0	0.0181046	0.0446376	0	0	0.142483	0	0.020515	0.0293123	0.226817	0.0401756	0	0.123654	0	0	0.162764	0	0	0.0213999	0.0385226	0	0.0415374	0	0
FAS	0.805778	1.59038	6.40962	4.70853	1.67859	2.04582	1.44127	0.683641	1.24876	6.12298	2.07004	5.25357	1.00087	1.05932	1.58893	12.821	3.43203	2.66641	7.40053	2.61807	38.3187	1.62017	14.2613	5.08655	3.86055	7.71525	5.83614	11.897	2.06872	3.72256	5.03297	2.38631	9.44218	0.656507	2.01587	2.00851	2.14842	15.3904	5.05775	4.86207	12.5559	5.85902	17.0218	15.9399	6.15969	3.99453	3.77108	3.79009	6.57746
SLC13A5	0.00435331	0.265349	0.340162	0.120495	0.0298044	0.00193106	0.0159941	0.0166518	0.00555816	0.00647683	0.0159367	0.0274136	0.0891696	0.107753	0.318486	0.0297638	0.31554	0.301243	1.10982	21.0328	0.0638817	0.193778	0.0178618	0.0432339	0.128683	0.0716917	2.74714	0.0967596	0.0150117	0.0282227	0.0617713	0.151605	0.266818	0.075092	0.0744944	0.0475022	0.173602	0.0633551	1.39734	0.0131216	0.866009	0.0235469	0.0553594	0.0463879	0.0316304	0.0477463	0.953598	4.65153	0.0264774
YRDCP3	0	0	0.0335015	0	0	0	0	0	0	0	0	0	0	0	0	0	0	0	0	0	0	0	0	0	0	0	0	0.0548671	0	0	0	0	0	0	0	0	0	0	0	0	0.440141	0	0	0	0	0	0	0	0
AL359757.1	0	0	0.504493	0	0	0	0	0	0	0	0	0	0	0	0	0	0	0	0	0	0	0	0	0	0	0	0	0	0	0	0	0.0494449	0	0	0	0	0	0	0	0	1.12977	0	0.406241	0	0	0	0	0	0
AC108120.3	0.0129475	0.0246623	0.021299	0.0106977	0	0	0.0679562	0	0	0	0.021066	0	0	0.00781649	0	0	0.00672739	0	0	0	0.00655156	0.0356493	0	0	0	0	0	0	0	0	0	0.0166999	0	0	0.0295412	0	0.0120075	0	0.00717778	0	0.279825	0	0	0	0	0	0	0.00726028	0.00874983
AC020923.1	0.106601	0.0406108	0.631304	0	0.0547375	0.0378294	0	0.0233006	0.0408316	0.0317202	0.086722	0.134258	0.113924	0.10297	0.26469	0.0760527	0.0886226	0.0779912	0.0825618	0.0692723	0.140248	1.35016	0.0437389	0.146588	0.315112	0.204814	0.605725	0.15796	0.0612664	0.029099	0.146679	0.357491	0.105595	0.245175	2.2863	0.0516982	0.197724	0.0795593	0.0590974	0.0367217	0.209446	0.0384403	0.180748	0.0413063	0.0743565	0.0884789	0.0668131	0.0239106	0.216122
AC008267.7	0.0163741	0.0311893	0.835012	0.0135289	0.0840776	0.0290532	0.0515647	0	0.0313589	0.0487227	0.0532824	0.0128889	0.155545	0.158163	0.0290405	0.058409	0.0340314	0.0299489	0.063408	0.0532016	0.0331419	0.0751402	0	0.0250179	0.0440014	0.056178	0.0357847	0.220571	0	0.0782188	0.0844876	0.0105598	0.0101372	0.0434529	0.112079	0.119114	0.106297	0.158865	0.127084	0.211519	1.60856	0.0885671	0.017352	0.0317235	0.066624	0.0388299	0.0513129	0.0183635	0.0553276
LINC01614	0.0603417	0	0.397055	0.0498567	0.0258201	0	0.0633418	0.0329733	0.0192606	0.119701	0.0245445	0.759967	0.322432	0.309644	0	0.556057	1.12871	3.6973	3.13507	11.2243	10.7325	0.0276905	0.763384	0.41488	0.506729	4.03701	0.28023	9.51029	0.0173399	0.350019	0.0778381	0.0583724	0.523006	0.133443	0.275353	0.347507	0	0.0675517	7.66051	7.71691	1.2152	0.0271989	3.3891	0.0974225	0.0350745	0.375626	0.81312	4.31415	0.142725
RNU6-170P	0	0	0	0	0	0	0	0	0	0	0	0	0	0	0	0	0	0	0	0	0	0	0	0	0	0	0	0	0	0	0	0	0	0	0	0	0	0	0	0.161893	0.369349	0	0	0	0	0	0	0	0
DUX4L2	0	0	0	0	0	0	0	0	0	0	0	0	0	0	0	0	0	0	0	0	0	0	0	0	0	0	0	0	0	0	0	0	0	0	0	0	0	0	0	0	0	0	0	0	0	0	0	0	0
AC011700.1	0.0297689	0.0425277	0.0918199	0	0.0700593	0.0066025	0.0468734	0.016267	0.332569	0.00738166	0.066598	0	0.0309299	0.0314504	0.402577	0.00884918	0.081205	0.0136121	0	0.0120903	0.0150633	0.0478128	0.0101786	0	0.129994	0.0204268	0	0.0100252	0.00855445	0.00507876	0.0384005	0.0239978	0	0.434496	1.1773	0.541384	0.0414114	0.0277716	0.00412579	0	0.219332	0.15431	0.00788666	0	0	0.0220608	0.00466446	0.00834642	0
AC007406.2	0	0	0.479544	0	0	0	0	0	0	0	0	0	0	0.023465	0	0.0231081	0.0201956	0.0473943	0	0	0.0393354	0	0.0265796	0	0	0	0	0.130896	0	0.0265246	0	0	0	0.0343822	0	0	0.0360463	0	0	0	1.6037	0	0	0.0251013	0	0	0	0	0
AC018892.1	0	0	0	0	0	0	0	0	0	0	0	0	0	0	0	0	0	0	0	0	0	0	0	0	0	0	0	0	0	0	0	0	0	0	0	0	0	0	0	0	0.0724761	0	0	0	0	0	0	0	0
IGLV4-69	7.46566	2.44416	4.98925	1.23368	85.1346	10.4731	2.79188	124.885	15.2511	0.0231404	17.7268	23.3227	0.526357	0.591553	2.06888	33.5941	38.6212	8.10764	5.36047	0.227408	11.3095	0.728017	13.2419	14.5079	1.47331	9.79733	6.34785	117.884	34.0306	8.34266	25.8014	0.571743	3.49538	0.1651	25.4088	9.41922	5.27928	19.571	18.5728	0.0401835	1.46682	9.59061	96.7677	1.08481	7.72979	1.52146	17.3421	2.43332	1.57664
AC009318.4	0.442506	0.383128	2.48159	0.0664756	0.585256	0.535332	0.422279	0.483608	0.513616	0.259353	0.589067	0.791633	0.644864	0.194286	0.321059	0.0717493	0.041804	0.220734	0.285597	0.130705	0.997427	1.47683	0.165056	0.645368	0.324307	0.579674	0.461556	0.379328	1.75711	1.0981	0.622705	0.648583	0.896581	0.177925	2.69235	0.219478	0.93268	1.95149	0.156109	1.03931	0.829896	0.145061	1.79047	0.077938	0.257213	0.357739	0.176491	0.248134	0.761199
AC092423.1	0	0.100108	2.16139	0	0.179908	0	0.220675	0	0	0	0	0	0	0.126913	0	0	0	0.0640842	0	0	0.0531874	0	0	0.160599	0	0	0	0.495574	0	0.143461	0	0	0	0	0	0	0.0974801	0	0.116543	0	4.64665	0	0.445554	0.0678815	0.610976	0	0	0	0
MTND2P29	0.189813	0	0.390309	0	0.0406103	0.042099	0.149438	0	0.0605867	0	0.231623	0	0.0281737	0	0	0	0	0.0289312	0.0306267	0	0	0.174208	0.0324503	0.0362516	0	0.0651228	0.051853	0.0958842	0	0	0.0408083	0	0.0587565	0.0839527	0.28872	0.0287665	0.044008	0.106246	0	0.122599	1.02557	0	0.0502871	0.0306455	0.0275829	0	0	0.0266093	0
Z82209.1	0	0	0.0319696	0	0	0	0	0	0.00620321	0	0	0.00764878	0	0	0	0	0	0	0	0	0	0	0	0	0	0.0200029	0	0.0327239	0	0	0	0	0	0.00859556	0	0	0	0	0	0	0.429561	0	0	0	0	0	0	0	0
CHRNA4	0.00367149	0.00699344	0.0181191	0.00303353	0.0832644	0.0114003	0.00385404	0.00200626	0	0.038237	0.0194143	0.00433502	0.104632	0.0975263	0.00325581	0	0.00190767	0.0223843	0.00710884	0	0.0167203	0.0050545	0	0.0126217	0.00123328	0.00629826	0.00100298	0.00618221	0.0021101	0.00876932	0.00315738	0.00236778	0.0136381	0.0470924	0.00558463	0.00667707	0.00170247	0.0191809	0.0335839	0.237139	0.0667256	0.00330983	0.00972689	0.00355661	0.00426823	0.00870666	0	0.00205878	0.00372176
IGLV11-55	0.0458937	0	0.188741	0	0.0392757	0	0	0	0	0	0.0373352	0.108376	0.272478	0	0	0	0.0238459	0	0.0296202	0	0	0	0	0	0	0	0.426266	0.0618221	0.105505	0.031319	0	0	0	0	0	0	0.0851235	0	0.0508848	0.0395232	0.270509	0	0.0486344	0	0.0266764	0	0	0.0257348	0
AC090505.2	0	0	0	0	0	0	0.0442301	0	0	0	0.0342776	0	0	0	0	0	0	0	0.0271944	0	0	0.116014	0	0	0.0849209	0	0.0460419	0.0283795	0.314809	0	0	0.0543467	0	0	0.0320454	0.306512	0.0390761	0	0	0	0.124178	0	0	0	0	0	0	0	0
AC090971.3	1.59636	1.41305	3.36753	0.543107	4.19491	1.4329	2.8586	1.72411	2.14608	0.977964	1.78757	0.325231	0.958934	0.827677	1.48224	0.234478	0.526947	0.458008	1.17576	0.213573	0.703238	1.1721	0.706363	1.17649	0.315428	1.09539	0.20522	0.543927	0.399368	0.743352	3.32708	2.13169	0.430204	2.15971	1.67117	2.10623	1.04503	1.13534	0.583048	1.34242	1.07008	1.03277	1.55238	1.33415	0.873326	0.36743	0.235418	0.684531	0.913815
AC135050.3	0.435428	0.37323	2.2205	0.251837	0.633484	0.849855	0.548492	0.285524	0.305767	0.410291	0.991837	0.342747	0.439484	0.473167	0.617806	0.258873	0.20362	0.318565	0.533954	0.165055	0.264397	0.599448	0.387091	0.0997929	0.351031	0.567685	0.452011	1.05579	1.12613	0.416006	0.711465	0.336974	0.350445	0.770346	0.761668	0.184772	0.363434	1.1374	0.217252	0.56248	1.83934	0.314029	1.15358	0.787365	0.227789	0.154887	0.0818721	0.244165	0.14713
MTAPP2	0.234984	0.0895194	0.096639	0.0194153	0.442418	0.104235	0.394668	0.0513622	0	0.0699217	0.21028	0.0554904	0.0279028	0.0567447	0.0625139	0.251468	0.0610479	0.0143265	0	0.0508996	0.0118904	0	0.0803457	0.0718061	0.0157866	0.0322483	0.0641931	0.0791352	0.0270103	0.0320719	0.0606239	0.0454631	0.189123	0.0207864	0.0178715	0.0569798	0	0.122762	0.117243	0	0.600193	0.0211837	0.0249018	0.0151754	0.081953	0.181105	0.147278	0.0395301	0.0317602
LINC01906	0	0	0.0644518	0	0	0	0	0	0	0	0	0	0	0	0	0	0	0	0	0	0.0198253	0	0	0	0	0	0	0.0791669	0	0	0	0	0	0	0	0.0237511	0	0	0	0	0.346404	0	0	0	0.0227739	0	0	0	0
AC097358.1	0.0671846	0.79983	0.303931	0.222042	0.0574963	0.089406	0.0352625	0.220275	0.0857791	0.116616	0.0819836	0.290864	0.0398885	0.0608397	0.059578	0.199715	0.314176	0.471052	0.238488	0.0909546	0.0679921	0.246646	0.13783	0.153976	0.135406	0.230504	0.128474	0.0678768	0.212369	0.114621	0.231107	0.129984	0.0831879	0.118861	0.15329	0.407279	0.436148	0.250708	0.0558683	0.260364	1.08901	2.11983	0.533976	0.195247	0.449099	0.0398307	0.231596	0.094184	0.15891
AC129850.1	0	0	0.031655	0	0	0	0	0	0	0	0	0	0	0	0	0	0	0	0	0	0	0	0	0	0	0	0	0	0	0	0	0	0	0	0	0	0	0	0.0213355	0.232005	0.302459	0	0	0	0	0.0228164	0	0	0
AC026410.2	0.75195	2.02911	1.1339	1.44968	0.107253	0.111184	0.394668	0.410898	0.480033	0.186458	0.101954	1.87434	0.148815	0.302638	0.555679	0.521563	1.04188	0.840488	1.37506	0.746527	0.317079	0.575111	0.514213	0.67019	0.84195	0.859955	0.821671	0.337644	0.432164	0.598675	1.83219	0.161647	0.387944	2.77152	0.857832	1.06362	1.27849	0.467666	0.555818	0.323787	4.18596	2.48556	2.12495	1.1331	1.09271	0.148599	1.41387	0.351379	0.508163
RPS11	276.087	559.11	527.818	384.559	274.973	231.085	243.099	345.648	409.345	223.736	309.343	911.99	782.575	496.8	398.444	304.073	282.147	537.413	541.411	273.833	264.175	754.039	456.824	461.329	825.031	533.726	546.52	313.704	507.192	345.296	372.366	267.97	550.037	555.731	460.835	651.116	547.422	785.667	344.967	324.795	770.236	822.789	759.436	619.462	365.746	453.148	437.609	269.935	276.877
MTND1P30	0.238688	0	0.0178476	0	0.0185698	0.0192506	0.0227778	0	0	0	0.0706096	0	0	0	0	0	0	0.0132294	0	0	0	0.159321	0	0	0	0	0	0	0	0.0148079	0	0	0	0	0.0495086	0	0	0	0	0	0.277114	0	0	0	0	0	0	0	0
OR1L3	0	0	0.131944	0	0	0.035579	0.042098	0	0.0128009	0	0.0163126	0	0	0	0	0	0	0	0.0388252	0	0	0	0.0137123	0.0153186	0	0	0	0.0675287	0.0115244	0.013684	0.0517324	0	0	0.0177377	0.106752	0	0	0.149653	0.0222327	0	0.453068	0	0.042499	0	0	0	0	0	0
AL359458.1	0	0	0.0402018	0	0	0	0	0	0	0	0	0	0	0	0	0	0	0	0	0	0	0	0	0	0	0	0	0.0658405	0	0	0	0	0	0	0.0371727	0	0	0	0	0	0.432139	0	0	0	0	0	0	0	0
SNORD115-34	0	0	0.392213	0	0	0	0	0	0	0	0	0	0	0	0	0	0	0	0	0	0	0	0	0	0	0	0	0	0	0	0	0	0	0	0	0	0	0	0	0	0.234222	0	0	0	0	0	0	0	0
AC005840.1	0.518586	2.56828	1.49291	1.58536	0.266283	0.966154	1.30649	0.793458	1.29112	0.61724	0.632817	2.44923	1.20078	1.2836	1.37962	1.01743	1.53588	4.67933	1.37227	1.46029	0.865952	1.09469	1.34759	1.3866	2.19488	1.06753	1.70001	0.943073	1.52003	2.26494	1.02573	0.535106	1.05949	1.92668	1.14378	2.92366	2.01993	2.08998	0.804978	0.580583	4.22841	2.61802	2.41805	1.17217	1.56747	0.86085	1.1701	0.78515	1.15651
LIN28A	0	0.00464572	0.718176	0.00403033	0.0125235	0	0.00512045	0.00533101	0.0155699	0.00483823	0.0436509	0.0153586	0.0202727	0.0647864	0.0129769	0.00870014	0.0354833	0.0089219	0.012593	0.00264149	0.0123414	0.0313384	0.0166786	0.00745293	0.00327705	0.0133885	0.0186557	0.0854218	0.0196242	0.0266305	0.0293641	0.00629164	0.00301992	0.0517792	0.074197	0.0206993	0	0.0655292	0.0162252	0.163832	1.313	0	0.0465231	0.00630038	0.0141768	0.0057838	0.00305727	0.0136764	0.0131859
RPL17P20	0.0352265	0.234847	0.0579486	0.232844	0.18088	0.0625037	0.110934	0.153994	0.022488	0.192169	0.114629	0.443657	0.0627436	0.0850659	0.312382	0.104715	0.0915168	0.150338	0.0682064	0.0953794	0.231724	0.226314	0.168625	0.215289	0.37865	0.14503	0.0769854	0.213537	0.121473	0.0721183	0.151469	0.0908717	0.283513	0.218126	0.0803734	0.149482	0.130676	0.236614	0.0585862	0.394378	0.207634	0.063513	0.223981	0.0909979	0.163808	0.125305	0.0883137	0.118519	0.333282
MYT1L-AS1	0	0	0.0396565	0	0	0	0	0	0	0	0	0	0	0	0	0	0	0	0	0	0	0	0	0	0	0	0	0.00811843	0	0	0	0	0	0	0.00458357	0	0	0	0	0	0.165775	0	0	0	0	0.00357298	0	0	0
RNU6-1019P	0.548151	0.174019	0.601149	0	0.469106	0.324201	0.959007	0.399377	0	0.453076	1.63507	0.143826	0.542409	0.772152	0	0	0.094938	0.445595	0.707562	0.59367	0.554739	0.335392	0.124949	0.558343	0.122752	0.37613	0	0.861464	0.105012	1.87036	0.785656	0.353508	0.67872	0.161629	0	0.110765	0.508354	1.50003	0.101294	1.10148	1.79497	0.164718	0.387257	0.118	1.06207	0.758272	0.229038	1.33196	0.123479
PCDH17	0.455541	0.102873	0.726201	0.28908	1.14946	1.14993	1.05991	0.695456	1.27717	3.0755	0.559706	0.914932	4.86971	1.64583	1.06197	1.42116	3.41744	0.611301	1.34578	1.38983	2.40489	0.799547	1.7856	1.636	2.8979	0.720231	0.827494	2.74876	1.08908	0.613734	4.16792	2.44567	1.74449	0.338574	2.48949	2.52523	0.531352	0.606359	1.56081	1.14255	0.618214	0.480524	3.96897	1.74392	0.799831	1.1833	0.8742	2.01458	2.43584
CBS	0.149814	0.131707	0.0213272	0.0119021	0.433942	0.240261	0.133068	0.0661215	0	0.00857278	0.21797	0.349242	0.478944	0.366993	0.00766454	0.0411084	0.0449088	0.0720168	0.23429	0.0374434	0.628326	0.0105768	0.0157613	0.0836362	0.234198	0.00988454	0.018889	0.0601549	0.016558	0.0550506	0.012388	0.00557403	0.101668	0.0433249	0.00876457	0.0838324	0.0454218	0.199968	0.103817	0.744337	0.101889	0.00259724	0.00915927	0.0148847	0.0200958	0.26987	0.34489	0.0726991	0.0350457
MTATP6P13	0	0	0.433963	0	0.0250846	0.0260041	0.0615375	0.032034	0.0374239	0	0.0238453	0.0461449	0.0870132	0.035391	0.129964	0.0174264	0	0.0178705	0	0.0317455	0.0296637	0	0	0	0.0196918	0.0603387	0.0160146	0.355361	0.016846	0.160023	0	0	0.2722	0	0.111462	0.0177688	0.0271834	0.0218758	0.0162496	0	1.00782	0	0	0.0567884	0.0851886	0.0173774	0	0.0164363	0
GHRH	0	0.653335	0.959201	0	0	0	0.0360048	0	0.0218962	0.0170102	0	0.0269988	0	0.0621205	0.0608323	0	0	0.0209117	0	0	0.0173559	0.283318	0	0	0.253471	0.0706069	0	0.0462039	0	0.0234068	0.0589931	0	0	0.0606816	27.9643	0.0415853	0	0.0255986	0	0.0886153	1.07824	0.0309208	0.0363478	0	0	0.162677	0.128984	0	0
SLC41A3	3.90302	4.30193	6.90847	2.66122	4.63719	3.76522	4.97191	3.41309	10.1521	4.9494	3.93277	8.1359	13.3015	14.1126	3.04821	7.47621	5.09922	10.1241	4.28773	3.78386	7.35811	5.9122	5.57943	11.4125	5.67259	4.36934	3.38827	5.00196	4.20508	8.32856	5.35099	3.57099	9.64709	6.61653	4.30599	5.25708	3.63066	3.30028	4.23542	4.25009	5.4163	13.3898	3.85953	11.8138	5.80103	7.1264	9.03958	2.69419	12.5829
CD93	5.45601	2.36775	3.31539	2.43459	13.2969	17.4999	9.7015	3.72675	3.37884	54.1885	6.12435	4.16622	6.46133	6.20233	3.99314	10.5577	18.9371	2.69027	7.57505	6.51672	9.33833	2.01958	8.21744	5.59531	5.0987	4.61776	2.10832	14.5324	6.37358	2.84022	12.9557	12.3679	6.70691	0.760556	8.83766	16.7742	1.27038	6.69306	5.19464	5.45919	4.55817	2.15713	18.0096	10.5555	2.92405	2.77155	3.43055	9.03125	7.43139
LINC02539	0	0	0.109096	0	0	0	0	0	0	0.0263116	0	0.208811	0	0.0160148	0.023524	0.0473137	0.0413502	0.0323464	0.119847	0.0574606	0.187924	0	0.0725619	0.121593	0	0.109215	0.0724676	0.160804	0	0.0543089	0	0	0	0.117329	0.0201752	0.0160811	0	0.0989903	0.102943	0	0.651498	0	0.224893	0.0513947	0	0.0157269	0.0665049	0.0446256	0.0537812
AL162376.1	0	0.319201	0.18378	1.29228	0	0	0	0	0.142638	0	0.0908846	2.81405	0.265316	0.13489	0.495348	0.199258	0.174143	0.408674	0.576831	0.241991	0	0.615205	0	0.25604	33.9243	0.459953	0.366231	0.150493	0	1.37231	0.384298	1.00868	0.829978	0.395297	0	0	0.828859	0.0833782	0	0	0.987746	0.604281	0	0	16.754	0.993492	1.47042	0	0
AC091939.1	0	0	0.164762	0	0	0	0	0	0	0	0	0	0	0	0	0	0	0	0.0129285	0	0	0	0	0	0	0	0	0.0269838	0	0.0273399	0	0	0	0	0	0	0	0	0.011105	0	0.413247	0	0	0	0	0	0	0	0
ALG6	1.75759	2.28331	3.8074	2.28761	2.13622	1.1388	2.53321	1.39855	1.828	1.01659	2.14313	3.16181	1.89707	2.41065	3.72662	2.57124	3.54414	2.01791	3.22975	2.74837	4.95842	2.58459	4.93457	4.89105	7.47999	3.71292	4.21658	3.51415	3.07806	3.77346	3.21995	2.86556	3.84144	6.30629	2.43312	4.11102	4.15005	6.41717	2.85084	8.83002	4.7802	2.87695	3.31492	4.84633	4.09339	2.17063	2.5522	3.08958	5.41302
BX088651.4	0	0.115518	0.00623526	0.150324	0.0519005	0	0.0318306	0.0165697	0.00483942	0.0112786	0	0.107409	0.090016	0.0274592	0.0134449	0	0	0.0138654	0.014678	0.00410512	0.00767185	0	0.015552	0.0521214	0.0407427	0.041614	0.0662689	0.0153177	0.0697093	0.191411	0.0130384	0.0586667	0.122024	0.0268232	0.115309	0.027573	0.18982	0.090523	0.0168103	0.306838	0.05213	0.013668	0.0562342	0	0.0352513	0.0224714	0.0665178	0.0680141	0
ZNF623	2.56627	3.82771	5.36024	3.11045	4.58206	3.60439	3.7134	2.78072	7.84551	5.26852	3.4387	5.69616	13.7501	8.43347	3.63436	7.56675	4.83894	12.9171	10.9619	7.1366	5.00595	4.9391	5.12443	4.35362	4.41858	6.16323	2.98209	7.31745	6.15746	6.71202	3.53624	4.55923	7.80669	4.21587	2.80902	4.91255	3.61053	7.89794	7.82929	13.3333	7.59538	4.17561	5.01576	4.10794	6.5456	5.84565	4.67095	9.93054	5.93127
AC105391.1	0	0	0	0	0	0	0	0	0	0	0	0	0	0	0	0	0	0	0	0	0	0	0	0	0	0	0	0	0	0	0	0	0	0	0	0	0	0	0	0	0	0	0	0	0	0	0	0	0
AC007378.1	0	0	0.134567	0.0675881	0.035003	0.0725723	0.0858693	0.0447002	0.287216	0.223125	0.099821	0.0643905	0.145702	0.0493845	0.0725406	0.121584	0.148763	0.0997461	0.0527958	0.0442975	0	0.150155	0.139849	0	0.0824336	0	0.0670401	0.16529	0.0470137	0.167471	0.246216	0.0263775	0.0506437	0.0361805	0.0622138	0.0991783	0	0.0305255	0.0453492	0.0352236	0.200901	0.0737442	0.130031	0	0.0713231	0.0242484	0	0.0458704	0.0276407
AC027458.1	0	0	0.131164	0	0	0	0	0	0	0	0	0	0	0	0	0	0	0	0	0	0	0	0	0	0	0	0	0.0214814	0	0	0	0	0	0	0	0	0	0	0	0	0.595297	0	0	0	0	0	0	0	0
AC062016.1	0	0	0.151229	0	0	0	0	0	0	0	0	0	0	0	0	0	0	0	0	0	0	0	0	0	0	0	0	0.0412793	0	0	0	0	0	0	0	0	0	0	0	0	0.120415	0	0	0	0	0	0	0	0
AC133561.1	0.0323821	0.215884	0.00665868	0.0267554	0	0.0215463	0.0424902	0.0619324	0.0103361	0.00802966	0.0329292	0.15931	0.379709	1.29025	0.0287158	0.057756	0.0967463	0.0641638	0.0417994	0.0350712	0.0122893	0.00743001	0.0221442	0.0989526	0.0543869	0.016665	0.327308	0.0218105	0.195413	0.0331476	0.0139238	0.0208836	0.0551314	0.107418	0.0307849	0.0637985	0.0600623	0.0241676	0.529581	0.599575	0.05567	0.0583846	0.00857899	0.0679658	0.145875	0.0335963	0.0558132	0.0181582	0.00547091
EGFL8	0.477392	0.64648	0.687158	0.70876	0.683046	0.787496	0.736032	0.317932	0.195237	0.699164	0.928438	0.228991	0.283435	0.315224	0.482875	0.137476	0.244173	0.154624	0.380327	0.298911	0.196272	0.650374	0.556001	0.256431	0.290651	0.542549	0.256753	0.366757	0.74594	0.366508	0.840331	0.543592	0.314026	0.349712	0.96442	0.248703	0.33205	1.05774	0.479687	2.12629	0.446996	0.215183	0.339903	0.597336	0.381551	0.265335	0.271158	0.543759	0.171391
RPL5P13	0.0551501	0.0262624	0.158766	0	0.188789	0	0.0868382	0	0.105621	0.0547014	0.0224327	0	0	0.0832362	0.0978121	0.0819703	0.0286555	0.0168119	0.0355943	0.0597298	0.0139532	0.0759244	0.0377138	0	0	0.170293	0	0.0557183	0.0316961	0.0188179	0.165996	0.177834	0	0.0243925	0.943736	0.0501487	0	0.0411599	0.168157	0	1.30028	0.19887	0.0292218	0.160273	0.0961705	0	0	0.0618506	0
AC092375.2	0.070453	0.257214	0.424956	0.0291055	0.100489	0.250015	0.30815	0.256657	0.359808	0.436748	0.305678	0.369714	0.146402	0.106332	0.260318	0.0628292	0.0671123	0.0930664	0.181884	0.00635863	0.0594165	0.150876	0.0160595	0.0269111	0.00788855	0.282003	0.0384927	0.268898	0.701845	0.144237	0.696757	0.0454358	0.189009	0.85173	0.419728	0.149482	0.130676	0.4557	0.0520767	0.0303368	0.322987	0.264638	0.460406	0.113747	0.109205	0.0278456	0.0294379	0.0855972	0.0952234
RNU2-5P	0.65169	0.103445	1.87608	0.089742	0.650667	0.867238	0.798107	0.593519	0.693381	0.592522	1.06032	0.0854963	0.386919	0	0.674224	0.129149	0.0564354	0.0662203	0.350505	0.176452	1.37401	0.598116	0.14855	0.165952	0.072969	0.298118	0.4154	0.438937	0	0.296487	1.02746	0.0700469	0.0672436	0.288238	0.495636	0.19753	0.100729	0.810621	0	1.59015	2.66752	0	0.115101	0	0.505073	0.064393	0.0680751	0.243623	0.220204
AC093879.1	0	0	0	0	0	0	0	0	0	0	0	0	0	0	0	0	0	0	0	0	0	0	0	0	0	0	0.0250158	0.0308386	0	0	0	0	0	0	0.139289	0	0	0	0	0	0.0899586	0	0	0	0	0	0	0	0
AC027514.2	0.214843	0.292308	0.378667	0.887558	0.65665	0.136144	0.547703	0.234799	0.529016	0.13699	0.274651	0.0966363	0.273333	0.352049	0.762074	0.0912354	0.127578	0.187122	0.277323	0.216064	0.512502	0.676049	0.377789	0.304809	0.164954	0.652864	0.0167688	0.70285	0.458623	0.691181	0.739035	0.51463	0.532037	0.0271496	0.88701	0.446536	0.199245	0.366497	0.272237	0.449336	0.753774	0.0830056	0.552921	0.118926	0.588724	0.4367	0.0769452	0.309787	0.0414827
PNPLA4	5.97146	6.24456	2.75256	3.25325	8.04723	3.75022	4.21071	5.73752	4.2691	2.27955	9.50314	4.32476	5.62668	7.00765	1.2193	5.12429	1.11296	2.97212	3.76969	1.61837	2.56162	0.375452	3.52791	6.64965	3.30174	4.02732	7.76994	4.21716	4.52585	4.57913	3.13198	1.91637	4.9949	2.30691	3.5347	2.41445	4.47882	1.42901	2.12296	2.44162	1.9368	4.06176	3.66077	3.35371	6.70753	4.77305	4.64359	1.2744	1.56658
NDUFA9P1	0.482308	0.557781	0.765074	0.284644	0.76655	0.718241	0.614779	0.451806	0.318894	0.187937	0.840783	0.420325	0.562481	0.488754	0.611002	0.184336	0.214802	0.346563	0.622571	0.382442	0.52297	1.83387	0.212028	0.302661	1.48124	0.803736	0.54585	0.591694	0.316793	0.834603	0.829542	1.11088	0.202619	1.69133	1.06114	0.334148	1.56552	0.244258	0.420169	0.356023	1.7937	0.31057	0.711905	0.400471	0.450561	0.43912	0.539803	0.183522	0.349222
AC127496.5	0.0836394	0.358461	0.0687945	0.207318	0.0357892	0.111303	0.219495	0.11426	0.053394	0.342205	0.187115	0.0987551	0.434508	0.353456	0.0370849	0.0497257	0.0434582	0.0382449	0.323889	0.18117	0.126967	0.479772	0.0857938	0.0958438	0.0561901	0.157827	0.148516	0.154919	0.0721044	0.071347	0.0359637	0.0539399	0.155343	0.147972	0.540694	0.0633786	0.155134	0.187266	0.35935	0.162066	0.410827	0.0377002	0.132951	0.229563	0.230929	0.111569	0.380056	0.0586258	0.056523
RNU1-82P	0.355467	0	0	0	0.101403	0	0	0	0	0	0	0	0	0	0.210148	0	0	0.144481	0	0	0.0599567	0	0	0	0	0	0	0.0798067	0	0	0.101897	0	0	0	0	0.0718291	0	0	0	0	1.04761	0	0	0	0	0	0	0	0.0800742
LINC00898	0	0.0474781	0.0484584	0.00374445	0	0	0	0	0	0	0.0626754	0.0285384	0.688812	0.451432	0	0.0673586	0.00470949	0.00276302	0.0555738	0.00245413	0.967729	0.00415936	0	0.0103864	0.234435	0.0839623	0.141135	0.515857	0.0364645	0.108244	0	0.00292268	0.131868	0.0400887	0	0.120881	0.222754	0.581753	0.439668	0.230268	0.405137	0	0	0.00292674	0.0184397	0.142399	0.264158	0.0711554	0
GBF1	13.7511	23.0697	31.8442	21.7992	22.2968	19.8364	21.3077	13.1945	44.8059	23.0854	17.0855	17.8364	19.1776	21.7859	23.48	25.5851	30.1064	47.2909	22.7872	24.3802	30.3891	15.609	24.5346	9.77869	18.7355	20.3462	24.0415	24.9978	32.1776	25.3297	34.74	24.0986	31.026	26.2552	18.3574	25.1117	18.0794	20.6113	25.8452	25.1045	22.7518	33.4689	25.1421	29.676	21.1762	23.5497	28.3984	30.3963	18.7132
AKR1B1	8.0019	12.9425	6.13352	3.01886	9.93372	7.00899	8.50629	7.4725	0.760446	8.83485	9.54289	69.7398	27.338	25.8342	3.13112	6.1388	14.0718	69.7853	41.447	15.8893	16.3286	8.75602	3.92319	21.265	55.5235	17.5975	6.76217	13.7474	8.89077	17.6142	10.3129	4.82979	41.8277	3.46358	8.86051	6.8585	12.0231	23.1625	10.3143	8.70366	33.0913	18.5735	22.1051	20.3947	8.86777	48.2124	24.3932	13.4252	82.5657
IGKV3OR2-5	0	0	0	0	0	0	0	0	0	0	0	0	0.041308	0	0	0	0	0.0424187	0	0	0	0	0.0475784	0	0	0.0477413	0	0	0	0	0.0598329	0	0.0430742	0	0	0	0	0	0	0	0.0683493	0	0.147461	0	0.0404418	0	0.0436068	0	0
NEK4	2.27597	2.44149	4.61965	1.99171	3.47404	2.87406	3.79885	2.34696	4.68691	3.35128	2.48365	2.78843	3.57617	2.66863	3.36381	3.73382	7.71216	3.3795	2.06321	3.34626	3.24292	2.45666	4.46836	1.75507	2.39219	1.99204	2.09924	3.05353	6.99739	2.37778	2.8333	3.23941	3.57187	5.34171	4.23202	4.8531	2.02562	4.44516	2.61337	5.70363	4.1111	3.91878	3.28717	4.62879	2.669	2.84192	2.4925	2.66571	6.06138
GAS1RR	0.271847	0.0254662	0.0146622	0.0699607	0.415711	0.715615	0.0374247	0.413989	0.00284496	0.844268	0.358919	0.0350794	0.0502721	0.0322851	0.0513753	0.235806	0.0138934	0.144003	0.155318	0.0555057	0.417182	0.00409015	0.0213327	0.367689	0.155685	0.155956	0.182614	0.369199	0.0102451	0.0486597	0.0421571	0.0229924	0.0772527	0	0.0271148	0.00810472	0.00826592	0.226168	0.138353	0.521955	0.148851	0.0120526	0.245578	0.00575608	0.093255	0.0554833	0.039104	0.124949	0.00602336
AC078852.1	0.221663	0	0.25525	0.0366294	0.189699	0.0393305	0.0930737	0	0.0283013	0	0.108196	0.0348965	0.131605	0	0.511074	0.0527138	0.161244	0.135143	0	0	0.0224328	0.122064	0.303164	0.0338677	0.0297833	0.0608404	0	0.149298	0	0.0302537	0.190624	0.142953	0.0823391	0	0.168584	0.107499	0	0.0330866	0	0.0763578	0.130654	0.159863	0	0.229042	0.0257691	0.0262828	0	0	0.149799
HDGF	22.8501	95.1635	104.462	47.6972	28.8924	22.2124	42.0155	22.6333	79.9141	24.3185	27.9067	139.231	105.559	113.645	116.74	87.118	111.658	148.265	64.5734	107.225	104.294	136.409	110.89	98.6551	87.9358	64.0818	142.145	73.1155	84.6275	146.312	98.1037	91.7605	94.8819	83.5251	66.6469	178.689	110.289	95.8381	86.56	114.734	123.473	141.827	69.5293	162.506	104.262	166.368	150.134	88.7551	196.279
WNT3A	0.0133361	0.317531	0.098722	0.589506	0.0399454	0	0.0209987	0.00728741	0.0127703	0.00330689	1.60567	2.46691	4.09353	3.92893	0.159654	1.9782	0.0207879	4.26457	2.20775	1.4913	0.350906	0.0367193	0.00911973	1.39576	3.18057	2.10014	0.222232	0.723078	0.0306583	5.46053	0.0344059	0.649344	2.96404	0.100274	0.0405705	0.0485067	0.915223	14.4618	2.41758	0.246926	0.49129	0.0180336	0.028265	0.0602876	0.961224	2.1703	0.631065	2.10137	0.040556
AC092343.1	0.160911	0.127709	0.198527	0	0.298366	0.309303	0.197064	0.263786	0.0684821	0.399005	0.218173	0.0422204	0.0955355	0.0971432	0.166475	0.0159443	0.0975426	0.130806	0.138471	0	0.569958	0.123069	0.0366791	0.327806	0.018017	0.0736093	0.0146526	0.0541897	0	0.384334	0.184505	0.0345911	0.265654	0	0.101983	0.130061	0.0994859	0.0200153	0.0446027	0.0230959	0.658648	0.0241768	0.198941	0	0.109121	0.063598	0	0.0601538	0
INTU	0.514749	0.931813	0.96088	0.524845	0.964354	1.24045	0.849473	0.38435	1.31831	1.49245	1.09985	0.476067	4.0474	3.06643	0.770494	0.457961	0.924407	0.527504	0.638528	0.539702	2.36268	0.381966	0.115671	0.803213	0.634403	0.943564	0.638271	1.04174	1.04837	1.22822	1.23277	0.710235	0.720234	0.466103	1.40769	0.494993	0.635374	3.66732	0.700256	3.60611	1.44889	0.519991	0.450061	0.423589	1.09284	0.473989	0.512534	1.09794	0.47122
LINC02397	0.0128793	0.00700924	0.0575068	0.0729692	0.0393644	0.0130584	0.00772549	0.00201079	0.00234912	0.00273738	0.0254453	0.00724136	0.00218475	0.00444303	0.00163158	0.00328159	0.0114719	0.00673047	0.0237496	0.00298902	0.0130341	0.00844319	0.0113237	0.00140558	0.00494426	0.0403999	0.0100524	0.12888	0.00422973	0.0351565	0.115505	0.00711939	0.0159471	0.00162754	0.0419794	0.00334608	0.092141	0.0164779	0.176459	0	0.506091	0	0.204726	0.00237643	0.0171115	0.00872632	0.00461266	0.0588078	0.00746033
ZNF628	1.56365	4.02765	3.33223	2.64262	1.76395	2.02678	2.0251	2.11392	3.80162	2.16777	1.95764	5.37887	7.36964	7.39558	2.34104	3.8634	3.10739	4.09187	2.66388	3.30452	5.82114	2.1247	3.73555	5.83697	2.54094	6.0719	4.29932	3.10139	3.6151	4.40688	4.80684	4.42982	4.52283	3.75435	2.93057	5.97053	5.0519	4.27392	4.38492	3.05172	5.54091	4.98402	5.29927	5.59988	3.0631	5.0986	3.76101	5.89572	3.49262
WNT7B	0.123861	33.432	0.366122	8.2127	0.106	0.0103018	0.451005	0.00846038	1.10699	0.00383917	0.179484	12.7417	51.1712	83.0082	6.03078	8.68936	0.619437	35.0227	22.4309	35.1402	11.2854	1.3748	0.11117	11.1153	6.4567	9.24012	11.3648	4.06957	0.513874	53.7295	8.3516	12.3389	22.0941	3.02675	0.0824261	0.490403	28.3367	1.35194	12.5036	5.31674	12.2249	2.8927	0.0246109	0.332459	11.5824	70.4302	35.4263	28.1965	16.1236
WFDC11	0	0	0.344236	0	0	0	0	0	0	0	0	0	0	0	0.106038	0	0	0	0	0	0	0	0.0408854	0	0	0	0.0653317	0	0.0171808	0.0408009	0	0	0.0185074	0.0264438	0.113678	0.0362441	0	0.066932	0.0165726	0.0257445	1.32152	0	0	0	0	0	0	0	0
AKR1B1P4	0	0	0.122088	0	0	0.0188121	0	0	0	0	0	0.0333825	0.0629477	0.0384042	0.0188039	0	0	0.0517122	0.082114	0.0229655	0.0214595	0	0	0	0	0.0145502	0.0347562	0	0.0121868	0	0.164119	0	0.0131278	0	0.080635	0	0	0.0316511	0	0	0.270803	0.0382318	0.044942	0	0	0	0	0.0118905	0
COX6B1P5	0.235551	0.0747793	0.258325	0	0.268778	0.139315	0.247262	0	0.100248	0.155756	0.255499	0.123609	0.233084	0.142204	0.208882	0.140041	0	0.0957402	0.101351	0	0.278112	0.504435	0.37585	0.119965	0	0.16163	0.085797	0.528839	0.631758	0.26791	0.337611	0.202545	0.486098	0.13891	0.179146	0.571171	0.218449	1.11338	0.304695	0.270472	0.308533	0	0.332824	0.15212	0.54767	0.279295	0.0492109	0.176113	0.159184
GEN1	0.414917	1.42165	2.09796	0.605059	0.812027	0.66141	1.98165	0.672056	2.23509	0.452532	1.15114	2.00385	2.91882	3.73038	3.83479	3.23434	3.25872	2.89551	2.72912	1.71782	3.20449	2.91143	2.68137	2.58631	2.13447	2.16877	2.24707	2.69998	2.21932	4.26868	1.82531	1.78034	2.75501	2.78562	1.34899	5.9715	2.73495	4.0688	1.73386	2.57102	2.1517	3.36343	1.56083	1.27039	4.25567	2.13743	2.03276	3.09508	4.80252
GTSCR1	0	0	0.342143	0.0687386	0	0	0	0	0	0	0	0.0654865	0	0	0	0	0	0	0	0	0	0	0.0284458	0	0	0	0	0.0280172	0.0478139	0.028387	0	0	0	0	0.0632727	0	0.0771545	0.0310451	0.0230605	0	0.653827	0	0.0881628	0	0	0	0	0	0
SRSF12	0.03439	0.147388	0.632904	0.149175	0.25752	0.568243	0.203062	0.0798667	0.0960488	1.67993	0.311242	0.385749	0.65082	0.687724	0.141046	0.102229	0.0804092	0.262086	1.02932	0.453933	1.06585	0.197268	0.0440948	2.26596	0.441857	0.235977	0.194939	0.532746	0.0568237	0.299225	0.0961168	0.0970307	0.769132	1.15599	0.503483	0.205869	0.147506	2.37091	0.407514	2.05834	1.11487	0.162763	0.232329	0.0416423	0.162416	1.12136	0.25865	0.151862	0.0464811
AC012417.1	0	0.0716844	0.0464313	0	0	0	0.0197524	0	0.0240247	0	0.0918468	0	0	0	0.0500593	0.0111871	0.00977706	0.0229445	0.0242891	0.0407589	0.0952151	0	0.0257354	0.0575002	0.0632071	0.129117	0.0205616	0.0887167	0.0540725	0.0256822	0.0161819	0	0.023299	0.0332902	0.0572438	0.0114069	0.0523522	0.028087	0.0104316	0.0972294	0.295764	0	0	0.0364561	0.0328128	0	0.0117936	0	0
AC008945.1	0	0	0	0	0	0	0	0	0	0	0	0	0	0	0	0	0	0	0	0	0	0	0	0	0	0	0	0	0	0	0	0	0	0	0	0	0	0	0	0	0	0	0	0	0	0	0	0	0
AL079352.1	0.0375254	0.035739	0.0617302	0.0310049	0.016057	0.0166457	0.0393911	0.0205054	0.0119778	0.00930501	0	0.0590761	0.0222794	0	0.0332768	0.0223098	0.0389956	0.114392	0.0363288	0.081283	0.0094941	0	0.0513226	0.0286673	0.012605	0	0	0.0126373	0.0323501	0	0.0322707	0	0	0.0331944	0.0285395	0.0454964	0.104403	0.0560122	0.0104016	0.0161583	0.36864	0.0338289	0.0198832	0.0363511	0.0218122	0	0.0352789	0.0315634	0.0507188
Metazoa_SRP	0	0.132527	0.286134	0	0	0	0	0.152076	0.0888317	0	0	0.164299	0	0.0420032	0.123396	0	0	0.0424187	0.0449046	0.0376766	0.0352059	0	0	0	0	0.0477413	0.152053	0.187446	0	0.0949601	0	0	0.0430742	0.123091	0.0529149	0.0421772	0	0	0.038571	0	0.956891	0.0627219	0.0737305	0.0898644	0.0404418	0	0.0436068	0.0780286	0
DCAF7	11.5818	12.9052	22.4201	11.2252	16.6831	12.0899	20.3542	10.0155	52.3608	14.9839	14.3107	24.5972	38.9326	34.6494	14.4209	25.8331	26.1105	14.6825	24.2327	30.4297	25.7064	15.8694	29.2564	11.024	23.0786	17.9326	10.0091	20.3219	27.4763	20.4116	19.7895	15.9183	26.0615	21.508	15.7397	20.2824	13.7825	22.7179	13.8881	19.8253	22.0659	38.0509	20.1763	24.9312	18.556	19.6699	19.574	27.9436	32.4931
RNU6-740P	0	0	0	0	0	0	0	0	0	0	0	0	0	0	0	0	0	0	0	0	0	0	0	0	0	0	0	0	0	0	0	0	0	0	0	0	0	0	0	0	0	0	0	0	0	0	0	0	0
COQ3	2.13207	5.9768	9.52932	2.82521	3.64924	2.2246	3.19524	2.52062	4.10892	2.15463	2.68353	11.8639	5.38979	4.46859	4.78021	6.17044	8.0612	3.40912	4.88111	2.18568	6.25597	6.9534	8.4637	19.1049	19.1431	6.58804	10.1762	4.23583	4.94766	7.45792	3.11353	4.95517	7.28887	8.1015	4.39546	6.21041	7.08837	3.36258	4.4008	4.09952	7.19243	5.29471	3.82251	5.74143	7.39683	8.56983	7.38741	3.73705	6.57893
CD82	11.1787	40.9926	24.601	33.3391	13.4958	5.98981	9.00085	9.95074	23.2992	3.54923	7.96025	10.9365	9.78654	18.1178	24.4149	19.4822	19.2067	14.5982	28.0968	31.6517	45.4378	20.7142	27.9131	21.1067	13.0502	35.1134	54.8842	46.3417	15.1554	20.5756	27.6416	37.1442	21.1952	12.3457	27.9556	12.264	26.0207	16.272	19.359	6.8361	9.64572	23.081	16.4918	44.8013	46.1602	13.8923	26.4113	20.025	8.82554
AC046195.2	0	0	0.118896	0	0	0	0	0	0	0	0	0	0.0643673	0	0	0	0	0	0	0	0	0	0	0	0	0	0	0.0973612	0	0	0	0	0	0	0	0.0219072	0	0.0269708	0	0	1.63306	0	0	0	0	0	0	0	0
AC003687.1	0	0	0	0	0	0	0	0	0	0	0	0	0	0	0	0	0	0	0	0	0	0.0420222	0	0	0	0	0	0	0	0	0	0	0	0	0.0348222	0.083268	0	0	0	0	0.269876	0	0	0	0	0	0	0	0
CPN1	0	0	0.298265	0.119846	0	0	0.0108759	0	0	0	0	0.00815545	0	0.0312742	0	0.0246389	0.0107667	0	0	0.00561055	0.0157279	0.028527	0	0	0.0348024	0.021328	0	0.0976965	0.0119091	0.0212113	0	0	0	9.38491	0.772215	0.4899	0.00960853	0	0.103387	0	0.93639	0.00934015	0.0109795	0	0.0120447	0.0614241	0	0	0.00700172
AC011462.4	0.870856	0.37323	1.54002	0.359767	1.11791	1.00437	1.14269	0.333111	1.08408	0.734204	1.62945	0.993966	1.62868	1.44579	0.579194	0.543633	0.180995	0.690225	0.730675	0.165055	1.27792	2.2779	0.982616	0.798343	0.263274	1.01586	0.594751	1.67167	1.32633	0.50515	2.02206	0.533542	1.13221	1.07848	3.77523	0.39594	0.605723	4.87456	0.144835	1.04996	2.01044	0.510297	0.922863	0.646764	0.860537	0.722808	0.40936	0.683663	0.706222
AC104564.2	0	0.05837	0.0252049	0	0	0.0815585	0	0	0	0.075986	0.0997167	0.168849	0.054581	0.0184998	0.0543486	0.637647	0.0318444	0.0934142	0.138444	0.0995653	0.0930362	0.0281246	0	0.163871	0.0205869	0.0210271	0.033485	0.165117	0	0.125472	0.0790582	0.0197625	0.284573	0.054214	0.0233058	0.148612	0.198933	0	0.492657	0	0.602074	0.0276252	0.0974213	0	0	0.363346	0.0384123	0.189018	0.0414177
RPS24P17	0.231096	0.484209	0.570238	0.687386	0.0395542	0.0410042	0.291103	0.0505122	0.236045	0.137529	0.1128	0.873154	0.164646	0.111611	0.204931	0.137392	0.312196	0.619935	0.238642	0.250286	0.140324	0.848391	0.284458	0.988649	0.652064	0.222003	0.505046	0.217912	0.265633	0.252329	0.516713	0.298072	0.0858429	0.735926	0.246061	0.448295	0.557227	0.344945	0.281851	0.477643	0.635665	0.874993	0.832649	0.298486	0.268656	0.137006	0.434522	0.0777519	0.343581
ASTE1	1.9796	2.4939	3.20958	1.64034	2.30442	1.736	2.23972	2.08866	3.64192	1.90691	1.88426	3.59698	7.54983	7.41513	2.54974	1.05482	2.11941	2.90426	1.99196	2.69698	3.50739	3.67561	2.26662	5.05991	1.27627	2.49751	2.32523	2.53602	1.27871	2.12956	3.95918	1.95731	3.2105	3.27011	2.31258	2.13381	3.23792	2.70365	2.34354	2.38281	3.27855	4.72122	3.33113	3.84637	3.31275	4.22773	3.33244	1.88422	3.3233
Y_RNA	0	0	0	0	0	0	0	0	0	0	0	0	0	0	0	0	0	0	0	0	0	0	0	0	0	0	0	0	0	0	0	0	0	0	0	0	0	0	0	0	0	0	0	0	0	0	0	0	0
KDELC1P1	0.0518243	0.037018	0.223787	0	0.121965	0.114942	0.122402	0.056638	0.148877	0.0257013	0.11594	0.0101984	0.0461533	0.0156433	0.0229784	0	0.0336593	0.00789904	0.0585337	0.0210479	0.0131118	0.0237819	0.0885986	0.00989772	0.00870406	0.0889019	0.0495508	0.0785374	1.31797	0.00884155	0.0779929	0.016711	0.0320844	0.171911	0.0788288	0.651889	0	0.0870249	0.0287302	0.145049	0.407288	0.0583991	0.0411894	0.0753039	0.0527164	0.00768107	0.0162406	0.0290604	0.00875563
METTL21C	0	0.017114	0.0443402	0.014847	0	0	0	0	0	0	0.0146184	0	0.0213374	0.0216965	0	0	0	0.0109556	0.0231952	0	0	0	0	0	0	0.0123302	0.00981776	0.0242061	0	0	0.0309063	0	0.0222497	0	0	0	0	0.040233	0.00996181	0	0.105916	0	0.0761701	0	0	0	0	0.0302289	0
ACTG1P21	0.0977535	0.428261	0.997005	0.145382	0.0167314	0.0867238	0.082091	0.0213667	0.112328	0.0775665	0.0159048	0.092336	0.0348227	0.118029	0.086686	0.220844	0.396176	0.238393	0.151418	0.201155	0.1385	0.0897174	0.173804	0.119485	0.0656721	0.174399	0.106817	0.289698	0.112363	0.186787	0.319448	0.0756507	0.0605192	0.224825	0.0743454	0.189629	0.217576	0.102138	0.108385	0.235717	1.74776	0.246748	0.145028	0.113634	0.125006	0.0347722	0.318592	0.0438521	0.0792734
NEK2P2	0	0	0.276425	0	0	0	0	0.0159691	0	0	0	0	0	0	0	0	0.0151844	0	0	0	0	0	0	0	0	0	0	0.127941	0	0	0	0	0	0	0	0	0	0.0109052	0.0243015	0.0377509	0.0287088	0	0	0	0	0	0	0	0
AC105339.2	0.0723263	0.081799	0.267702	0.0672287	0.18569	0.0481242	0.151845	0.0197611	0.0865724	0.0336271	0.187548	0.135213	0.120772	0.117347	0.0521118	0.0913747	0.0962989	0.0992156	0.189638	0.0587493	0.162403	0.107868	0.120558	0.09324	0.0971796	0.117869	0.0765627	0.191813	0.135095	0.126478	0.10496	0.0787117	0.15672	0.111963	0.103138	0.304174	0.0754597	0.303631	0.210504	0.334792	0.67055	0.138554	0.0766456	0.0875789	0.14977	0.179556	0.0538305	0.103927	0.0549874
ADCY10	0.0509548	0.0151654	0.432207	0.0052626	0.100841	0.0310788	0.207267	0.0382853	0.0955531	0.0647546	0.129539	0.0852317	0.434882	0.130737	0.11014	0.00568011	0.0314398	0.493174	0.0452191	0.07933	0.418984	0.157835	0.0130668	0.265188	0.6932	0.0786693	0.0347996	0.328184	0.0366062	0.113012	0.0766843	0.0287536	0.565858	0.0478909	0.159857	0.0579173	0.0413485	0.149738	0.0494342	0.0329114	1.11063	0.080387	0.0134994	0.0205668	0.0444274	0.315304	0.0858286	0.0464308	0.00860873
AC091953.3	0	0	0.301514	0	0	0	0	0	0	0	0	0	0	0.0737681	0	0	0	0	0	0	0	0	0	0	0	0	0	0	0	0	0	0	0	0	0	0	0	0	0	0	0.720231	0	0	0	0	0	0	0	0
AL135818.1	0.224486	0.252673	0.52875	0.202341	0.436624	0.28063	0.332049	0.289944	0.195421	0.273264	0.456558	1.10842	0.212038	0.252567	0.190021	0.333657	0.233282	0.180412	0.454413	0.613345	0.382083	0.215397	0.662894	0.17929	0.157668	1.28132	0.172825	1.18898	0.252171	0.550109	0.55283	0.460643	0.170566	0.0902623	0.845893	0.123714	0.444766	0.198001	0.548711	0.114238	0.380916	0.174777	1.55711	0.448103	0.883747	0.205681	0.17907	0.291813	0.186185
IDI1P3	0	0.0271034	0.421329	0	0	0	0	0	0	0	0	0	0	0	0	0	0.0147866	0	0	0	0.0144001	0	0	0	0	0	0	0.0191675	0	0	0	0	0	0	0	0	0	0	0.0157765	0	0.922567	0	0	0.0183784	0	0	0	0.0319156	0
IRF6	24.6343	43.8849	23.9984	38.3413	20.4896	10.361	24.026	19.293	41.216	1.40259	23.3767	23.6304	34.7707	44.1426	42.156	60.8035	13.581	80.1733	35.2026	91.2516	92.6969	22.7771	29.2661	100.529	29.4623	66.4706	246.545	28.9377	24.9941	74.549	17.1483	42.3582	69.796	21.4217	29.2269	26.4067	82.1866	56.6369	69.408	18.9368	79.3177	17.0619	5.43776	25.3855	73.3757	87.2076	96.4177	42.5272	16.2149
MIR6813	0.69824	0	0	0	0.298776	0	0	0.381548	0	0.17314	0	0	0.414556	0.421532	0	0	0.181399	0.425702	0.45065	0.378111	0.353316	0	0.716225	0	0	0.718677	0.190745	0	0	0	0	0	0	0	0	0	0	1.04223	0.387088	0.300659	0	0	0	0	0.405863	0	0	0	0.707799
CAND2	0.592446	0.628826	0.446198	0.486553	1.00486	2.14356	0.490778	0.815195	0.113918	5.9559	0.865212	0.941115	2.83726	3.19958	0.126595	0.23128	0.804807	1.04226	0.55052	0.788525	0.316037	0.0687866	0.0927423	0.39534	0.282925	0.36979	0.407536	0.848547	0.0923023	0.409171	0.794921	0.186434	0.684956	1.02288	1.04502	0.212026	0.105915	1.62746	0.943765	1.20176	1.05532	0.0643478	1.29726	0.108328	0.313251	3.20554	1.1654	0.672431	0.0771799
APTR	2.28302	1.23733	3.07609	1.06822	2.70941	1.81281	3.08503	1.97814	1.57822	1.59825	3.0527	1.93111	2.14927	1.67144	2.16995	1.15484	1.14036	1.80717	4.81933	1.04505	1.62434	6.10657	2.0615	1.66219	1.93203	2.6268	1.99163	1.5207	1.178	2.20787	6.41065	1.72044	1.226	2.61646	3.75564	2.47741	1.46805	3.8596	1.55584	3.48144	4.69002	2.50159	0.835414	2.37449	1.90991	2.33684	2.2254	0.675464	2.75752
MRPL43	9.2911	8.96346	9.35679	7.23813	7.02879	7.16024	7.71973	7.36741	10.6086	6.62127	7.94573	18.1244	9.11582	6.33254	7.22504	6.26551	10.0759	11.9363	9.82121	8.01219	7.70274	13.715	11.203	10.906	14.2078	10.6894	13.5069	7.40406	7.36191	8.27847	11.0816	6.69063	7.56448	12.8364	8.0234	8.89964	8.11925	8.52275	9.80405	7.75638	9.55739	24.4864	11.4986	18.446	13.0467	13.7837	12.0512	7.92234	10.2503
HSPBAP1	0.859886	1.04853	1.88802	0.716417	1.40096	1.27676	1.32941	0.731359	2.05794	1.59337	0.930756	2.3421	6.41898	6.83977	1.21558	1.52512	1.44131	2.33392	1.61617	2.48604	2.89467	3.78088	1.40978	2.1906	0.761381	2.15524	2.47484	2.82797	0.97392	2.75971	3.26731	0.955959	3.18522	1.67405	2.50646	1.02945	1.96528	1.09823	1.86891	2.54691	2.73212	1.88768	2.09318	1.30349	2.89228	3.25496	2.41282	1.71285	2.40709
AC091304.8	0	0	0	0	0	0	0	0	0	0	0	0	0	0	0	0	0	0	0	0	0	0	0	0	0	0	0	0.0582659	0	0	0	0	0	0	0	0	0	0	0	0	0.169966	0	0	0	0	0	0	0	0
CDIP1	4.97471	5.74569	2.21166	4.34117	6.24881	7.38006	6.16933	6.10262	0.564387	8.0647	6.46552	9.99153	10.4	8.43459	5.08986	4.61069	5.8432	3.23127	7.56263	4.63868	5.23848	8.71108	1.55059	10.1099	13.1252	6.92453	4.6501	5.73867	2.72219	8.02452	2.36753	6.96005	7.87827	4.99621	9.32976	6.44796	3.88285	5.52126	4.86054	3.7595	7.60956	1.32558	6.64557	1.24248	5.38919	4.1089	8.53842	4.25626	4.17603
SUSD2	3.59609	0.285702	0.478248	0.688492	3.94594	3.11805	1.39177	10.1106	2.2484	8.56259	7.22782	1.12235	14.6969	1.76406	0.880161	0.295044	4.39894	1.31864	2.23967	1.10504	1.47671	0.853156	3.07456	0.455511	0.928043	1.25538	4.40907	3.61942	4.0654	0.598983	1.93004	4.32542	0.749755	8.45876	1.94067	2.03629	0.57358	1.50638	13.1092	7.4983	1.3134	6.98117	15.5848	1.19587	0.699631	0.4523	0.239082	1.08405	0.583151
TRAV17	0.121182	0	0.93029	0.200251	0.138276	0.179181	0	0.0882921	0.0257869	0.060098	0.0328612	0.572331	0.0479651	0.0975446	0.0358206	0.576367	0.335814	0	8.73366	0.131245	0.531434	0	0.386722	0.0617176	0.434196	1.63534	0.066209	1.16989	0.325016	0.192961	0.45159	0.104202	0.425135	0	0.276491	0.293846	0.337152	0.331618	0.313509	0.104361	0.992054	0	11.4293	0.365213	0.305236	0.0239478	0	0.0226509	0.109192
LINC02271	0	0	0.155182	0	0	0	0	0	0	0	0	0	0.0140019	0.028475	0	0	0	0	0	0	0	0	0	0	0	0	0	0.0953059	0	0	0.0202811	0	0	0	0.0717447	0	0	0.0176009	0.0130741	0	0.231679	0	0	0	0	0	0	0	0
AC015982.1	0.660497	0.503244	0.543268	0.327437	0.452201	0.937555	0.693336	0.144369	1.01196	0.786147	0.21493	0.311946	1.3333	0.877242	1.52286	0.157073	0.137275	0.241615	1.27887	0.357673	1.27003	1.2124	0.813012	0.201833	0.0887461	0.815795	0.0721738	1.51255	0.303683	0.360592	3.74885	0.170384	1.14496	0	0.703268	1.12112	0.122509	3.64779	0.585862	1.93397	2.20611	0.833608	0	0.597173	0.691063	0.234947	0.331176	0.740745	0.178544
AL645927.1	0	0	0.322536	0	0	0	0	0	0	0	0	0	0	0	0	0.0333049	0	0	0.180776	0	0	0	0	0	0	0	0	0.0377309	0	0	0	0	0	0	0	0	0	0	0	0	0.990576	0	0	0	0	0	0	0	0
AC012146.3	0	0	0	0	0	0.256011	0	0	0	0	0	0	0.0856647	0	0	0	0	0	0.0465616	0	0.036505	0	0	0	0	0	0	0	0	0	0.0620407	0	0	0.0638165	0	0	0	0.053842	0	0	0.141743	0	0	0	0	0	0	0	0
Y_RNA	0	0	1.43294	0	0.828289	0	0.812782	0.211551	0	0	0.47242	0.457109	0	0.350581	0	0	0	0	0.249865	0	0.097949	0	0	0.147878	1.04035	0.398474	0	0.130377	0	0.528392	0	0	0.35952	0	1.17775	0.117345	0.359036	0	0	0.166702	3.23272	0	0	0	0	0.11476	0	0	0
MIR621	6.72056	8.14627	18.5933	5.55279	8.19143	2.52945	7.90981	4.45139	27.5619	1.81797	7.45538	12.9848	12.0912	13.77	5.77906	7.99108	34.4961	15.1479	9.85796	7.94033	6.07998	5.42042	27.4354	9.02363	10.1245	8.10508	7.12115	5.76104	17.0885	18.4841	11.0336	9.58767	9.83437	10.9891	11.9262	15.9259	9.06565	10.0314	6.20953	18.24	6.40205	10.0976	3.88468	8.28578	6.62909	10.5041	6.12676	8.22227	10.1844
ELOCP12	0	0	0	0	0	0	0	0	0	0	0	0	0	0	0.0528573	0	0	0	0	0	0	0	0	0	0	0	0	0	0	0	0	0	0	0	0	0	0	0	0	0	0	0	0	0	0	0	0	0	0
AC080038.2	0	0.088038	0.114048	0.0381881	0.0395542	0.0410042	0.0485172	0	0.0590111	0	0.0376	0	0.109764	0.418543	0.204931	0	0.024015	0.112715	0	0.0250286	0.116937	0.169678	0.126426	0.141236	0	0.095144	0.101009	0.155651	0.0531265	0.126164	0.119241	0.0894216	0.2003	0	0.246061	0.112074	0.0428636	0.172473	0	0	0.635665	0.0416663	0.244897	0.0298486	0.0268656	0.0548025	0	0.0259173	0.0937038
AL672277.1	0.066499	0	0.328178	0	0.0853645	0.0884937	0	0.0363379	0	0.0824474	0.081147	0	0.0987037	0.020073	0.029485	0	0	0.0202715	0	0	0.0168246	0	0	0.0254008	0.0223375	0	0	0.0223947	0.0191093	0	0.114374	0	0.0205848	0.029412	0	0	0.154178	0.14889	0.0184327	0	0.914579	0	0.0704703	0	0.0193268	0.0985607	0	0.0372892	0
KRTCAP2P1	1.06023	0.848201	0.418587	0.595684	0.471819	0.526739	0.489697	1.11237	0.406102	0.29445	0.828016	1.70251	0.402865	0.435248	0.639333	0.327775	0.925491	1.55137	0.739026	1.12531	0.343353	1.75153	0.435017	1.42553	1.2821	1.33862	0.973172	0.88549	0.536221	0.578824	1.67766	0.300852	0.892691	1.2755	2.06426	0.565596	1.49455	0.443116	0.188086	0.620883	0.833239	2.06452	1.97745	1.17769	0.986044	0.452567	1.19611	0.309152	1.51898
AC005519.1	0.543473	0.177074	0.858736	0.307237	1.01588	1.01506	0.735637	0.375128	0.264773	1.09938	0.791168	0.7993	0.517967	0.897953	0.659498	0.569691	0.245228	0.453418	0.959979	0.611837	1.25198	1.07635	0.919339	0.251295	0.37472	0.902859	0.375072	0.924753	0.71511	0.849118	0.959339	0.756322	0.292192	0.468096	1.65333	0.606896	0.424434	1.00334	0.76115	0.874484	1.10994	0.283648	0.788113	0.701955	1.09734	0.907248	0.286842	0.970392	0.328615
MIR938	0	1.7947	0.774975	1.36235	1.00792	6.26919	1.23631	1.02972	1.35335	2.80361	0.191624	0.370827	2.37745	3.41289	0.835527	0.280082	0.12239	0.861662	1.52026	0.127556	1.90706	3.2428	0.161079	2.69922	0.474738	1.93956	0.386086	3.01438	0.947637	4.82237	2.4308	0.911454	1.31246	0.208365	4.65779	0.713964	2.18449	1.40638	0.914086	1.01427	3.00819	1.48643	0.499235	0	2.05376	1.53612	1.47633	1.58502	3.82041
AC009108.3	0.139052	0	0.00914977	0.0137868	0.10948	0.118428	0.0525476	0.243149	0.177537	0.0910276	0.253391	0.0394037	0.138696	0.100736	0.00986469	0	0.0491301	0.132252	0.0179491	0.00903594	0.0394025	0.0765724	0.0950891	0.0127474	0.0747336	0.0419825	0.173217	0.0299701	0.00639332	0.037957	0.0908813	0.0143482	0.123965	0.0196805	0.47378	0.0168589	0.0464244	0.269823	0.00925046	0.0383201	0.0710328	0.00501418	0.100202	0.0359202	0.0549618	0.0329751	0.0418328	0.00311892	0.00375882
AP000290.1	0	0	0	0	0	0	0	0	0	0	0	0	0	0.0262871	0	0	0	0	0	0	0	0	0	0	0	0	0	0	0	0	0	0	0	0	0	0.026396	0	0	0	0	0.256653	0	0	0	0	0	0	0	0
PCCA-AS1	0.231918	0.265054	0.343361	0.249106	1.27024	1.13163	1.04683	0.278806	0.769875	0.425558	1.03768	0.182554	0.592082	0.294022	0.596416	0.0551525	0.0723015	0.169675	0.553823	0.100471	0.434206	0.702414	0.333049	0.230325	0.0623223	0.286448	0.0380133	0.468616	0.253249	0.37984	0.41883	0.658092	0.287161	0.574424	0.158745	0.281182	0.172065	0.12116	0.115713	0.199726	0.683493	0.167258	0.0983073	0.164751	0.579666	0.0549976	0.159892	0.117043	0.156729
AC015911.4	0.146174	0.0522057	0.330632	0.0603871	0.0781843	0.0324201	0.0767206	0.0199689	0.139972	0.0724921	0.10405	0.215738	0.130178	0.0992767	0.16203	0.0651779	0.142407	0.490154	0.318403	0.217679	0.21265	0.0670784	0.199918	0.0697928	0.0613758	0.150452	0.0598975	0.246133	0.26253	0.0374072	0.659951	0.0235672	0.158368	0.161629	0.236238	0.310141	0.237232	0.286369	0.050647	0.141619	0.376943	0.0823592	0.910055	0.141599	0.127448	0.0866597	0.0687113	0.0409833	0.17287
NTM	0.118046	0.32925	0.0531709	0.171846	0.507523	0.491219	0.129816	0.119796	0.0681818	0.872568	0.251514	1.03318	1.85895	0.699079	0.0722798	0.55811	0.874764	4.89227	2.19675	3.07142	3.1644	0.175411	0.555462	0.210422	1.25	1.43102	0.531322	2.44204	0.474908	0.429641	0.502748	0.170384	1.33462	0.0621559	0.485233	1.39884	0.119902	0.574753	2.62392	1.37242	0.767584	0.101351	1.44754	0.23052	0.225453	1.83459	0.265998	2.99923	0.526134
TIRAP	1.88919	3.3289	3.90487	2.15471	3.42922	3.39554	2.88039	2.86793	6.87472	3.76114	2.47585	1.99277	2.31763	1.80445	1.68979	1.99388	3.55585	3.22637	3.99172	1.3385	2.03587	1.60397	3.47734	2.9863	1.22164	2.20039	1.64792	2.98492	3.80174	1.31896	2.37845	2.31734	4.55032	5.42282	4.57542	2.54792	1.05021	3.31562	1.90148	2.12395	1.58848	3.63688	3.50785	4.1313	1.96523	1.6074	1.52529	2.63772	0.986043
ZACN	0.0453929	0.159959	0.250153	0.153772	0.0893483	0.0966507	0.10483	0.0843356	0.014489	0.0540282	0.0590845	0.139351	0.204823	0.221972	0.185166	0.0539744	0.0377371	0.0664202	0.143555	0.0516205	0.167675	0.249967	0.108645	0.16992	0.323253	0.13705	0.332331	0.12841	0.0887005	0.139398	0.167857	0.278106	0.0983595	0.188723	0.172615	0.0605386	0.143131	0.216818	0.115758	0.113367	0.285395	0.184146	0.240519	0.172958	0.274407	0.126484	0.156476	0.0865435	0.174854
CDSN	0.0229828	2.5391	0.157531	0.0443084	0.0590058	0.0135931	0.0643347	0.00837252	0.0880311	0.0113979	0.00623229	0.0422121	0.0318389	0.184998	0.0815229	0.0592101	0.0238833	0.52312	0.0197777	0.0207428	0.0193825	0.217965	0.0576273	0.0351152	0.00514672	1.06187	0.100455	0.557271	0.242161	0.0784202	0.0395291	0.00988123	0.00948577	0.664121	0.0990496	0.00928825	0.0213142	0.0457404	0.191117	0.00659753	0.556919	0.0828755	0.0487107	0.00989495	0.111326	0.163506	0.201665	0.738887	0.0517721
OFD1P3Y	0	0	0.061612	0	0	0	0	0	0	0	0	0	0	0	0.022142	0.0148447	0	0	0	0	0	0	0	0	0.0167745	0	0.0136421	0.033635	0	0	0	0.0322055	0	0	0.0189899	0	0	0	0	0	0.0490579	0	0	0	0	0	0	0	0
SPECC1P2	0	0	0.0653688	0	0	0	0	0	0	0	0	0	0	0	0	0	0	0	0	0	0	0	0	0	0	0	0	0.0535289	0.274055	0	0	0	0	0	0	0	0	0	0	0	0.156148	0	0	0	0	0	0	0	0
C20orf141	0	0	0.639817	0	0	0	0	0	0	0.0385775	0	0.0408205	0.0153946	0.0156537	0	0.508716	0	0	0.050205	0.0421238	0.0131205	0.0237977	0	0	0.174197	0.0177922	0.538336	0.576323	0	0.0176948	0	0	0	0	0	0.0157186	0.0240468	0	0.0574984	0	0.483975	0	0.109911	0	0.135646	0	0.0162514	0.116319	0.508163
BIN1	4.78257	1.86496	12.0217	1.87669	6.3917	9.08667	6.8656	4.92152	11.5694	7.12528	5.18301	4.39759	1.53785	1.81924	6.18524	7.99664	15.2295	2.11764	3.21965	6.26609	5.15131	6.13481	5.56083	8.20826	1.63209	2.69506	4.33651	1.86432	9.62274	3.21176	6.69464	3.69392	1.49005	3.74888	9.63948	27.7198	1.2665	3.44722	3.23636	0.906359	3.33177	15.1067	8.38718	7.00814	1.27763	6.16756	2.18049	2.26728	4.73078
SERBP1P4	0	0	0.0138388	0	0	0	0	0	0	0	0.0136874	0	0	0.0101574	0	0	0	0	0	0	0	0	0	0.0128534	0.0113033	0	0.101118	0.0113323	0.00966976	0	0	0	0	0	0	0	0	0.100456	0	0.0579583	0.314042	0	0	0	0	0	0	0	0
TSR1	3.19792	11.716	5.30997	6.12932	4.88817	6.68141	6.18829	4.15774	5.07112	7.91752	4.29961	7.2409	13.0457	13.2993	5.65921	18.3061	12.8862	11.7778	8.97723	11.7785	11.4629	4.25531	13.1284	5.34667	5.44327	6.73547	7.6631	8.36869	10.2069	12.6634	8.00476	7.59008	10.2965	6.30017	4.61223	13.0744	9.21443	10.623	10.8072	8.67199	13.6019	7.27562	5.71667	5.49895	7.72639	8.71448	6.20079	13.1734	12.8524
AC067930.4	0.0333345	0.174612	0.945925	0.35805	0.071319	0.0591467	0.139968	0.0364308	0.595847	0.148785	0.433891	0.432948	0.148434	0.150932	0.960714	0.237819	0.606211	0.630024	0.161358	0.081231	0.160242	0.764854	1.0258	0.483849	0.0559865	0.194425	0.737613	0.325554	7.64411	1.75162	0.673668	1.23612	0.464342	0.0884617	0.22817	1.0508	0.231858	0.223906	0.637556	0.732039	0.180109	0.796349	0.141301	1.22707	1.33696	0.237151	0.376067	0.1215	0.0788454
ZNF160	2.12483	1.49862	1.89318	1.85051	4.23643	2.84698	3.3011	2.17658	1.9005	5.46479	2.80684	2.51516	7.57608	5.57902	0.969628	1.27965	1.82853	0.464966	2.65826	2.42194	2.49907	3.9509	4.27429	3.63082	0.304016	3.28329	2.59544	3.83702	2.02519	0.951537	3.38987	1.81771	2.94525	0.957067	5.55385	4.05365	1.51467	6.47525	2.81181	5.72506	3.03742	1.70222	3.6344	0.321917	2.29126	1.54434	2.15815	4.0163	0.24217
Y_RNA	0.358729	0	1.18024	0	1.228	0.159126	0.941411	0.588074	0.34351	0	1.02141	0	0.106491	0.541417	0	0	0	0.109355	0.115763	0	0.0907601	0.658476	0.122656	0	0	0	0	0.724849	0.309255	0	0	0.231348	0	0	0.136414	0.652393	0	0.66932	0.0994354	0.154467	1.58583	0.161696	0	0.115834	0.208517	0.106337	0.674506	0	0.121213
MYO5BP2	0	0.0145811	0.0251852	0.0126496	0.0262043	0.0135824	0.0160711	0	0.00977358	0	0	0	0.0181794	0	0	0.0455105	0.00795487	0.00933411	0.00988112	0.00829061	0.0154939	0.0140513	0	0.0350877	0	0	0.150565	0.0103117	0	0	0	0	0.151653	0	0	0	0.0141984	0	0.00848743	0.0263695	0.165441	0	0	0	0	0	0.0479778	0.0257549	0
ZUP1	2.24509	3.31599	5.95762	2.49967	2.71508	1.95912	2.92851	1.79396	3.30348	2.38015	2.33542	3.20418	1.97975	2.07973	7.9114	3.90364	5.40811	3.26265	3.88142	2.583	4.66335	8.8096	3.61924	5.73584	6.77986	2.76287	5.68271	3.27219	5.11047	3.13454	2.63337	2.69164	3.16723	2.91059	3.70048	4.23916	3.22896	3.6423	2.60351	6.72588	6.15378	2.369	3.83787	1.7779	3.14055	3.48246	2.662	2.46833	11.0782
RNU4ATAC9P	0	0	0	0	0	0	0	0	0	0	0	0	0	0	0	0	0	0	0	0	0	0	0	0	0	0	0	0	0	0	0	0	0	0	0	0	0	0	0	0	0.914579	0	0	0	0	0	0	0	0
AC025588.4	0	0	0.478171	0	0	0	0	0	0	0	0	0	0	0.0129988	0	0	0	0	0	0	0	0	0	0	0.0144652	0	0	0.0725116	0.0123747	0.0146937	0	0	0	0	0	0	0	0	0	0	0.444195	0	0	0	0.0125156	0	0	0	0
PCYOX1L	0.863337	0.776218	0.900881	1.43197	1.35914	1.07744	1.45069	0.781579	1.1722	1.08477	1.49902	3.36491	3.37382	3.62119	0.908424	0.817794	1.06622	1.41606	2.00219	1.71131	1.31546	0.446443	1.63897	2.37976	3.46269	1.9651	1.24083	2.62754	1.12751	2.71279	1.32975	1.01798	1.64137	0.94607	2.34711	1.46268	1.68198	4.41414	1.95553	3.25696	1.46523	1.87313	2.78565	1.05684	2.02416	1.53932	1.63946	1.98162	1.65017
PYY	0.0331087	0	0.85782	0	0.085003	0	0.0521323	0	0.0317041	0.0328393	0.0404017	0.0651538	0.0688001	0.0499699	0.0293602	0.0984199	0.051609	0.0302785	0.106843	0.0268936	0.0418834	3.88953	0.0679231	0.15176	0.0333643	0.102233	0.108536	0.156099	0.11417	0.0903769	0.0711814	0.0427043	0.0204976	0	0.100722	0	0.0460575	0.0494197	0.119306	0.313642	1.25222	0.0596947	0.017543	0	0.11547	0.029443	0.0207511	0.12996	0.0111873
HAUS4P1	0.0170749	0.016262	0	0	0	0	0	0	0.0109003	0.00846796	0	0.0134405	0	0	0.0151417	0	0.00887193	0	0	0.0369855	0.0259201	0	0	0	0	0	0.00932902	0.0115005	0	0.0116523	0	0	0.010571	0	0	0	0	0	0	0	0.46967	0.0307858	0.0180946	0	0	0	0	0.0191494	0.0230782
RNVU1-17	0.119212	0	0.196106	0	0.102021	0	0	0	0	0	0	0	0	0	0	0.0708743	0.0619412	0	0	0	0	0	0	0	0	0	0	0	0	0.081353	0.102519	0	0	0	0	0.0722671	0	0	0	0.205328	2.92777	0	0	0	0	0	0	0	0
Z99774.4	0	0	0	0	0	0	0	0	0	0	0	0	0	0	0	0	0	0	0	0	0	0	0	0	0	0	0	0	0	0	0	0	0	0	0	0	0	0	0	0	0	0	0	0	0	0	0	0	0
RN7SL350P	0.065387	0.0622744	0.591599	0.162076	0.391706	0.0580093	0.480466	0	0.166968	0.0972824	0.212773	0.205877	0.194106	0.355271	0	0	0	0.119595	0.422013	0	0	1.50029	0.223571	0.0499521	0	0.358938	0.178624	0.396364	0.225477	0.0446217	0.506078	0.168675	0.0404811	0.173521	0.497294	0.118914	0	0.1464	0	0.506796	0.706581	0.176838	0	0.4645	0.0380072	0.07753	0.0409817	0.109997	0.132564
AL606534.3	0	0	0.203039	0	0	0	0	0	0	0	0	0.019431	0	0.0447079	0	0	0	0	0	0	0	0	0	0	0	0	0.013487	0.0498792	0	0	0	0	0	0	0	0	0	0	0	0	0.800257	0	0.0784783	0	0	0	0	0	0
CDK6	7.58108	8.92425	4.72322	1.98164	11.218	5.08459	11.4265	6.42569	26.0673	3.63949	10.2356	3.75696	3.7095	6.92963	5.56176	64.6568	8.24684	12.2308	4.65	23.2286	7.28327	3.42624	12.9181	11.6525	2.1405	29.4776	10.5841	5.03202	3.62017	4.89275	11.3701	6.0718	8.79256	6.86974	2.81736	126.976	5.19833	15.7147	19.999	48.1733	5.39214	11.6085	9.73049	5.32638	6.93714	15.0093	3.65307	227.399	8.17305
AC138392.1	0.339643	0.404344	0.209521	0.491096	0.109	0.508479	0.334247	0.115997	0.501403	0.705342	0.36265	0.167094	0.113429	0.230676	0.508257	0.517437	0.672812	1.44951	0.465818	0.862143	0.429657	0.0389652	0.696783	0.437853	0.185394	0.262188	0.220361	0.486119	0.573403	0.333185	0.620677	0.0821397	0.486256	0.619664	0.581202	1.2225	0.45279	0.649553	0.294203	0.694682	0.604754	0.593236	0.494899	0.383851	0.419524	0.314624	0.31931	0.249971	0.200838
RPL27P5	0.0626625	0	0.618489	0	0.214506	0.0555922	0.0657781	0.0684829	0	0	0.101954	0.0986496	0.186019	0.189149	0.166704	0	0.0651177	0.114612	0.161772	0	0.0317079	0.230045	0	0.0957414	0.16839	0	0	0.337644	0	0.213812	0.26944	0	0.0775887	0	0.285944	0	0.0581131	0.1403	0	0	1.04649	0.0564899	0.265619	0.0404678	0.0728471	0	0	0.0702758	0.0846939
LINC01644	0.304919	4.95395	0.501601	0.163018	1.81129	0.143214	0.131798	0.588074	0	0.00889524	0.802536	0	0.340772	0.314022	0.0636227	0	0	0.0109355	0.0463053	0	0.108912	0.0164619	0.0735938	0	0.120499	0.270768	0.039199	0.0362425	0.0103085	0.208085	0.323921	0.115674	0.0333133	0.0158663	0.177338	0.0326197	0.665369	0.0133864	0.00994354	0	0.352407	0.0646784	0.399159	0.0579172	0.437885	0.148872	1.33777	0	0
CEP76	1.01278	1.34555	1.78617	1.80737	1.23896	0.856254	1.31642	0.919482	3.36039	1.04075	1.15192	1.87181	3.09887	1.90518	2.07776	0.764449	2.28308	1.90273	0.776598	1.93415	2.11255	1.28209	2.34043	1.46737	3.31453	1.44871	1.72247	2.22818	2.95595	1.63578	0.835464	1.64209	2.24269	1.8676	1.38598	1.86303	2.04043	1.41694	1.13172	4.91874	2.52942	0.415006	1.12373	0.522835	3.16676	2.11938	2.34405	1.34412	2.29144
KCND2	0.0281558	0.0234636	0.0376327	0.00290793	0.105419	0.30287	0.133001	0.0153855	0.0134807	0.792421	0.094484	0.437716	0.409556	0.280465	0	0.161116	0.252359	1.27029	0.349811	1.84869	0.633997	0.0355316	0.134778	1.11043	0.307376	0.840419	0.396118	0.869972	0.02225	0.105678	0.108959	0.0317765	0.126377	0.112078	0.289084	0.0661397	0.133822	0.0551602	0.616553	0.245507	0.321543	0.0190368	0.496045	0.0636412	0.0654641	0.102241	0.103675	1.42687	0.128436
AC106873.5	0	0	0	0	0	0	0	0	0	0	0	0	0	0	0	0	0	0	0	0	0	0	0	0	0	0	0	0	0	0	0	0	0	0	0	0	0	0	0	0	0	0	0	0	0	0	0	0	0
LINC02375	0	0	0.0377482	0	0	0	0	0	0	0	0	0	0	0	0	0	0	0	0	0	0	0.0210604	0	0	0	0	0	0	0.0131881	0	0	0	0	0	0	0	0	0	0	0.0197616	0.0901698	0	0	0	0	0	0	0	0.0155073
C2-AS1	0	0.0488715	0.865236	0.0423978	0.087829	0	0.0269328	0	0	0.0127242	0	0.0605879	0.015233	0.0464681	0.568806	0.0152538	0.146643	0.0156426	0.0827965	0.0138938	0.0389482	0.376766	0.175453	0	0	0.105632	0.0560721	0.276496	0.162203	0.0350181	0.308901	0.0496396	0	0	1.58057	0.248857	0.0951774	0.0765941	0.0426711	0.0441913	0.504099	0.138778	0.217515	0.132556	0.164049	0.0304219	0.0160807	0.115097	0.329439
HRNR	0.0142217	0.354096	0.00501322	0.157792	0.0295578	0.0396534	0.0277248	0.0222038	0.00129698	0.0423178	0.0214863	0.0383814	0.103736	0.0944428	0.070264	0.00241575	0.0358916	0.600752	0.0550726	0.0440075	0.00822434	0.0186464	0.00833599	0.0450103	0.0832589	0.0669162	0.182043	0.0725251	0.00350294	0.234312	0.0314491	0.11137	0.202506	0.0485239	0.100435	0.016011	0.0433357	0.00303256	0.0641995	0.0594882	0.0219545	0.0128207	0.0279889	0.00131206	0.0578659	0.18549	0.0904084	0.0239243	0.0096109
SLC5A5	60.4348	0.0662816	1.70847	0.0353857	119.773	15.0081	23.0741	25.9361	0.129867	0.00530987	10.6613	0.0421395	0.0889955	0.0904932	0.0142419	0.0190965	5.04024	0.00979161	0.048372	0.223222	0.0270889	0.00982666	0.0329479	0.0368075	0.258948	0.238772	0.0555731	0.180286	0.0338442	0.0803729	3.66462	0.0483347	0.00331431	2.58562	3.63991	0.0486794	0.10426	0.0359585	0.427365	0.544018	1.81964	0.0144783	0.187213	3.56099	0.0591235	0.0856927	0.154343	0.0420269	0.246011
MTCO3P23	0.135299	0	0	0	0	0	0	0	0	0	0	0.0532503	0.0401646	0.0408405	0	0	0.0703001	0.0412445	0.0436615	0.0732672	0	0.0620881	0.185045	0.0516805	0	0	0.036961	0.0911287	0	0.0461657	0.116353	0	0	0.0598417	0.0514501	0.123029	0.125476	0	0.0375033	0	0.265829	0	0	0.0873768	0.0393223	0	0.0423997	0	0.0914342
RNU6-502P	0	0	0	0	0.154921	0	0	0	0	0	0	0	0	0	0	0	0.188118	0	0	0	0.0916005	0	0	0	0	0	0	0	0	0	0	0	0	0	0.137677	0	0	0	0	0	0.533505	0	0	0	0.105224	0.214643	0	0	0.122336
PPIP5K2	2.63431	1.96012	3.60908	1.42641	3.82488	2.69662	3.77894	2.4138	3.07577	2.91324	3.09439	1.90161	3.26383	2.94697	2.21458	1.80913	3.57572	2.05747	2.57697	2.1634	2.47235	2.36683	3.88003	1.10785	1.75151	2.52925	2.18335	2.71521	3.77362	1.71274	3.20295	2.318	3.28423	2.59264	2.6389	2.22762	1.75434	4.28442	2.86933	5.50733	4.5452	2.26562	2.42693	1.39931	2.60053	1.34297	1.68584	2.85788	3.1336
AC118758.2	0.0113398	0.0100286	0.0319789	0.0107079	0.0332729	0.0201207	0.0110534	0.00531135	0.0165467	0.00642719	0.0230629	0.0293288	0.0240452	0.0278728	0.0186754	0.00288935	0.021464	0.011852	0.0250931	0.0109656	0.0196734	0.0193284	0.0127397	0.00556908	0.020134	0.0222319	0.00929346	0.0256412	0.00651728	0.00994962	0.0452769	0.0109698	0.0115337	0.0186291	0.0184809	0.0201319	0.0255402	0.0265987	0.00404135	0.0160438	0.0867329	0.0153342	0.0103003	0.00680024	0.0216577	0.016327	0.022845	0.004542	0.0076634
AC024075.1	2.79296	3.30795	4.59449	2.04138	6.31259	5.62275	4.54808	5.7917	6.56045	5.6115	4.86466	1.15561	3.99674	3.09124	1.46064	0.659936	1.54422	1.89929	2.7039	1.86147	3.1889	1.87322	3.30565	2.57134	2.86263	2.28502	1.15425	2.86997	2.83994	2.07703	4.37262	4.08735	2.90404	7.63355	4.38447	2.34431	1.39472	5.93268	1.07194	3.5154	2.4975	0.968399	2.95975	3.14493	1.81077	1.29494	1.03235	2.20867	2.39563
FH	30.5674	27.9474	24.7442	19.1022	24.9331	17.9197	35.9484	20.4589	24.4606	16.0148	24.0206	40.7221	23.5511	20.6854	35.6133	20.9514	49.7817	43.4995	26.5913	19.3405	30.3852	19.0576	31.9883	48.3561	67.6956	26.6991	34.4837	28.7952	53.9572	24.5162	23.4456	21.0435	50.1275	23.6565	35.9788	54.1852	31.5986	28.7532	24.9102	24.0134	28.4327	27.2107	13.0674	21.4264	38.9893	40.2591	32.6475	23.18	28.6204
CDPF1	1.84293	2.3217	2.06122	1.44214	2.96242	2.16269	2.40541	1.9928	4.15199	2.51946	2.13386	3.59212	4.71829	2.83741	1.8591	1.18263	2.3154	4.89865	3.66903	2.56625	2.26475	2.72956	3.33405	3.47133	3.77328	2.52917	2.06176	2.33151	6.10289	2.75488	3.15297	1.66645	2.69243	7.47837	3.18888	1.71423	3.07463	2.29238	2.79475	3.67809	3.67839	3.71836	4.59832	3.55164	2.7546	4.90222	2.10235	1.99029	2.78742
AC011509.1	0	0	2.64744	0.0984973	0	0	0	0	0	0.295604	0	0.0938374	0	0.0719689	0	0	0	0	0.0769402	0.0645556	0	0.109411	0	0	0	0.0818006	0	0.24088	0	0	0	0	0	0	0	0	0	0.355882	0	0.51332	2.92777	0	0	0	0	0	0	0	0
RPL23AP93	0.040394	0.115413	0.564819	0.100125	0	0	0	0	0.0257869	0.0200327	0	0.0317961	0.0479651	0.0487723	0.0716413	0	0	0.0246274	0.0521413	0.0437484	0.0408795	0.0370733	0.027623	0.0308588	0.0542745	0.0554351	0	0.0816204	0	0.0551318	0.0347377	0.0260505	0.0250079	0.035732	0.645146	0	0.112384	0	0.089574	0	0.793643	0.036415	0.0428063	0.0260867	0.0234797	0.0478956	0	0.0226509	0.054596
AC127070.3	0.0507811	0.145091	0.584754	0.125872	0.0434583	0	0.213223	0.277489	0.0648356	0.0755518	0.123934	0.0799446	0.060299	0.0919706	0.0450317	0	0.184698	0.154801	0.0983235	0.054998	0.0770871	0.186426	0.138904	0.116382	0.238808	0.0348449	0.0832342	0.23942	0.0583702	0.138617	0.0873405	0.0327492	0.0628771	0.269521	0.231726	0.0615678	0.32966	0.0757983	0.0563037	0.262393	0.997723	0.0915577	0.269068	0.0327947	0	0.0903174	0.127309	0.0569508	0.102953
AC107032.1	1.09973	1.74563	1.57457	1.14421	0.453143	0.614294	0.470313	0.445139	0.390027	0.706987	0.927781	1.41069	0.532013	0.442609	1.11969	0.387446	1.05816	2.2101	0.420606	0.683751	0.597693	0.747645	0.501357	0.497855	0.820902	1.14589	0.623101	0.630971	0.374542	0.44473	0.945733	0.236408	0.605192	1.72943	0.619545	0.641973	1.01989	0.911949	0.338702	1.40307	1.36044	1.24843	2.33081	0.341953	0.781286	0.627831	0.765845	0.570991	0.853291
HMGN1P1	0.66499	0.253334	0.820445	0.164832	1.25201	1.00293	0.558442	0.50873	1.0613	0.791495	0.703274	0.209379	0.671185	0.642335	0.41279	0.355818	0.276418	0.283801	0.600866	0.324095	0.77393	0.854451	0.636644	0.101603	0.26805	1.27765	0.217994	0.80621	0.611497	0.635328	0.857808	0.385973	0.247017	0.176472	0.606902	0.483747	0.370027	2.38223	0.663579	1.48898	1.04523	0.119897	1.47988	0.257672	0.734418	0.394243	0.166715	0.596627	0.269638
Y_RNA	0	0	0.472962	0	0	0	0.201204	0	0	0.190114	0.15593	0	0	0	0	0	0	0.116859	0.123708	0	0	0	0	0	0	0.131523	0	0	0	0	0	0.123612	0	0	0	0	0.177758	0.286102	0.106259	0	1.69466	0	0.20312	0	0	0	0	0	0
NKX2-1	0	0	0.025404	0	0	0.0109604	0	0	0.0039434	0	0.0402017	0.0291741	3.62713	0.223752	0	0.0293798	0.00962878	0.410503	0.127577	0.254224	0	0.0113387	0	0.00471901	0.0290493	0.00847729	0.0303746	0.00416054	0.0106505	0.037939	0	0	0.0305942	0.049178	10.3966	0.0449358	0.0515582	0.119864	0.0102734	0.0265986	0.175981	0.00556868	0	0.00398924	0	0.974134	0.0154863	0	0
BANF1P2	0.0740557	0.282122	1.0355	0.244751	0.126753	0.0656999	0.0777377	0	0.330932	0.0367266	0.301227	0.466344	0.175872	0.447079	0.262685	0.352224	0.57718	0.451502	0.525758	0.160411	0.187365	0.679677	0.202569	0.226298	0.199006	0.711418	0.404611	0.349154	2.72394	0.252687	0.127371	0.238796	0.0458479	0.196526	0.563223	1.43658	0.343396	0.331618	0.944259	2.16839	0.873007	0.400565	0.156957	1.48259	0.516552	0.439043	0.603393	0.24916	0.100093
AL160408.3	0.0109712	0.0261224	0.139872	0.416983	0.00469457	0	0	0	0.0105058	0	0.0178505	0.017272	0.0162845	0.0264936	0.0583744	0	0.00285027	0.00668892	0.102673	0.0178234	0.0222062	0.0302079	0.00750254	0.00838141	0.0294824	0.12798	0.110893	0.044337	0	0.0411787	0.0330222	0.0813676	0.0815074	0.00970498	0.358794	0.0133017	0.0610481	0.0491285	0.0243287	0.0188966	0.172446	0	0.0232528	0	0.111601	0.0130087	0.0309432	0.0338365	0.0556071
SPATA25	0.516531	0.319763	1.78439	0.426778	1.01671	1.16854	0.542213	0.733862	1.07167	1.84438	0.693341	1.0368	1.38003	0.873134	0.870295	0.245673	1.34192	1.19669	0.50006	0.209784	0.235233	1.32739	0.406208	0.256491	1.57891	0.779753	0.324544	1.72212	0.489824	0.845985	1.13271	0.433051	1.1832	0.86814	2.12135	1.12725	1.00596	2.60213	0.30067	1.42346	0.913371	0.628628	0.629485	0.517047	1.09588	0.489965	0.194243	0.883414	1.06466
HSBP1L1	5.82908	5.6331	3.24587	7.99821	6.58353	2.71645	6.34848	4.55185	6.98102	2.24947	5.78638	3.93716	9.75577	8.96699	7.90124	2.65145	4.9359	1.79722	3.26502	3.29045	7.28972	14.3914	10.5929	4.62018	3.60941	8.69776	25.4938	3.72755	2.08767	6.52169	8.30839	7.43874	4.33878	5.55166	3.47138	5.93167	3.81851	3.35682	3.07863	17.058	5.96923	6.64361	2.86186	3.5925	3.3385	3.38815	6.00756	4.91096	10.012
DOCK6	3.25452	6.97634	7.95566	6.86672	5.64442	5.46496	8.08697	2.2286	9.68659	6.21593	4.4843	5.00107	5.24511	8.45993	6.57517	6.95067	11.1958	8.27714	4.87579	6.77711	3.72483	8.26251	12.8717	5.5695	2.37656	7.91433	3.83116	5.38902	7.15109	6.07064	10.3271	9.62642	4.66438	6.69935	13.5717	11.9376	9.10137	2.22945	6.72969	4.95832	6.14566	7.17892	8.76049	12.1893	6.16598	7.42515	7.17967	7.21787	8.3736
AP003973.2	0.0391798	0	0.0644518	0	0.0670599	0.451868	0	0.042819	0	0.0194305	0	0.246723	0.162832	0.0473062	0	0.0232934	0	0.0477742	0.101148	0	0	0	0	0.0598624	0.0263215	0.0806531	0.149844	0.052778	0.0675527	0	0.0673869	0	0.0485124	0	0.0595955	0	0.0363353	0.204686	0.065161	0	0.307914	0	0.0415196	0	0.113869	0.0464559	0	0	0
SNORD113-6	0	0	0	0	0	0	0	0	0	0	0	0	0	0	0	0	0	0	0	0	0	0	0	0	0	0	0	0	0	0	0	0	0	0	0	0	0	0	0	0	0.256082	0	0	0	0	0	0	0	0
OVOL1	1.01081	21.0437	6.96455	28.6433	0.552063	0.459643	0.341246	0.355279	8.353	0.0251905	0.966933	1.46337	1.26962	12.4867	15.7111	13.4655	4.0644	2.17087	8.37934	2.07396	2.29008	8.44728	5.35615	10.2055	2.45353	2.93819	7.73447	9.26796	4.07238	21.4254	2.44617	26.465	4.12267	12.7067	2.37581	6.44783	7.65952	2.32761	11.1229	8.57374	11.7512	3.11377	1.05502	4.52028	7.08008	9.69659	23.6316	5.65383	3.83769
BNIP3P41	0	0	0.0156275	0	0.0162599	0	0	0	0	0	0	0	0	0.0114703	0	0	0	0	0	0	0	0	0	0	0	0	0	0	0	0	0	0	0	0	0	0	0	0	0	0	0.0373298	0	0	0	0	0	0	0	0
AC011447.1	0	0	0	0	0	0	0	0	0	0	0	0	0	0	0	0	0	0	0	0	0	0	0	0	0	0	0	0	0	0	0	0	0	0	0	0	0	0	0	0	0	0	0	0	0	0	0	0	0
MORF4L2	32.6633	52.8294	63.3998	27.0426	40.2363	51.6151	46.3855	29.6777	63.7806	60.0899	36.4465	98.9613	62.2328	51.4906	82.5481	88.3035	89.4304	56.0647	146.734	55.8062	68.0245	99.2312	76.9909	62.7377	85.9839	85.6847	109.472	87.0049	73.7571	76.7814	62.3378	35.5684	104.236	118.813	80.0056	101.448	67.6569	70.8565	75.2798	94.9174	151.575	74.8724	47.2342	63.3968	65.3568	64.7908	78.1532	59.9613	61.0717
SNORA64	0	0	0	0	0	0	0	0	0	0	0	0	0	0	0	0	0	0	0	0	0	0	0	0	0	0	0	0	0	0	0	0	0	0	0	0	0	0	0	0	0	0	0	0	0	0	0	0	0
SETP17	0.0717896	0.0227907	0.492066	0.0395436	0.0819164	0.0636895	0.150718	0.10461	0.0916587	0.0474703	0.136271	0	0.0284151	0.0288933	0.106103	0.0426808	0.0248675	0.0291791	0	0.0129585	0.0605438	0.0439253	0.0163642	0.0731244	0.0803821	0.0656808	0.130743	0.225647	0.0962715	0.048991	0.123474	0.0154326	0.11852	0.127008	0.345793	0.145065	0.199733	0.0535784	0.0663308	0.123649	0.940326	0.0862906	0.228231	0.123632	0.125187	0	0	0.0805118	0.129373
AC074031.1	0	0	0.109542	0	0	0	0	0	0	0.0264191	0	0	0	0	0	0	0	0.0487179	0.017191	0	0.013478	0	0	0	0	0	0	0.0897009	0	0	0	0.0171777	0	0	0	0	0	0	0	0	0.497162	0	0	0	0.108377	0	0	0	0
AL132719.1	0	0	0	0	0	0	0	0	0	0	0	0.109144	0	0.0279028	0	0	0	0	0	0	0	0	0	0	0	0	0.0505046	0	0	0	0	0	0	0	0	0	0.0857272	0	0	0	0.136214	0	0	0	0	0	0	0	0
AL138688.2	0.0129218	0.0123067	0.318851	0.0106765	0.0442338	0.068783	0.0678214	0.0282441	0.140234	0.019225	0.0525605	0.0610284	0.291532	0.132617	0.137506	0	0.0537124	0.0630253	0.0416992	0.0139949	0.0719242	0.0118595	0.0176729	0.0493578	0.0868105	0.00886669	0.0352998	0.0261099	0.0222794	0.0264545	0.0333372	0.0583339	0.0479994	0.102874	0.304654	0	0.0719021	0.0385755	0.00716355	0.0667689	0.291964	0.0698937	0	0.01669	0.015022	0.0153215	0	0.0289835	0.0436624
AC008825.2	0.0544588	0	0.156776	0	0.0466057	0	0	0	0	0.0405118	0	0	0	0	0	0	0	0	0	0	0	0	0	0.0416035	0	0	0	0.01834	0	0	0	0.0526815	0	0	0	0	0	0	0	0	0.481492	0	0	0	0	0	0	0	0
LINC02004	0.265996	0.19	0.656356	0.164832	0.284548	0.353975	0.139611	0.145352	0.594327	0.032979	0.54098	0	0.157926	0.160584	0	0.237212	0.138209	0	0.343352	0.108032	0.40379	0.244129	0.136424	0.304809	0	0.501933	0.544986	0.0895789	0.0764372	0.181522	0.914995	0.214429	0.123509	0.117648	0.303451	0	0.370027	0	0.479251	0.286342	1.63318	0.419639	0	0.429454	1.54614	0.157697	0.458465	0	0.224698
VPS25	11.5401	24.0264	14.7161	24.3043	11.3167	6.48625	13.4713	9.27015	19.4585	6.93307	10.9759	33.4609	19.3234	16.3395	17.0487	22.6859	25.2734	16.7391	13.3373	15.8322	18.6499	15.8834	22.3067	24.2549	33.2021	18.2814	17.4489	14.5813	20.4627	20.0184	17.8971	20.0036	13.4884	21.143	16.9659	13.1977	33.4343	12.8856	25.4595	16.3817	15.1237	28.4095	17.09	21.5124	31.45	22.4824	25.5367	21.3879	33.5362
AC002064.2	1.01474	0.451004	0.445141	0.503052	2.19998	2.34064	1.13621	0.591465	0.259118	2.08007	2.14632	0.0532503	0.763127	0.204202	0.479922	0.160877	0.10545	0.247467	0.916893	0.659405	1.57464	1.80056	1.15653	0.361763	0.409031	1.43901	0.073922	0.637901	0.311038	0.415492	0.930826	0.349023	0.335054	0.478734	0.308701	1.06625	0.376428	1.91856	0.150013	2.03907	1.66143	0.548871	0.215069	0.26213	0.786447	0.160425	0.0423997	2.95888	0.457171
AL731568.1	0.180191	0	0.0370524	0	0.192758	0.0399649	0.0472875	0.049232	0	0.0670218	0.109941	0	0	0	0	0	0.0234064	0	0	0.0731828	0.0683838	0	0	0.34414	0.151318	0.247287	0.0246123	0.182047	0	0.0307417	0.0387397	0	0.027889	0.0398485	0.411127	0.191158	0.125332	0.168101	0.424548	0	0.442538	0	0	0	0.0261847	0.106827	0.169404	0	0
ELOCP34	0	0	0	0	0	0	0	0	0	0	0	0	0	0	0	0	0	0	0	0	0	0	0	0	0	0	0	0	0	0	0	0	0	0	0	0	0	0	0	0	0	0	0	0	0	0	0	0	0
RNU6-1028P	0	0	2.59367	0	0	0	0	0	0	0	0	0.165477	0	0	0	0	0	0	0	0	0	0	0	0	0	0	0	0.141592	0	0	0	0	0	0	0	0	0	0	0	0	2.89125	0	0	0	0	0	0	0	0
AC078778.1	0.0689619	0.229877	0.680666	0.142448	0.147544	0.214133	0.434344	0.150735	0.0660363	0.0171002	0.0561016	0.0814251	0.921235	0.333062	0	0.122999	0.304572	0.105112	0.222543	0.205394	0.45364	0.158232	0.141477	0.210732	0.254813	0.496863	0.0753561	0.55738	0.614328	0.188245	0.326179	0.533691	0.405596	0.518523	0.340914	0.898814	0.0959328	0.51468	0.229385	0.386031	0.440353	0.652773	0.292321	0.066804	0.120256	0.245307	0.0432223	0.386703	0.279624
MIR1268A	0	0	1.54622	0	0	0	0	0	0.240016	0	0	0.295949	0.223222	0.680936	2.00045	0	0	0	0.485315	0	0	0.345067	0.771319	0	0.252585	0	0.616253	0.253233	0	0.256575	0.323328	0.72741	0.232766	0	0.571888	0.227919	0	0	0	0.647573	2.58545	0	0	0	0	0	0	0	0
RIMS4	3.04564	0.0071533	0.0494221	0.00310287	3.30708	2.13228	3.2089	1.65811	0.0958959	4.0154	3.45836	0.0236486	3.0078	1.30816	0.00666047	0.125031	0.083905	0.478526	0.0193902	0.0101682	0.00950139	0.0103401	0.0025681	0.0114757	0.678671	0.0154614	0.0389844	0.055647	0.0237416	0.0384419	0.0484433	0.0799229	0.0441746	0.00332199	0.139951	0.220827	0.0174138	0.459653	0.0291468	0.0711509	0.0885417	0.00677098	0.0318375	0.0509307	0.0261947	0.0890567	0.0188298	0.10108	0
Y_RNA	0	0	0.284615	0	0	0	0	0	0	0	0	0	0	0	0	0	0	0	0	0	0	0	0	0	0	0	0	0	0	0	0	0	0	0	0	0	0	0	0	0	0.509898	0	0	0	0	0	0	0	0.116922
RNU6-922P	0	0	0.162432	0	0	0	0	0	0	0	0	0	0.117248	0	0	0	0	0	0	0	0	0	0	0.150865	0	0	0	0	0	0	0.169829	0	0.244522	0	0	0	0	0.294771	0	0.17007	0.776007	0	0	0	0	0	0	0	0
GAREM2	0.352235	0.595691	0.484669	0.250232	0.543722	1.84283	0.283359	0.219459	0.949882	2.5566	0.682897	3.96718	8.00939	7.06703	0.62763	1.6205	0.826147	3.68086	2.03115	3.36563	1.27929	0.468301	0.267886	2.6431	2.32656	1.52246	1.53958	3.1928	0.302711	3.14958	0.492586	2.0317	2.25202	0.978426	0.44064	0.736373	0.534261	4.66554	2.87432	5.67561	1.73984	0.385794	1.47913	1.65611	1.03519	4.19405	1.49378	1.0891	1.55504
CETN2	7.65601	14.8825	12.194	11.4784	7.52394	15.0777	7.23832	5.51899	10.4611	20.2566	7.90291	31.6567	22.6673	17.1228	26.959	16.3439	14.9846	16.2597	29.1697	19.5543	21.2019	28.8417	14.6663	34.744	30.1792	21.3963	25.6517	19.356	13.4917	20.5318	16.4642	13.5044	32.1179	35.8174	19.7895	16.0135	20.7081	23.9377	14.5094	16.3915	30.6522	40.3415	14.002	18.1924	22.2627	22.8087	29.7186	19.2478	26.7123
AC010260.1	0.0883315	0.897351	1.33199	0.583864	0.705542	0.287338	0.710879	0.128715	1.01501	0.219032	0.503014	0.162237	0.454513	0.408835	0.652756	0.85775	0.260079	0.251318	0.760132	0.207278	0.0893932	0.459396	0.543641	0.359896	0.178027	0.424279	0.0321739	0.337135	0.456896	0.783635	0.6077	0.626625	0.638004	0.755322	0.55983	0.428379	0.628042	0.417519	0.228522	0.177497	0.896673	0.477782	0.405629	0.26621	0.701702	0.733149	0.479807	0.264169	0.179082
ZNF274	1.54379	2.6367	2.44115	3.60756	2.28694	2.85159	2.8027	1.6718	3.70996	2.42948	2.37055	2.18106	3.06173	2.33565	4.26512	1.67663	1.14835	1.57918	2.14265	1.29973	2.67118	3.62616	1.2001	3.53272	1.417	2.59999	1.52669	3.27109	2.26532	1.98856	5.09859	3.62079	2.78012	0.948455	1.89142	2.11065	2.81989	3.14657	1.68176	2.81457	4.10952	1.31346	2.40176	2.08791	2.38384	0.98757	1.59988	1.70504	1.60456
ANKLE1	0.0328675	0.281726	0.513646	0.194621	0.154704	0.0874771	0.109255	0.0538807	0.0279761	0.163001	0.164886	0.720095	1.05375	0.605192	0.0631503	0.0814191	0.142314	0.357356	0.106065	0.84246	0.152454	0.186021	0.116126	0.351526	0.78387	0.071418	0.128695	1.02201	0.188898	1.11027	0.197856	0.0741881	0.247571	0.208365	0.183312	0.0630945	0.23877	1.20605	0.740987	0.88218	2.14717	0.0197533	0.394744	0.102592	0.133733	0.116914	0.0480665	0.150515	0.0333175
AC009237.7	0	0	0	0	0	0	0	0	0	0	0	0	0	0	0	0	0	0	0	0	0	0	0	0	0	0	0	0	0	0	0	0	0	0	0	0	0	0	0	0	0	0	0	0	0	0	0	0	0
WDR82P2	0.0210676	0.160518	0.0866418	0.0522206	0.0180296	0.130833	0.022115	0	0.0537968	0.146273	0.0171388	0.0165833	0.0125081	0.0508746	0	0.0501008	0.0875721	0.102756	0	0.0456341	0.0106604	0.0193356	0.0144068	0.0804723	0.028307	0.0578246	0.0115105	0.0141898	0.012108	0.014377	0.0905875	0.0679334	0.0521717	0.0372721	0.0160227	0.0893994	0.0976902	0.0314465	0.0233587	0.090716	0.413926	0.0759692	0.0223257	0.0272111	0.0367376	0.01249	0.0528169	0.0236272	0
RPSAP1	0.0444334	0.0634774	0.274103	0.110138	0	0.11826	0.0466426	0.0728409	0.070914	0.0550899	0	0.174879	0.0395712	0.0536495	0.0591041	0.0396252	0.115436	0.10836	0.0860331	0.0962465	0.0674512	0.0203903	0.0303853	0.0169723	0.104478	0.0609787	0.0849683	0.0448912	0.0638424	0.0454837	0.0382114	0.0143278	0.0825262	0.0982629	0.10138	0.0673398	0.123623	0	0.0123164	0.0573985	0.63293	0.160226	0.047087	0.0286953	0.0645691	0.0263426	0.0417734	0.024916	0.0750696
CASK-AS1	0.0759251	0.144622	0.249798	0	0	0.0673583	0.1594	0	0.290816	0.0753073	0.0926494	0.0597644	0.112695	0.366692	0.134658	0.0225697	0.03945	0.18516	0.171509	0.123345	0.307351	0.696834	0.181722	0.551025	0.127519	0.28654	0.0414824	0.536952	0.130908	0.518132	0.457053	0.0244824	0.235026	0.335811	0.606312	0.230132	0	0.141662	0.0841822	0.098079	0.149174	0.205338	0.563215	0.514845	0.441326	0.540151	0.0475865	0.127725	0.179584
MYOF	2.9258	38.6311	25.5208	20.0447	8.83273	11.4328	9.02488	2.02243	48.7568	45.9765	3.38632	11.9675	7.90596	18.0561	22.9949	76.0233	64.0482	62.8156	31.1992	53.4166	15.0348	11.1244	38.1993	9.86251	6.85012	25.936	31.0417	20.2083	4.40804	34.9727	40.4938	32.3626	18.6293	15.4246	6.88439	11.4126	18.9295	8.54496	44.9784	75.8902	15.6474	68.1531	21.7795	24.2699	18.4082	30.3564	29.6526	80.7172	67.2151
GOLGA2P2Y	0	0	0.0106778	0	0	0	0	0	0	0	0	0	0	0	0	0	0	0	0	0	0	0	0	0	0	0	0	0	0	0	0.011164	0	0	0.0114836	0	0	0	0	0	0	0	0	0.0137572	0	0	0	0	0	0
AL358134.1	0	0	0.220284	0	0	0	0	0	0	0	0	0	0	0	0	0	0	0	0	0	0	0	0	0	0.0299873	0	0.0243875	0.150321	0	0	0	0	0	0	0	0	0	0	0	0	0.701595	0	0	0	0	0	0	0	0
DHX33	2.18747	5.84413	3.5738	2.30804	3.15424	3.05128	3.79909	2.2451	2.77589	3.59465	3.26114	4.19852	9.64266	7.3547	3.20939	12.5933	8.12738	6.8875	4.51049	11.5283	4.87735	2.59435	6.14971	2.03738	5.05962	5.54249	3.79281	5.04119	7.79382	7.58207	5.07083	3.45272	6.2395	5.28959	3.85148	5.56865	5.84512	7.5242	6.94938	7.29159	10.3979	4.43923	4.18811	3.8209	4.42412	7.78111	3.19276	9.29952	6.17636
AP001341.1	0	0	0.210757	0.0211711	0	0	0	0	0	0	0	0	0	0.0154691	0	0.0457014	0.0266274	0.0156221	0.0661504	0	0	0	0	0	0.0516426	0.0351646	0	0.051775	0.0147264	0.0349722	0	0.0165248	0	0	0	0	0.0237632	0.0191234	0.0142051	0	0.327235	0	0.0814611	0	0	0	0	0	0
MYO18B	0.586159	0.282005	0.289937	0.1165	0.282707	2.31955	1.21157	1.05887	0.0372908	0.377603	1.41252	0.0142699	0.08491	0.0632342	0.00357247	0.0119755	0.00837285	0.017193	1.02443	0.00327234	0.539184	0.0110922	0.00688725	0.0184657	0.00135323	0.00967516	0.0132063	0.0542679	0.0231532	0.0233682	0.0259835	0.0168875	0.0823051	0.114036	0.147067	0.0207584	0.1345	0.0616359	0.0904507	3.51969	0.484804	0.0127111	0.0341533	0.0195126	0.0117084	0.0155244	0.484788	0.00564755	0.0299474
AL353746.1	0.295491	0	0.0116849	0.00234756	0.213976	0.264671	0.372816	0.444039	0	0.0140907	0.718848	0.00447299	0.0404856	0.012007	0.00503915	1.28041	0.00147629	0.117793	0.0531794	0.0015386	0.00718853	0.00260768	0.00582889	0.0282174	0.0305407	0.05069	0	0.00765476	0.00979764	0.00193895	0.0195472	0.0109941	0.0985053	0.00251334	0.522936	0.0120568	0.00526996	1.80031	0.00945077	0.0122343	0.136768	0	0.0180656	0.0018349	0.00330305	0.0286357	0	0.10834	0.0019201
ADARB2	0.0781061	0.106269	0.110131	0.0860458	0.0811665	0.183132	0.0566118	0.0569074	0.0296796	0.0737815	0.210289	0.177124	0.104891	0.178509	0.240771	0.0375911	0.0028988	0.0680281	0.252052	0.0130916	4.16115	0.00682716	0.0839331	0.926287	1.36554	0.183754	0.0345457	0.105215	0.0203071	0.158636	0.142334	0.364593	0.138159	0.0263206	0.790623	0.0800417	0.134523	0.916026	0.0381454	0.823187	0.144325	0.0217943	0.212839	0.0204167	0.189168	0.0584333	0.0186489	0.0886385	0.00879727
LINC00534	0	0.0137519	0.225653	0.0119303	0.012357	0	0	0	0.00921777	0.0286435	0	0.0113658	0.00857279	0.00871706	0	0.00858449	0.00750248	0.0440165	0.00931919	0	0.0438383	0	0	0.0661846	0.62083	0.00990791	0.0394451	0.087528	0.0497914	0.0886832	0	0.009312	0.0715146	0.0127727	0.0109816	0.0612723	0.0669546	0.032329	0.0320191	0.198959	0.482282	0	0	0.0186499	0.0419651	0.00856037	0	0.0809677	0.0585476
GPS2	1.87975	2.4232	1.75436	2.08652	2.08534	1.77434	2.37849	1.75001	0.606063	1.59766	2.40451	3.42262	1.92395	2.37281	2.67719	3.14197	1.39435	2.21106	2.22217	2.18666	1.92477	3.57824	1.80482	2.04042	4.59641	3.38314	2.69032	1.5048	1.35315	3.01909	3.65217	3.23681	1.64963	3.53835	4.65471	1.70737	3.54526	2.93807	3.18943	2.84521	2.87875	3.22371	2.90418	2.53418	1.80267	1.87988	1.39236	1.79937	2.60053
LRRC59	28.8041	31.703	30.1346	14.6761	35.4106	20.4645	45.9764	33.2142	27.6054	14.0409	24.6751	33.7623	24.2768	31.8394	29.1584	60.5663	139.892	63.6671	25.5567	50.3455	32.9386	28.3287	56.8483	50.9316	33.7356	20.3108	27.2629	31.7014	47.094	36.3997	42.5035	33.0661	19.9065	42.8118	18.1032	42.3786	28.3158	13.7036	36.6942	19.3385	24.8083	74.3021	21.1988	47.846	26.6846	35.9871	30.4595	47.6136	69.6779
TRAJ28	0	0	0.243647	0	0	0	0	0	0.189104	0	0.481964	0	0.175872	0	0	0.704448	0	0	0	0	0	0	0	0	0	0	0	0	0	0	0.764229	0	0.183392	0	0	0	0	0.221078	0	0	0.582005	0	2.19739	0	0	0	0	0	0
AL441883.1	0	0	0	0	0	0	0	0	0	0	0	0	0	0	0	0	0	0	0	0	0	0	0	0	0	0	0	0	0	0	0	0	0	0	0	0	0	0	0	0	0	0	0	0	0	0	0	0	0
RGS22	0.0245805	0.0321893	0.252722	0.0101547	0.15251	0.100858	0.0354786	0.0671591	0.00588442	0.373326	0.0524911	0.0072557	0.0109454	0.0278239	0	0.00548015	0.0143683	0.0262259	0.033712	0.0216301	0.0435329	0.00845991	0.0105057	0.0117363	0.0309628	0.0295166	0.0839362	0.161419	0.00353175	0.100646	0.108335	0.00990763	0.0418489	0.00271794	0.357531	0.0204887	0.0769362	0.139881	0.0613208	0.082028	1.10474	0.0166194	0.126986	0	0.0464353	0.0109295	0.00770299	0.0223981	0.0166113
DOK5	0.112619	0.0929572	0.30877	0.0558303	0.301988	0.792637	0.496518	0.229749	0.0814802	1.41118	0.189343	0.614628	0.0579487	0.172239	0.0599212	0.066955	0.179449	0.503518	0.770465	0.687105	0.387508	0.0551259	0.154027	0.269576	0.600229	0.824289	0.135367	1.05689	0.073355	0.0512362	0.471333	0.130733	0.20452	0.0332071	0.393997	0.150196	0.0417772	1.10386	0.478657	0.743565	0.988336	1.80716	2.16412	0.14546	0.109103	0.0445113	0.0847018	0.416797	0.192805
RN7SKP190	0	0	0.0562263	0	0	0	0	0	0	0	0	0	0.0405859	0	0	0	0	0.0833542	0	0	0	0	0	0	0	0	0	0	0	0	0	0	0	0	0	0	0	0	0	0	0.537235	0	0	0	0	0	0	0	0
RPS4XP8	0.304291	1.59393	1.04285	0.7333	0.130206	0.157475	0.212947	0.221704	0.30757	0.163483	0.412576	1.15769	0.496822	0.122468	0.247353	0.31659	0.487496	0.83484	0.98196	0.439413	0.0898183	0.512006	0.294789	0.387436	0.630316	0.521996	0.318651	0.256189	0.204031	0.276875	0.370715	0.14718	0.659353	1.00939	0.578564	0.584136	0.587915	0.321725	0.18275	0.174702	1.84339	1.16585	0.913646	0.278393	0.427445	0.180401	0.476791	0.156411	0.29132
ATP5PFP1	0.910747	0.173479	0	0.300998	0.571571	0.646389	0.191206	0.265425	0.271323	0.391446	0.839695	0.143379	0.144193	0.109965	0.107684	0.0360975	0.189286	0.14807	0.235122	0.0986377	0.122893	0.0557251	0.0415203	0.324688	0.326321	0.583274	0.530769	0.245368	0.0697905	0.0828689	0.156643	0.0783133	0.225537	0.268544	0.138532	0.0736137	0.33785	0.226571	0.269278	0.0522885	0.238586	0.49262	0	0.039211	0.211754	0.0719921	0.0761088	0.10214	0.0820636
LATS1	3.479	5.00024	10.5214	4.16595	6.26049	7.25257	6.76494	3.56729	8.90974	8.25765	5.73957	4.59561	6.63174	6.18891	8.6014	9.55638	9.82927	9.18074	5.86454	8.31853	9.97641	10.3783	9.54105	9.47152	5.54068	5.44963	8.38175	7.72138	7.53244	5.71465	5.26781	4.80384	10.6936	9.2024	8.15452	9.4809	4.55643	14.4865	5.9014	16.6694	10.5531	4.03763	7.86014	3.28248	7.31576	6.43974	7.04049	7.33278	4.26803
AL391417.1	0	0	0.868208	0	0	0	0	0	0	0	0	0	0	0	0	0	0	0	0	0	0	0	0	0	0	0	0	0.0927331	0	0.031319	0	0	0	0	0	0	0	0	0	0	0.901698	0	0	0	0	0	0	0	0
RNA5SP519	0	0	0.270264	0	0	0	0	0	0	0	0	0	0	0	0	0	0.0853644	0	0	0	0	0	0	0	0	0	0	0	0	0	0	0	0	0	0	0	0	0	0.182159	0	0	0	0	0	0	0	0	0	0
AL162413.1	0.355467	15.2346	11.5489	0	0.304208	0.15768	0.373141	0	0.453849	0	0.433768	4.4769	9.81367	3.54087	24.1145	6.4457	0.369395	11.4862	4.70314	0.0962465	0.17987	0.163123	13.4911	4.07336	0.119404	5.48808	8.35117	0	0.102148	3.27483	42.4911	0	1.54049	0	70.9661	0.107744	0.65932	7.95882	0.0985314	0.153063	0	8.17153	0	3.78779	38.9481	1.0537	9.80282	7.57445	0
AL583810.2	0.030041	0.028611	0.237208	0.0347495	0.0771271	0.0799544	0.0504555	0.0262651	0.130408	0	0.04399	0.0945872	0.085612	0.11607	0.0532796	0.214322	0.00936543	0.14286	0.0271442	0.0553107	0.182413	0.0441143	0.0205432	0.078029	0.00807279	0.0742088	0.0820661	0.303506	0.203731	0.291111	0.0310013	0.0503718	0.11159	0.0159443	0.0594032	0.0145689	0.022288	0.201783	0.0333081	0.124181	0.442674	0.0162491	0.0445691	0.0232808	0.0942938	0.0498679	0.0263598	0.0471673	0.00812062
TEX49	0.326836	0.0565958	1.68628	0	0.533982	0.263598	1.40353	0.194833	0.398325	0.0589411	1.0152	0	0.0352813	0.125563	0.0263483	0	0.138944	0	0	0	0.0601389	0.136349	0.325095	0	0.0399223	0	0.0324673	0.160098	0.563521	0	0.434379	0.191618	0.0367898	0.183982	0.0451948	0.0900593	0.0275552	0.022175	0.0164718	0.051176	1.75132	0.53571	0	0.767535	0	0	0	0.0166611	0
Y_RNA	0	0	1.10358	0	0	0	0	0	0	0	0	0	0	0	0	0	0	0	0	0	0.0969887	0	0	0	0	0	0	0.387297	0	0	0.164834	0	0	0	0	0	0	0	0.425037	0	3.01273	0	0	0	0.222827	0	0	0	0
NTAN1P3	0	0	0	0	0	0	0	0	0	0	0	0	0	0	0.0242478	0	0.156283	0.0166708	0.0352956	0.0444214	0.0138362	0	0	0	0	0.0375253	0	0.147335	0	0	0.634898	0.0176342	0.0169285	0.0725634	0.0207959	0.0828798	0.0253585	0.0204072	0	0	0.161171	0	0.0289766	0.0176587	0	0	0	0.0613316	0
AC099811.4	0	0	0.38905	0.0325677	0.0674655	0.209816	0.0413765	0.086156	0.050326	0.117288	0.192397	0.0620538	0.163816	0.166573	0	0.210908	0.143364	0.0480631	0.203519	0.021345	0.0398905	0.361764	0.161728	0.120449	0	0.108188	0	0.345132	0.385114	0.134495	0	0.0762608	0.195223	0.27894	0.509626	0.525685	0.109665	0.264759	0.174814	0	0.851886	0.035534	0.292395	0.2291	0.0687348	0.0701053	0.197637	0.198926	0.213101
AL133373.1	0.207986	0	1.1975	0	0.355988	0.369038	0.654982	0.45461	3.05383	0.103147	0.3384	0.491149	0	0.125563	0.922191	0.494612	0.216135	0.126805	0	0	0.315729	0.190888	1.84898	0.15889	0.279456	0.71358	0	0	0.836743	2.27096	1.96748	0.134132	0	0.183982	0.474545	0	0.771545	0	0	0	1.83889	1.49999	0	1.20887	0.604476	0.616528	1.69464	0	0
AC093797.1	0.754052	0.135305	0.701116	0.198646	2.30069	1.20221	0.975089	0.871866	0.348822	0.460673	1.87586	0	0.0194649	0.0263899	0.29073	0.201412	0.107886	0.00666275	0.0634789	0.0473431	0.259902	0.0200598	0.194303	0.00834861	0.0807595	0.224963	0.0776201	0.110409	0.0376845	0.0372887	1.84201	0.528582	0.0608913	0.309344	2.95055	0.516736	0.101349	0.285462	0.0302919	0	0.837384	0.27585	0.196876	1.00217	0.501827	0.00647889	0	0.012256	0.0147705
RN7SL813P	0	0.0657952	0.0568223	0	0.0591217	0.0612889	0.0725186	0	0	0	0	0	0.0820322	0	0	0	0	0	0	0	0.139828	0	0	0	0	0	0	0	0	0	0	0.0445528	0	0.0611105	0.0525409	0.0418792	0.0640682	0	0	0	0.339332	0	0.0732094	0	0.080312	0	0	0	0
AL033543.1	0.0217973	0.0359834	0.360962	0.00600326	0.0646674	0.0773514	0.0289826	0.0524082	0.0148427	0.0576531	0.0449222	0.0320278	0.110433	0.0956233	0.0154635	0.0120951	0.0181211	0.020377	0.110669	0.0165251	0.0669131	0.11203	0.0198744	0.0111013	0.0556461	0.0508533	0.028582	0.149749	0.0442636	0.0337167	0.0412391	0.0290517	0.0287887	0.0218524	0.194512	0.108352	0.0323436	0.0195214	0.0539748	0.00876009	0.573872	0.00786005	0.109335	0.00844608	0.0135147	0.0310143	0.0418955	0.0325941	0.0382992
MIR6801	0	0	0.61066	0	0	0	0	0.270464	0	0	0.201327	0	0	0	0	0.441395	0	0	0	0	0	0.90853	0	0	0	0	0.135212	0.166685	0.142231	0	0.212823	0.159601	0.153213	0	0	0.150023	0.22951	0.369397	0	0	0.486232	0.223099	0	0	0	0	0	0	0
AKAP11	4.27278	4.7864	5.85034	5.38181	7.2947	12.7183	8.35806	3.87702	10.3999	11.3525	6.32024	4.37479	7.71341	8.99019	10.7921	9.07023	11.7241	11.3357	7.93598	8.62124	8.40294	5.03937	7.21443	3.68273	3.51399	7.24994	6.27659	12.4473	7.28205	6.26881	7.8201	4.72054	9.45003	5.90829	14.9725	6.75386	3.81635	7.53681	8.48393	17.3749	6.7028	7.75352	8.70919	3.82088	7.38899	4.72977	6.96549	10.8127	10.1383
CYBB	1.77694	0.315737	6.8024	2.11096	9.52515	1.7882	1.78176	1.83571	1.22749	12.9073	1.36645	11.0819	7.55029	1.32092	1.61103	11.2923	20.528	4.59485	29.0735	11.0036	4.45547	3.76476	12.2934	2.39079	5.03343	20.3186	6.45782	39.1917	1.97136	1.99389	11.5711	5.31362	5.57713	0.774195	5.9873	6.54355	3.28356	2.56327	4.59219	1.30569	4.97198	1.68159	47.8726	6.82252	3.83858	1.26573	3.5295	7.96139	8.76136
RNU6-285P	0	0	0.321614	0	0.167314	0	0	0	0	0.0969582	0	0	0	0	0	0	0	0	0	0	0	0.179435	0	0	0	0	0	0.131681	0.112363	0.133419	0	0	0.242077	0	0	0.355554	0	0.437735	0	0	0.768247	0	0	0	0	0.579537	0	0.328891	0
CTNNBL1P1	0	0.0114233	0.0394619	0.0198203	0	0.010641	0.0251813	0	0	0.00594835	0	0.00944131	0.0071212	0.0144821	0	0	0.0124643	0.0292507	0.00774122	0.00649516	0.00606923	0	0	0	0.0161159	0.00823025	0.0131064	0.00807859	0	0.0163704	0.0206295	0.00773524	0	0.0318299	0.00912214	0	0.022247	0	0.00664936	0.0206588	0.106046	0	0.0127106	0	0.0278875	0	0.0075175	0.00672578	0
TEDDM1	0.0156406	0.0446881	0.147943	0.0258457	0.0401554	0.0138758	0.0410455	0.05128	0.104839	0.0155133	0.0508954	0.166205	0.120719	0.0660962	0.131763	0.0139481	0.0203167	0.166875	0.0504728	0.0127045	0.0316571	0.0287096	0.0267391	0.0537684	0.0998216	0.144885	0.102545	0.179086	0.0898901	0.0853881	0.100878	0.0605205	0.130722	0.117601	0.0892145	0.0426665	0.123293	0.309333	0.0303477	0.235717	0.199744	0.0211498	0.0248619	0.0101008	0.10455	0.0649081	0.0539155	0.0131556	0.0105698
BAZ1B	9.59379	11.0696	11.7168	7.42061	11.439	13.8748	13.804	9.88811	9.42479	17.2608	11.7465	17.5233	32.1187	30.1323	10.4151	49.6627	24.7211	24.6522	36.1711	18.5939	25.8563	17.2667	23.1337	18.3345	23.9019	23.4297	20.4623	17.8991	9.31496	25.8893	19.974	10.1808	18.517	18.6429	15.7693	33.181	13.5451	26.826	20.5797	23.724	31.8142	23.3049	16.7115	16.7827	12.9496	23.5479	21.3399	18.2235	39.5093
TMEM199	1.52343	1.92246	1.79951	1.33214	1.74195	1.27645	1.75021	1.56781	1.8127	1.39561	1.82458	3.54754	3.46468	2.53175	2.11649	1.91459	3.22121	2.18269	1.99378	1.19391	4.4218	2.57501	2.71153	3.22313	3.5082	2.75856	3.63225	1.71014	1.93838	2.85031	2.79126	2.10141	2.37099	3.30912	2.93842	1.20314	2.68045	2.55504	1.50612	2.76971	2.24903	2.89551	3.34542	2.20818	2.01209	2.66687	2.34196	1.55428	4.61285
PDK1	1.67487	2.55223	1.71472	1.53146	2.7037	3.12912	2.48761	1.59213	0.922458	3.15507	2.05075	2.59436	7.42875	6.66872	1.75434	3.01772	3.14859	1.27262	1.872	2.42003	2.75189	1.1562	2.68415	4.45069	3.83363	2.02181	1.42394	4.19383	2.21358	3.66918	1.78264	1.214	1.98356	1.29913	2.41174	3.90043	2.80199	5.06275	4.24421	4.18349	6.75564	1.13331	3.51221	1.80613	2.00436	3.52792	3.84327	2.41315	1.66451
ARSDP1	0.450551	0	0.966167	0	0	0.528195	0.624973	0.527572	0.0616339	0.0079801	0.0392711	0	0.00955355	0	0.285386	0	0.0501648	0	0.124624	0.00871367	0.0407113	0.0147683	0	0.282733	0	0.055207	0	0.0108379	0.305182	0	0.0138379	0.134905	0.039848	0.0284679	0.244759	0.57552	0.0149229	0	0	0	0.0790377	0	0	0	0.149651	0	0.0403408	0.0451153	0.0108743
AC074276.2	0.0561802	0.0535058	0.277254	0.185673	0.0961577	0	0	0	0	0.0557231	0	0.0442222	0.233485	0.37308	0	0	0.0291907	0	0.0725183	0.0304227	0.113711	0	0.0768364	0.0429186	0	0.231298	0.0613892	0.189197	0.0968644	0.421727	0.193253	0.0362312	0.0695623	0	0	0.0681138	0.0521014	0.0419287	0.031145	0.0483819	0.883042	0	0	0.25397	0.0653112	0.0666134	0	0	0.0379662
AFAP1L1	0.646031	5.27719	0.592681	0.862253	1.12346	1.64593	1.00853	0.321337	0.306668	5.57186	0.976995	0.658472	1.74077	1.99257	1.61584	11.0423	3.58695	1.31795	1.58763	4.64658	1.85033	0.786761	0.770284	1.35405	1.43558	1.73623	3.00926	2.56612	0.678317	1.67304	2.04064	3.28498	1.72546	0.904826	1.0551	2.61337	1.2405	1.71225	6.86902	1.43725	1.93241	0.399462	3.28262	2.00047	1.27338	3.25061	1.72084	4.2821	1.14183
HHIPL2	0.0237771	0.0905809	0.601377	0.0196456	0.0305225	0.0210943	0.068638	0	0.0151789	0.0324275	0.0338503	1.2493	0.31057	0.0897149	0.0896115	0.0141361	0.120455	1.72869	0.122767	0.180261	0.0541415	0.267324	0.00812985	0.136233	0.0199672	0.10605	0.162386	0.128118	0.075159	0.0527348	0.132909	0.0191676	0.824342	0.0315493	1.31105	0.136932	0.0937161	0.217381	0.207608	0.204766	1.27885	0.0160762	0	0.0153554	0.224588	0.348885	0.0931402	0.0233327	0.0200855
AC012511.1	0.0435428	0.04147	0.716291	0	0.447165	0.0772595	0	0.0475873	0.027797	0.107971	0	0.102824	0.206816	0.157722	0.0772258	0.0776619	0	0.0265471	0.252926	0.235793	0.0220331	0.11989	0.0595525	0.0665286	0.175516	0.209147	0.0475801	0.322604	0.0500502	0.0594294	0.149782	0.0842435	0.0269573	0.0385173	0.099348	0	0.201908	0.454959	0.506921	0.0749973	0.299428	0	0.230716	0.0562403	0.177169	0.103258	0	0.708079	0.117704
MIR3202-1	0	0	0.397055	0	0.826244	0.214133	0	0	0	0.239403	0	0	0	0	0.428079	0	0	0	0.15578	0.392115	0	0.886098	0.165056	0	0	0.165621	0	0.162569	0.138719	0.329429	0.207568	0	0	0.213509	0	0	0	0.360276	0	0.207863	2.13402	0.217591	0	0	0	0	0	0	0.163114
TMEFF2	0.0265314	0.0196532	0.162456	0.0414069	0.161461	0.407989	0.105213	0.0644351	0.00752766	0.641807	0.0167873	0.0324865	0.00175024	0.0142375	0.00261417	0.00175262	0	0.0485269	0.0475655	0.00957821	0.0179002	0.0189391	0	0.0135124	0.025746	0.00202281	0.00966381	0.0873637	0.006777	0.0261527	0.103941	0.0285173	0.0584021	0.644102	0.282495	0.00893532	0.00820173	0.0550029	0.0098056	74.4281	0.344622	0.00265755	0.00937195	0	0.0154218	0.0034954	0.0110858	0.0033061	0.0019922
SOX1	0	0	0.00565824	0	0.0058872	0.0244121	0.0649911	0	0	0.0136465	0.184679	0.362803	0.547295	0.382078	0	0.0163595	0	0.0503293	0.0177596	1.06914	0.00696189	0	0	0	1.70073	0.155772	0	0.00926678	0.00395365	0.00469454	0.0177478	0.00443647	0.0979551	0.024341	0.0104638	0	0.0446584	1.24246	0.00381367	0	0.162191	0	0.0218701	0	0	0.0815675	0.293188	0.0038575	0
MED15P4	0.0994947	0.0473792	0.163671	0	0	0	0	0.0543681	0	0	0	0.0391586	0.0590716	0.360394	0	0	0.0775448	0	0.417396	0.0269392	0.100691	0.0456577	0	0	0.300788	0	0.10872	0.134026	0.057182	0	0	0.0320826	0.0307986	0.396052	0.0756697	0.0603145	0.0461356	0.0742554	0.330945	1.41379	0.879672	0	0	0.0321271	0	0	0.0623589	0	0
NSD2	1.70634	2.29078	6.04572	1.99387	2.6972	2.75924	5.35588	1.71789	5.86555	3.0069	4.31238	4.22242	9.16819	6.99603	4.39128	14.5622	6.94586	7.86446	6.41629	5.3594	7.27607	3.809	8.85218	10.1406	6.68543	3.71064	6.92994	5.67714	7.488	6.21286	4.51782	4.07977	6.31755	5.60997	6.12778	9.78122	8.09931	22.193	5.4691	5.46246	6.4477	8.83917	3.96744	4.70473	4.8023	7.61404	6.17447	7.95451	11.1839
AC016885.2	0	0	0.061612	0	0	0	0	0	0	0.185744	0.060938	0	0.0444734	0	0	0	0	0	0.0483455	0	0	0	0	0	0	0	0.0409262	0.151357	0	0	0	0	0.0463749	0	0	0.0454092	0	0	0	0.258037	0.515108	0	0	0	0	0.0444089	0	0	0
FMNL3	1.0355	0.38838	1.834	1.54749	2.25595	1.7443	1.83457	1.01231	0.846065	3.41853	2.00587	2.32835	7.18382	3.22944	1.13653	3.75613	3.49761	1.82382	3.67247	5.57748	5.79908	1.52247	2.53667	1.9938	2.7122	4.04838	2.91631	6.47517	1.49828	1.36858	3.64967	2.46646	1.92955	2.10639	2.64617	2.86583	1.59108	6.79125	4.66351	2.13471	2.56817	0.70636	9.75104	2.05228	1.36803	1.73723	2.04012	5.26264	2.22435
TMEM101	3.95661	5.28049	4.24183	3.95706	3.93291	2.72569	3.90942	4.60629	5.29066	2.59921	4.0169	8.5406	8.97105	6.16058	3.58878	4.09064	7.73028	4.53726	3.9825	6.36835	3.29544	3.66689	5.31868	6.32633	7.18513	6.01452	4.73254	6.04281	6.8664	7.45278	3.91879	4.80361	5.01097	6.06356	4.2413	3.06762	5.0102	6.8211	5.55699	4.55802	4.98384	6.93008	6.73053	4.44764	6.64066	6.38658	5.00821	4.94404	9.73143
KIF28P	0.0501157	0.11137	0.334347	0.0230042	0.0571852	0.0889222	0.0584527	0.066942	0.184849	0.110462	0.0498299	0.0175327	0.161997	0.087404	0.0296278	0.00993169	0.0636525	0.0746888	0.0575024	0.0633237	0.109889	0.0971023	0.0533106	0.00425396	0.0785597	0.0382094	0.0121694	0.108765	0.073607	0.0684005	0.0766188	0.0215468	0.0206844	0.0738861	0.2541	0.43208	0.0516414	0.0872728	0.024696	0.0911139	0.366509	0.0451791	0.0472077	0.0395572	0.0226571	0.0495189	0.00698008	0.0218573	0.0301048
RNU6-993P	0	0	1.69271	0	0	0	0	0	0	0	0	0	0.122185	0.124241	0	0.244703	0	0	0	0.111443	0	0	0	0	0.276514	0	0	0.277223	0	0	0	0	0	0	0	0	0	0	0	0	1.41519	0	0	0	0	0	0	0	0
AC087222.1	0.193955	0.258612	1.37197	0.224355	1.42748	0.89477	0.732956	0.0847884	0.198109	4.15535	0.788929	0.244275	0.829111	1.40511	0.481589	0.253685	0.282177	0.260151	1.37698	0.357105	2.5321	0.783247	0.689698	0.592685	0.182423	0.585589	0.339102	0.522544	0.312118	0.92652	4.50349	0.300201	0.696451	0.377454	2.24216	1.24632	0.251824	0.607966	1.50534	0.334065	0.762149	0.489579	1.72652	0.425875	0.293123	0.505945	0.1945	0.826577	0.340792
LINC02740	0	0	0.147394	0	0.0306717	0	0	0	0	0	0	0	0	0.0216368	0	0	0	0	0	0	0	0	0	0	0	0	0	0.096558	0	0	0	0	0	0	0.0136289	0.0108633	0	0	0	0	1.02104	0	0	0	0	0	0	0	0
MTR	4.33333	3.06623	2.91953	1.30376	6.38719	8.24997	5.91468	4.0558	5.86185	12.0358	6.45477	4.17409	9.0052	7.02425	2.19192	5.51125	7.40398	7.53284	4.55626	7.66807	8.65342	1.84893	4.50196	2.88497	6.28314	4.50322	2.3732	7.92124	4.93649	4.56421	3.57724	1.64063	8.11428	3.14897	4.01991	6.10721	2.69562	8.37447	6.11867	7.47698	5.33261	4.0072	5.2078	3.01828	3.50097	5.20941	1.25293	7.00924	3.86819
GLULP6	0.0642411	0.0407887	0	0.0353857	0.0366516	0.0379951	0	0	0	0.0318592	0.0871019	0.0505674	0.0127136	0.0129276	0	0	0.0111264	0.0130555	0.0138206	0.011596	0.0216711	0	0	0.0163589	0.014386	0	0.0233992	0	0	0.0146132	0	0.0276198	0.0132572	0.0189422	0.016286	0.0389435	0.019859	0	0.0118713	0	0.189327	0	0	0	0.0746823	0	0.080527	0.0120077	0
PLA2G12A	8.04017	8.16674	6.06257	6.72962	9.51464	8.3373	6.42612	7.31568	7.89722	7.73551	8.77077	3.45877	13.0041	10.8795	7.82296	2.6724	7.63043	4.13358	5.63812	3.00724	5.01455	5.65281	9.44153	4.05103	3.60267	4.57783	4.22733	3.85623	11.204	4.62679	4.8561	4.40379	4.42897	5.8254	12.2639	6.03472	5.85418	10.9518	4.13387	13.9288	7.24456	4.1972	3.76083	4.01625	6.34288	3.64926	3.71496	4.27155	4.03595
AC244453.3	2.2149	0	0.210206	0.0703859	2.18712	2.26729	1.69905	1.76892	0.0271914	0.443599	3.98487	0.201168	0.0252888	0.0514288	0.113315	0	0.0663945	0.155812	0.164944	0.0230656	0.021553	0	0.058255	0.0325396	0	0.0584545	0.116359	0.229509	0.0489598	0	0.476186	0.164816	0.15822	0.489816	0.0971836	0.0516419	0.0790035	0.0635781	0.755622	0.0366817	0.334748	0	0.0451378	0	0.0247585	0.0252521	0.293657	0.0238846	0.0287848
FP325332.1	0.325048	0.145682	1.21097	0.0631924	0.711802	0.373188	0.411459	0.261206	0.653033	0.128013	0.824406	0.0451521	0.300832	0.282808	0.381503	0.0568381	0.0695438	0.0757729	0.283832	0.0931873	0.304767	1.40389	0.261507	0.0803385	0.0834951	0.190241	0.0626801	0.321958	0.582418	0.384925	0.263089	0.197296	0.153887	0.228335	0.967036	0.243411	0.186189	0.142701	0.0423998	0.0905652	0.826475	0.137896	0.395116	0.321051	0.144483	0.107689	0.149799	0.0911351	0.116294
AC095353.1	0	0	0	0	0	0	0	0	0	0	0	0	0	0	0	0	0	0	0	0	0	0	0	0	0	0.103195	0	0	0	0	0	0	0	0	0	0	0	0	0	0	0	0	0	0	0	0	0	0	0
AL021808.1	0	0	0.201549	0	0	0	0.0183731	0	0	0	0	0	0.0103917	0.0316998	0	0	0	0	0	0	0	0	0.0119691	0	0.0235173	0	0	0.0235776	0.0100593	0	0.0301039	0	0	0.0154828	0	0.0106104	0	0	0.00970318	0	0.412666	0	0	0	0	0	0	0	0.0118283
ACAD8	2.80152	1.99334	2.85122	1.8689	3.73157	2.27508	3.16109	2.43927	3.66736	2.46382	3.49622	2.00572	1.17143	1.09243	2.32725	1.2022	2.67199	1.35413	1.49329	2.09115	1.37347	2.19604	3.09918	3.43516	1.42439	1.71478	1.28199	2.02643	2.21937	1.29439	1.41554	3.62225	1.40036	4.3995	2.32342	1.83378	1.47093	2.66237	1.56065	3.17305	1.38946	2.47151	2.12266	3.67656	2.29374	1.65767	1.08632	1.35242	0.828758
SPATA31D1	0	0.00360993	0.0342939	0	0	0	0	0	0	0	0	0	0	0.00228827	0	0	0	0.00231091	0.00244633	0	0	0	0.002592	0	0	0.00520175	0	0.00510589	0	0.00258664	0	0	0	0.0033529	0.00288272	0	0	0	0	0	0.145219	0	0	0	0	0	0	0	0
PPP1R26P5	0	0	0.00877769	0	0.00456644	0.00473383	0	0	0.00340635	0	0	0.00840029	0.006336	0	0	0.00317232	0	0	0.00688766	0	0.00270001	0.00489724	0	0	0.00358472	0	0.00291532	0.00718783	0.00306667	0.00364135	0.00458871	0.00688234	0.00330345	0.0094401	0.00811631	0.00646933	0	0.00796462	0	0.00459522	0.0681441	0	0.00565455	0.00344595	0	0	0.0066886	0	0.00721192
ISCA1P3	0	0.0499197	0	0	0	0	0	0	0	0.0259941	0.0426402	0.0412583	0	0	0	0	0	0	0.0338289	0.0283837	0	0	0	0	0	0	0	0	0	0	0	0	0	0	0	0	0	0.0782369	0	0	0.154473	0	0	0	0.0304669	0	0	0	0
AC079382.1	0	0	0.0577405	0	0	0	0	0	0	0	0	0	0	0	0	0	0	0	0	0	0.017761	0	0	0	0	0	0	0.189129	0	0	0	0	0	0	0	0	0	0	0	0	1.24133	0	0	0.0226678	0	0	0	0	0
ZNF747	1.97196	3.28311	2.16943	1.20249	2.25296	2.27386	2.24728	2.08998	2.76507	2.87229	2.07296	4.0702	2.59224	2.29401	0.717978	2.71094	3.51	2.31367	2.41079	1.09206	3.49869	1.86455	2.12296	3.677	4.44488	2.60058	2.15751	3.63327	3.2487	3.50835	2.57151	1.8131	2.70922	2.55723	3.66816	1.31586	4.34396	4.01109	2.99875	3.78146	3.19127	2.71806	3.76887	2.19094	3.01427	2.11731	3.00423	1.96922	1.65824
MIR4737	0.482734	0.689631	0.79411	0.398853	3.92466	0.642399	1.01347	1.05514	2.92761	1.43642	1.96356	4.7498	1.00312	1.74858	0.428079	0.143499	4.01318	2.79597	1.09046	2.35269	1.83201	0.886098	1.81562	2.58147	2.27015	1.82183	1.84622	4.2268	1.38719	4.11787	1.86812	1.40094	2.83917	0.854038	2.01926	0.877912	2.01459	2.52193	2.67616	3.74153	2.60824	2.82868	6.90609	1.24701	1.40298	4.29286	1.51278	1.08277	0.81557
AC006380.1	0	0.100108	0.172911	0	0	0	0.110337	0	0	0	0	0	0	0.0634564	0.186421	0	0.0546149	0	0	0.05692	0.106375	0	0	0	0.353076	0.144251	0.0574286	0.424777	0	0	0.0903927	0	0.0650744	0.0929799	0	0	0.19496	0	0.0582713	0	1.23911	0	0	0	0.122195	0.0623158	0	0	0.0710336
CDC42BPG	14.7206	13.6147	17.754	20.3082	13.3151	7.6082	19.6967	9.42833	9.82214	0.111045	15.5717	5.01563	10.2136	12.7878	12.9291	7.95115	12.4171	14.0746	6.81283	9.78338	11.4095	7.58605	7.53786	8.36466	5.40033	13.2156	12.8209	8.39165	7.62934	12.8245	9.50135	16.8704	10.5097	4.43109	9.25182	8.96836	17.5261	17.6159	6.31652	24.8504	10.8537	16.5118	1.20337	11.4072	15.2427	6.72649	9.78959	20.3691	16.7099
LINC02741	0	0	0.235098	0	0	0	0	0	0	0	0	0.0449981	0.0113134	0.0115038	0	0	0	0.0116176	0	0	0	0	0.0130307	0	0	0	0.010411	0.0256688	0	0	0	0	0	0.050568	0	0	0	0.0142214	0	0	0.599023	0	0	0	0	0.033891	0	0	0
AP002530.1	0	0	0	0	0	0	0	0	0	0.0283503	0.0232526	0	0.0339402	0	0	0	0.0148514	0	0	0	0	0	0	0.0655073	0	0	0	0	0	0	0	0	0	0	0.0869537	0	0	0.149325	0.0158457	0	0.0280792	0	0	0	0	0	0	0	0
CYP26C1	0.00448	0.19627	0.0405334	0.0074031	0.0191698	0	0.00940548	0	0.0200197	0.0177742	0.0145782	0.04937	0.0372378	0.013523	0.00794555	0.00266347	0.0186221	0.0109254	0.00867428	0.0145561	0.0272031	0.00822341	0.00612719	0	0.00300972	0.00922225	0.0146861	0.0120698	0.0102991	0.0122291	0.0192633	0.00288919	0.019415	0.0158518	0.0442938	0.0108633	0.00830949	0.0234047	0.0372541	0.625018	0.132031	0.0161548	0.0712131	0.00289321	0.0078122	0.00531198	0.0533494	0.00753645	0.0151378
AC025263.3	0	0	0.0345574	0.0115713	0	0	0	0.0306113	0	0	0	0.0110239	0	0.0084548	0	0	0.00727677	0	0	0	0	0	0	0.0106989	0.0470431	0	0	0	0.0321956	0	0	0	0	0	0	0.00848983	0	0	0	0	0.20637	0.0126253	0.0148412	0	0.00814051	0	0.0087776	0	0
CISH	2.35588	1.6318	2.25545	1.91492	3.7901	2.56846	2.28031	1.96446	2.37068	2.60604	2.08455	1.94474	1.4623	1.26526	1.34641	1.87357	1.99511	0.921022	2.41651	1.49736	2.03779	1.17587	2.85593	1.24172	1.17418	2.31724	1.2182	2.70729	2.06174	1.51375	1.85825	1.20362	6.5231	1.03184	2.68761	3.03019	2.14227	1.0932	1.38025	0.352416	1.3826	0.775742	4.25957	1.73879	5.06852	1.2017	1.41424	1.47332	2.11158
AL929288.1	0	0	0.0431119	0	0	0	0	0	0	0	0	0	0	0	0	0	0	0	0	0	0	0	0	0	0	0	0	0.0353032	0	0	0	0	0	0	0	0.0158871	0	0	0	0	0.463419	0	0	0	0	0	0	0	0
PRSS16	4.33885	1.45018	4.49895	1.51764	4.19077	1.88858	5.024	4.60454	0.28076	0.0751472	4.71432	1.53021	1.92655	1.05088	3.06432	1.59959	0.539603	1.5615	1.49558	2.06939	1.20061	3.26307	2.14317	2.46481	2.37115	2.21898	2.80067	2.11337	1.4125	1.23078	10.5264	2.17132	2.04781	3.63212	4.22743	3.25085	1.35385	3.55815	3.34783	6.34964	3.83397	0.959539	2.26765	3.49183	3.25672	1.23576	1.58439	1.17298	2.57751
SNORA73	0	0	0.425416	0	0.177052	0	0	0	0.132073	0	0	0	0	0	0	0.0614994	0	0	0	0	0	0.474695	0	0	0.277977	0.141961	0	0.209017	0	0	0	0.133423	0	0.274512	0.0786724	0.062708	0.0959328	0.154404	0	0.445421	1.11782	0.186506	0	0.133608	0	0	0	0	0
RNA5-8SP4	0.130338	0	0.21441	0	0	0	0	0	0	0	0	0	0	0.078686	0	0	0	0	0	0	0	0	0	0.0995711	0	0	0	0	0	0	0	0	0.0806923	0	0	0	0	0	0	0	0.512164	0	0.414365	0	0	0	0	0	0
Y_RNA	0.173015	0	0.853844	0	0.148066	0.613974	0	0.378171	0.33135	0.171607	0.140751	0.136189	0.102722	0.10445	0	0.102862	0	0	0	0.0936913	0.262642	0.317584	0.118314	0.132174	0	0	0.189057	0	0.298308	0.472279	0.297576	0	0.107114	0.45914	0	1.04883	0	0.129125	0	0	0.509898	0	0	0.223468	0.201135	0	0.216877	0	0.116922
AC244453.2	0.722874	0.00525544	0.00453873	0.0592708	0.278621	0.269253	0.550286	0.283442	0.00352268	0.0273661	0.534201	0.0130308	0.00655239	0	0.0244668	0.0164033	0.0372731	0.00672857	0.110405	0.00597635	0.00279222	0.00506449	0.0113205	0.00421554	0.0074143	0.0681556	0.201997	0.256449	0.0126856	0.0301256	0.0237271	0.0142348	0.0273302	0.00488125	0.0083935	0.0836283	0.0051175	0.107076	0.0550641	0.204343	0.168047	0	0.0292383	0.00712727	0.279052	0.00981434	0.197135	0	0.0261038
CCNB1IP1	4.36703	9.77552	5.91229	4.42028	3.91916	5.21286	5.52664	3.18178	6.28452	5.16935	5.53643	20.4494	22.4203	13.4322	5.73823	9.98096	8.88581	8.26602	12.097	9.87651	7.00833	6.21195	9.52579	4.22501	20.8937	9.04804	5.91559	7.27108	6.94939	12.9105	4.96167	4.86864	12.0907	2.76332	6.83251	12.5668	5.34578	9.88076	10.0344	8.73414	18.4337	10.4121	4.33507	2.79624	4.91932	12.2081	9.72956	10.3821	7.93094
TBC1D13	9.44149	9.83373	8.1817	6.52714	11.1683	10.2318	11.8694	9.66383	10.688	9.80295	11.7269	16.827	12.6686	10.4483	8.66424	11.349	6.73483	8.8664	12.7544	10.5898	10.3351	4.26281	6.8795	10.2547	6.72224	7.87332	15.8348	9.04439	6.7553	9.85732	10.1334	9.10645	9.38337	5.63301	8.31579	6.53308	6.06502	8.66237	6.0752	8.56644	6.99853	9.05587	9.41739	9.50593	5.11415	7.0994	4.48352	8.87889	8.69977
EEF1B2P2	0.49166	1.54249	1.97441	0.884145	0.618766	0.307895	0.485746	0.695365	0.996992	0.530688	0.611724	1.22933	0.394932	0.209519	1.56445	0.292304	0.540978	0.811101	0.503981	0.704763	0.351225	2.60127	0.593322	0.839579	0.874333	0.754115	0.584651	0.448027	0.548516	0.177629	0.771012	0.578198	0.787824	1.71408	0.615879	0.718823	0.804644	0.841799	0.545129	0.323787	1.78992	0.860385	2.26798	0.448259	0.437083	0.73728	0.453163	0.340567	1.07496
MAN2B1	9.85175	9.40357	18.5703	9.22502	14.1224	10.8413	10.0361	12.9616	38.1393	16.0791	10.8202	11.048	10.9747	13.5709	8.03628	6.52761	15.7177	14.2286	16.0204	13.4575	19.0825	7.57272	15.5613	14.7745	6.23238	28.965	10.6241	27.7892	12.5201	12.9049	15.327	10.2106	8.9191	11.4855	12.6279	13.5808	11.8457	12.0824	15.4207	15.7842	11.7403	9.62578	30.5107	33.5713	13.5232	13.0833	10.1011	10.2878	8.58771
AC087362.1	0	0.171613	0.370524	0.0744404	0.0771034	0.199825	0.18915	0.049232	0.25882	0.0223406	0.0732941	0.0354593	0.106982	0.163174	0.0399475	0.13391	0.0702191	0.0823939	0.145371	0.0487885	0.0227946	0.785544	0.123221	0	0.3329	0.0618217	0	0.455119	0.28479	0.307417	0.232438	0.0581034	0.027889	0.199243	0.411127	0.218466	0.0835544	0.100861	0.14984	0.0775894	1.06209	0	0	0.0872762	0.157108	0.160241	0.0847018	0.252604	0
ARPC1A	28.5882	50.3768	36.9976	43.6974	34.0845	22.6628	57.0014	25.4612	24.4248	21.1207	23.9909	41.1967	54.0612	54.9433	38.7968	76.1998	35.7907	52.7364	62.3063	39.446	53.9754	36.1536	34.7859	66.2087	43.9492	129.279	57.2937	23.4883	17.3092	52.9188	64.8522	59.1862	34.8725	50.6586	36.2917	52.0284	55.2661	45.3257	47.0924	36.4723	37.6086	45.1615	22.355	68.6453	57.9807	63.1348	68.9494	47.0934	89.2563
RNU6-1216P	0	0	0.450861	0.150968	0.156369	0.324201	0	0	0.116644	0.0906151	0.594572	0.287651	0.433928	0.551537	0.16203	0	0	0.111399	0.235854	0.098945	0.0924565	0	0	0.139586	0.73651	0	0	0.738398	0	0.249381	0.157131	0	0.22624	0.484886	0.138963	0	0.508354	0	0.101294	0	0.897484	0	0	0	0.424828	0	0	0	0.123479
AC008735.5	0	0	0.323556	0.0325021	0	0.0348989	0	0	0.0251124	0	0	0	0.0467105	0	0	0	0	0	0	0	0.0398103	0	0.0807014	0	0	0	0	0	0.0452164	0	0	0	0	0.0347973	0	0	0	0	0	0	0.46373	0.070925	0	0.127022	0	0	0	0	0.053168
AC117500.4	0	0	0.122055	0	0	0	0	0	0	0	0	0	0	0	0	0	0	0	0	0	0	0	0	0	0	0	0	0.0499738	0	0.0253167	0	0	0	0	0	0	0	0	0	0	0.0364443	0	0	0	0	0	0	0	0
EGFL6	1.50736	0.635667	0.746363	1.71635	1.14238	0.412495	4.56586	0.958919	0.349483	1.16781	0.915121	7.857	6.6965	15.1441	2.44064	3.72733	5.54093	2.38667	3.39776	3.94326	168.657	1.38344	1.75901	7.43059	8.45903	9.68454	3.6753	4.61161	4.34452	6.59674	2.52808	3.6563	2.6557	1.20735	1.41447	5.59176	5.20918	0.660437	2.41963	1.89875	3.10157	0.405635	2.78151	4.31036	8.41305	4.34819	3.27607	5.60977	3.62868
AC020593.1	0	0	0.215127	0	0	0	0	0	0	0	0	0	0.116464	0	0	0	0	0	0	0	0.0330865	0	0	0.0499521	0	0	0	0.132121	0.0375795	0	0	0	0	0	0	0.0396382	0	0.0487999	0	0	0.706581	0	0	0.0422273	0	0	0.0409817	0.0366656	0
AL353811.1	0	0	0.0457272	0	0	0	0	0	0	0	0	0	0	0.0111876	0	0	0	0	0	0	0	0	0	0	0	0.0127159	0	0.0374448	0	0	0	0	0	0	0	0	0	0	0.0102734	0.0159591	0.728196	0	0	0	0	0	0	0	0
AL442644.1	0	0	0.010358	0.00520243	0	0	0	0	0.0040196	0	0.0102446	0	0.00373834	0	0	0.00374344	0	0.00383886	0.00406383	0.0034097	0	0	0	0	0	0	0	0.00848187	0.00361876	0	0	0	0	0	0.00478876	0	0	0	0	0	0.117526	0.00567628	0.00667255	0	0	0.00373293	0.00789277	0	0
SPATA2P1	0	0	0	0	0	0	0	0	0	0	0	0	0	0	0	0.00565615	0	0	0	0	0	0	0	0	0	0	0	0.00640783	0	0	0	0	0	0	0	0	0	0	0	0	0.224306	0	0	0	0	0	0	0	0
AL596325.1	0	0	0.0297241	0	0	0	0	0	0	0.026883	0	0.014223	0	0.0109084	0	0.0107425	0	0.0110163	0.0233238	0	0	0.0165836	0.0123563	0	0	0	0.00987221	0.0243403	0	0.0246615	0	0	0	0.0159836	0	0.0328608	0	0.0269708	0.0100171	0.0155609	0.781027	0	0	0	0	0	0	0	0.0122109
FAR2P1	0.00968456	0	0.141391	0.0200044	0.022792	0	0.00254152	0	0.0123649	0.00360216	0.021666	0.0038116	0.0503114	1.22633	0	0.0345463	0.846635	0.0162373	0.628175	0.00524439	1.0438	1.44659	0.14901	0.114676	0.18868	0.332268	2.37974	1.31763	2.06914	0.0413062	1.05563	0.00624567	0.0254818	2.75637	0.986976	1.67173	0.956524	0.460774	0.218782	8.69472	0.71592	0.307753	0.00256573	0.0609798	0.543228	0.295689	0.169956	0.0217224	0.359962
ZNF347	0.839325	0.222274	0.299389	0.401583	1.9808	2.04201	1.50139	1.14193	0.0847457	2.64296	1.73488	0.345506	0.2695	0.139603	0.248732	0.18076	0.335979	0.297632	0.496104	1.08642	0.291444	0.92557	0.989793	1.61608	0.220082	0.774271	0.736993	2.22521	0.0762949	0.135888	0.694175	0.548193	1.0419	0.0454564	1.11709	2.52196	0.371323	4.13718	0.680148	0.597432	1.08956	0.0405347	1.54746	0.103707	0.831372	0.0660079	0.777	0.379401	0.140356
AL158834.2	0.0528874	0	0.435006	0.0728294	0.15087	0.04692	0.0370113	0.0770665	0.146304	0.0961713	0.0286832	0.124891	0.0314001	0.117071	0.0625327	0.0209619	0.0457997	0.0429924	0.0910239	0.0286396	0.223013	0.339777	0.108499	0.107741	0.0947479	0.193548	0.067423	0.296846	0.192506	0.120306	0.227408	0.0341076	0.0436568	0.0623779	0.268153	0.160304	0.0490477	0.131571	0.0390927	0.576918	0.762012	0.111248	0.186819	0.0910799	0.204944	0.0313546	0	0.0889695	0.0953092
AC139795.1	1.81518	0.330338	2.19672	0.773766	4.83836	3.7541	3.10693	2.0975	1.49091	2.97583	2.8781	0.591548	3.35665	2.23355	0.133284	0.872957	0.162197	1.16307	3.70114	0.719999	1.11741	0.318335	0.221376	0.574109	1.20392	0.896469	0.865403	3.06036	1.88711	1.19927	0.676101	0.730708	2.53386	0.449999	7.06084	2.98573	0.557556	4.927	1.0832	3.42513	2.0217	0.500292	1.85006	4.56953	1.77418	0.418116	0.985499	0.525136	0.148452
AKAP8	3.70899	8.20911	7.07462	4.91074	6.51576	6.50833	6.71671	4.6752	7.25145	7.28089	5.02394	7.70183	9.41358	7.84662	6.10999	7.4459	7.94272	8.55962	8.47381	5.60161	9.66027	7.68529	9.57901	6.96024	10.661	6.5765	6.68602	9.99868	11.0793	10.553	8.39869	7.09959	8.88911	8.60285	7.98487	8.933	9.79158	5.8453	10.5407	5.4281	14.0961	8.66473	8.52651	9.86917	8.45698	8.78209	7.68127	7.07901	7.44573
AC090236.2	0.266358	0.101472	0.496589	0.0146717	0.395111	0.17329	0.242321	0.135846	0.136031	0.0792574	0.144458	0.069888	0.126513	0.225123	0.0629871	0.0950141	0.0276795	0.054131	0.034382	0.0192318	0.116809	1.05933	0.0971446	0.0813933	0.119295	0.0852926	0.252248	0.0598006	0.020411	0.157534	0.21379	0.0687109	0.230863	0.109954	0.472678	0.0968813	0.181148	0.145779	0.0393768	0.229386	0.802437	0.016008	0.056453	0.0917417	0.0722517	0.242132	0.0667767	0.238976	0.0240004
TANK	4.67829	8.95123	9.22646	4.91064	5.83306	4.99606	5.81582	3.39707	5.43395	7.35485	5.30826	6.20373	5.9567	5.46246	11.526	5.76065	7.98794	9.48188	10.9807	7.30034	13.9695	15.1389	8.04712	5.5229	5.65965	8.79365	7.6815	12.4388	6.8477	10.5487	6.42506	5.00586	8.96669	8.0535	13.5951	5.52334	6.81183	16.0375	6.71988	8.64932	12.6721	6.43833	13.5621	5.36812	8.30669	4.8615	5.73032	6.2017	8.28163
DNAI1	0.0108164	0	0.333625	0.00893696	0.069425	0.038384	0.0283856	0.0472845	0.00345252	0.00804632	0.105592	0.0170283	0.0321094	0.0195899	0.0431631	0.0128613	0.0224805	0.0164864	0.00349051	0.00878598	0.00547322	0.0496362	0.011095	0.0123947	0.0363331	0.0185551	0	0.0254984	0.00621647	0.0295256	0.0232545	0.00697563	0.0502234	0.0287042	0.464788	0.00983552	0	0.468209	0.0269837	0.284108	0.276271	0.0292529	0.00573119	0.010478	0.00628722	0.0160314	0.0203378	0.0060653	0.0109645
PROK2	0.0121282	0.0808562	0.349147	0	0.0726551	0.182916	0	0.0397643	0	0.13834	0.138131	0.0954673	0.0864086	1.63278	0.0322652	0.0288422	2.00395	0.00739433	0.148726	0.00656769	0.128877	0.0111312	1.70022	0.426204	0.114071	0.058255	0.0331319	0.114363	0.125467	0.0910427	0.396337	0.5788	0.150172	0.0429138	0.083016	1.11754	0.0449908	1.81937	0.033618	0.0208895	0.571896	0.0546677	0.218493	0.242807	0.105746	0.0575223	0.0228043	0.102013	0.213101
LINC01935	0	0	0.441576	0	0	0	0	0	0.0285603	0	0.0363954	0	0	0	0	0	0	0	0.0866237	0	0	0	0	0	0.0601118	0	0	0.120532	0	0	0.0769475	0	0	0	0	0	0	0	0.024802	0	0.7032	0	0	0	0	0.0265234	0	0.025087	0
Y_RNA	0	0	0.618489	0	0	0	0	0	0	0	0	0.887846	1.78578	1.92932	0	0	0	1.26073	0	0.101799	0.190247	0.5176	0	0.143612	4.54653	0.257987	0	1.77263	0	0.769725	0.161664	0	1.97851	0	0.285944	0	0	0.1403	0.208432	0	1.29272	0	0	0	0.218541	1.78319	0.117822	0	0
AL365258.2	0.372789	0.828434	0.442901	0.547578	0.141792	0.0734948	0.130441	0.407415	0.21154	0.30813	0.370663	0.912927	0.663992	0.275068	0.404045	0.270884	0.408917	1.56572	0.294068	0.448606	0.440148	1.52063	0.283253	0.56958	0.556544	0.511601	0.5884	0.474275	0.142834	0.254401	1.033	0.160277	0.538518	0.549606	0.315023	0.577524	0.845103	0.401876	0.275554	0.2497	1.13935	1.08288	0.965682	0.240749	0.674145	0.491133	0.778826	0.209041	0.419881
NAA40	2.82183	3.67782	6.45526	3.11171	3.51231	2.6273	4.94074	2.3009	5.06412	2.26132	4.52245	3.79166	6.99595	8.26269	4.80267	3.83587	8.06216	3.81268	4.47956	7.05144	6.431	6.55218	6.51517	5.09738	5.58108	5.16846	7.62837	5.70923	12.4104	6.16821	4.84074	4.75571	3.33931	6.05511	13.5725	4.92025	3.98337	8.60773	4.16754	12.2804	5.7752	4.56769	4.76976	8.79142	4.90361	6.36935	3.56253	4.7058	7.47146
ZNF630-AS1	0.0984922	0	0.162022	0.0406891	0.0842893	0.131069	0.155084	0.0538203	0.188628	0.0976908	0.200312	0	0.0292382	0.178381	0	0.0585561	0.0511756	0	0.222487	0.0533356	0.024919	0.0451977	0	0	0	0.0675834	0	0.398028	0.113212	0	0.127051	0	0.121953	0.130687	0.749072	0.0298534	0	0.0735072	0	0.0848206	0.774052	0.133185	0	0.0636068	0.143125	0.0583916	0.0617306	0	0.332802
COX6A1P2	17.7734	17.3787	19.1507	14.8809	8.46712	5.57135	12.1893	7.18697	4.95452	6.05254	11.4225	26.6282	7.7032	8.40509	11.2954	8.13638	13.6676	17.2654	10.2093	16.1373	16.4881	13.376	14.2608	36.796	46.0899	14.147	21.849	5.74608	8.85281	14.8782	23.6402	12.7231	14.4513	19.3381	13.5174	16.7721	16.8127	7.91461	5.64913	5.05107	16.8781	25.3691	12.3682	12.4729	11.7085	21.3199	16.1524	6.47815	14.053
AC013270.1	0.0444334	0	0.182735	0	0	0.23652	0	0	0.0567312	0.0440719	0	0.0349758	0.0527616	0.0268248	0	0	0.0692616	0.0270901	0.114711	0	0	0	0.0303853	0	0	0.0609787	0	0.059855	0.025537	0.0909675	0.343903	0	0.0275087	0.0393051	0.0337934	0.0269359	0	0	0.0492657	0.0765314	0.480154	0	0.565044	0.0286953	0.0258276	0.0263426	0	0.0498319	0
CEP250-AS1	0.0932096	0.133159	1.72499	0.154027	0.458669	0.103366	0.0733829	0.101867	0.133883	0.254241	0.492879	0.513589	0.401215	0.422035	0.103321	0.0969771	0.217939	0.0852419	0.451187	0.126187	0.459858	0.534669	0.239026	0.391638	0.297442	0.687554	0.34375	0.75336	0.227672	0.365749	0.561103	0.240447	0.187545	0.20613	0.638006	0.367279	0.410602	0.695646	0.452141	0.501695	2.28917	0.21007	2.44471	0.180586	0.284442	0.566413	0.233679	0.574938	0.3307
PSMB7P1	0	0	0.0312855	0	0	0	0	0	0	0	0.0309432	0	0	0	0	0	0	0	0	0	0	0	0	0	0	0	0	0	0	0.025957	0	0	0	0	0	0	0	0	0	0	0.224196	0	0	0	0	0	0	0	0
MECOM	23.408	2.31549	22.4491	3.4976	24.4033	12.3946	43.0385	18.9467	28.8076	7.48356	19.2926	4.52061	3.77695	2.07844	5.60131	0.515857	13.6512	3.81827	1.56774	2.38422	12.6315	0.86534	17.4187	1.41432	1.02299	4.65107	1.15465	1.37713	14.6085	5.44199	28.4158	7.27586	6.39564	3.09104	3.61314	7.7454	2.73872	1.17813	0.388151	0.660307	1.21951	15.375	8.37334	45.1805	6.03974	3.29272	2.66527	0.581692	0.637172
AC109460.4	0	0	0	0	0	0	0	0	0	0	0	0	0	0	0	0	0	0	0	0	0	0	0	0	0	0	0	0	0	0	0	0	0	0	0	0	0	0	0	0	0	0	0	0	0	0	0	0	0
LINC00606	0	0	0.016298	0	0	0	0	0	0	0.00327561	0	0	0	0.00398747	0	0	0.00686376	0	0	0.00715345	0	0	0	0	0.00443731	0.0045322	0.00721738	0.00889736	0.00379604	0	0	0	0	0.00584266	0.0100467	0.00400399	0	0	0.00732328	0	0.0259543	0	0	0	0	0	0	0.00740745	0
SMAD5	4.06648	9.72255	7.11809	4.63318	7.02686	9.66913	7.54613	4.17647	4.74128	11.8064	6.05285	5.88122	23.3407	23.6018	9.03691	7.51767	9.49071	10.7669	12.6124	7.86767	20.9407	7.07397	7.72871	5.30974	8.52489	6.87651	4.81097	9.22472	8.44352	9.84039	7.92295	5.35992	26.7349	10.8624	11.9424	10.95	9.91346	18.2776	7.84211	9.7926	8.8144	9.11257	5.68047	4.11469	9.91435	7.72892	10.3846	10.8069	6.83413
RNU5D-1	0.337081	0	0.554508	0	0	0	0.353841	0.184196	0.215187	0.167169	0	1.194	0.700456	0.305247	0.149459	0.100202	2.1893	0.71929	2.82821	0.182536	0.170566	2.01091	0.230509	2.18885	0.452911	0.231298	0.0920838	0.681109	0.774915	2.41534	1.15952	0.108693	0.834748	0.298177	1.41	0.613025	1.25043	0.377358	0.840915	0.145146	1.98684	0	1.07163	0.435378	0.587801	0.899281	0.316901	0.189018	0.455595
Y_RNA	0.195507	0.1862	0.964843	0.161536	0.167314	0.520343	0.615683	0	0.124809	0.484791	0.636192	0.307787	0.232151	0.590145	0.173372	0.116234	0.203167	0.119197	0.126182	0	0.197857	0.538304	0.133695	0.149357	0.131344	0.268306	0.106817	0.263362	0.337088	0.400257	0.16813	0.252169	0.242077	0.172943	0.446073	0.59259	0	0.291824	0.433538	0	1.53649	0.176249	0	0.252519	0	0.115907	1.34789	0	0
RNU6-1169P	0	0	0.624494	0	0	0.168396	0.3985	0	0	0	0	0	0.22539	0.114591	0.168322	0	0.0986249	0	0	0	0.0960471	0.348417	0	0.145006	0	0	0.103706	0.894919	0.10909	0	0	0.122412	0.235026	0	0	0.345198	0	0	0.105228	0	1.11881	0	0	0.245164	0	0	0	0	0
TMBIM1	55.5918	91.5187	97.0742	97.2002	63.03	41.3308	65.7348	51.7654	106.403	44.1066	45.4494	17.5598	37.8487	42.7872	104.673	77.1366	61.7373	53.9962	91.4757	68.5047	27.6682	38.5654	107.523	34.7434	17.5993	43.8616	49.2034	24.5617	94.0381	35.9456	86.9773	99.2624	30.7083	51.3604	30.7357	46.9864	47.8605	32.9833	47.3805	39.3279	34.3548	49.1926	33.7922	151.707	52.0303	40.9313	99.8333	31.2139	44.0503
ALG11	0.658785	0.610532	1.27129	0.412422	1.35092	1.1217	1.11178	0.789205	2.43115	0.987676	1.03476	0.404878	1.68186	1.39658	1.08301	0.88727	1.88922	1.21267	0.860182	0.94812	0.792351	0.579047	1.15571	0.3581	0.275762	0.683283	0.689412	0.930095	1.36886	0.812687	1.34443	0.653626	0.909828	0.643268	1.49731	1.11207	0.326627	1.31994	0.925679	1.53618	0.741762	0.989057	0.907565	0.733078	0.673071	0.479192	0.814678	0.861015	0.924651
NAPA-AS1	0.619347	0.471891	0.645267	0.409383	0.980564	0.659358	0.704319	1.27478	1.24545	0.506803	1.15045	1.55193	0.937675	0.947223	0.274612	0.380491	0.724065	0.421656	0.519651	0.162105	0.647684	0.596853	1.08001	0.796464	0.85991	0.984544	0.524499	0.625728	0.522065	1.00733	0.967593	0.352823	0.581547	0.821797	0.761511	0.488089	0.660538	0.77039	1.00716	0.942297	1.25743	0.6607	1.42206	0.573301	0.618008	1.11379	0.724601	0.578829	0.676656
ACOT4	0.463522	0.378392	1.49097	1.27888	0.772111	0.374506	1.14691	0.506577	2.69485	0.402282	0.397284	2.4563	0.648687	0.289826	0.807405	1.55011	1.36764	0.328018	1.29815	0.744056	1.0764	0.539368	0.203769	0.569098	0.667287	1.13593	0.981344	1.48294	1.38432	0.559207	0.711814	1.8523	0.584182	2.70909	1.23384	0.331168	0.514309	1.16754	2.80827	2.33806	1.58561	2.2684	1.23678	2.89189	0.663951	0.687004	0.658847	1.23926	2.10322
FRMPD4-AS1	0	0	0	0	0.117414	0	0	0	0	0	0	0	0	0	0	0.0407838	0	0	0	0	0	0	0	0	0	0	0	0	0	0	0	0	0	0	0	0	0	0	0	0	0.06739	0	0	0	0	0	0	0	0
RNU6-567P	0	0.174019	0.300574	0	0	0.162101	0	0	0	0	0	0	0	0	0	0	0	0	0	0	0	0	0	0	0	0	0	0.123066	0	0	0	0	0	0	0	0	0	0.136366	0	0	2.15396	0	0	0	0.212414	0	0	0	0
RNA5SP471	0	0	1.51705	0	0	0	0	0	0	0	0	0	0	0.111348	0	0	0	0	0	0	0	0	0	0	0	0	0	0.745364	0	0	0	0	0	0	0	0	0	0	0	0	2.35547	0	0	0	0	0	0	0.310274	0
AC104078.1	0	0.782354	0.15315	0.00904961	0.00937335	0	0	0	0	0	0	0.017243	0.078034	0.0462859	0.0291381	0.0325585	0.0113819	0.0133554	0.021207	0	0	0	0.0149799	0.0418366	0	0.0300623	0.0299208	0.118033	0.00629483	0.0298978	0.0282572	0.0353178	0.0203426	0	0.00833002	0.019919	0.0101576	0.00817433	0.0425037	0.00943244	0.688624	0.0296216	0.266958	0	0.0254659	0.0389605	0.0137294	0	0.0222054
RNU6-37P	3.2889	0.696076	2.70517	1.05677	2.971	2.43151	0.767206	0.599066	1.04979	0.724921	1.93236	2.44503	0.976337	0.661845	3.88872	0.869039	1.13926	1.00259	4.12744	1.68206	0.554739	11.2356	1.74928	1.67503	6.50584	3.51055	3.99317	2.09213	2.52028	0.997525	3.14262	3.29941	0.45248	7.27329	3.61305	1.10765	3.72793	1.09093	1.11423	3.46179	5.20541	2.14134	3.48532	1.76999	1.16828	1.40822	3.20653	0.922123	2.96349
RNU6-560P	0	0	0	0	0	0	0	0	0	0	0	0	0	0	0	0	0	0	0	0	0	0	0	0.138293	0	0	0	0	0	0	0	0	0	0	0	0	0	0	0	0	0.533505	0	0	0	0.105224	0.107322	0	0	0
RN7SL713P	0	0	0	0	0	0	0	0	0	0	0	0	0	0	0	0	0	0	0.0835642	0	0	0	0	0.0494558	0	0	0	0	0	0	0.0556723	0	0.0801579	0.0572658	0	0	0	0	0	0	0.381579	0	0	0	0	0.0383799	0	0	0
FEV	0.505704	0.00908738	0.525822	0.0157673	0.326626	0.0846499	0.170272	1.00107	0.0426384	0.0331238	0.364825	0.00751066	0.016995	0.0115206	0	0.00567272	0.00991544	0	0.0307911	0	0.00482814	7.66254	0.00652491	0	0	0.0196417	0	0	0.0109676	0	0.0492329	0.104609	0.0236288	0.0844034	29.1359	0.0751945	0.00884885	0.0213634	0.0211585	0.468376	0.206216	0.0774152	0.0202228	0.036972	0.0166386	0	0.0119605	0.0160513	0
SHQ1P1	0	0.0120596	0.02083	0	0.0108364	0	0.0132919	0.027677	0	0.018839	0.0515052	0	0.0150357	0	0	0.0075281	0	0.0385999	0	0	0.00640729	0	0.00865902	0.00967336	0	0	0	0.0255857	0	0	0.0108893	0	0.0156786	0	0.0192605	0	0	0	0	0.0218095	0.0248784	0.0114151	0.0402557	0.0163549	0	0	0	0	0.00855715
TTTY9B	0	0	0	0.00983175	0	0	0	0	0	0	0.00968035	0	0	0.0143675	0	0	0	0	0	0	0	0.0109212	0	0	0	0.00816513	0	0	0	0	0	0	0	0	0	0.00721352	0.0110355	0	0	0	0.0233794	0	0	0	0	0	0	0	0
TLCD4-RWDD3	0.348942	0.151923	0.369012	0.164748	0.656971	0.521847	0.408153	0.326874	0.216394	0.346103	0.632624	0.149106	0.236768	0.120376	0.495096	0.160037	0.165766	0.10941	0.257383	0.129572	0.257285	0.201304	0.211349	0.342736	0.200935	0.321529	0.332272	0.409615	0.292223	0.156483	0.317227	0.096444	0.277753	0.670252	0.470109	0.302188	0.166427	0.922645	0.149229	0.781315	0.225264	0.206717	0.380346	0.231787	0.266574	0.118212	0.18121	0.234802	0.417725
AC010185.1	0	0	0	0	0.110075	0.0760735	0.045006	0	0	0.297679	0	0	0.0254552	0	0.11406	0.0764697	0.0222771	0.104558	0.0276715	0	0.0216948	0	0.0293191	0.0327537	0.0288036	0.205937	0	0.0577548	0	0	0.0737414	0	0	0.037926	0.130431	0	0	0	3.61282	0.147692	0.0421188	0	0.0908696	0	0.672877	0.0762548	0	0	0.0289742
EPO	0.0293996	1.092	0.0967262	0.0485821	0.10064	0.0391235	0.0308613	0	0.0187682	0.0437405	0.0358755	0.0578546	0.122185	0.372723	0.026071	3.93273	0.0152757	0.62735	2.14414	2.31643	0.0223147	0.040474	0.0100523	0.0449193	1.58996	2.09803	0.0321255	1.37621	0.0337933	0.180567	0.0632069	0.0284401	0.00910063	0.0130032	0.0670786	0.0178223	0.10906	0.186504	0.717131	0.240527	1.35743	0.0132518	0.155776	0.0284796	0.17089	0.601324	0.294822	1.731	0.0596041
SACS-AS1	0.0175029	0	0.100774	0.00723078	0.0599156	0.15528	0.00918655	0.0286929	0	0.0824622	0.0284777	0.00688869	0	0.0052833	0	0	0.00454716	0.0800335	0.00564825	0.00473908	0	0	0.0179537	0.00668562	0	0.00600506	0	0.0530496	0	0.0179166	0.015052	0	0.00541801	0.0309656	0.0532465	0.0159156	0.0162321	0.0326571	0.0291095	0.04522	0.490041	0	0	0	0.0254345	0.0103767	0.0219401	0.0147221	0
AL357140.3	0	0.0286903	0.64422	0.0497798	0.0515607	0	0	0.0329225	0.0384618	0.0298792	0.0980266	0.142274	0.0715412	0.0727451	0.133569	0.107458	0	0.0550986	0.0972125	0.0652518	0.0457297	0.276479	0.0206002	0.0460267	0.0809518	0.0413415	0.13167	0.426086	0.0692528	0.185019	0.0259061	0.0194275	0.05595	0.0532951	0.137465	0.10957	0	0.494616	0.133602	0	1.06536	0	0	0	0.0175103	0.0892969	0	0.118245	0.122147
RN7SKP59	0	0	0.0512125	0	0	0	0	0	0	0	0	0.0490106	0	0	0	0	0	0	0	0	0.0315059	0	0	0	0	0.0427239	0	0	0	0	0	0	0	0	0	0.0377446	0	0	0	0	0.244664	0	0	0	0	0	0	0	0
Y_RNA	0.86892	0.827557	4.82422	0.717936	0.929524	1.54176	1.82425	0.94963	0.832057	0.646388	1.59048	1.02596	1.28973	1.31143	0.963177	0.387446	0.902966	0.529762	2.52364	1.05871	1.53889	2.59184	2.22826	2.15737	0.72969	1.34153	1.06817	3.21887	0.998779	1.33419	1.12087	0.840563	0.537949	1.72943	1.65212	3.16048	0.402918	3.40461	0.963418	1.49661	2.34742	0.587495	3.22284	2.10433	1.13642	1.28786	0.544601	2.80166	0.880816
GPRC5A	3.53025	10.5433	136.423	16.2091	8.74634	10.4377	47.2485	3.87841	137.224	7.97263	2.56663	0.470432	13.621	0.517426	50.4114	74.6775	138.139	6.92159	6.10128	4.4782	1.23192	26.1562	270.731	18.144	0.406171	4.2948	69.0503	2.0423	111.344	15.114	42.7099	84.8844	1.88441	78.3979	3.72608	176.45	14.591	2.78857	29.3345	23.7352	16.323	351.382	21.2068	90.4237	15.6809	5.46165	7.47262	5.50229	105.092
AL109936.1	0.212508	0.890523	0.699162	0.772562	0.145491	0.075412	0.0892294	0.139348	0.189926	0.147545	0.103727	0.970197	0.126169	0.179609	0.150758	0.176878	0.97167	0.699632	0.301739	0.368247	0.0860248	0.15603	0.377835	0.227282	0.171319	0.379128	0.278654	0.314889	0.464107	0.0870124	0.292401	0.356326	0.342065	0.977502	0.840427	0.438002	0.67007	0.1586	0.212057	0.0732039	1.16907	0.919558	1.03591	0.411716	0.345866	0.176381	0.266381	0.0476653	0.315945
AC022916.4	0	0	0.507812	0.0340075	0	0	0	0	0	0	0	0	0	0.0248482	0	0	0	0	0	0	0.0624812	0	0	0	0	0.0282427	0	0.0277223	0	0.0280882	0	0	0	0	0	0	0	0	0	0	0.566076	0	0	0	0	0	0	0	0
CEP41	0.536765	0.248939	0.693598	0.309805	0.616477	0.484483	0.782302	0.375779	0.498599	0.638106	0.75689	1.51615	1.66179	1.65594	0.328366	0.73629	1.07194	1.42664	1.61267	1.66735	2.38779	0.978138	0.136185	1.12321	2.19499	1.06438	0.616286	1.56454	0.847683	1.27091	0.624836	0.521756	1.03065	1.2703	1.92756	0.577217	0.852745	2.04713	0.986725	0.629742	2.35071	1.05615	1.29262	0.667168	0.756947	1.07735	1.01219	1.33919	4.69988
AC010511.1	0	0	0.0837538	0	0	0	0	0	0	0	0	0	0	0	0	0	0	0	0	0	0	0	0	0	0	0	0	0	0	0	0	0	0	0	0	0.0205761	0	0	0	0	0.633537	0	0	0	0	0	0	0	0
AC152007.1	0	0	0	0	0	0.232296	0	0	0	0	0	0	0	0	0	0	0	0	0	0	0	0	0	0	0	0	0	0	0	0	0	0	0.054035	0	0	0	0	0	0	0	0	0	0	0	0	0	0	0	0
FRMD7	0	0	0.0338643	0	0	0	0	0	0.048812	0	0.0143545	0.00462976	0.00349205	0.0142032	0.00521576	0	0	0.00717187	0.045553	0.0477758	0.0595238	0	0	0	0	0.0242153	0	0.0198076	0	0.00802761	0.0101161	0.00379315	0.0655443	0	0.0223663	0.0142621	0.00545466	0.193144	0.00652133	0.0354568	0.288901	0	0.0436305	0.0151937	0.0205129	0.00348698	0.00368638	0.00989442	0
ENHO	0.740831	0.0688356	0.713378	0.0895761	1.00512	0.192363	0.531088	1.02686	0.18456	0.134415	0.455683	0.213346	0.300381	0.370886	0.14421	0.0322275	0.159605	0.550816	0.373181	0.039139	0.0182862	0.265338	0	0.0414113	2.23358	0.0743917	0.0394888	0.243403	0.0311542	0.419246	0.326316	0.0815704	0.0783058	1.95	0.604658	0.0219072	0.201087	0.52593	0.140239	1.64946	0.603521	0.0488674	0.134037	0.175036	0.241567	0.385644	0.48697	0.0506609	0.0488438
OR6L2P	0.570669	0.120779	0.504152	0	1.2119	0.300018	0.377175	0.947064	0.269856	0.220121	1.58188	0.183008	1.50585	0.127599	0.0937146	0.0251317	0.131784	0.141747	0.272826	0.0457821	0.213899	0.329772	0.144535	0	0.113595	0.246552	0.0461912	0.185065	0.595218	0.43271	0.472583	0.0681538	0.314046	0.149572	0.75551	0.256255	0.235217	0.126194	0.0703035	0.182021	0.394505	0.304862	0.156787	0.491388	0.184284	0.112775	0	0.142223	0.0142835
AC027369.3	0	0.0100459	0.0130138	0	0	0	0	0	0	0	0	0	0	0.0063679	0	0	0	0	0.00340388	0	0.00266869	0	0	0	0.0106294	0	0	0	0	0	0	0	0	0.0046653	0	0	0	0	0	0	0.0103621	0	0	0	0	0	0	0	0
U3	0.0935441	0	0.384706	0	0.400274	0	0.294585	0	0.298585	0.0463915	0.456597	0	0.333231	0.16942	0	0	0.0972092	0.0570318	0.120748	0	0.189337	0.257562	0.191907	0	0.125688	0.128376	0.0511087	0.378032	0.053762	0.0638368	0	0.120655	0	0	0.426864	0.0567072	0.260258	0.418885	0	1.04727	0.82706	0	0	0.181234	0.0543739	0.0554581	0	0	0
MAFB	3.40538	27.0383	3.85786	27.851	12.0024	7.85192	2.9275	3.17383	0.783502	25.2126	5.74692	43.2652	23.5367	44.8183	16.5503	62.6937	7.58659	28.761	33.9609	19.6141	14.6891	7.25566	4.89783	46.7834	41.8072	52.0085	31.0315	74.3243	2.73869	55.3769	10.847	14.7637	17.2907	6.83004	6.40252	4.80639	47.8692	36.2823	33.5919	4.11866	26.5535	2.70113	57.3065	4.94916	60.8366	23.5265	70.8017	25.8163	6.31213
AC092142.1	1.02499	0.126544	1.56124	0.125465	0.90967	0.185235	0.75715	0.497864	0.654336	0.00941341	0.895611	1.64352	0.86775	0.687547	1.06043	0.0451394	0.502987	0.937371	0.673787	0.267247	3.32323	1.79435	0.155762	0.101505	0.229534	0.45586	0.217783	0.166199	0.316361	0.531085	2.59541	0.208101	0.293783	1.10818	0.274284	0.333692	2.2004	0.736642	0.263069	0	0.466169	0.376453	0.321837	0.20839	2.55969	0.551404	2.23657	0.276736	1.00054
AC104819.3	0.325845	0.310334	0.595582	0.927334	0.743619	0.353319	0.722097	0.276975	0.693381	0.0538656	0.500707	0.341985	0.816828	1.071	0.70633	0.925566	0.20693	0.397322	0.163569	0.313692	0.861044	0.0332287	0.346617	0.470197	0.267553	0.223588	0.276934	0.146312	0.187271	0.518851	0.498164	0.256839	0.24656	0.224185	0.302889	0.241426	0.335765	0.594455	0.722564	1.68369	1.81392	0.195832	0.0767343	0.397484	0.484029	0.901502	1.0892	0.243623	0.0978685
SERINC1	47.8391	30.2835	53.9424	23.4296	60.3921	78.9278	53.5018	41.7798	68.4398	115.596	55.5426	27.1533	27.8996	19.9562	63.4186	56.0717	58.8453	48.9325	60.5206	62.9692	35.7208	53.4071	57.8636	34.3277	43.8456	42.4184	57.1508	56.6728	65.906	27.662	43.134	24.606	54.9592	36.8103	54.471	33.8402	22.9228	56.067	30.1176	108.691	41.0878	20.3554	63.6342	25.425	37.4325	24.5153	28.7452	46.7213	124.289
SLCO3A1	0.928322	7.49933	1.84924	3.56799	1.72368	2.30896	1.07889	0.677121	0.480186	4.65214	2.07007	12.8269	17.6863	17.2384	2.39248	6.94447	3.6919	19.2635	18.1362	6.91669	3.22422	1.03838	1.62532	11.7396	9.2296	3.52054	8.73558	2.78575	0.749084	15.6242	5.48495	4.84694	26.2128	13.3203	4.49303	6.87367	6.77017	8.58768	4.00914	2.29132	3.15726	3.68936	7.45287	4.34113	5.30568	21.4481	12.9328	8.72975	0.987242
AL354950.1	0	0	0	0	0	0.0610731	0.0722632	0.0752348	0.0219733	0.0853505	0.168009	0.0541878	0.102179	0.0623393	0.0305232	0	0	0	0.133291	0	0.17417	0	0	0	0.369984	0.0236185	0.0752234	0.347749	0	0	0.118402	0.022198	0.0852383	0.0304477	0	0.271256	0.0638426	0.308264	0	0.0296424	0.135255	0.0310297	0.218855	0	0	0	0.0215731	0.0579033	0
NPHP4	0.457327	0.753739	1.05519	0.755722	0.767509	0.737683	0.921163	0.446255	1.75833	1.1318	0.920442	0.924506	1.12135	1.39211	1.21138	1.71963	4.73625	2.0975	1.38381	2.09057	1.82875	1.56445	2.0531	0.89952	1.22895	1.4315	0.894809	3.22727	2.73077	1.36996	0.988326	0.817773	2.55094	3.49379	2.80849	1.83983	0.889559	3.02639	1.58457	4.16223	1.83645	1.24754	1.23992	1.24083	1.20313	1.65406	0.912942	2.31716	2.3069
BANF1P3	1.42323	2.71096	2.95737	1.73295	0.833366	0.863916	0.786313	1.30983	1.86496	1.18876	1.46251	5.07082	1.64552	1.40188	1.19567	2.67204	4.74835	5.84565	3.62592	4.25918	1.93309	4.12494	2.66366	6.4664	3.72394	7.40155	8.96283	1.81629	1.76508	4.19171	3.47856	1.49755	1.53037	4.307	3.87394	3.08783	5.69642	2.51572	2.24244	4.83819	11.9211	5.67237	2.61955	2.51552	3.70097	2.84217	4.3662	4.70444	2.93605
OR10Q2P	0	0	0.342143	0	0	0	0	0.0227305	0	0	0	0	0.0123485	0.0502251	0	0	0	0	0	0	0	0	0	0	0	0	0.0113635	0.0280172	0	0.0141935	0	0	0	0	0	0	0	0	0	0	0.715123	0	0	0	0	0	0	0	0
AC007861.2	0	0	0.168974	0	0	0	0	0	0	0	0	0	0	0	0	0	0.0177905	0	0.0220984	0	0	0	0	0	0	0	0	0.0922459	0	0	0	0	0	0.0302877	0	0	0.0317536	0	0	0	0.16818	0	0	0	0	0	0	0	0
AC106895.2	0	0	0.0564802	0	0	0.0522171	0	0.0107209	0	0.0194597	0	0	0.110659	0.0473774	0	0	0.010194	0.0119615	0.0696438	0	0	0	0	0.00749406	0.00659028	0	0.133991	0.0660717	0	0.0334719	0	0	0.00607318	0	0.0149213	0	0.00909749	0.0658909	0	0	0.414383	0	0	0.00633515	0.0342122	0	0	0.0440061	0
AC004079.3	0	0	0	0	0	0	0	0	0	0	0	0	0	0	0	0	0	0	0	0	0	0	0	0	0	0	0	0	0	0	0	0	0	0	0	0	0	0	0	0	0	0	0	0	0	0	0	0	0
SNORD96A	0	0	0	0	0	0	0	0	0	0	0	0	0	0	0	0	0	0	0	0	0	0	0	0	0	0	0	0	0	0	0	0	0	0	0	0	0	0	0	0	0	0	0	0	0	0	0	0	0
ABHD1	0.0886749	0.0482593	0.215336	0.0348889	0.130093	0.0936543	0.115247	0.0876818	0.196782	0.0921417	0.147712	0.282526	0.147915	0.214135	0.131059	0.0175732	0.129448	0.157041	0.0654075	0.0754589	0.0320503	0.298412	0.0317635	0.0516135	0.235455	0.118796	0.179951	0.273032	0.089793	0.305452	0.0798892	0.133437	0.0679697	0.668612	0.279398	0.227821	0.0979012	0.431748	0.304319	0.472742	0.593193	0.0418733	0.0939705	0.0490858	0.0834517	0.310421	0.0714568	0.0236782	0.125559
RNU6-116P	0.179364	0	0	0	0	0	0	0.392049	0	0	0	0	0	0	0	0.106637	0	0	0	0	0	0	0	0	0	0.369229	0.0979975	0.120808	0	0	0	0	0.111044	0.158663	0	0	0	0.133864	0	0	1.93824	0	0	0	0	0	0	0	0
AC004156.1	0.0207765	0.0494687	0.24779	0.0686655	0.0266707	0.0368645	0.0109048	0.0454127	0.0397902	0.0360631	0.025353	0.0899483	0.0308384	0.0376288	0.0368484	0.00617609	0.0701694	0.10767	0.0871607	0.0168764	0.0367959	0.0190685	0.0213117	0.0396803	0.1326	0.0498975	0.0397301	0.181918	0.125378	0.0921597	0	0.0602954	0.0257255	0.156218	0.0316027	0.0314873	0.0770725	0.0620241	0.161252	0.152087	0.438823	0.0187299	0.0770605	0.0268352	0.0905751	0.0369524	0	0.029126	0.0702032
PHGR1	44.2124	1.12789	187.722	0.446326	50.87	9.75067	18.1891	11.2851	113.972	0.0927336	10.6652	0	0.037006	0.0376288	166.702	0	16.085	0.202672	0.362052	0.663804	0.50463	270.334	128.424	0	0.0418738	0.142564	0.0227029	0.0419812	15.523	0.0283568	3.01956	123.096	0	73.6063	99.517	58.2892	0.0578044	0.015506	0.345541	0.590454	0.428618	44.8207	0.968761	0.603792	0.156997	0	0.390654	0	0.393138
TET1	0.298902	0.148351	0.483045	0.114786	0.443145	0.44445	0.366793	0.174835	0.317128	0.373719	0.482898	0.301557	1.38721	0.804397	0.0895979	0.574412	0.806063	0.68402	0.78524	0.608691	2.8737	0.0598889	0.125231	0.551565	0.497773	0.420312	0.328916	0.815209	0.166947	0.336133	0.296871	0.128962	0.354462	1.62739	0.390618	0.334321	0.310387	1.20808	1.49951	2.95661	1.64187	0.0740062	0.597814	0.130501	0.416	0.935944	2.01059	0.657451	0.594608
AC026748.1	0.0661513	0.011455	0.0692495	0	0.123517	0.0746929	0.00631275	0.105157	0.0345517	0.00894723	0.0880611	0.0568047	0.0321341	0.0435665	0.0746603	0.0679312	0.0156234	0.146658	0.0970331	0.022796	0.0182581	0.0165581	0.0205622	0.0275651	0.0606018	0.0412652	0.0164284	0.0769591	0.0518437	0.0410394	0.0620598	0.02327	0.0111693	0.015959	0.251553	0.0218735	0.0446172	0.0583468	0.0466744	0.119117	0.124063	0.0542137	0.229424	0.0970928	0.0279647	0.00713057	0	0.0236054	0
AC004898.1	0	0.364622	0.587807	0.0421764	0.327639	0.249076	0.267921	0.0836815	0.27699	0.202524	0.207635	0.120543	0.606139	0.323578	0.113167	0.106219	0.1724	0.217853	0.345929	0.290247	0.348704	1.19467	0.279259	0.136488	0.120027	0.262702	0.167338	0.70482	0.161356	0.313517	0.373135	0.427963	0.34763	0.270928	0.834688	0.386808	0.165691	0.495262	0.127345	0.131882	1.52947	0.138054	0.216379	0.0988978	0.163193	0.257236	0.0959806	0.200369	0.258725
ABHD10	9.15084	3.19887	5.97771	2.56126	9.4817	5.60361	9.80962	8.77017	13.902	5.15441	8.95008	10.9625	25.6012	22.3321	7.91967	9.01092	6.90675	9.67461	7.38463	7.42955	12.2572	12.5919	12.8163	7.16872	4.03902	8.12201	10.6499	7.41005	7.12262	7.86116	10.6466	4.64522	12.2681	9.61747	9.78968	6.97142	6.42788	4.64155	6.05604	9.9316	8.4174	9.4396	8.4423	7.1802	9.551	11.3375	8.66792	5.75187	13.221
AC010285.1	0.377957	0	0.141307	0.113558	0.382265	0.182897	0.324613	0.187756	0.0219347	0.0511203	0.167713	0	0.1224	0.103716	0.0609392	0.102139	0.0714121	0.314226	0.243937	0.0558196	0.139091	0.157676	0.187972	0.026249	0.184667	0.165039	0	0.393423	0.296211	0.0468959	0.0590968	0.110795	0.0638164	0	0.104528	0.104146	0	0.153861	0.076193	0.0591807	0.472559	0	0.0364117	0.0221897	0.0199721	0.101852	0.0646056	0.0963359	0
GORASP1	4.93455	5.01217	8.14061	5.16418	6.27964	6.49597	6.6758	4.58004	10.0669	7.55858	6.06091	3.83503	2.90189	2.8413	5.95827	3.83297	7.2112	3.14377	3.921	4.18509	4.29175	4.36254	8.18713	3.52382	3.49776	5.40815	4.83375	6.38198	8.21885	3.58073	6.56558	7.28573	3.60639	8.02237	6.46957	5.31778	4.62557	3.03439	4.7938	6.12814	3.88667	4.5837	5.63659	10.6844	4.19071	3.14039	3.935	3.73962	5.75501
RN7SL72P	0	0	0.298898	0	0	0	0	0	0	0	0	0	0	0.131631	0	0	0	0	0	0.0393573	0	0	0	0	0	0	0	0.0979041	0	0	0	0	0	0	0	0	0.0674026	0	0	0	0.856781	0.0655199	0	0	0	0	0	0.0407547	0
AC109992.1	0	0	0	0	0	0	0	0	0	0	0	0	0	0	0	0	0	0	0	0	0	0	0	0	0	0	0	0	0	0	0	0	0	0	0	0	0	0	0	0	0	0	0	0	0	0	0	0	0
RPL3P8	0	0.109438	0.0540075	0.0949412	0	0.0436896	0.0172315	0.0358802	0	0.0325636	0.0133542	0.0646068	0.0487303	0.00991007	0.0436705	0.00975936	0.0341171	0.0500405	0.0423785	0.00888926	0.024919	0.0150659	0.0224509	0.0250809	0.0330842	0.0788473	0.0179374	0.110563	0.00943431	0.0224045	0.0423502	0	0.0101628	0.0435624	0.0249691	0.0199023	0.0304472	0.0367536	0.0273009	0.0141368	0.225765	0.0591935	0.0173957	0.0106011	0.00954169	0.0291958	0.0308653	0	0.055467
AC005253.1	0.371278	0.400131	0.811671	0.363273	0.811069	0.684776	0.717938	0.363052	0.636206	0.528158	0.627926	0.499903	0.249438	0.654734	0.459206	0.557644	0.324905	0.685038	0.731489	0.449727	0.761369	0.762217	0.70155	1.33607	0.630137	0.683839	0.405703	1.11873	0.746838	0.933466	0.520944	0.453677	0.459716	0.725996	1.16664	0.80552	0.480239	1.15213	1.06705	0.883495	1.19979	0.422785	0.610883	0.69408	0.999546	0.753021	0.416412	0.619101	0.501814
AC099811.2	0	0	0.0134118	0.0134725	0	0	0.0171166	0	0	0	0	0	0.00968103	0.0196879	0.0144597	0.00969424	0	0.0198827	0	0	0.00825092	0	0	0.0124568	0	0	0	0	0	0.0111275	0.0140226	0	0.0201899	0.0144239	0	0	0	0	0	0.0140425	0	0.0293993	0	0.0105304	0	0	0.0102198	0	0
AL391807.1	0.00663186	0.0252646	0.147279	0.0054795	0.249723	0.441268	0.0417695	0.050735	0	0.6545	0.0809268	0.0156608	0.062999	0.0120111	0	0.00394281	0.00344585	0.0202165	0.0128408	0.0107739	0.0234905	0.00608666	0.00453512	0.0101327	0.0178215	0.0364052	0.0144935	0.196539	0	0.0316802	0.0798448	0	0.0164231	0.00586644	0.398459	0	0.0184511	0.178183	0.0147062	0.536862	0.873007	0	0.0491953	0.00856578	0.0154195	0.0314538	0	0.0148752	0.0134453
TIMP3	2.07272	1.65044	0.419224	0.582553	6.24112	12.2465	5.65346	1.69429	0.385028	23.3454	3.00612	1.62486	2.80165	1.04362	0.15066	2.8282	1.5978	10.5472	1.43644	7.35325	6.88824	0.15203	1.44064	0.655443	0.673414	4.69521	2.51553	6.11345	0.390572	0.373909	2.42534	0.506748	1.88539	0.161558	2.38073	4.66296	1.18564	1.57228	7.07808	7.75821	6.20038	0.45565	10.0058	0.540368	0.728313	0.961908	3.19449	2.37933	0.350183
TMEM263	9.56213	2.03852	8.9105	1.42631	14.5628	12.8303	15.0305	10.5848	7.73771	16.1339	10.8879	5.88397	4.78374	5.34448	5.51241	11.365	9.9304	6.44231	8.77292	14.1731	16.1983	10.2362	10.8768	5.7669	7.60298	10.2331	9.04631	15.1787	7.62124	3.39144	14.4258	3.86081	4.81057	9.37619	14.5448	8.12823	5.16788	10.1508	11.2408	18.6908	13.0431	3.29357	9.5205	10.2718	5.10529	5.27515	4.17617	9.65932	6.9331
DUSP7	2.09422	48.6897	4.19386	21.7593	2.79647	2.37692	3.07042	1.9634	3.6373	4.78611	2.79348	12.4739	8.44055	24.9683	13.9054	47.2159	10.7951	18.2805	8.28851	36.1364	8.13077	4.36197	6.19477	14.777	11.9507	23.168	38.4867	18.4605	6.82372	22.1696	4.72718	28.4337	18.0079	8.69919	3.28289	5.33415	31.6816	8.01636	25.0927	3.18077	21.8484	12.7662	4.84576	5.38525	19.9255	21.7306	22.9558	26.7476	8.58281
HES5	0.0299398	4.63362	0.12313	0.766861	0.179357	0.0132808	0.0942853	0.0981624	1.35703	0.0222722	0.0608913	0.294589	0.302188	0.948931	1.10183	0.0712	0.0622258	0.0273805	0.222219	0.0972782	0.409046	0.838095	0.71659	0.354522	1.48843	0.606051	0.253548	0.0604966	0.0774321	1.38935	0.167358	0.936462	0.0926787	1.77445	0.204934	0.0635242	2.01305	0.0558621	0.514536	0.116028	0.52942	0.148448	0.317278	0.0193353	0.435075	0.257375	2.00785	0.243436	0.424896
LINC01208	0	0	0.216471	0.0155323	0.0321758	0	0	0	0	0	0	0.0295949	0.122772	0.0226979	0	0	0.00976766	0.0343836	0	0.0101799	0.0285371	0.189787	0	0.0143612	0.0252585	0.0257987	0.0308127	0.0886314	0	0.0128287	0	0.0121235	0	0.0166291	0.314538	0	0.0523018	0.02806	0	0.161893	0.978776	0.016947	0	0	0.0218541	0.0334348	0.0471289	0	0
CCDC88B	1.02787	5.84907	1.95339	1.68303	1.68499	0.737012	0.926246	0.82584	0.801495	0.728554	0.788463	2.62862	1.03104	0.655953	1.03428	1.0757	1.66319	0.818394	2.10833	0.715466	1.00342	1.1006	2.39435	1.31232	1.75473	3.34457	1.2219	3.93099	0.936018	1.38047	4.19771	2.22475	2.2534	0.301005	14.1123	0.798087	1.97396	0.926507	3.09633	5.64059	3.91454	4.58868	8.73644	1.99445	1.99838	1.86431	1.7297	1.34357	0.569343
HSPD1P4	0.229738	0.393843	0.935365	0.123382	0.108135	0.438205	0.409973	0.213416	0.249324	0.341803	0.392481	0.37976	0.381917	0.353671	0.356523	0.471219	1.24741	1.09252	0.585686	0.559836	0.464999	0.400618	0.699112	0.210609	0.463023	0.323165	0.401663	0.572526	0.343294	0.572243	0.750758	0.14816	0.519143	0.701119	0.262087	2.79931	0.468729	1.00304	0.184674	0.484729	2.1102	0.590257	0.523435	0.252222	0.48074	0.231542	0.83514	0.289857	0.426953
ATL1	0.860949	1.83638	0.844607	1.07073	1.40836	1.84984	1.45448	0.857608	1.88644	3.62481	1.036	0.557687	1.52549	1.451	0.815166	0.399887	0.510248	1.03614	1.74224	1.84303	1.04601	0.395086	1.05791	0.818721	0.629609	1.36307	1.04367	1.56145	0.164936	0.379448	0.910064	1.08155	1.25203	1.53506	1.7154	0.307168	0.877455	1.29179	1.98622	1.43654	1.24223	0.598275	1.16421	0.425692	1.19115	0.741701	0.559278	1.04098	3.31821
UBE2T	1.57874	3.93381	8.75758	2.77568	1.27253	0.879453	9.17261	0.46144	9.2581	1.32919	3.79326	50.8065	23.9454	16.8344	26.0302	17.8771	12.6765	26.4919	23.2459	16.1739	35.5771	15.2309	27.8689	29.1561	56.5335	20.2804	18.4849	14.1202	22.1877	27.6234	14.6502	8.63057	18.4115	37.7388	15.8883	33.352	17.1268	33.0459	13.688	29.0891	22.7408	34.1906	6.82827	17.1903	12.5593	33.8362	32.6531	13.6806	22.9136
UBE2W	2.86916	2.64245	3.79993	1.76996	3.31868	4.53177	3.45884	2.54802	3.17994	5.83029	3.22645	3.26918	3.6636	3.38376	7.9095	5.12503	3.46882	3.97453	7.74304	4.58076	4.35002	5.61992	5.94054	4.26381	2.6948	4.72856	3.60053	4.79064	2.84553	5.59949	3.21649	3.44686	6.20239	3.70999	2.6254	3.31825	2.18014	4.11571	3.65932	14.3308	8.86357	2.27436	3.37099	3.34747	4.38939	3.01053	3.7165	6.26424	3.67297
KLK4	0	0.038491	0.407212	0.0250443	0.00864674	0.0358548	0	0	0	0.0100215	0.00821954	0.222688	0.203957	0.0609969	0.107517	0.0180208	0	0.135521	0.208673	0.229798	0.240291	0.278193	0	0.0154374	0.15612	0.984482	0.0165608	0.190546	0.0580686	0.0275801	0.0347556	0.039096	0.0688074	4.09342	0.292003	0.330748	0.103072	0.0377033	0.100823	0.0261037	0.803979	0.0182169	0.0214142	0.00652504	0.123332	0.419303	0.455945	0.118979	0.00682803
AC097488.1	0	0	0	0	0.0442631	0	0.0271465	0	0.0660363	0.0128252	0.0420762	0	0.0153539	0	0	0	0.0806219	0	0.0166907	0	0	0	0	0	0	0.0354902	0	0.0174181	0.0297256	0.017648	0	0.0166778	0	0.045752	0.0590043	0.094062	0	0	0	0	0.330265	0.13988	0	0	0.0450958	0.0153317	0	0	0
LTB4R	0.542954	59.7426	0.45379	14.1421	0.940558	0.699229	0.937658	0.612527	0.816217	1.04884	1.4569	19.1359	7.2193	14.5018	20.661	8.53337	1.40602	17.3576	6.47442	5.50577	4.59968	2.03346	1.29354	11.1022	27.9309	13.878	7.7296	14.1295	3.82008	46.4083	2.42123	21.6504	16.3924	4.70605	2.62415	1.78374	23.4712	6.11751	8.68047	2.68862	4.67572	2.28946	3.1553	1.67686	15.271	14.3684	22.3171	9.65433	0.816703
AL603908.1	0	0	0	0	0	0	0	0	0	0	0	0	0	0	0	0	0	0	0	0	0	0	0	0	0	0	0	0	0	0	0	0	0	0	0	0	0	0	0	0	0.764424	0	0	0	0.113076	0	0	0	0
AC011774.1	0	0	0.463867	0	0	0	0	0	0	0	0	0	0.111611	0.113489	0	0.223527	0	0	0	0	0	0	0	0	0	0	0	0.126616	0	0	0	0.363705	0	0	0	0	0	0	0	0.161893	1.84675	0	0	0	0	0	0	0.210827	0
ASPRV1	0.440048	18.6714	1.05629	0.563928	0.561045	0.509906	0.593906	0.363145	0.859958	0.770499	0.431044	0.805872	0.314582	0.460839	0.469864	0.336368	0.704599	0.262813	0.498468	0.131305	0.39535	1.36822	0.577279	0.809558	0.482662	6.17461	0.755621	6.04874	0.485167	1.76503	0.980825	0.324333	0.205715	2.06546	0.573727	1.10515	0.441414	1.16622	0.338546	0.549113	3.07899	0.542428	1.01831	0.817758	3.55489	2.84311	2.52163	0.644587	0.163863
RAB10	27.2342	98.8744	51.3201	161.736	33.2878	27.3523	37.9312	21.8492	60.7578	32.3025	24.6347	62.3033	64.0606	95.7072	155.171	71.2865	78.6315	95.0848	74.26	55.9563	62.5067	44.0161	56.1623	94.9778	56.6361	55.9076	76.5872	46.1627	67.4671	119.085	39.7382	157.489	108.781	79.5841	31.1387	85.6718	120.273	60.9406	53.855	119.356	55.069	67.4997	35.1372	39.3731	166.506	87.1109	131.644	41.5725	65.6355
TRBV7-1	0	0	0.253906	0.0425094	0	0	0	0	0	0	0	0	0	0	0	0	0	0	0.0332058	0.0278608	0	0	0	0	0	0.0706069	0	0.103959	0	0	0	0	0.0318522	0	0	0.031189	0.0477139	0.0383978	0.0285222	0	0.454883	0	0.163565	0.0332262	0	0	0	0	0.0695381
LINC01442	0	0	0.00763205	0	0	0	0	0	0	0	0	0	0	0.00560176	0	0	0	0	0	0	0	0	0	0	0	0	0	0	0	0	0	0	0.00574459	0	0	0	0	0	0	0	0.109385	0	0	0	0	0	0	0	0
AC010624.3	0.0274975	0.0261885	0.203553	0.090878	0.0470645	0.243949	0.0865939	0.120206	0	0.122732	0.156587	0.0865785	0.0816284	0.132803	0.121921	0.0980877	0.0428623	0.0335293	0.106483	0.0744523	0.041742	0.479502	0.0940192	0.0210066	0.0369464	0.0188682	0.0600941	0.129644	0.110624	0.0375299	0.141882	0.124134	0.0851184	0.170267	3.97346	0.100015	0.0765034	0.184698	0.0762198	0.189445	0.297142	0.0743665	0.0582792	0.0710321	0.14385	0.032604	0.0517026	0.123353	0.130078
ADAP2	0.65169	5.81938	3.41769	0.577221	2.11039	0.712292	0.695037	0.672338	0.855355	2.2908	0.589538	4.45675	1.49815	1.89476	2.13132	1.66447	2.8931	2.20275	6.35957	3.63067	1.37181	2.603	2.01078	9.36765	2.49729	4.91894	1.67205	7.76742	1.02175	1.29505	3.57781	3.57407	3.94747	1.7986	2.70419	2.17441	4.0179	1.21009	1.38443	3.47514	3.14981	0.606295	9.02212	3.89553	1.95766	1.43107	4.19561	1.91487	3.34358
RNU6-518P	0	0	0.67003	0	0	0	0.213779	0	0	0.100998	0	0	0	0	0	0	0.105816	0	0	0	0	0.560734	0	0	0.410451	0.279485	0	0.274335	0	0	0	0	0	0.900743	2.3233	0	0	0.151991	0.112901	0	2.8009	0	0	0	0	0	0	0	0
BORCS6	1.84498	2.37903	2.11704	3.41264	2.41712	1.17877	1.84107	2.2072	1.63342	1.41954	1.6924	3.07189	1.7941	1.4301	2.41037	1.99967	1.3768	1.76365	2.30803	2.15854	1.17177	2.33439	2.32085	1.51967	1.86687	3.501	2.19027	2.31145	1.69308	3.18133	2.09592	2.55596	1.96952	2.66634	1.67458	0.819271	2.218	1.31462	2.96321	3.49161	4.78849	2.2245	3.56435	2.65268	2.46701	1.73748	2.15091	1.30705	2.61679
AP005597.3	0	0	0	0	0	0	0	0	0	0	0	0	0	0.0295442	0	0	0	0	0	0	0	0	0	0	0	0	0	0.0164807	0	0	0	0	0	0	0.0186096	0.0148333	0	0	0	0	0.096151	0	0	0	0	0	0	0	0
AC069528.2	0.196391	0.187042	0.864208	0.0892462	0.495808	0.574965	0.484465	0.193169	0.520297	0.589248	0.287581	0.224154	0.18656	0.527603	0.827239	0.0875695	0.117349	0.197563	0.39927	0.12762	0.437253	0.739008	0.698358	0.337572	0.158326	0.59968	0.370185	0.350532	0.237028	0.770627	1.19068	0.202647	0.352598	0.39088	1.28452	0.190486	0.200346	0.351771	0.0653247	0.084565	0.791012	0.725886	1.03019	0.266344	0.365297	0.0873235	0.196943	0.176201	0.358343
TBC1D15	4.40586	2.7001	5.05662	2.09307	6.41436	5.46043	5.05648	5.54749	4.41009	6.80015	5.44789	4.81864	9.57585	14.533	4.44862	5.71774	4.47477	3.99157	6.65342	4.66106	9.74254	5.1211	7.81988	3.80336	9.79933	4.78268	4.60793	6.69529	3.21368	5.41979	7.16296	3.48353	5.83197	6.67428	5.4564	5.29132	4.48048	4.76381	4.49505	10.8876	7.59422	3.41271	7.28048	4.08997	5.58607	5.29874	4.3387	4.21757	5.09732
AL662791.1	0.123348	0.0587383	0.608734	0.152873	0.105561	0.601869	0.0647406	0.404417	1.02367	0.39762	0.301037	0.242734	0.732338	0.819129	0.601606	0.58667	0.769088	0.112804	0.95532	0.534365	0.218454	0	0	0.471157	0.745803	0.465515	0.235874	2.11853	0.212674	0.252528	1.06076	0.159097	0.114547	0.218224	1.17264	0.785135	0.285983	2.89982	1.64115	7.43585	0.969396	0.222396	0	0	1.93585	0.219383	0.115964	1.62543	0.875259
PNISR	8.52353	4.86314	18.8427	3.05684	14.241	13.5455	11.7869	9.78897	8.54141	13.3574	16.4286	7.17508	6.75524	5.51164	13.3881	5.08029	7.694	4.7876	10.2246	3.64754	13.1783	26.0601	9.3353	5.64725	7.84199	13.1339	9.67546	9.88516	10.6233	6.36164	11.9439	5.03758	9.39579	7.05771	18.7006	7.42728	5.78967	24.252	5.30057	41.403	8.50937	4.68429	9.78733	3.54735	8.63864	4.81117	3.11467	6.13506	4.78898
AC093249.4	0.0754854	0.35946	2.0489	0.436583	0.452201	0.133936	0.554669	0.0824968	0.963773	0.0748712	0.307043	1.72313	0.717069	1.13928	0.267756	0.314146	1.49042	0.50624	0.925659	0.327015	0.916712	1.66272	0.206479	0.288333	0.760681	0.725152	0.288695	1.932	0.694132	1.69993	0.584237	0.486813	0.654262	0.600959	1.83711	0.732158	0.42003	2.76049	0.585862	0.455051	2.29881	1.08879	0.47996	0.536237	0.351016	0.313263	0.378487	0.211641	0.510125
MIR6505	0	0	0	0	0.471308	0.244293	0.289053	0	0.351573	0.409682	0.672034	0.216751	0.326974	0.332476	0	0	0	0.503647	0	0	0	0.252725	0.188303	0	0.184992	0	0	0.741865	0.158257	0.187914	0	0	0.340953	0	0	0	0.25537	0.411019	0	0	1.89357	0.248237	0.291807	0	0	0	0	0	0
IGFBP7	42.9001	19.7874	30.0618	21.326	69.7865	104.149	50.4881	24.6769	19.5684	357.238	61.4354	146.087	31.2081	76.9329	48.2836	244.904	97.3519	169.407	204.016	202.537	135.916	115.972	38.1413	92.663	213.336	103.889	98.0892	161.729	47.3379	32.8224	138.424	77.0291	62.2752	22.2854	172.666	124.247	13.1992	138.102	107.419	53.0929	46.3038	21.1955	628.021	77.8753	23.5232	48.1046	33.3448	204.753	55.7652
NT5C1B	0.210855	0.205488	0.536427	0.141805	0.365095	0.160962	0.535332	0.166132	0.475819	0.34046	0.263285	0.173695	0.270756	0.307876	0.234815	0.501436	0.214021	0.224222	0.253187	0.177912	0.129026	0.216024	0.0704189	0.243496	0.177893	0.171603	0.243802	0.518533	0.109911	0.518684	0.181329	0.123333	0.215544	0.299299	0.48855	0.326987	0.313785	0.289115	0.114175	0.168918	0.447999	0.0265235	0.233841	0.0823363	0.344887	0.241292	0.215136	0.225475	0.0662766
KRTAP2-5P	0	0	0.121824	0	0	0	0	0	0	0	0	0	0	0	0	0	0	0	0	0	0	0	0	0	0.132671	0	0	0	0	0	0	0	0	0	0	0	0	0	0	0	0.0485004	0	0	0	0	0	0	0	0
ZNF711	0.800938	1.38422	4.57292	0.506816	1.96604	1.38301	1.6077	1.31941	3.85849	0.840924	1.71317	1.17173	1.97867	2.1016	3.14245	1.53771	1.56111	1.37443	5.46939	1.49582	5.58499	4.75481	3.72979	0.570086	0.703443	1.46914	1.61592	1.20523	1.93783	3.05285	3.89751	1.27244	1.34971	8.30498	4.73945	4.50009	2.14865	6.43831	2.79192	4.97637	1.13993	2.71206	1.08477	1.35747	1.05829	1.52181	2.12061	1.8688	0.100333
TUSC1	3.99208	2.70408	0.689622	3.56606	4.52531	5.74778	3.96053	4.05051	0.364937	6.5253	4.07696	7.31218	7.24058	5.34352	3.80202	14.1441	0.891085	7.66181	2.28136	2.43008	7.97406	2.39596	5.04289	16.1585	14.1522	7.15875	0.624662	2.21393	5.07056	0.51365	1.95824	5.80038	6.93081	6.24515	9.19536	3.60983	12.0168	7.52313	9.45988	5.23486	5.96215	0.266262	4.08913	0.510699	6.24142	9.25225	3.89939	3.22159	0.708259
AP001085.1	0	0	0.301985	0	0	0.0271436	0	0	0.0585956	0	0	0.0240835	0	0	0.0271318	0.0363799	0	0.093268	0	0.0165683	0	0.112322	0.0418452	0	0	0	0	0.0412147	0.334099	0.0417587	0.447295	0.0789261	0.0757674	0.0270646	1.07039	0.0370949	0.056749	0	0.0848079	0	0.571075	0	0	0.0790357	0.0533528	0	0	0	0.0620293
AC007128.2	0	0.0813102	1.01821	0	0	0	0	0.0233261	0	0.010585	0.0347267	0	1.16582	0.798886	0.548885	0.0507572	0.332698	0.85884	0.385709	0.0346739	0.313202	0	0	0.717434	0.157728	0.42472	0.198242	0.129381	0.821867	0.626312	1.85384	0.165176	0.0792828	0.641927	2.14271	1.17742	0.178146	0.732745	0.20115	1.06609	0.482251	1.77018	0.0226182	0.606487	0.595501	0.354302	0.361185	0	0.461563
PPP4R3B-DT	0.504534	0.440474	0.864555	0.382127	0.899539	0.67141	0.17654	0.183799	0.96626	0.125107	0.855097	0.959765	1.47279	1.09145	1.1931	0.299959	0.371381	0.743376	1.13971	0.45536	0.361674	2.08376	0.661289	1.25267	0.819136	0.375052	1.86069	0.651325	0.459116	0.745998	1.15703	0.542299	1.14531	0.595072	2.46219	0.866584	1.36472	0.878609	1.35189	2.64321	0.867375	1.3266	1.33666	0.543052	1.61298	1.24632	1.15947	0.707292	0.483028
AC244093.5	0.163376	0.0777996	0.963052	0.089992	0.32624	0.217414	0.171499	0.148793	0.208594	0.283582	0.199364	0.107168	0.113166	0.476719	0.096586	0.129509	0.127333	0.0498036	0.404204	0.162198	0.303124	0.599782	0.465513	0.395233	0.0182931	0.242895	0.0743853	0.513519	0.406884	0.18582	0.444913	0.158045	0.151719	0.14452	0.289927	0.594241	0.252525	0.121932	0.181144	0.234497	1.89922	0.17183	0.490544	0.193434	0.37986	0.145288	0.0853309	0.137419	0.239219
IGBP1P3	0.0391014	0.0744801	0.241211	0	0.0334629	0	0	0	0.0124809	0.0387833	0.0159048	0.0615573	0.0348227	0.0118029	0.0346744	0.0232468	0.0507918	0.0476786	0.0378546	0.0317613	0.00989285	0	0.0133695	0.0149357	0.0394033	0.0134153	0.0106817	0.21069	0.0224725	0.0133419	0.016813	0	0.0242077	0.0345885	0.0892145	0.0474072	0	0.0145912	0.0325154	0.0168369	0.672216	0.0704994	0.0828731	0.0505038	0.0454566	0.0115907	0.0490141	0.010963	0.0396367
AL670379.2	0	0	0	0	0	0	0	0	0	0	0	0	0	0	0	0	0	0	0	0	0	0	0	0	0	0	0	0	0	0	0	0	0	0	0	0	0	0	0	0	0	0	0	0	0	0	0	0	0
PRSS3P4	0	0.574692	0	0.59828	0.10328	0	0	0	0.154085	0	0	0.47498	0	0.0728574	0.963177	0.143499	0	0.515047	0.23367	0.0653525	0	0	0	0	0	0.0828105	0.989049	0	0.0693597	0.247072	0	0.15566	0.821866	0.854038	0.183569	0	1.23114	0	0	0.103931	0.237113	0.217591	0	0.233814	0.140298	0.214643	0.151278	0.135346	0
LINC00970	0.155852	0.0164925	0.0997033	0	0.0889182	0.0307259	0.0545335	0.0567759	0.0663287	0	0.140875	0.0408928	0.0205626	0.0522715	0.061425	0	0.0179953	0.0211154	0.0335293	0	0.17525	0.0476797	0	0.0396873	0	0.0237649	0.170302	0.0583175	0.189096	0.141809	0.0297839	0.0111678	0.0857668	0	0.0263403	0.0209952	0.0481788	0.0646199	0.0192001	0.0149131	0.561385	0.0468331	0	0.0670998	0.362364	0.174528	0.0976809	0	0
TSPAN11	0.481003	0.489519	0.556145	0.465553	1.92883	2.80667	0.773246	0.793027	0.656241	4.30062	0.818383	0.536561	0.716395	0.944166	0.358297	0.431404	3.16048	1.15124	0.73442	2.58538	4.46868	0.169016	1.27436	0.380058	0.53365	1.41452	1.12178	1.75315	0.481802	0.570215	1.66169	0.847299	0.597279	0.189646	1.32532	2.40768	0.461376	1.18773	2.21554	0.350325	0.229513	0.322119	2.82244	0.715346	0.381841	0.889715	0.420337	1.41334	0.41236
AL591030.1	0.0311814	0	0.0769413	0.0257633	0	0.0276631	0	0	0	0	0.0253665	0.0245444	0	0.0188244	0	0	0	0	0.0201247	0	0	0	0	0	0	0	0	0	0.0179207	0	0	0	0.0193044	0.0275826	0	0	0.0867526	0	0.0864311	0	0.183791	0	0	0.0201371	0	0	0	0	0.0210722
RGL1	1.07612	1.7023	2.59171	1.64428	5.76848	3.69128	1.31144	0.986774	1.18809	13.2927	1.76287	3.42308	6.05431	4.24281	1.96739	2.74316	2.92783	4.57912	4.89267	2.53252	5.89841	1.29545	1.82713	1.32605	1.80985	3.12054	2.26924	6.13105	1.34284	3.54359	5.68569	2.2959	5.86597	5.24207	2.54218	2.90654	3.12043	7.73154	2.24328	0.863268	4.34809	1.55484	15.0515	3.43673	3.74235	3.42369	3.88047	2.67204	1.25772
IGF2BP1	0.00643892	3.21338	0.379554	0.0141869	0.0220416	0	0.0247832	0.0117283	0.0232928	0.00106442	0.0279369	0.305793	0.256133	0.0919976	0.0475826	8.22404	10.3201	0.434441	0.0221639	1.80268	3.14086	0.00196986	0.0132095	0.19512	0.193217	0.0780559	4.34704	2.52404	0.0172695	0.0351526	0.00922881	0.120423	0.00930145	3.19723	0.230162	15.1787	0.0378192	0.147369	4.25019	3.09604	8.18302	0.609488	0.0204703	0.0263358	0.00873302	2.68614	0.497728	0.033699	0.632401
HERC2P4	0	0.0153986	0.0611738	0	0.038743	0.0315568	0.0135777	0.00706804	0.00412863	0.0609396	0.0236757	0.0127269	0.00191987	0.00780873	0.00860264	0.00576748	0.0621666	0.00394299	0.00208703	0.00700437	0.248712	0.243362	0.0022113	0.0123517	0.0955863	0.119819	0.120139	0.333232	0.0371693	0.0176538	0.0472745	0.0959293	0.0360353	0.00858134	0.0344306	0.0137219	0.104961	0.060334	0.442788	0.459492	0.21919	0.00874538	0.0205606	0.00835326	0.249989	0.00191709	0.172271	0.00181327	0.0742997
AC106760.2	0.0315843	0.0300808	0.0259786	0.0260962	0.162179	0	0.0663094	0.0690361	0.0604888	0.156637	0.102777	0.0248616	0.131265	0.0381354	0.0560168	0.0375554	0.0656437	0.115538	0.122309	0.136829	0.0958919	0.0289878	0.0647958	0.0482574	0	0.0433451	0.0172564	0.106366	0.0181523	0.0646618	0.244455	0	0.0195539	0.0558781	0.0720634	0.0574401	0.0292913	0.117861	0.0175096	0.136001	0.124111	0.0284731	0.100412	0	0.0550767	0.0374499	0.0791827	0.0177109	0.0213445
PTTG2	0.0565867	0.107786	0.186173	0.0701312	0.0484267	0.175707	0.0297001	0	0	0.140316	0.0460342	0.155898	0.0503946	0.0170809	0.10036	0.100927	0.132309	0.0689994	0.164347	0.0919286	0.0286334	0.155804	0.0386962	0.151302	0.228094	0.0776573	0.123667	0.0190566	0.0325217	0.0193081	0.0729944	0.05474	0.0525492	0.150167	0.129109	0.240123	0.104957	0.0633481	0.0313703	0.024366	0.361332	0.178544	0.239864	0.073088	0.115122	0.0838693	0.0886651	0.0317309	0.0573614
DUX4L18	0	0	0.0380759	0	0	0	0	0	0	0	0	0	0	0	0	0	0	0	0	0	0	0	0	0	0	0	0	0	0	0	0	0	0	0	0.0117357	0	0	0	0	0	0	0	0	0	0	0	0	0	0
ESRRAP2	0.0128159	0.0427205	0.100142	0.10589	0.0329035	0.0227398	0.147984	0.0350159	0.0245445	0.0286012	0.0417039	0.0302642	0.0722857	0.0541595	0.0568246	0.0190485	0.0332952	0.0156272	0.0248145	0.0104101	0.0226975	0.641048	0.0262921	0.07343	0.0344397	0.0439702	0.0315095	0.0863199	0.0220969	0.0306107	0.049596	0.066121	0.0198359	0.0170052	0.112091	0.0738067	0.0356564	0.181732	0.0319718	0.0717403	0.321047	0.0173302	0.0475345	0.0248298	0.0633204	0.026593	0.0160649	0.028746	0.0173219
LINC01826	0	0	0.0826065	0	0	0	0	0	0	0	0	0	0	0.0404209	0	0	0	0	0	0	0	0	0	0	0	0	0	0.135289	0	0	0	0	0	0	0	0	0	0	0	0	0.72352	0	0	0	0	0	0	0	0
GPATCH11	2.97132	2.74692	3.35546	1.56738	3.37528	2.65323	3.59656	2.25302	3.53727	4.17592	2.82271	3.93876	4.1747	4.35889	4.06823	4.20916	3.71132	4.95964	3.54184	3.56398	4.87296	3.70417	5.53975	3.9927	3.25435	3.3339	3.28648	3.19098	3.75747	4.47152	3.30851	3.03976	2.70239	3.79275	3.09527	2.82214	3.32557	5.67756	3.0074	4.46761	4.50204	3.47698	2.3026	3.18774	4.12935	3.26778	4.10675	3.94289	4.72894
RNU6-145P	0	0	0.30341	0	0	0	0	0	0	0	0	0	0	0	0	0	0	0	0	0	0.0933288	0	0	0	0	0	0	0.124227	0	0	0	0	0	0	0	0	0	0	0	0.158839	0.36238	0	0	0	0	0	0	0	0
AP1M2	26.5621	26.391	31.3988	31.4681	28.4525	9.51847	37.3284	20.5271	57.7761	0.13138	21.5369	24.6202	13.7781	17.5497	49.9521	24.1655	62.3312	27.7964	25.0084	22.7666	10.4201	25.3753	50.1991	50.3657	14.487	23.8494	22.7095	13.8402	54.0346	29.9801	23.7767	30.4049	15.1653	27.8005	25.6549	25.9412	27.7538	7.37467	27.5318	39.8412	22.0081	66.8933	14.4111	66.3575	54.1722	25.2965	26.8371	18.9501	49.352
AL162151.1	0.0348497	0	0.401301	0.0287942	0	0	0	0	0.133485	0	0.0567016	0	0.0206908	0.0631171	0	0.0207191	0.0362152	0	0.112462	0	0.0352686	0.0959544	0.0476632	0	0	0	0	0.0938902	0.040058	0.071347	0.149849	0.0674248	0	0.0308276	0.0265046	0.0211262	0	0.0520185	0	0	0.30812	0	0.036931	0	0.0810278	0.0619825	0.0655269	0	0
RN7SL89P	0	0	1.98878	0	0	0	0	0	0.044102	0.0342608	0	0	0.0820322	0.166825	0.0612622	0	0	0	0	0	0.0349571	0.126809	0	0	0	0.142212	0.0377446	0.465304	0	0	0.05941	0	0	0	0	0	0.0640682	0	0.114895	0.0594943	2.57892	0	0	0	0	0.0409567	0	0.0387386	0
AC007000.1	0.369346	0.703528	0.405056	0.406891	0.337157	0.393206	0.28432	0.403653	0.29866	0.329707	0.580906	1.1823	0.467811	0.475684	0.45854	0.278142	0.243084	0.450365	0.90584	0.30668	0.685273	0.926552	0.37044	0.733616	0.760937	0.827897	0.551575	0.796056	0.268878	0.974597	0.889355	0.285834	0.823183	0.196031	0.674165	0.403021	0.365366	0.91884	0.232058	0.190846	0.55635	0.688124	0.730619	0.477051	0.887377	0.394143	0.416682	0.317569	0.599044
OR5M13P	0	0	0.154457	0	0	0	0	0	0	0	0	0	0	0.025193	0	0	0	0	0	0	0	0	0	0	0	0	0.0227998	0.0702673	0	0.0142389	0	0	0	0	0	0	0	0	0	0	0.471443	0	0	0	0	0	0	0	0
AP005059.2	0	0	0.139107	0	0.0289471	0	0	0	0	0.0167748	0	0.0532503	0.0602469	0.102101	0	0	0	0	0	0	0.051347	0.0310441	0.0231307	0	0	0.0232099	0	0.0455644	0	0	0	0	0.104705	0	0.0771752	0.0410097	0.031369	0	0	0	0.365515	0	0	0	0	0.0200532	0.0211999	0	0
LINC01942	0	0.0362964	0.250772	0.0314884	0.0326149	0.0338105	0.160022	0.0416504	0.0486583	0	0	0	0.0226268	0.0230076	0	0	0.376236	0	0	0.0619129	0	0.0349775	0.0521229	0	0	0.0261507	0	0.0513376	0.0657091	0	0.0655479	0.0245779	0.0235942	0.404544	2.31877	0.115515	0	0	0	0.0328205	0.524145	0.515347	0	0	0	0.0451881	0	0.0213704	0
RN7SKP270	0	0	0.206163	0	0	0	0	0	0	0	0	0	0	0	0	0	0	0	0	0	0	0	0	0	0	0	0	0.0422054	0	0	0	0	0	0	0	0	0	0	0.0347386	0	0.738699	0	0	0	0	0	0	0	0
CYB5R3	35.3111	41.5233	22.9567	33.7134	41.8636	49.9377	32.3286	28.1097	39.0891	95.9111	35.2206	36.1506	52.9715	50.395	32.2972	24.0913	27.3084	60.0632	44.526	58.1024	45.0636	18.6765	46.8683	53.6614	59.8449	54.8471	46.5003	42.7759	36.1919	59.5549	39.7878	36.8037	28.7449	32.8368	57.7612	23.0528	45.5848	25.5278	64.6932	24.4421	38.7403	46.7842	55.8453	36.5504	29.8877	62.4964	52.596	45.939	36.6439
LINC02729	0	0	0	0	0	0	0	0	0	0	0	0.0276787	0	0	0	0	0	0	0	0	0	0	0	0	0	0	0	0	0	0	0	0	0	0	0	0	0	0	0	0	0.10363	0	0	0	0	0	0	0	0
Y_RNA	0	0	0.162432	0	0.338009	0.1752	0	0.215825	0	0.195875	0.160655	0	0	0.238442	0	0	0	0.120401	0.254913	0	0	0.362494	0.270092	0	0.132671	0.135508	0	0.532044	0.113498	0.134767	0.509486	0.127358	0.366783	0	0.901157	0.359146	0.366289	0.884314	0.109479	0	0.970008	0	0	0	0.114789	0	0	0.44295	0
PKMP4	0.255565	3.10334	0.788271	1.31974	0.273389	0.283411	0.670678	0.0698257	0.448658	0.665399	0.259883	1.20701	0.455198	0.462859	1.24646	0.759699	1.56027	1.94766	0.577303	1.55693	0.840569	0.762304	1.57289	1.95237	0.987228	1.62211	0.837782	1.42009	1.17503	0.784817	1.37361	0.535653	0.870211	1.52596	0.53451	0.503508	1.77758	0.66757	1.13343	0.825338	2.07125	5.12618	1.08331	1.19658	1.07699	0.946955	1.76194	0.644884	1.07943
AC010531.2	0.127782	0.365099	0.105103	0.316736	0.109356	0.113364	0.134136	0.279303	0.0815742	0.126743	0.103953	0.402336	0.227599	0.308573	0.22663	0.15194	0.331973	0.934875	0.247415	0.345984	0.129318	0.46911	0	0.488094	0.343384	0.263045	0	0.086066	0	0.174404	0.659335	0.164816	0.15822	0.565172	0.485918	0.309851	0.829537	0	0.0708396	0.110045	2.25955	1.03676	0.270827	0.33009	0.222827	0.227269	0.560619	0.0716537	0.0863545
RPL18AP2	0.0405616	0.154523	0.633887	0.134054	0.104138	0	0.127735	0	0.181257	0.0804632	0	0.0638562	0.0963283	0.0979494	0.215816	0.0241149	0.0421509	0	0	0.0439299	0.0820983	0	0.0554752	0.0929606	0	0.0834977	0.110806	0.846911	0	0.304483	0.0348818	0.0784758	0.100447	0.0717604	0.339336	0.19671	0.0376168	0.121089	0.0449728	0.0698627	0.557855	0.109698	0	0.0785848	0.0707312	0.0480943	0.0254222	0.0909794	0.0274113
AC011491.1	0	0.0323264	1.0888	0	0	0	0	0	0.0866726	0.016833	0.0276125	0	0.040304	0.0819646	0	0.0201795	0.017636	0.0206938	0	0.0367608	0.0171751	0	0	0.02593	0	0.0232905	0.0185447	0.0914451	0.0195074	0	0.0291893	0	0.0630409	0	0.0258144	0	0.031478	0.0506638	0.0564503	0.0292307	0.666881	0	0.107908	0.0219201	0	0	0	0.019033	0.0458758
AC023490.2	0	0	0	0	0	0	0	0	0	0	0	0	0	0	0.0321357	0	0	0	0.0116943	0	0	0	0	0	0	0	0	0	0	0	0	0	0	0	0.0689022	0	0	0	0	0	0	0	0	0	0	0.0107421	0	0	0
AL158212.4	0	0.130311	0.250089	0.0251222	0.0780627	0.148361	0.0957516	0.116304	0.116462	0.0301581	0.136044	0.0239336	0.0992871	0.027534	0.0943704	0.0271152	0.0157984	0.0556127	0.0784957	0.0164652	0.0538491	0.0976705	0.0207924	0.11614	0.0306402	0.0834545	0.0249185	0.122875	0.0524243	0.165996	0.143813	0.0294132	0.0847081	0.147929	0.184996	0.0645122	0	0.0453847	0.0589963	0.0130925	0.209087	0.0274104	0.144996	0.186542	0.176736	0.0630911	0.0666988	0.0255747	0.0205478
DIO2	1.75054	2.04487	1.20595	6.34589	2.50279	1.76132	1.46513	1.08915	1.0076	5.76004	1.58327	8.8118	0.412011	3.60985	37.1244	0.488573	9.16205	15.2105	6.14408	7.94387	2.76033	3.30424	1.3969	1.05829	7.81335	7.97686	1.30279	8.41149	1.56834	2.21297	9.01452	31.7129	5.54961	1.47696	6.80954	5.38345	8.26965	5.62697	3.60848	3.48016	3.93657	1.04188	7.34014	2.27449	6.22193	3.18923	1.99157	4.59353	2.27609
SLC16A11	0.249054	0.675102	1.02425	0.870599	0.606627	0.246447	0.180994	0.272187	0.244603	0.147266	0.420803	2.8954	0.619904	0.97731	0.450206	0.119594	0.0895887	0.54897	0.710971	0.295671	1.11967	0.158247	0.0851563	0.622014	1.84693	0.854478	0.104671	0.554854	0.148642	1.2747	0.313031	0.389188	0.865831	0.466039	0.582816	1.41107	2.2653	0.486134	0.557588	0.338223	1.12922	0.276333	0.436495	0.111351	0.946549	0.942706	0.534328	0.494169	0.368985
AP002518.1	0.0101906	0.00970552	0.0712464	0.00841989	0.0261633	0.0316428	0.0213946	0.0111372	0.00975829	0.0404308	0.0248707	0.00401077	0.0090755	0.00922822	0.00903685	0	0.0105899	0	0.00657711	0.0165553	0.00515655	0	0.00696874	0.0350328	0	0.0174815	0.0139194	0.0240231	0	0.0104315	0.0482	0	0.00630901	0.00901447	0.488273	0.00617764	0.0189015	0.015211	0.00847416	0	0.120132	0	0.0053996	0	0.0148086	0	0.00638703	0.00857156	0
BX072579.1	0	0.054128	0.37397	0	0	0	0	0	0	0	0	0	0	0	0	0	0	0	0	0	0	0	0	0	0	0	0	0.0382794	0	0	0	0	0	0	0	0	0	0	0.0315071	0.0489445	0.167496	0	0	0	0	0	0	0	0
ACTR1AP1	0.017363	0.0165364	0.171375	0.014346	0.0148592	0.0308078	0.0182263	0	0.044337	0.0774976	0.0706253	0	0.0515433	0.0838572	0.0923829	0.0722591	0.0360866	0.063515	0.0672372	0.0376096	0.052715	0.0478068	0.0118735	0.0795861	0.0233294	0.0357424	0.104351	0.0818621	0.0299368	0.0947914	0.0746582	0.0783829	0.0537471	0.0921542	0.0924366	0.0210512	0.0322048	0.0518337	0.0288769	0.0149528	0.511709	0.0626105	0.0367998	0.0336393	0.04037	0.0411749	0.0435294	0.0486813	0.0117338
AL136131.1	0.0486942	0	0.0400516	0	0.0208362	0	0.127788	0	0.0155428	0	0	0.0191648	0.0289105	0.0440955	0	0	0.506021	0	0.0157138	0	0.0123199	0.134073	0	0	0.0163567	0	0	0.0163986	0	0.0332301	0	0	0.0301466	0.0215371	0.0555508	0	0	0.0181708	0.0134975	0	0.287016	0	0	0	0.0141521	0	0	0	0
GSTM2	1.85299	7.97622	1.353	1.51152	2.7384	2.74556	1.28549	2.54075	0.0684558	1.96235	3.16666	5.44603	9.38944	14.4442	0.378467	0.0561024	0.275243	6.34425	20.3987	1.51444	0.742289	0.665302	0.739167	0.575079	48.0481	0.941838	2.28961	0.853702	1.16479	15.6104	1.54372	0.533881	63.2106	0.521712	0.424085	0.179415	2.31912	1.92874	0.672945	1.25409	1.44741	0.20494	1.36137	0.696671	3.42321	21.8871	15.7094	0.324706	0.0855114
FUCA1P1	0	0.0137824	0.107125	0.0119567	0	0.0128385	0	0	0	0.0430606	0	0	0.0171837	0.00873642	0	0	0	0.0176457	0.0747191	0.031346	0	0	0	0.0884421	0.029166	0.0496495	0.0237196	0.12671	0.008317	0.0197511	0.0871142	0	0.0179183	0	0.143078	0.0175452	0	0.0216006	0.0722029	0	0.68238	0	0	0	0.0168233	0.0171587	0	0.00811475	0
AC099794.2	0	0	0.212287	0	0.0552193	0.114487	0	0	0	0	0	0	0	0	0	0	0	0	0	0.034941	0	0	0	0.0492926	0	0	0	0	0	0	0.0554886	0	0	0	0	0.0391149	0	0	0	0	0.633867	0	0	0	0	0	0	0	0
AC007613.1	0.0677537	0.0573586	0.260066	0.0124402	0.122409	0.0534302	0.0632199	0.106957	0.0816999	0.063469	0.140859	0.130368	0.138558	0.109076	0.106814	0.143222	0.132994	0.128514	0.121469	0.0570734	0.0876148	0.089821	0.0720729	0.20704	0.0960932	0.067154	0.127506	0.238314	0.0735528	0.128436	0.0453182	0.0776801	0.046607	0.113209	0.377882	0.155164	0.0558531	0.0955141	0.212846	0.233396	0.954022	0.0678662	0.103711	0.116682	0.341318	0.0758731	0.0377467	0.0675427	0.0356125
TTN	0.0655948	0.041858	0.190805	0.0516031	0.218039	0.141013	0.147598	0.0601309	0.135222	0.20559	0.205116	0.0580057	0.14744	0.106631	0.119999	0.0363455	0.0871377	0.0266947	0.148654	0.150942	0.129171	0.13845	0.149144	0.0585678	0.0419584	0.143533	0.0796207	0.348102	0.102936	0.150302	0.0807069	0.0461387	0.18259	0.0309852	0.322949	0.300484	0.0559291	0.893768	0.12732	0.0846633	0.356604	0.00923493	0.131845	0.0521782	0.112751	0.0584792	0.0602699	0.0322423	0.0824041
TMEM182	0.685216	0.427433	1.58863	0.291353	0.785304	0.753657	0.996904	0.757622	2.22297	0.534572	0.948617	1.04089	1.26092	1.39583	1.41071	0.702788	1.38665	1.60997	1.03708	1.57103	1.35852	1.04079	1.58111	1.10204	0.646088	0.915617	2.32288	1.43583	1.05477	0.910607	2.06415	0.63572	0.61772	1.34696	1.50245	1.09312	0.758103	2.20408	1.02187	2.79867	1.51161	1.04037	0.645455	1.01701	1.16227	1.4135	0.828789	2.26046	2.60779
LINC01600	0	0.0128636	0.116648	0.00557981	0.0173383	0.0299564	0.0141781	0	0.0129335	0.0401899	0.0164817	0.0159475	0.0882094	0.032616	0	0.00802998	0.0350893	0.0617599	0.0217931	0.0109711	0.0888477	0.0123962	0.00923629	0.0206365	0.00907387	0.0324377	0.0147589	0.0136457	0.0155251	0.0368688	0.0406533	0.034842	0.0292666	0.0955814	0.25167	0.0491267	0.0125259	0.0252007	0.026207	0.33732	0.212296	0.0243521	0	0.0218065	0.0510307	0.028026	0.00423265	0.0227213	0.0273829
PRAMEF33	0	0	0.078993	0	0	0	0	0	0	0	0	0	0	0.00828274	0	0	0	0	0	0	0	0	0	0.0104812	0	0	0	0.00924077	0	0	0	0	0	0	0	0	0	0	0	0	0.0943461	0	0	0	0	0	0	0	0
AP000322.1	0.0383347	0	0	0	0	0	0	0	0.0244723	0	0	0	0.0227599	0	0	0	0	0	0	0	0	0	0.0262148	0	0	0	0	0	0	0	0	0	0	0	0	0.0232388	0	0	0	0	0	0	0	0	0	0	0	0	0
CAMLG	6.87488	11.6784	11.8958	7.46948	7.32236	9.52752	6.58835	7.42687	6.75461	13.9085	7.79128	13.2968	8.79582	6.6109	9.30479	12.2985	10.3413	7.22907	19.021	6.92619	6.17357	10.3734	11.6178	7.92175	11.9931	9.67641	9.31104	9.87163	13.3206	7.94146	8.03937	6.66471	10.3763	13.214	10.966	8.35123	6.1635	13.3429	7.7787	9.4229	18.2982	12.062	13.9645	10.4202	9.74216	7.37402	8.36947	11.1901	14.1819
BLOC1S6	4.51457	6.36613	7.10555	2.46145	7.67308	9.22491	6.04054	5.40754	7.95719	10.4772	6.09856	7.7037	8.25752	5.64155	6.8234	7.14944	8.3808	9.3072	8.26888	7.17412	10.0599	4.9521	9.50705	7.5665	4.51375	7.12122	7.29939	9.35801	9.694	6.76888	7.94744	4.49403	11.3913	9.43162	5.55517	11.8622	6.60627	12.3143	9.11849	13.4458	10.0542	6.533	8.09326	5.18235	8.57984	10.3418	6.84089	11.2125	13.6816
RNA5SP167	0	0	0.415881	0	0	0	0	0	0	0	0	0	0	0	0	0	0	0	0	0	0	0	0	0	0	0	0	0.454072	0	0	0	0	0	0	0	0	0	0	0	0	1.82127	0	0	0	0	0	0	0	0
OR1F2P	0	0	1.05137	0.0346271	0	0	0	0	0.0133771	0	0	0.0989668	0.0248822	0.0506019	0.0371644	0.0747485	0.0326636	0.0127756	0.0135243	0	0	0	0.0286592	0.0320164	0	0	0.114488	0.451639	0	0.0143	0	0	0.0518921	0.0185362	0	0	0.0388667	0.015639	0.185868	0.036092	1.11161	0	0.0222061	0	0.0121802	0.0496923	0.0262669	0.0117503	0
KDF1	9.32284	10.1979	16.0359	13.0364	8.76231	3.94683	11.8695	9.46188	18.2862	0.102744	9.38499	8.75467	12.4297	15.0548	14.4654	10.9233	10.5153	8.1769	9.30354	11.2307	13.882	9.09683	12.8998	24.89	13.0172	13.4078	7.53023	7.40292	10.2963	16.3183	11.0274	16.2932	8.07373	16.976	12.0163	5.87633	16.21	12.8334	11.6787	5.45579	14.7501	15.885	5.88154	21.1184	15.8895	11.1641	11.7751	10.2782	10.8026
RNU1-16P	0.119212	0.227074	0.588319	0	0.510105	0.528804	1.00111	0.651423	0.684925	0.177362	0.872825	0.0938374	0.637	0.791658	0.740002	0.212623	0.185824	0.0726808	0.692462	0	0.361934	3.39175	0.733694	0.455356	0.160176	0.736206	0.390795	0.321173	0.411083	0.650824	0.615111	0.230642	0.147608	0.316359	1.90397	0.867205	0.33167	0.711765	0.726969	1.23197	0.702665	0	0.126331	0	0.485055	0	0.0747166	0.200543	0.6445
TRAJ29	0	0	1.07205	0.269226	0	0	0	0	0.416029	0	0	0	0	0	0	0.193723	0	0	0	0	0	0	0.222826	0	0	0.223588	0.178029	0.219468	0	0	0	0	0	0	0	0.19753	0	0	0.541923	0	0.640205	0	0.345304	0.210433	0	0	0	0	0
AP003071.2	0.0789928	0.0376162	0.146188	0.0163167	0.0507013	0.0700799	0.269491	0.0215825	0	0.264431	0.257047	0.0777239	0.0117248	0.0357664	0	0.0234816	0.0205219	0.0120401	0.0764739	0.0106941	0.319769	0.0362494	0	0.0301731	0.0132671	0.149059	0.0107896	0.0931078	0	0.188673	0	0.0382074	0.0978088	0	0.0750964	0.0359146	0.0183144	1.51807	0	0	3.53083	0	0.0209275	0	0.0114789	0.0702469	0.0742638	0	0
PCNPP2	0	0	0.0353422	0	0	0	0	0	0	0	0	0	0	0.0518809	0	0	0.0223261	0	0	0	0	0	0	0	0	0	0	0.0289409	0	0	0	0	0	0	0	0	0	0	0	0	0.168845	0	0.0455347	0	0.0249762	0	0	0	0
AL158825.1	0	0	0.401246	0	0	0	0.0393911	0	0	0	0	0	0.0445588	0	0	0.0223098	0.0194978	0	0.0242192	0	0	0	0	0	0.12605	0	0.0205024	0.0505493	0	0	0	0	0	0	0	0.0454964	0.104403	0	0	0.0323165	0.626689	0	0.0795327	0.0242341	0	0	0	0	0
AC021006.2	0	0.0969793	0.0837538	0	0	0	0.106889	0	0	0	0	0	0.060456	0.122947	0	0	0	0	0	0	0.0515253	0	0	0	0	0	0.055634	0	0	0	0	0	0	0	0	0	0	0	0	0	1.70055	0	0	0	0.0591883	0.0603684	0	0	0
MTCO3P46	0	0	0.415881	0	0	0	0.0884602	0	0	0	0	0	0	0.0508746	0	0	0	0	0	0	0	0	0	0	0	0	0	0	0	0	0	0	0	0	0	0	0	0	0	0	0.331141	0	0.0893029	0	0.0489834	0	0	0	0
SLC3A2	11.0364	54.6878	10.5155	13.0838	16.1692	9.06765	11.0461	14.6158	14.8743	9.82689	10.2592	102.762	58.3135	69.313	16.3896	46.424	27.0085	88.1705	42.7966	99.3651	15.8213	16.6163	25.9929	69.6882	130.52	26.0249	38.4134	34.675	36.7945	62.2544	24.739	15.942	43.1652	22.528	14.5446	33.3398	44.4073	30.1292	74.5589	18.9765	64.4656	27.3563	21.2544	15.7544	34.9177	109.093	67.0039	31.9681	43.6708
Metazoa_SRP	0	0	0	0	0	0	0	0	0	0	0	0	0	0.0447079	0	0	0.0384787	0	0	0	0	0	0	0	0	0	0.0404611	0	0	0	0	0	0	0.0655086	0	0	0	0	0	0	0	0	0	0	0	0.0439043	0	0	0
CEP63	1.45142	1.31238	1.92505	0.935744	1.73335	2.37813	1.59256	1.73831	1.75566	1.72332	1.80808	2.62422	5.80722	5.40908	1.56988	2.68179	1.81356	2.75957	1.90096	1.58032	2.85265	2.44071	1.27404	3.39581	1.34253	1.80621	2.07278	2.41467	0.810842	2.21837	2.00939	1.21273	3.24612	1.91817	2.3165	1.21142	1.94827	1.88231	2.08176	2.32514	3.44595	1.90082	1.76544	0.884915	3.20838	2.83581	3.78289	1.46629	1.8272
OR2J1	0	0	0	0	0	0	0	0	0	0	0	0.012089	0	0	0	0	0	0	0	0	0	0	0	0	0	0	0	0.0310324	0	0	0	0	0	0	0	0.00931014	0	0	0	0	0.150873	0	0	0	0	0	0	0	0
COX6B1P4	0.040394	0.0384711	0.0332246	0.0333751	0	0.0358363	0	0	0	0.0801307	0	0.0953884	0	0.0243862	0	0	0	0.0985095	0.312848	0.131245	0.0817591	0.0370733	0	0.0308588	0	0.0277176	0.0220697	0	0	0	0.0347377	0.0260505	0.0500159	0	0.0307213	0	0	0.0301471	0	0	0.396822	0.109245	0.0428063	0.0260867	0.0234797	0	0	0	0
AL158068.1	0.158691	0.0604547	0.991993	0	0.271614	0.253414	0.43311	0.0346862	0.303917	0.14166	0.206556	0.0249827	0.0942172	0.172445	0.225158	0	0.0494726	0.0580503	0.10242	0	0.0481795	0.466064	0.347261	0.0242462	0	0.152447	0.0346809	0.171014	0.419536	0.238248	0.218351	0.102341	0.0392982	0.0280751	0.482763	0.0769598	0	0.023687	0.0703796	0.765314	0.467683	0.0286118	0.336336	0.12298	0.0553449	0.0188161	0.0596763	0.0355942	0.0214484
AP000829.1	0	0.0411948	0.213461	0	0	0	0	0	0	0.0286012	0.0586461	0.0113491	0.299605	0.339464	0	0.00857182	0.20976	0.0175806	0.902628	0	0.255346	0	0	0.297392	0.0581169	0.0989329	0.307218	0.0485549	0	0.0196783	0.049596	0	0.0178523	0	0.186412	0	0.106969	0.548783	0.631444	1.46516	0.410751	0	0	0	0.636929	0.128216	0.108438	0.307223	0
AC007683.1	1.38939	6.04915	1.85024	1.74929	1.30228	0.704356	2.11825	1.66306	1.49939	1.06638	1.85691	3.67157	1.3552	0.958611	0.997402	1.0817	2.30325	3.36816	1.70805	1.52268	1.02109	4.70599	1.49304	1.84485	2.15574	3.2687	1.40977	1.35914	1.78716	1.55768	2.64571	0.810695	0.942093	3.33595	2.44044	3.10834	3.77352	1.72823	0.696889	1.85177	3.24977	17.8038	3.75102	1.38864	2.49973	1.15711	1.40988	0.630698	1.90024
RNU6-1049P	0	0	0	0	0	0	0	0	0	0	0	0	0	0.110307	0	0	0	0	0	0	0	0	0	0	0	0	0	0	0	0.124691	0	0	0	0	0	0	0	0	0	0	0	0	0	0	0	0	0	0	0
ZDHHC1	2.27222	6.03538	4.7537	2.0904	3.42735	3.88276	2.64323	2.5488	9.29271	6.53524	2.9849	8.74469	7.3931	8.42237	4.33297	3.9208	2.29583	5.07709	4.95286	3.23035	5.02682	2.98783	9.84778	5.32664	10.8064	3.31989	4.00278	3.67059	1.61946	14.0415	7.4295	2.95009	9.33863	33.0665	8.73177	4.2668	6.56085	3.99121	5.96929	7.7395	2.31463	16.7871	7.54142	7.54615	3.09805	7.20111	14.4329	2.9349	2.5525
AL121761.1	0.296582	2.18062	7.75739	16.1732	0.152289	0.284168	0.63511	0.129652	12.5717	0.117668	0.376388	0.578968	0.0281737	0.128915	0.852132	0.0423182	2.8293	0.31101	0.566593	0.263393	0.0180088	49.5732	15.2516	0.262824	0.9803	1.86414	3.61675	0.199759	1.88862	2.22635	1.76496	1.59901	0.6757	0.503716	0.378945	0.417115	2.97054	1.33693	0.30253	0.991007	0.454515	0.106947	0.113146	0.245164	3.83402	1.46994	0.505607	0.678537	0.264566
AC008655.2	0	0.0612501	1.26953	0	0.165113	0.11411	0.135018	0.0702851	0.123166	0	0.104637	0.253114	0.267279	0.155301	0.228121	0.0382348	0.0334157	0.156838	0.0830144	0.104478	0.195254	0.0590246	0.131936	0.098261	0.129616	0.132388	0.105412	0.736374	0.184807	0.0877756	0.27653	0.0414752	0.159261	0	0.146734	0.0389862	0.0596424	0.239986	0.142611	0.664614	0.69496	0	0.408913	0.290729	0.299057	0.190637	0.282154	0.0360626	0.173845
EVC2	0.166797	1.65617	0.359036	0.624561	0.461641	1.00435	0.379982	0.186168	0.0203899	1.9712	0.831473	0.611774	0.815416	0.816283	0.176236	1.38198	0.143829	0.393788	2.04768	0.876334	1.60002	0.136799	0.128623	0.368715	0.252723	1.35638	0.104704	2.61019	0.0673074	1.07772	0.344867	0.29982	1.44569	0.116153	0.224021	0.176411	0.381781	6.82016	1.41653	1.44561	1.38058	0.0351921	1.45167	0.0962588	0.34243	0.887873	1.2189	1.30147	0.122313
LINC01333	0.189026	0	0.24432	0	0.0693291	0.143741	0	0	0	0	0.0659039	0	0	0.0163023	0	0	0	0	0	0	0	0	0	0	0	0	0	0	0	0	0	0	0	0	0	0	0	0	0	0	0.504029	0	0	0	0	0	0	0	0
AL353684.1	0	0	0.0861467	0	0	0	0	0	0	0	0	0.0137405	0.0103639	0.0105383	0	0.010378	0.00906997	0	0.101396	0	0.0088329	0	0	0.0266708	0	0	0	0	0	0	0	0	0	0	0	0	0.0161887	0	0.0290316	0	0.10289	0	0	0	0	0.0413955	0	0	0
MIR4508	0	0	0	0	0	0	0	0	0	0	0	0	0	0	0	0	0	0	0	0	0	0	0	0	0	0	0	0	0	0	0	0	0	0	0	0	0	0	0	0	0.274374	0	0	0	0	0	0	0	0
CACNA2D1-AS1	0	0	0.0424614	0	0.0189341	0.0196282	0.0387076	0.0241796	0.00470798	0.0292593	0.0239982	0	0.00875712	0.00890449	0	0	0	0.0134889	0.00951957	0	0.0634396	0.0203057	0.0050432	0.0225359	0.00495452	0.00506047	0.00805864	0.0397378	0	0	0.00634215	0.00951222	0.00913153	0	0.100959	0	0.00683942	0.0385282	0.00408844	0	0.354999	0.00664838	0	0	0	0.00874442	0	0.0124063	0
AC026333.1	0	0	1.14862	0	0	0	0.732956	0	0	0	0	1.09924	0.414556	0	0	0	0	0	0	0.378111	1.05995	0	0.477483	0.533417	0	0	0	0.940578	0	0	0	0	0	0	1.59312	0	0	0	0.774175	0	6.17341	0	0	0	0	0	0	0	0
SUMO2P7	0	0.0653335	1.29774	0.170037	0.0587068	0	0	0	0	0.0340204	0.0558064	0.161993	0.203641	0.0414137	0.0608323	0.0407838	0.10693	0.334587	0.0885487	0.111443	0.0347118	0.0629596	0	0.0524058	0.0460857	0.0470712	0.0374797	0.415835	0	0.0468137	0	0.0884803	0.0849393	0.121363	0.156517	0.0415853	0.190856	0.102394	0	0.118154	1.75214	0.0618416	0.145391	0.0443016	0.119623	0.0406692	0.0859896	0.0384667	0.0463587
LINC02273	0.0291657	0.148145	0.255884	0.0883586	0.0748796	0.0258748	0.0102052	0.0212498	0.0124126	0.00964278	0.0553623	0.153052	0.0288602	0.0176075	0.155181	0.167617	0.116182	0.0296361	0.188238	0.0315876	0.0442743	0	0.0066482	0.0445619	0.045719	0.14009	0.201843	0.320854	0.0223496	0.0199034	0.142129	0.23198	0.0722258	0.111798	0.547147	0.023574	0.0721285	0.0653011	0.113181	0	0.496629	0	2.70955	0.0878982	0.0847649	0.0115273	0.024373	0.0654183	0.0394199
COX4I1	75.1919	58.6267	49.0878	50.0922	52.5232	38.3597	66.5962	53.8358	46.5115	26.3276	56.6758	83.7871	59.6607	47.453	50.4233	19.3076	61.1579	83.0545	47.6342	39.7878	37.0755	66.2321	51.1959	43.2455	135.752	38.0763	49.3138	24.5858	36.6562	32.3274	60.5929	36.7176	61.1077	40.1969	40.4525	39.5374	71.6209	37.9425	42.7884	26.1443	48.9052	75.1447	57.079	45.6979	75.2591	41.6052	73.4419	25.8519	57.1777
SNORD127	0	0	1.12191	0	0	0	0.71591	0	0	0.901936	0.924698	0	0.134972	0.548972	0.201595	0.135156	0.354362	0.277201	0.586892	0.369318	0.230066	0.41729	1.08822	0.521012	0	0.311984	0.248412	0.765587	0.522617	0.310277	0.391001	0	0.140742	0.201096	0	0.413435	0.843316	0.33933	0.126029	0.978889	2.90326	0.40988	0	0	0.660707	0.404328	0.569931	0.637385	0.460892
MIR1289-1	0	0	0.558358	0	0.116191	0	0	0	0.173345	0	0.2209	0	0	0.0819646	0.120397	0	0	0	0.175253	0.0735216	0	0.124607	0	0	0	0	0	0	0	0.092652	0.116757	0	0.0840545	0	0	0.0823042	0.251824	0	0	0.935383	1.20039	0.122395	0	0	0.236753	0.241474	0	0.304528	0.183503
GPNMB	1.22766	248.723	4.93275	18.7437	16.6724	22.2488	5.38223	3.48697	0.953457	64.737	5.01765	149.943	34.8889	36.9286	8.30474	49.6961	23.3168	248.96	115.788	276.6	240.865	14.6386	11.2685	115.684	163.219	82.0775	76.0974	147.014	1.92239	176.048	18.4729	11.6939	124.054	5.24403	9.17959	8.42123	183.012	20.0959	46.7695	22.1514	15.8299	2.52122	47.2562	8.23782	127.595	356.52	260.486	23.0728	12.8196
LINC00278	0.201814	0.0240259	0.31124	1.85505	0	0.179043	0.211848	0.0551398	0.0161043	0.300258	0	0.099286	0.089865	0	2.05809	0.0599917	0.104861	0.0307604	0.781514	0.0546432	0.293594	0.0926115	0	0.558883	0.0169476	0.276961	0.0137829	0.339822	0.376959	0.137723	0.15186	1.78959	0.0937072	0.111576	0.326161	0.152927	0.514695	0	0.363613	0	0.0247821	0.727736	0	0.0488747	2.17019	0.104691	0.173921	0.127313	0.0170481
COL8A2	0.464696	2.41622	0.533728	1.69145	1.81645	11.0717	1.07668	0.398052	0.288637	19.6159	1.41338	5.62848	1.15081	4.87028	2.6804	1.20216	1.73584	4.74489	4.92839	11.7728	34.428	0.414967	1.0478	5.07877	2.59876	10.4536	4.2704	8.10106	0.421059	1.49703	2.23574	4.05522	2.21861	0.696215	1.85306	1.36283	1.2657	6.81755	9.186	2.41197	4.34298	0.294377	13.7131	0.281178	2.03435	1.11192	2.36149	4.39695	0.710123
BCAS2P1	0	0	0.78877	0.0255594	0.0264738	0	0	0	0	0	0	0.0243502	0	0	0.0274323	0.0367829	0	0.0188602	0.039931	0.0167518	0.0313065	0	0	0	0.374082	1.20992	0	0.33337	0	0.0211106	0	0.0997504	0.0383033	0	0.023527	0	0.0860663	0	3.41274	0.133203	1.12441	0	0	0	0	0.165058	0.116331	0	0
PDZK1P1	0.0920926	0.0515933	0.343091	0.0313314	0.139081	0.115343	0.170596	0.195373	0.0691652	0.0752238	0.348152	0.0980756	0.141516	0.199495	0.163332	0.019324	0.151995	0.217982	0.0524447	0.123208	0.0493409	0.109381	0.155589	0.0455229	0.0582297	0.193293	0.0947119	0.368517	0.289546	0.0554526	0.139759	0.0558978	0.301841	0.0958397	0.3502	0.180618	0.055263	0.501332	0.0150159	0.00466525	0.260765	0.224645	0.120555	0.195914	0.141698	0.105983	0.0577196	0.133658	0.0292873
AC113192.2	0	0	0.71518	0	0	0	0	0	0	0	0	0	0.0156436	0.0159069	0	0	0	0	0.0170056	0	0	0	0	0	0	0.0180799	0.0143959	0.177468	0	0	0.0226591	0	0	0	0.0200392	0	0	0	0.0146071	0	1.50129	0	0	0	0	0.0156209	0	0	0
AL160270.2	0	0	0.849933	0	0	0.0366697	0	0	0	0	0.0672508	0	0	0.0249533	0	0	0	0	0	0	0	0	0	0	0	0.0283622	0	0.0278395	0	0	0	0	0.0255895	0	0.0628714	0	0	0.0308482	0.0229143	0.035596	0.64968	0	0	0	0	0	0	0	0
SAA3P	0	0	0.197007	0	0	0	0	0	0	0	0	0	0	0.0180749	0	0	0	0	0	0	0	0	0	0	0	0.0205441	0.523454	0.0806622	0	0	0	0	0	0	0.0227704	0	0	0.0446897	0	0.618814	0.470595	0	0	0	0	0.01775	0	0	0
PRXL2A	3.49634	38.8365	2.61682	13.5844	3.40531	5.07308	3.25783	4.55189	16.6558	6.11045	3.5054	16.9023	35.2802	19.9201	12.3301	13.8037	9.46037	37.6146	21.7993	11.9105	15.7072	7.68102	0.64387	38.1203	35.8981	16.8679	22.6528	14.8787	3.94648	25.634	3.75715	12.6819	25.8153	15.9892	10.6205	6.07496	20.1975	10.1914	22.3319	7.08079	13.2587	12.1806	2.30697	7.88347	30.7616	23.3468	28.2696	18.1731	4.58173
PPIAP86	0	0.214847	0.247396	0.124258	0	0	0	0	0.0240016	0	0	0.207164	0	0	0.133363	0.0447054	0.0195353	0.137534	0.0242657	0.0407197	0.0190247	0.0345067	0.0514213	0.143612	0.0252585	0.077396	0.102709	0.101293	0	0.051315	0.0646655	0.024247	0.0232766	0.133033	0	0.11396	0.313811	0	0.0833727	0.0647573	1.18192	0.16947	0.0398428	0.0485614	0	0.0668696	0.0706934	0.0210827	0.0254082
ARL2BPP8	0	0	0	0	0	0	0	0	0	0	0	0.0317306	0.0239331	0	0	0	0	0	0	0	0	0	0	0	0	0	0	0	0	0	0	0	0	0	0	0	0	0	0	0	0.712806	0	0	0	0	0	0	0	0
ZNF775-AS1	0	0	0.306299	0.0769217	0.199184	0.123891	0.0488637	0	0.148582	0.0461706	0.0757372	0	0.0829111	0.168613	0.0825581	0.0276747	0.0483732	0.0567603	0.0300433	0.0504148	0.518197	0.0854451	0.0636644	0.106683	0.0312724	0.0319412	0.0254327	0.313526	0.187271	0.0952992	0.240186	0.0900603	0.086456	0.329415	0.389428	0.39506	0.0863395	0.243186	0.0516117	0.200439	1.05177	0.20982	0.197317	0.0901854	0.162345	0.027597	0.0583501	0.0522049	0.0629154
RNU1-103P	0.469217	0.446881	0.771875	0.646142	1.20466	1.24882	0.82091	1.0256	0.798775	0.542966	1.90858	0.492459	1.67149	2.26616	0.832185	0.185974	0.243801	1.14429	1.00946	0.592878	1.42457	2.29676	1.49739	0.477941	0.525377	0.751257	0.598177	1.26414	0.629231	0.21347	1.47955	0.605205	0.677815	0.691771	1.90324	1.3274	0.870302	1.05056	0.953784	2.02043	1.22919	1.55099	0.828731	0.303023	1.72735	0.370904	0.294085	1.49097	0.634188
RNU6-974P	0	0	0	0	0	0	0	0	0	0	0	0	0	0	0	0	0	0	0	0	0	0	0	0	0	0	0	0.121927	0	0	0	0	0	0	0	0	0	0	0	0	1.24484	0	0	0	0	0	0	0	0
AL162408.1	0.135455	0.0860048	0.334241	0	0.154563	0.360515	0.189587	0.246728	0	0.492628	0.146927	0	0.187651	0.0272584	0	0	0	0	0	0	0	0	0	0	0.0910007	0	0	0	0	0	0.0776584	0	0.0559069	0	0.0686794	0.0273714	0.167495	0.202187	0	0	0.44356	0	0.0478482	0	0	0	0	0.0759563	0
AC113385.2	0	0	0.274343	0	0.087829	0	0.0269328	0	0.0163791	0	0.0626174	0.040392	0.0456991	0.0154894	0	0.0152538	0	0.0156426	0.0165593	0	0	0	0	0.0392012	0	0.0176054	0.014018	0.0345619	0	0	0	0	0	0.0226959	0.0585397	0	0	0.13404	0	0.066287	0.604919	0	0.0271893	0	0.0596543	0.0456328	0	0	0
AL391834.1	1.4663	1.36325	2.23982	0.980752	3.61518	2.26101	2.49205	1.33542	2.65218	2.61441	3.80579	2.39084	0.704745	0.948447	1.85756	0.456633	0.380939	0.510842	0.833702	0.434828	1.43093	3.01194	2.84103	0.853467	4.29214	1.72482	0.400565	2.46902	2.62848	0.524146	2.40186	0.540362	1.81558	1.63678	2.65519	1.96825	1.26272	2.13657	0.503214	1.20264	1.98921	0.912716	1.99783	0.901854	1.52198	0.745119	0.612676	0.489421	1.48638
RNA5SP428	0	0	0	0	0	0	0	0	0	0	0	0.116586	0	0	0	0.088056	0	0	0	0.0802054	0	0	0	0	0.29851	0.203262	0	0	0	0	0	0	0	0	0	0	0	0	0.0821095	0	0.145501	0	0.313913	0	0	0	0.0928297	0	0
AC022400.2	0.0677276	0.236513	0.631345	0.24249	0.0772814	0.160229	0.0473967	0.0246728	0.374714	0.145549	0.128561	0.231018	0.750604	0.51791	0.460457	0.107375	0.152493	0.261517	0.262272	0.134478	0.194201	1.07744	0.123506	0.362181	0.0303336	0.170402	0.185018	0.182468	0.207598	0.292721	0.271804	0.203832	0.125791	0.279584	0.377737	0.451628	0.146558	0.421223	0.250311	0.855454	0.487916	0.366337	0.40671	0.699822	0.511781	0.240916	0.212243	0.20255	0.18308
IFT74	1.5047	1.58184	2.09413	0.899093	1.61745	1.84303	1.59591	1.04131	3.56311	2.36005	1.74085	4.14344	2.23805	1.95196	1.73603	5.25606	2.20481	3.03785	0.709038	0.324239	2.89277	2.50874	0.427255	2.04446	5.37969	2.64019	0.150767	3.57345	2.30411	4.19621	2.21637	1.07785	5.26703	1.81463	6.89403	3.70231	1.42926	4.41038	2.30912	20.1415	3.74405	1.49729	2.29529	1.01882	3.82235	2.28419	1.1454	1.39848	2.77264
SARAF	68.1005	36.7606	71.8254	38.7469	71.117	47.9156	68.4733	80.3144	80.5245	51.4365	75.1675	91.7235	32.0043	20.4123	44.0272	53.1294	64.616	38.4259	75.7935	30.7734	42.9098	72.8541	86.7678	46.2007	107.742	49.6815	33.5671	56.6977	61.1907	27.3799	53.4306	39.1241	58.5235	61.8198	53.9564	59.6197	46.9534	55.2415	52.6517	43.0664	57.824	54.307	105.213	64.8442	43.6513	49.2703	79.0496	75.8355	48.6423
WDR27	0.738591	0.903373	2.63093	1.18266	1.76232	1.24278	1.3603	0.544387	1.39015	1.15945	1.75444	1.46773	1.27701	1.39644	1.87351	2.03103	1.36251	1.6162	1.09873	1.74144	2.5215	3.33506	1.86892	1.96537	1.3296	1.82686	1.5057	1.83304	0.678958	2.04478	1.55755	1.15819	1.8066	0.773211	2.52705	2.18895	0.987628	4.75452	1.24742	4.19279	2.61919	0.901545	0.934385	0.913299	2.32852	1.72662	0.749996	2.38438	1.03696
CDC42EP1	109.782	55.7009	82.4285	58.6626	152.924	66.0557	126.471	136.529	157.856	20.1754	89.0187	28.3504	52.7776	88.336	55.7108	55.8492	98.6976	47.6462	55.1218	37.4561	34.0233	45.5456	186.56	61.7685	71.1546	47.561	53.8777	33.3066	89.4316	64.8272	135.596	144.098	17.8853	107.604	31.547	79.1902	158.362	12.8389	111.674	18.7738	102.114	147.267	89.0813	244.756	75.8391	74.1933	109.182	40.6565	139.096
SNX19P2	0.0263221	0.025069	0.113664	0.0108742	0.0168947	0.00583802	0.0207231	0.00719175	0.0210045	0.0391618	0	0.00517985	0.00390695	0.0476724	0.0175064	0.0234737	0.0170959	0.04012	0.00424712	0.0213809	0.0133192	0.0120791	0.0135	0.0402172	0	0.0180617	0.010786	0.0177288	0.0113459	0	0.0339543	0.00424384	0.032592	0.0232841	0.0100095	0.0199458	0.0183083	0.0049112	0	0.00566708	0.323227	0.0059323	0.0069735	0.00849946	0.130051	0.0312103	0.00412438	0.00369001	0.00444707
SLC10A3	5.95135	23.7495	12.0874	20.395	7.6844	7.77311	8.5854	4.84958	11.2144	12.397	5.33699	27.2173	11.933	16.4306	24.3353	21.6225	20.6422	16.8159	35.0131	17.485	19.5964	21.1537	8.14548	34.9961	34.3763	19.111	44.2196	24.7949	11.6663	21.7615	12.346	17.3948	34.103	27.4538	8.05326	13.835	27.5722	12.1041	32.3996	9.13404	49.3787	24.3391	16.4308	27.2635	15.7793	20.7622	34.9228	18.0473	30.6286
FCHO1	0.171678	0.147155	3.21953	0.729095	0.561241	0.167538	0.216257	0.213892	0.933763	0.182201	0.351951	0.737845	0.328208	0.244598	0.176599	0.467467	2.77776	0.272138	4.08418	0.360713	6.85585	0.976902	3.42104	0.62691	1.7531	1.2864	0.369564	2.12299	5.43856	0.480346	1.67422	0.491583	0.393258	2.32959	4.72656	3.00978	1.03808	1.04296	3.41105	4.4236	3.14031	3.19439	4.63196	1.50341	0.335296	0.553685	0.443313	0.95113	4.6686
ZXDB	1.7315	2.55891	6.23421	1.22782	3.21343	3.83445	3.58992	2.24035	7.11286	4.14548	2.51768	2.36819	5.42369	4.21332	2.95326	3.1632	4.63969	1.81606	7.49084	2.40698	6.50404	1.30603	3.63386	1.66994	1.8808	1.22682	3.37995	3.23282	4.23791	2.55791	4.84937	1.66858	6.87336	9.55967	7.59348	2.87548	2.5102	3.29997	1.6403	10.2038	4.74777	4.1625	2.23915	4.0487	3.01746	2.79247	4.20994	2.54452	3.10692
AL132780.4	0.482308	0.311701	0.807578	0.370037	0.722326	0.672396	0.849841	0.0376505	0.0769744	0.427128	0.714666	1.9118	0.143177	0.145586	0.641553	0.153613	0.107401	1.20772	0.944974	0.438409	0.967495	0.916935	0.69498	0.131592	1.34237	1.07559	1.04464	1.28781	0.49499	0.575994	0.814729	0.744287	1.52498	1.20374	1.40176	0.417685	0.239621	0.167124	0.210085	0.993896	1.37066	0.559026	0.383334	0.0444967	0.390486	0.58209	0.604579	0.396021	0.128048
PRAC1	0	0	0.0833198	0.711426	0	0	0	0.110708	0	0	0.164817	0	0	0.0611549	0	0	0	0.0308799	0	0	3.51119	0	0.0346361	0	0	0	0	0.0341142	0.058219	0	0	0.0326644	0.0313571	0.0448038	0.038521	0	0	1.28523	0.0280789	0	0.497569	0	0	0	0	0	0.0317449	0	0
PDC	0.0584039	0.0417178	0.264209	0	0.13745	0.116582	0.122615	0.0957431	0.205063	0.101375	0.225684	0.0114932	0.0346753	0.0528883	0.103583	0.0607646	0.136558	0.0267057	0.169625	0.0316269	0.391577	0.696834	0.279572	0.156161	0.0196183	0.100189	0	0.354034	0.134265	0.0298922	0.113008	0.0564979	0.135592	0.0774948	0.377557	0.14162	0.108327	0.490368	0.0242833	0.113168	0.616777	0.131627	0	0.122582	0.161254	0.103875	0.036605	0.0409373	0.039469
AL117344.1	0.0952145	0.0302273	0.391576	0.0262233	0.217291	0.168943	0.0999485	0.0693723	0.18235	0	0.232375	0.124913	0.282652	0.0383211	0.506606	0.0566074	0	0.328952	0.0819363	0.0171869	0.0481795	0.145645	0.130223	0.266708	0.191899	0.130669	0.312128	0.427536	0.0912034	0.346543	0.163763	0.0409365	0.334035	0.0280751	1.40001	0.0961997	0.206038	0.521113	0.0703796	0.51932	0.561219	0.0858353	0.47087	0.102483	0.424311	0.0752645	0	0	0
CNTNAP2-AS1	0	0	0.0899621	0	0	0	0	0	0	0	0.00741483	0	0	0	0.00808261	0	0	0	0.00588261	0	0	0	0	0	0	0.00625422	0.0199193	0.0429728	0	0.00622	0	0.00587806	0	0	0	0	0	0	0.00505289	0	0.752129	0	0.00965887	0	0	0	0	0	0
RNA5SP263	0	0	0	0	0	0.135506	0	0	0	0	0	0	0	0.0922101	0	0	0	0	0	0.0827118	0	0	0	0	0	0	0	0	0	0	0	0	0	0	0	0	0	0.113994	0.0846754	0	0.450144	0	0	0	0	0	0	0	0
NOP56P2	0	0.0242133	0.271846	0.0210059	0.0652722	0	0	0	0.01623	0	0	0	0	0	0	0.0453448	0.0396295	0.0155002	0	0.0137674	0	0.0233335	0	0.0194222	0	0	0.0277808	0.0171237	0	0	0.0218635	0	0	0.0224893	0	0.0308239	0	0.0189742	0.0140942	0.0218945	0.924094	0.0229192	0.0538837	0	0	0	0.0318687	0	0
LACTB	2.8696	2.09077	4.46957	1.88296	3.21402	1.86897	3.59613	2.45297	2.98196	2.60459	2.59474	3.12281	1.47871	1.67594	2.58836	6.05751	4.53188	2.14866	5.51807	3.74494	2.81443	6.66782	4.39256	3.05707	2.32465	4.38395	4.85949	7.12775	4.21501	3.31532	5.91335	2.58391	2.10873	4.07539	3.17447	3.31803	3.22273	2.41717	3.90479	3.531	4.5501	3.8693	5.98284	5.25446	4.12566	2.51541	2.35075	3.23757	4.17124
KCNJ15	9.20258	0.459376	0.137202	2.63359	6.95538	1.64212	35.5836	4.91776	1.93987	0.136547	5.0144	3.27625	6.11402	9.62989	0.978425	9.79051	1.35542	2.0879	1.92749	3.45431	1.07898	0.095915	0.483766	3.8767	1.06933	2.70981	8.33522	11.0537	0.0681476	3.99516	1.37401	0.530104	0.395664	0.314667	0.516627	0.155945	2.22727	0.449975	8.75722	0.391153	7.28721	0.135882	0.394005	4.94369	3.81998	3.44219	1.17018	4.65207	0.0746991
SPDYE2B	0.0660497	0.0089865	0.0776097	0.0389806	0.0484501	0.0334841	0.0792384	0.0103121	0.0301179	0.0140383	0.0383803	0.0445637	0.056021	0.0341783	0.0251021	0.0897559	0.0245134	0.0460218	0.0487189	0.12774	0.171883	0.10392	0.0387149	0.0865	0.0570511	0.161864	0.0257764	0.0635526	0.00542291	0.0321957	0.105487	0.0365109	0.0233665	0.15024	0.265519	0.0343199	0.0262519	0.00704207	0.0836946	0.0243777	0.0648857	0.144605	0.0899925	0.146247	0.170024	0.0950977	0.00591386	0.201059	0.0191297
ANK2-AS1	0	0	0.0410223	0	0.0284548	0	0	0	0	0.00824474	0.0405735	0	0.00987037	0	0	0	0	0	0	0	0	0.0152581	0	0	0	0.0228151	0.0090831	0.0335921	0	0	0	0	0.0102924	0.014706	0.126438	0	0	0	0	0	0.359299	0	0	0	0	0	0	0	0
A3GALT2	0.0191112	0.0546042	0.503014	0.0157904	0.0327105	0.152593	0.0200613	0.0208863	0	0.151645	0.0932833	0.0150433	0.0453864	0.0692252	0.118632	0.0340862	0	0.034955	0.0863415	0.134538	0.0773634	0.0526202	0.0130689	0.145999	0.0513565	0.0655684	0.0522079	0.296057	0.164755	0.143461	0.115045	0.0616249	0.141981	0.0169054	0.595926	0.034756	0.0354473	0.114105	0.0847582	0.0822918	0.600779	0	0.0810098	0.0493683	0.0888692	0.0226603	0	0.0750158	0.0129152
AC115088.1	0	0.172408	0.893374	0	0.154921	0.1606	0.950128	0	0.115563	0.0897761	0.147267	0.142494	0.107477	0	0.16053	0	0.0940589	0.110367	0.23367	0.0980288	0.458002	0	0.123792	0	0.364845	0.124216	0.19781	0.487707	0.208079	0.123536	0.155676	0.466979	0	0.160132	1.7898	0.548695	0.335765	0.540414	0	0.155897	0.889174	0.163193	0	0	0	0.214643	0	0	0
U8	0	0	0.787168	0	0.117003	0	0	0.149417	0.0872787	0	0.111222	0.107618	0	0.0825378	0	0.0812825	0	0	0	0	0	0	0	0	0	0	0	0.736677	0	0.0933	0.117574	0.176342	0	0.120939	0.207959	0	0	0	0	0.353222	0.805853	0.123251	0	0.176587	0	0	0	0	0
AC078955.1	0	0	0.0182321	0	0	0	0	0	0	0.010993	0	0	0.052642	0	0	0	0.0115174	0	0	0.0120035	0.0112164	0	0	0	0	0	0	0.0149298	0	0	0	0	0	0	0.0168584	0.0134374	0	0.0165433	0	0	0.413738	0	0	0	0.0128845	0	0	0	0
AL109659.1	0	0	0	0	0.0619683	0	0.15202	0	0.0462254	0.107731	0.235627	0	0	0	0	0	0.0376236	0	0	0	0	0	0	0	0	0	0	0.0487707	0	0	0.0622705	0	0.044829	0	0.0550707	0	0	0.108083	0	0	0.142268	0	0	0	0	0	0	0	0
FKBP1A	32.6831	68.0061	68.9655	53.1243	46.474	38.4654	61.9983	30.968	47.2306	80.4787	36.0188	131.714	138.354	95.3117	107.347	70.5793	89.4898	96.9114	103.957	72.5856	177.511	152.426	90.2249	126.342	170.763	132.784	135.464	83.2753	47.317	128.33	79.0741	85.1621	99.3107	145.126	57.7108	66.0427	93.8508	108.91	69.716	161.999	118.799	77.797	110.248	69.8959	98.8686	110.344	169.899	137.146	85.8104
RNU6-811P	0	0	0	0	0	0	0	0	0	0	0	0	0	0	0	0	0	0	0	0	0	0	0	0	0	0	0	0.123066	0	0	0	0	0	0	0	0	0	0	0	0	1.43597	0	0	0	0	0	0	0	0
AC104564.1	0.36205	0.137926	1.25072	0.179484	0.929524	0.12848	0.456061	0.237408	0.739606	0.538656	0.647974	0.398983	0.386919	0.568288	0.385271	0.0860992	0.300989	0.353175	0.654276	0.431327	0.916005	1.46206	0.346617	0.331904	0.145938	0.695608	0.276934	0.487707	0.291311	0.44473	0.871787	0.420282	0.717265	0.320264	1.65212	0.263373	0.134306	0.108083	0.481709	0.0623589	1.06701	0.130555	0.844078	0.514391	0.294626	0.472215	0.13615	0.121811	0.146803
RPS29P21	0	0	1.79726	0	0.688941	0.51014	0.241444	0.377059	0.367084	0.285171	0	0.271577	0.0682798	0.416573	0.101983	0.341865	0	0	0.148449	0.249109	0.0581932	1.79435	0.235933	0.351427	0.231784	0.394568	0	1.00697	0.0660957	0.0784817	0.296701	0.148335	0.213597	0.101731	0.524791	0.278866	0	0.171661	0.191267	0.693284	4.18016	0.207351	0.121872	0.148541	0.467936	0.136362	0.216239	0.38693	0.0777191
NUP153-AS1	0.377357	1.07818	0.945925	0.757198	0.553614	0.669559	0.396119	0.235662	0.768582	0.944629	0.687064	1.85294	1.99505	1.56215	0.414308	2.59603	1.40985	1.32562	0.62627	2.09212	2.10041	1.0555	0.565256	2.29251	1.37622	2.00983	1.28613	1.88807	0.712594	0.956496	1.62258	0.637375	1.14586	0.826564	0.915652	1.24183	1.33318	2.8029	3.82534	1.64036	2.40077	0.988158	2.45649	1.4622	1.82787	1.89628	1.25013	3.95999	1.25079
SPP2	0	0	0.12712	0.0127696	0.0132264	0	0	0	0	0.00766468	0	0	0	0.0186607	0	0	0	0	0	0.100431	0.00782043	0	0	0	0	0	0	0.0208191	0	0.0210939	0	0	0	0.20507	0.0117542	0	0	0	0	0.0133098	0.33402	0.0139327	0	0	0	0	0	0	0
RPS6KL1	0.107802	0.222453	0.546791	0.237521	0.210873	0.444037	0.237102	0.0897642	0.522698	0.659371	0.273537	0.777851	0.408406	0.54699	0.373283	0.306722	1.49501	0.447554	0.210386	0.119534	0.244172	1.63958	1.3954	0.80002	0.339698	0.183168	0.277666	0.65002	1.27158	0.443153	0.350961	0.547905	0.295565	1.17384	1.66709	0.890014	0.473694	0.183898	0.525061	0.422193	0.658108	1.76549	0.704481	1.44377	0.722102	0.540201	0.588787	0.224528	1.10666
RNU1-78P	0	0	0.0974589	0	0	0	0	0	0	0	0.0963928	0	0.0703489	0	0	0	0	0	0	0	0	0	0	0	0.0796026	0	0	0.0798067	0	0	0.101897	0	0	0	0	0	0	0	0	0	0.582005	0	0	0	0	0	0	0	0
AC091825.3	0.395341	0.156292	1.1105	0.0862838	0.408551	0.933084	0.328865	0.317932	0.309521	1.00251	0.515799	0.111559	0.305579	0.333237	0.23813	0.15965	0.151155	0.150076	0.471798	0.137338	0.0905869	0.390224	0.402973	0.176652	0.215483	0.194499	0.362714	0.477287	0.270082	0.117079	0.339981	0.230906	0.286318	0.369507	0.567306	0.126612	0.17986	0.528868	0.169545	0.199139	0.842697	0.282428	0.316189	0.202324	0.251477	0.0663339	0.0561016	0.250966	0.171391
PCDH11Y	0.00670004	0	0.0179103	0	0	0.0371504	0.0158246	0.0329507	0	0.261667	0.00272529	0.00659242	0	0.00202243	0.00297073	0.000995836	0	0.00102122	0.00648639	0	0.00169514	0	0.00229087	0.0102369	0.00112529	0.00459743	0.000915158	0.00564089	0.00770135	0.00114307	0.0072023	0	0.002074	0.00148169	0.00509564	0.0010154	0.0046602	0	0.00278576	0	0.0394918	0	0.00177504	0.00108173	0.00292088	0	0.00209964	0.0103318	0.00113196
AP003068.2	0.982448	2.0481	2.76542	1.4972	1.7376	0.629486	1.15734	0.775452	0.703834	0.844527	1.96257	2.62074	1.63971	1.82546	3.91079	1.25904	1.02661	2.90837	0.915893	2.33496	0.762263	1.56292	2.29171	1.90136	2.64009	1.91005	2.18883	0.345562	2.08915	3.00211	1.45506	1.99933	3.87918	1.83468	1.9759	0.69483	2.78398	1.4583	0.823021	1.58874	2.55224	1.99768	0.254496	2.95381	5.13322	2.47217	1.25204	4.52355	6.49178
HAGHL	0.123941	1.18041	0.161136	0.148652	0.297676	0.191537	0.302176	0.126714	2.40174	0.178451	0.344767	0.77104	0.517474	0.260678	0.822542	1.2384	0.359386	2.27668	0.82315	0.560749	3.02652	1.4164	1.53381	0.739147	0.940092	0.702314	1.71694	1.3599	6.55793	1.27144	0.787359	0.461536	0.220295	0.12732	0.319275	0.586531	0.930666	0.966777	2.53562	3.1057	1.28434	0.227069	1.02108	0.772016	0.306762	0.602055	0.774302	0.939367	0.699789
AC092687.1	0.45233	0	0.372048	0	0.430114	0.0891762	0	0.164782	0.0320845	0	0.327091	0	0	0.0303416	0.0891372	0	0	0	0	0	0	0	0	0	0	0	0	0	0	0	0	0	0	0	0	0.0609347	0.04661	0	0.0278623	0.0432825	0.296239	0	0	0	0	0	0	0	0
AL122008.2	0.0342995	0.130667	0.0564236	0.0283396	0.0587068	0.0304294	0.0360048	0.0749708	0	0.0170102	0.0837095	0.188992	0.122185	0.0621205	0	0.0407838	0.0534651	0.12547	0.0664115	0.0557216	0	0.0629596	0	0.0786088	0.115214	0.0941425	0.0936994	0.0924077	0.0591382	0.187255	0	0.0221201	0.254818	0	0.130431	0.0623779	0.127237	0.793555	0.0380297	0.0886153	0.40434	0.0618416	0.0726957	0.0664524	0.0996856	0.0813385	0.0429948	0.0192334	0
AC004687.1	0.0962496	0.275004	1.44479	0.576558	0.68985	0.106737	0.164182	0.118339	0.115208	0.2685	0.215327	0.653455	0.792886	0.341376	0.202712	0.128751	0.356324	0.0513462	0.978395	0.0781817	0.633142	0.640444	0.312641	0.340074	0.137406	1.73367	0.328669	0.834655	0.117549	0.262733	1.95549	0.876772	0.312838	0.0425705	0.375159	0.109401	1.64019	0.592626	0.640303	0.0518058	0.248203	0.455535	3.35317	0.738133	0.601426	0.164053	0.0377031	0.317084	0.821192
CT62	0.473499	0.176462	0.0677321	0.102058	0.816311	0.255697	0.266529	0.299988	0.127043	0.0816776	0.340538	0.0216066	0.00407426	0.0414282	0.0121707	0.359024	0.0178279	0.0585732	0.0221449	0.301002	0.0868098	0.00629817	0.0281563	0.0524242	0.0184408	0.0376702	0.138724	1.12777	0.0197197	0.0468301	0.0649152	0.0486813	0.0382361	0	0.0156572	0.00415999	0.0572768	0.0460936	0.0342387	0.0177293	0.14831	0.0247453	0	0.0709074	0.119665	0.235964	0.0258059	0.126985	0.09275
RCL1	1.33585	2.34131	2.11739	1.62877	1.61162	1.16043	2.02063	1.42445	2.76267	1.53431	1.42634	5.12248	2.54733	1.83134	1.73989	4.15574	2.9499	4.65475	1.43096	1.79089	2.49727	1.95824	3.31463	1.65125	3.43708	1.92875	4.78967	2.45242	2.72976	2.04797	2.10612	1.54053	3.04104	2.18281	1.80616	2.49689	1.89701	2.03203	2.05969	2.40071	3.38557	2.2998	3.08193	1.64152	2.86867	2.70588	1.7152	1.33689	3.8618
PYGL	0.664186	42.8012	1.01887	21.106	2.09928	2.0497	2.49798	0.895103	0.111854	7.23852	0.934797	15.6139	2.72891	5.78337	33.3157	55.2535	4.64727	22.704	12.4104	36.2671	15.1011	3.57523	1.03936	16.9653	34.3362	11.7405	30.7272	16.3215	1.54095	11.2285	3.54973	27.4506	1.87183	8.62551	3.7715	4.25608	15.6221	2.33252	40.3472	9.99406	16.0999	4.26479	3.16517	0.826292	7.539	22.249	16.1303	18.4735	27.9445
SNORD116-4	0.407306	0.193959	0	0.336532	1.56857	6.14294	1.28267	1.33542	0.130009	6.36288	2.15378	0.961834	4.23192	1.8442	0	0	0.105816	0.124163	1.18296	0.44113	0.309152	0.373822	0	0.46674	0	0.139743	1.33522	0.685838	0	0.416934	0.525407	0.262676	0.378245	0.360297	0.309773	0.493825	0.188868	3.64779	0.564503	0.175384	0.600193	0	0.431631	0.13152	0.236753	0.845158	0.638204	1.94137	0
RNU7-169P	0	0	0.527237	0	0	0	0	0	0	0.158948	0	0	0	0	0.568433	0	0.166531	0	0	0	0.162178	0.294155	0	0	0	0	0	0	0.184201	0.21872	0	0	0	0	0	0.194292	0	0	0	0.276015	4.72283	0	0	0	0	0	0	0.359443	0
AGR2	181.426	16.3097	383.518	1.76582	222.466	83.2671	683.462	142.034	809.216	1.50634	89.5142	6.65339	32.0891	7.58373	567.764	1.27061	220.21	2.48867	5.81013	3.30824	1.72821	399.726	931.939	2.92939	1.00643	12.194	2.95109	4.19805	1919.14	13.2809	853.287	232.908	1.36142	48.7948	176.631	245.805	43.8848	4.62097	4.46491	3.03005	8.08077	523.399	82.8731	903.605	65.4447	21.2544	11.853	6.32734	47.0811
PARP1P1	0.0258436	0.0676868	0.00531418	0.0106765	0.0331753	0.0286596	0.0271286	0.0282441	0.0453699	0.0512667	0.0262803	0.0610284	0.0958986	0.0936119	0.0343765	0.0653	0.198065	0.397847	0.0667188	0.0559794	0.143848	0.0118595	0.0662733	0.088844	0.0651079	0.0310334	0.0247099	0.0739781	0.0371324	0.0925908	0.0666743	0.0291669	0.0999987	0.0800131	0.0589653	0.133166	0.0719021	0.072329	0.032236	0.0389485	0.139635	0.0990161	0.109548	0.0709323	0.0638436	0.0612861	0.0850377	0.0253606	0.00436624
AC048382.6	0	0	0	0	0	0	0	0	0	0	0	0	0	0	0	0	0	0	0	0	0	0	0	0	0	0	0	0	0	0	0	0	0	0	0	0	0	0	0	0	0	0	0	0	0	0	0	0	0
SLC26A6	4.36846	2.32276	4.47626	0.64888	5.10108	2.69439	6.10885	2.7425	7.72979	1.04519	7.27484	2.56449	0.94711	1.85387	6.17806	6.63516	3.56411	3.16087	1.58792	4.39399	1.59111	7.86664	9.34378	3.78723	4.09098	2.4292	2.5376	2.18814	3.1013	2.63153	7.50558	2.80144	3.53828	3.96197	5.5902	2.15724	2.46379	2.38569	2.75171	3.63791	2.95642	2.95914	2.2464	11.1698	1.75999	4.14851	2.02078	2.95535	5.01912
SLC25A37	2.35655	4.37903	9.65988	2.16121	4.22034	3.64055	4.44614	3.09472	8.87923	4.54145	3.69557	8.15463	3.67304	3.08292	3.67301	4.72811	7.62096	2.21802	5.6129	1.95966	5.47161	3.53936	16.3776	6.38345	4.44639	4.54312	3.21619	5.48738	10.2432	3.47181	7.10535	5.56678	4.88343	2.44119	1.69187	11.3805	2.66172	8.47316	7.28639	12.931	12.9801	5.12066	3.18136	19.3798	4.86258	3.88539	3.40217	7.09024	6.67018
DUSP8P5	0.937141	1.22082	1.4796	1.56641	2.74709	1.67236	1.49256	1.36558	1.95293	2.33447	2.2959	0.958124	2.02733	1.50219	1.2991	1.23599	0.99065	1.20838	1.85623	0.816637	1.16643	1.5027	0.810275	0.674779	0.578928	1.37479	1.3948	2.22733	0.730512	1.46283	2.12131	1.35463	1.94728	0.743225	1.01585	1.54106	0.959011	2.70118	1.69593	5.37111	1.18517	1.60226	2.12319	2.5878	1.4213	1.11118	0.641369	1.68522	0.82258
AC091953.6	0	0	0	0	0	0	0	0	0	0	0	0	0	0	0	0	0	0	0	0	0	0	0	0	0	0	0	0	0	0	0	0	0	0	0	0	0	0	0	0	0	0	0	0	0	0	0	0	0
AL159159.1	0	0.321035	0.739344	0.27851	0.0961577	0.299048	0.589734	0.122797	0.358645	0.222892	0.274221	0	0.400261	0.474829	0.199278	0	0.175144	0.137008	0.290073	0.0608455	0.284277	0.30937	0.0768364	0.171674	0	0.385497	0	0.832466	0.258305	0.230033	0.57976	0.434774	0.208687	0	1.19636	0.340569	0.208406	0.419287	0	0.290291	0.551901	0.405169	0.238141	0	0.0653112	0.133227	0.211268	0.126012	0.0759324
AC022415.1	0.541285	0.110468	0.265009	0.330099	0.738962	0.400176	0.63584	0.619732	0.049364	0.811713	0.576641	0.740555	0.336673	0.256754	0.16	0.0153242	0.140623	0.157148	0.399257	0.565297	0.221725	0.118283	0.0969445	0.905788	0.112556	0.415636	1.30265	0.998241	0.0592552	0.131924	0.188412	0.340769	0.367025	0.0114003	0.205834	0.070314	0.191233	1.11574	0.400101	0.133186	0.835601	0	0.327777	0.0915527	0.801559	0.183374	0.12924	0.599823	0.139351
IGHV3-53	3.32122	1.66309	1.49261	0.792119	51.4836	4.7083	1.32985	19.795	4.9836	0.0509412	3.98317	33.9859	0.182956	0.0413412	0.0607257	2.74809	28.9451	0.354876	8.11011	0.222496	8.17763	0.911315	17.1861	1.07244	1.38015	7.37724	0.561212	53.3181	2.06621	8.94912	27.4132	0.264976	7.65234	0.0605754	11.0151	0.664199	1.46067	2.7598	7.04215	0.678194	19.5425	3.95093	54.8254	0.22112	3.20425	0.304485	2.12452	1.24798	0.601608
AL355612.1	0.373105	0	0	0	0.106434	0.198604	0.182773	0.761154	0	0.0123356	0.445173	0	0	0	0	0	0	0	0	0	0	0	0	0	0	0.0170678	0	0	0	0	0	0	0	0	0	0	0	0	0	0.021421	0.195483	0	0	0	0	0	0	0	0
CD80	0.0366461	0.0116339	0.4672	0.146346	0.12022	0.0975338	0.0320568	0.06675	0.0896781	0.0424059	0.0298122	0.442305	0.108787	0.235984	0.0487456	2.0734	0.739425	0.528769	1.2496	0.985617	0.432677	0.341941	0.701681	0.0886528	0.196955	0.771139	0.43381	1.30817	0.14743	0.0833608	0.399185	0.307235	0.276033	0.0486249	0.32516	0.673861	0.135942	0.173216	0.46049	0.0788983	1.38601	0.0770847	1.77992	0.398382	0.220112	0.253468	0.187573	0.513731	0.23527
LINC01285	0.0154735	0	0.330905	0.00639239	0.0132421	0.0411827	0	0	0.311157	0.034532	0.0125879	0.0548097	0.192923	0.0513779	0.240127	0.0505965	0.0643189	0.0283015	0.299601	0.041896	0.0352337	0.0142014	0.015872	0.0118209	0.114348	0.074323	0.0929948	0.693058	0.0978226	0.0105595	0.212907	0	0.0862165	0.123188	0.223595	0.0844213	0.0215251	0.167449	0.0428906	0.0466396	0.653633	0.132518	0.0491926	0.00999284	0.0809477	0.0733881	0.00969808	0.00867671	0.036599
AL929472.4	0.113173	0.0808395	0.744693	0.0701312	0.0484267	0.0502019	0.0594002	0.0309214	0.0722481	0.0701579	0	0.0445422	0.117587	0.153728	0.10036	0.0336422	0.0588038	0.0517496	0.127825	0.0153214	0.0572669	0.155804	0.0193481	0.0864583	0.0760314	0.0388287	0.0154584	0.133396	0.0813044	0.0386162	0.121657	0.0912333	0.0175164	0.200223	0.0430364	0.137213	0.0787177	0.10558	0.0156852	0	1.16738	0.0765189	0	0.200992	0.0493379	0.0335477	0	0.0951927	0.0382409
PEX14	4.60209	7.86456	6.10477	5.05372	4.22336	3.26626	3.88528	3.70974	7.91774	3.69056	5.01838	6.53083	5.4104	7.02657	7.49638	6.93135	10.3381	4.35396	6.39968	6.00938	7.81188	11.9403	6.0308	6.63752	7.78418	6.42322	11.2987	8.9077	8.64011	7.45275	6.08525	7.97763	3.32199	7.35078	6.2058	4.19463	7.36754	7.47341	8.58029	2.97386	7.99028	5.0962	7.10439	5.76283	8.51458	6.90026	5.27781	7.74183	11.3683
AL133243.1	0	0.203498	0.351491	0.0441354	0.137143	0.0473901	0.224292	0.175137	0.170504	0.132457	0.0434558	0.126142	0.380576	0.322484	0.0947388	0.0952737	0	0.0651347	0.241331	0.173559	0.324356	0.294155	0.0730575	0.122423	0.215318	0.0733077	0.11674	0.503698	0.214901	0.145813	0.0918745	0.103348	0.132282	0.378017	0.0406259	0.226674	0	0.1196	0.118453	0.0920049	1.5218	0.192621	0.226429	0.103491	0.217347	0.0633374	0.0334796	0.0599072	0.324891
AC008171.1	0	0	1.44727	0.242303	0.836572	0.693791	1.33398	0.106833	0.374426	0.339354	0.795241	0.0769467	0.232151	0.118029	0.606802	0.058117	0	0	0.252364	0.0529356	0.148393	1.61491	0.334238	0	0.131344	0.0670765	0	0.526724	0.280907	0.133419	1.09285	0.252169	0	0	0.371727	0.237036	0.181313	0.0729559	0.0541923	0.841845	1.82459	0.0881243	0.103591	0.0631298	0.0568208	0.0579537	0	0.0548151	0
MYADML2	0.0397695	0.0151506	0.189724	0.0197155	0.0204208	0.0564516	0	0.0347708	0.137096	0.0157784	0.10353	0.0375655	0.066113	0.0384146	0.0423202	0	0.0289294	0.101836	0.0154006	0.0473793	0.0563466	0.211701	1.14223	0.00607635	0.128245	0.00545781	0.0478027	0.0321434	0.164567	0.0759913	0.0342006	0.0359069	0.0344699	0.175898	2.43785	0.0482173	0.0147529	0.0652982	0.0132284	0.260294	0.203157	0.401543	0.0337157	0.226014	0.0323633	0.0282931	0.0398813	0.0223007	0.080628
AC026691.1	0.222938	0.0738524	0.24715	0.192209	0.240561	0.928723	0.0610494	0.137713	0.210386	0.591267	0.260218	0.320452	0.351047	0.128738	0.0945509	0.270848	0.23671	0.301389	0.575545	0.083983	0.127523	0.0622728	0.0530274	0.103668	0.149773	0.0665112	0.142988	0.620213	0.0167123	0.11245	0.125035	0.0875152	0.990151	0.300099	0.663469	0.0763875	0.24271	0.75958	0.505114	1.01005	0.380886	0.23593	0.174621	0.100156	0.805689	0.137917	0.291606	0.195671	0.248917
SNX18P2	0	0	0.0199019	0.019992	0	0	0.0253995	0	0	0	0	0	0.100561	0.0730377	0	0.0431562	0	0	0	0.0131029	0.0122436	0	0	0	0	0	0	0.79856	0	0.0825612	0	0	0.05992	0	0	0	0	0.0180584	0	0.0416755	0.33278	0	0	0	0.0140645	0	0	0	0.0327036
KIF2A	1.92886	4.70376	6.53469	4.58823	3.44862	3.69494	4.33755	1.83949	3.55812	5.21957	3.00506	3.23324	8.95003	9.43688	5.52364	12.1103	16.3611	6.14459	7.66236	6.61085	8.37183	3.36017	9.27802	4.92433	4.15988	7.28372	4.11025	7.27086	4.03178	3.67503	4.89881	4.33135	8.33629	5.56793	3.97111	10.7495	4.31824	11.2811	7.79397	3.99233	15.4969	7.97069	10.2289	4.3691	5.12982	5.9896	6.2705	9.64489	12.3598
AL355816.1	0	0	0	0	0	0	0	0	0	0	0	0	0	0	0	0	0	0	0	0	0	0	0	0	0	0	0	0	0	0	0	0	0	0	0	0	0	0	0	0	0	0	0	0	0	0	0	0	0
AL390205.1	0	0.0117402	0.314314	0.0101851	0	0	0	0	0	0	0	0	0	0.00744193	0	0	0	0	0	0	0	0	0	0	0	0	0	0.0166054	0	0.00841229	0	0	0	0.0109043	0.00937521	0	0	0	0.00683383	0	0.375404	0	0	0	0	0	0	0	0
LNPEP	3.73315	6.02657	5.78931	4.9013	6.43567	17.2993	6.67198	3.69781	4.49657	10.2979	5.16234	3.62505	5.74295	5.63085	5.99863	7.70604	5.8524	5.02365	6.18676	5.92465	7.86257	3.20411	7.68665	4.22848	3.56968	7.31488	4.24442	6.44776	3.80602	3.41719	5.91419	4.94889	9.89413	5.21683	5.44271	4.11079	4.34458	6.3417	4.49342	19.2567	5.99988	5.78644	8.8147	2.91126	5.63965	3.33767	2.77723	6.22478	6.87961
PANDAR	0	0.0123639	0.0320333	0.0107261	0	0	0	0	0.0165748	0.0128762	0.0211219	0	0	0.00783725	0.0115121	0.0308722	0.0404716	0.00791478	0.0754075	0.0210899	0.00656896	0.0238293	0.0266325	0	0.0174428	0	0.0141856	0.0174875	0.029844	0	0	0.00837214	0	0.0114836	0.0197465	0.0157395	0.0361181	0.0387548	0.00719685	0.0111799	0.114778	0.0351093	0.0963001	0.00838377	0.0301837	0	0	0	0
SYBU	7.05317	0.307506	4.5765	0.409358	7.22948	5.99313	7.29575	8.57527	13.451	6.57753	7.80975	0.482012	0.294155	0.0772969	2.02399	0.372332	0.91836	0.487036	0.18683	1.50577	0.27887	2.12542	6.21272	0.53372	1.03407	1.37896	0.422768	0.249339	0.910227	1.8178	2.73116	1.29603	1.57846	2.51387	3.06527	4.64691	1.18483	0.581653	0.58482	1.84573	0.410154	5.6784	0.719712	1.59083	0.634218	1.02805	0.261678	0.134228	0.0620735
NXN	4.31911	17.138	2.74849	8.29381	5.33528	12.9171	4.76421	4.41142	0.755644	11.5575	5.03652	7.24189	14.0376	22.558	7.38305	25.3046	2.61906	9.27219	14.8049	39.554	25.8762	1.72111	2.47837	25.8986	4.65289	15.6808	23.9939	8.53911	11.3356	19.1052	10.8427	12.5763	2.61427	14.6913	2.04829	6.39353	14.7147	6.75214	21.1626	5.01671	7.42442	5.86296	7.61079	1.44082	9.20149	13.8655	19.3097	22.3642	17.4029
SOWAHC	2.51468	41.6142	7.07869	28.894	3.63227	6.72263	5.8435	2.59226	8.54123	12.8521	4.07098	13.357	9.89522	21.6112	37.8053	23.8558	11.7267	49.1913	27.721	38.5246	10.2157	14.6646	10.5676	26.5295	14.5954	12.0902	67.0194	22.5444	6.98738	52.0698	13.275	37.3082	49.7903	15.404	6.94125	37.2224	25.661	15.5593	30.7349	7.29225	19.6969	9.76425	2.91844	2.52139	24.1436	27.7436	19.5972	44.0169	8.37503
TRBV17	0	0	0.233731	0	0	0	0	0	0	0	0	0	0	0.0343108	0	0	0	0	0	0	0	0	0	0	0	0.038998	0.0310515	0.0765587	0	0	0	0	0	0	0	0	0	0.0424162	0	0	0.614151	0	0.0602275	0	0	0	0	0	0
TM4SF19-AS1	0.0274589	0.836855	0.218324	0.484002	0.148828	0.0487213	0.134512	0.0400125	0.151921	0.018157	0.201044	1.5202	0.592333	0.530467	0.251617	1.07745	0.190232	1.28906	1.01016	0.698868	0.254732	0.344421	0.125183	1.5523	3.89851	1.23727	0.795129	3.27353	0.115729	0.343541	0.354207	0.318753	1.46198	0.315766	0.480322	0.0721318	0.288607	0.57381	0.842314	0.425652	1.19589	0.198032	0.203691	0.183242	0.994895	1.53024	1.42843	0.646695	1.00205
RNU6-1113P	0	0	0.300574	0	0	0	0	0	0	0	0	0	0.108482	0	0	0	0	0	0	0	0	0	0	0	0	0	0	0	0	0.124691	0	0	0	0	0	0	0	0	0	0	0.358994	0	0	0	0	0	0	0	0
CYP2A13	0.022485	0	0.850734	0	0.0096213	0	0	0.0122868	0.00717703	0	0.00914595	0	0.0133497	0.0407231	0	0	0.0058415	0.0891061	0	0.00608805	0.0170664	0.0206365	0.00768806	0	0	0	0.00614245	0.0605778	0	0.0537052	0.00966822	0.0145008	0	0	0.0513022	58.4616	0.0104263	0.0335622	0.0560932	0	1.88859	0	0	0	0	0.00666517	0.0493241	0	0
H3C10	0.553173	0.40642	1.71597	0.665992	0.311094	0.266411	0.846128	0.138184	15.7499	0.329203	0.52716	5.03855	7.06588	6.1543	1.87808	2.75316	2.75105	1.21413	0.867054	3.08969	1.59149	8.77591	1.64282	0.808965	1.3591	2.80886	55.7919	2.3313	2.47071	2.67485	13.0073	1.50853	1.81019	1.17439	13.7873	0.44073	3.70834	0.684146	18.8381	49.5443	20.7433	1.13985	1.03843	1.53104	19.2832	1.62102	6.03266	3.32347	3.73831
AL662844.4	0.158445	0.0787316	0.702611	0.102454	0.371417	1.11843	0.412191	0.218335	0.598096	0.693534	0.465151	0.406695	0.543977	0.228738	0.458171	0.106486	0.229082	0.441002	0.800308	0.3059	0.212637	0.619613	0.287365	0.236823	0.430409	0.5247	0.297342	0.459352	0.233594	0.291472	1.01897	0.319876	0.584294	0.322973	2.39959	0.175397	0.268328	1.24421	0.305524	1.45944	0.453422	0.223571	1.19725	0.471582	0.320343	0.106187	0.164071	0.305172	0.186219
AC079584.2	0.0759251	0	0.0936741	0	0.0649764	0	0	0	0	0.0188268	0	0.0298822	0.022539	0	0	0	0.03945	0	0.0980053	0.0205575	0.0192094	0.104525	0.0519205	0	0	0.208393	0	0	0	0.0777198	0.130587	0.0734473	0	0	0.057744	0	0	0	0	0	0.63399	0	0.643674	0	0.0220663	0	0.0237932	0.0638623	0
OR52Y1P	0	0	0	0	0	0	0	0	0	0	0	0	0	0	0	0	0	0	0	0	0	0	0	0	0	0	0	0.0159035	0	0	0	0	0	0	0.0718313	0	0	0	0	0	0.231958	0	0	0	0	0	0	0	0
PRR15	6.46101	1.14614	34.3034	0.171153	8.07026	2.43282	9.79542	3.64376	62.738	0.166326	2.83269	1.38209	0.907756	0.256067	34.1583	0.486752	14.5713	1.94251	2.95401	0.22969	0.344403	11.0087	19.6968	3.63972	7.93235	1.61769	0.565884	0.597946	26.1178	1.35977	27.8408	7.19483	1.14809	6.35228	5.19143	14.3274	11.0416	1.60488	0.760114	4.63822	1.93806	42.1769	7.35906	37.037	2.45975	2.96494	0.834624	0.0774381	15.772
ATG10	0.64583	0.697098	1.30145	0.714444	1.01021	0.795778	0.885089	0.501915	0.61156	0.875453	0.834791	0.756899	0.724274	0.56751	1.15815	1.27774	1.22482	0.769998	1.16016	0.621743	0.856932	1.05705	1.20961	0.899045	1.2703	1.63968	1.63686	1.06814	0.812459	0.759036	0.851606	0.585417	1.11509	1.65992	1.3562	1.11145	1.10804	2.02707	1.37644	2.13513	1.40636	0.944478	1.09884	0.727574	0.863417	0.665792	0.685873	0.736367	1.14689
IFNL3P1	0.23414	0.111497	0.609848	0.0644853	0.567733	0.276962	0.163854	0.682369	0.0747357	0	0.349207	0	0.0231688	0.0235587	0.138421	0.0232004	0.344695	0	0.025186	0	0	0.0358153	0.0266857	0	0.131082	0.0535541	0.0852832	0.157702	0.224277	0.0266305	0.469825	0.0754997	0.0483187	0.103558	0.207752	2.60219	0.0723804	0.116496	0	0	0.766713	0.246256	0.206769	0.050403	0.0226829	0	0	0	0.0263717
UBE2E2-AS1	0.0367495	0	0.0604538	0	0.0314501	0	0	0	0.0234603	0	0	0.173564	0	0	0	0	0	0	0.0711552	0	0	0	0	0	0.0246888	0.100867	0.140549	0.173264	0	0	0	0.0237001	0.0455032	0	0	0	0	0	0.0407461	0.126593	0.39712	0	0.233665	0	0	0.0217871	0	0	0
CLYBL-AS1	0	0.029984	0.466108	0	0.0808282	0.0279304	0.0660958	0.0344069	0.160784	0.0624529	0.0256116	0.0991262	0.130842	0.0760251	0.0837546	0	0	0.0575829	0.0203191	0	0	0	0.021529	0.024051	0.0423009	0.0216027	0	0.148433	0	0.0859381	0.0541483	0.0203035	0.0194909	0.0278491	0.119719	0.019085	0	0	0.0174532	0.0271126	1.02062	0	0.0667255	0.0406633	0.0182998	0	0	0.0176538	0
AC015818.8	0	0	0.0175477	0	0.00365156	0	0.004479	0	0	0	0	0.00335865	0.00506659	0	0	0.00253675	0	0	0.00275386	0.00231059	0	0.00391608	0.00291784	0	0.00286653	0.00292783	0	0.00287388	0	0.00582361	0	0.00550347	0	0.00377439	0.00973533	0	0.00395707	0	0.00236544	0	0.0670665	0	0.00904333	0	0	0.00252962	0	0.00239263	0
SCEL-AS1	0.0342995	0.0980002	0.0282118	0.566792	0	0	0	0	0	0	0	0	0	0	0.152081	0	0	0	0.0442743	0	0	0.0314798	0.0469106	0	0	0.0470712	0.112439	0	0	0.163848	0.0589931	0.663602	0	0.0606816	0	0	0.127237	0.0511971	0	0.147692	0.101085	0	0	0	0.338931	0.0203346	0.0214974	0	0
AL451069.2	0.197482	0.689631	0	0	0.394344	0.1752	0.414601	0.0719417	0.5463	0.228521	0.160655	0	0.0781654	0.238442	0	0.039136	0.136813	0	0.0424855	0	0.0666185	0.362494	0.0900305	0.0502884	0	0.0451694	0.0719308	0.044337	0.416158	0.0449222	0.452876	0.0849054	0.122261	0	0.250321	0.0798101	0.305241	0.0491285	0	0.17007	0.0646672	1.78029	0.279034	0.467628	0.114789	0	0.0825153	0.0738251	0
TSPYL4	15.8651	5.15392	7.70182	9.79648	18.5847	13.8592	13.1974	9.56389	3.10528	11.6628	24.6372	6.42818	6.25087	3.27545	9.12899	4.25171	7.66495	9.02529	6.54757	8.59886	5.85051	4.8765	1.80393	3.48022	10.9569	4.82373	7.79664	6.58405	5.53749	4.41432	5.97305	4.55171	10.3722	3.79398	14.7517	12.7903	3.99062	21.625	5.45553	15.8017	12.7735	4.29659	7.48931	2.68226	5.36399	3.63528	5.15938	6.85058	7.87361
AP000255.1	0.0289212	0.0550889	0.285457	0.0716874	0.123753	0.230921	0.242873	0.12643	0.110777	0.329887	0.21175	0.0910612	0.291906	0.0523797	0.102587	0.0171944	0.10519	0.0528979	0.18666	0.0469842	0.0585376	0.0530872	0.0593322	0.0883767	0.155437	0.119071	0.0790069	0.389589	0.0498651	0.256575	0.1741	0.205167	0.196956	0.0767497	0.219957	0.0525968	0.134107	0.777045	0.176365	4.40848	1.27852	0.156434	0.275835	0.130742	0.0336218	0.0514382	0.0906326	0.0973049	0.117268
HMGB1P45	0	0.0570292	0.320137	0.0247375	0	0	0	0.0327208	0	0.0148481	0	0.0707014	0.12443	0.0542246	0	0.0178	0.0777823	0.054761	0.0193234	0.0324261	0.0151498	0.109914	0.020474	0.114362	0	0.0410882	0.0654317	0	0.0172071	0.0612951	0.0772421	0.038617	0.0185357	0.0264843	0	0.0725991	0.277662	0.111724	0	0.0515678	1.38237	0	0.0317278	0.0386706	0.034806	0	0.0375299	0.0167887	0.0202331
MTX2	11.6598	14.3365	12.194	10.9039	9.56917	6.73789	11.7256	9.12159	11.2451	5.57354	11.1713	18.0155	12.4796	11.3836	24.2438	12.8893	15.205	18.2162	20.3052	15.6371	15.4817	17.3478	17.4419	15.9186	31.5318	14.0404	28.0823	15.8677	16.9689	19.9468	15.07	11.1692	14.5006	16.4885	22.1607	18.1746	16.2833	17.7864	15.0552	22.9656	24.0497	10.3984	10.7996	10.464	17.0893	13.9332	15.0225	11.9272	14.3973
TUBA3C	0.26471	0.0120052	0.798334	0.0208299	0.323625	0.11183	0.13232	0.371954	0	0	1.81506	0.0198444	0.0299357	0.106538	0	0	0.0261982	0.0614811	0.016271	0.013652	0	0.0231379	0	0.0288891	0.0338734	0.0172989	0.027548	0.0594305	0.00724453	0.0602149	0.0108401	0.00812924	0	0	0	0.0229242	0.0701404	0.00940759	0.0139761	0.0108555	0.582005	0.0113635	0	0.00814052	0.014654	0	0.0632032	0.0212051	0.00851853
SNORA70J	0	0	0.952932	0	0	0	0	0	0	0	0	0	0	0	0	0	0	0	0	0	0	0	0	0.110635	0	0	0	0	0	0	0	0	0	0	0	0.175582	0	0	0	0	0.142268	0	0	0	0	0	0.181534	0	0
AC245123.1	0	0.010813	0.168091	0.0093807	0.0194326	0.0604347	0	0.0248161	0.0217437	0.0563056	0	0.0714952	0.0471852	0.0479793	0	0.00674994	0	0.00692198	0.0879316	0	0	0	0	0	0.0457646	0.0311621	0	0.0841168	0	0.0464874	0.00976367	0.00732198	0.00702895	0.0100431	0.0259043	0.00688258	0	0.0423669	0.0125882	0	0.446136	0	0.0120315	0	0.0197982	0	0	0.0254658	0
AL132639.3	0.0368881	0.175661	0.788866	0.243827	0.220981	0.065452	0.193611	0.120943	0.164842	0.146352	0.0600182	0.522657	0.525625	0.400853	0.228982	0.372826	0.268334	0.269879	0.333311	0.299635	0.373315	0.203134	0.378383	0.0845415	0.247819	0.379678	0.0806168	0.695673	0.381609	0.377601	0.317227	0.333053	0.205537	0.163153	0.645262	0.805028	0.17105	0.275305	0.961146	0.381213	1.55824	0.199527	0.35182	0.285871	0.343069	0.699818	0.161839	0.206849	0.149573
RSL24D1P9	0	0.0394492	0.0681387	0	0	0	0	0	0.0264425	0.020542	0.0336966	0.0326045	0	0	0	0	0.0645659	0.050507	0	0	0.0209594	0	0.0849758	0.0316434	0	0.0568445	0.0452616	0.111594	0	0.0565334	0	0	0	0.109921	0.0630046	0.0251098	0.0384138	0.0309135	0	0.0356714	0.081382	0.0746816	0	0	0	0	0.0259609	0.0232267	0.027992
TUBG2	4.08364	4.89683	1.5257	2.59319	7.90095	9.31687	15.5772	4.87148	0.765421	7.89446	6.71881	6.76753	7.80119	8.72869	3.74639	2.96455	1.73704	4.44192	5.50794	4.71302	5.56027	2.51157	0.733106	7.45167	5.08888	4.94121	5.31774	5.23969	4.88445	7.29184	4.3003	2.97017	6.05192	3.33782	6.37247	1.24846	4.00301	8.82208	4.54339	7.10041	6.71384	2.68315	6.10636	2.14076	3.68556	6.36403	3.59384	5.96006	5.07137
AL096678.1	0.124263	0.157797	0.408832	0.0342236	0.17724	0.110242	0.130441	0	0.290867	0.10271	0.0336966	0.293441	0.172146	0.175043	0.146925	0.0492517	0.365873	0.101014	0.160401	0.201873	0.293432	0.342143	0.0849758	0.37972	0.306099	0.170534	0.158415	0.223188	0.190445	0.141334	0.178104	0.0267128	0.333369	0.109921	0.661548	0.502195	0.115241	0.401876	0.114814	0.142686	0.976585	0.186704	0.526736	0.374499	0.168536	0.0491133	0.155765	0.0696802	0.0839761
WBP1LP3	0	0	0	0	0	0	0	0	0	0.0466145	0.152931	0	0	0	0	0	0	0	0	0	0	0	0	0	0	0	0	0	0	0	0	0	0	0.0831455	0	0	0	0	0	0	0	0	0	0	0	0	0	0	0
AC026741.1	0	0.0772616	0.0333625	0	0	0.035985	0	0.0443292	0.0258939	0.0201158	0.0659951	0	0.0240821	0.122437	0.287754	0.0241149	0.0421509	0.0494591	0.130894	0	0.22577	0	0	0.0309869	0.0544997	0.0834977	0.199451	0.546394	0.0466235	0.221442	0.0697636	0.0784758	0.100447	0	0.308487	0.0245888	0.188084	0.393538	0.0674593	0.0349313	0.159387	0	0.171936	0.0785848	0.0943083	0.0721415	0	0.159214	0.0274113
TNFSF12	3.83939	2.88368	3.36334	2.67363	6.72285	18.0094	2.59948	5.48097	2.99567	24.2834	4.54544	7.27287	5.29413	3.23496	1.45784	2.51149	3.33566	5.67119	8.01816	4.24273	3.18003	4.28772	1.92823	3.49744	4.14514	7.99635	3.88271	6.86087	1.489	2.61299	7.3462	2.03319	3.58799	6.26791	6.65508	2.1004	1.46672	4.98538	3.92238	3.7724	3.06644	6.50966	15.7013	5.11354	2.82441	1.75804	2.18464	5.18103	6.13149
SELP	0.705842	1.11507	0.963	0.967362	4.58317	3.86654	1.36426	1.36526	1.81312	12.1906	1.11653	0.873091	1.3969	0.0608745	0.611024	0.0166524	1.88905	0.50206	2.96835	0.900966	0.966608	0.251928	0.651238	6.40222	0.636022	2.00653	0.073456	3.63726	0.528008	0.554319	2.70743	1.82804	3.64503	0.0247769	3.21667	0.210548	0.176637	2.53778	0.906828	0.337703	0.654881	0.621163	13.9329	0.043413	1.80719	0.773823	1.56241	1.27221	0.106001
RPL7A	186.848	503.023	271.923	488.887	198.068	243.941	187.899	293.73	450.847	232.202	208.16	1368.24	503.298	298.805	339.22	552.713	260.466	559.506	539.802	397.47	214.823	447.811	375.706	458.769	762.289	301.79	449.247	288.136	312.044	601.837	197.377	266.543	430.286	232.022	234.967	525.582	304.795	406.464	261.554	268.362	253.792	516.482	418.552	316.922	239.534	355.043	257.422	294.98	531.024
CD14	3.23426	8.80651	14.8359	4.51375	15.3209	6.89744	2.19809	3.56867	2.5147	46.2068	2.02394	66.7143	9.74887	6.72127	4.8261	30.0322	30.8737	18.9539	44.0901	28.3988	15.5317	13.9286	22.0888	21.7304	21.6655	58.6759	36.9499	96.7499	6.39264	8.87809	33.2071	16.1984	9.45332	1.37547	16.4222	16.3009	9.46942	6.73856	9.96494	5.61528	28.8703	6.59764	71.734	49.2787	20.4507	5.96745	10.7592	17.3106	24.6591
SAMSN1	0.419517	0.399546	2.01453	0.830871	1.86902	0.465227	0.550468	1.03833	0.291443	1.68277	0.647435	4.81251	0.813152	0.845459	0.295427	4.11165	3.43955	2.1402	9.26953	2.12143	2.9126	3.38033	5.19762	0.871915	1.71589	7.73846	4.0718	6.71494	0.865146	1.49039	5.17814	1.49996	2.2	0.0818599	2.24749	2.98072	1.4132	1.478	2.07603	0.605682	5.80609	0.417123	12.4283	1.71321	1.84681	0.643727	0.63027	3.67048	2.19718
MIR7111	0.543075	1.29306	0.223343	0.89742	0.464762	1.4454	0.570077	0.296759	0.34669	0.538656	0.883601	2.56489	0.967297	0.819646	2.88953	0.322872	1.41088	0.165551	1.22677	1.32339	1.51141	9.22095	1.4855	0.41488	4.37814	3.1675	0.890144	3.47492	3.12118	0.555912	1.40109	0.525352	2.18542	0.960793	3.71727	2.46913	1.25912	1.21593	3.61282	3.74153	3.20103	0.979159	4.60406	1.92896	2.52537	0.965895	1.3615	1.06585	0.734013
AC131097.2	0.0086892	0.397227	0.185822	0.0143587	0.0817981	0.0385439	0	0	0.255164	0.0258555	0.0777569	0.157313	0.175403	0.0944232	1.64125	0.00516595	0.428909	0.042381	0.185067	0.00470538	0.228635	0.103673	1.42014	0.0464665	0.140101	0.083473	0.142423	0.181427	3.58062	0.0415081	0.306371	1.07032	0.355046	0.891615	0.105736	2.58106	0.0483501	0.214004	0.0240855	0.164627	0.0938968	0.36033	0.138122	0.101008	0.126268	0.0154543	0.228732	0.0487245	0.0645932
AP000769.5	0	0	0	0	0	0	0	0	0	0	0	0	0	0	0	0	0	0	0	0	0	0	0	0	0	0	0	0	0	0	0	0	0	0	0	0	0	0	0	0	0	0	0	0	0	0	0	0	0
MIR3689A	0	0	0	0	0	0	0	0	0	0	0	0	0	0	0	0	0	0	0	0	0	0	0	0	0	0	0	0	0	0	0	0	0	0	0	0	0	0	0	0	0	0	0	0	0	0	0	0	0
ATP1B4	0	0.00390112	0.0168455	0.00338436	0	0	0.00429976	0	0.00261489	0.00609416	0	0	0.00243192	0.00247285	0.00363235	0.00243524	0.00851319	0.00499462	0.00528732	0.00443625	0.00414534	0.0112781	0	0.0031292	0.00275182	0	0	0	0	0.00559057	0.00352253	0.00264162	0	0.00362335	0.00934575	0	0.00379872	0.00305702	0.00227078	0	0.0925501	0	0	0.00264529	0.00238092	0	0.010269	0.00229688	0.00553624
BTF3P9	0.483586	0.723747	0.454579	0.799116	0.0591217	0.0612889	0.145037	0.377503	0.264612	0.274087	0	0.435034	0.410161	0.166825	0.367573	0.287504	1.32813	1.17933	0.312111	0.224462	0.209742	0.126809	0.377937	0.158329	0.556937	0.474039	0.415191	0.232652	0.119112	0.188578	0.35646	0.0891056	0.256619	0.427773	0.367787	0.251275	0.640682	0.412471	0.153194	0.237977	1.69666	0.685065	0.292838	0.133844	0.281092	0.163827	0.259792	0.116216	0.560236
CELF2-AS2	0.0229199	0	0.0565559	0.0568121	0.137304	0.0813354	0.120298	0.0751466	0	0.375102	0.0932287	0	0.0136079	0	0	0	0	0	0.0443782	0.0372349	0	0	0	0.0175096	0.0153979	0.0471816	0	0.123499	0.0131726	0.0312823	0.0197105	0	0.0141897	0	0	0.0138943	0.0850237	0.0855286	0.0381188	0.0197385	0.405288	0	0.0728661	0	0	0	0	0.0385569	0
AL132656.4	0.24876	0.298342	0.43953	0.205535	0.607126	0.694772	0.145071	0.221521	0.423479	1.27023	0.517169	0.282839	0.590771	0.711956	0.147064	0.586099	0.986156	0.556101	0.564905	0.628641	0.540797	0.194486	0.630044	0.922041	0.191879	0.556337	0.286927	0.384742	0.852516	0.358383	0.625933	0.273322	0.775741	0.660149	0.924939	1.10029	0.170889	0.969536	0.260491	0.666494	0.298682	0.681074	0.585813	0.595002	1.1889	0.524369	0.2945	0.433974	0.267732
MED18	3.84429	5.45966	9.79658	4.94448	4.34238	2.52569	5.36702	3.60874	9.69291	2.59804	3.14315	4.23797	4.17389	3.38478	6.06244	5.21585	7.10935	3.04043	5.15602	2.99942	2.73413	4.79026	5.65507	7.19782	4.41717	5.42858	2.33845	3.05234	5.61535	3.75344	5.11303	8.52428	1.75053	6.86974	6.28199	2.19543	4.91224	4.69751	4.47173	7.04665	3.99534	5.79639	5.3258	4.24617	6.12955	3.02542	2.12419	3.00275	4.83598
IGF2BP3	0.00689133	0.0415675	2.83033	0.459307	0.0530782	0.0122275	0.0337585	0.0150629	0.0205301	0.0353155	0.0224248	0.10849	0.111834	2.78604	2.32222	3.08783	4.36961	6.57955	1.10452	5.2892	3.38596	2.04291	0.427272	3.33074	1.61885	0.222249	4.39518	5.42134	0.281204	3.87826	2.76958	0.930338	0.0995499	2.89965	1.83789	2.88114	2.32633	0.111435	2.18144	6.15038	3.69861	0.192587	0.486859	2.7934	0.622218	7.30634	6.4543	3.31428	4.14483
AC093789.1	0.391617	0.745949	0.470776	0.448019	0.077341	0.0801761	0.284599	0.329225	0.250002	0.298792	0.269573	1.44646	0.232509	0.218235	0.454133	0.626839	0.547832	1.43256	0.85547	0.456763	0.259135	0.165887	0.247202	0.506294	0.566663	0.516768	0.213964	0.405797	0.138506	0.472825	0.336779	0.0582825	0.46625	0.453008	0.137465	0.529588	0.335247	0.427169	0.100201	0.233485	3.46244	0.97765	0.574621	0.427998	0.297674	0.142875	0.207687	0.185814	0.427515
AC008554.1	0.0241069	0.0229594	0.11897	0	0.0206306	0	0.0253055	0.0263461	0	0.0119554	0.0196114	0.0189758	0.0143127	0.0145535	0	0	0	0.0146975	0	0	0.0487933	0.0221251	0.0494557	0.147331	0	0	0.0131711	0.0974212	0.0277097	0	0.0414625	0	0	0.0426492	0	0	0.156497	0	0	0	0.639416	0.0217323	0.0766397	0	0.16815	0	0	0	0
PHBP2	0.242565	0.207916	0.279318	0.0801666	0.186827	0.193676	0.152775	0.0265095	0.170334	0.0120295	0.177597	0.114561	0.158416	0.0585752	0.0645305	0.0144211	0.113431	0.295773	0.0939319	0.157624	0.073644	0.623347	0.116113	0.148245	0.114071	0.0499329	0.119275	0.163376	0.18123	0.231745	0.208598	0.125146	0.10512	0.321854	0.756368	0.485248	0.157468	0.217238	0.121025	0.146226	0.953159	0.262405	0.10282	0.203644	0.211492	0.230089	0.0456086	0.136018	0.147531
PPIAP77	0.0391798	0.858238	0.54784	0.615065	0.20118	0.0347591	0.164511	0.085638	0.250117	0.0194305	0.0956201	0.462605	0.186093	0.236531	0.138976	0.186347	0.244289	0.453855	0.354017	0.57285	0.198253	0.395548	0.482268	0.868005	0.394822	0.698994	0.428125	0.237501	0.157623	0.427796	0.505402	0.303209	0.412355	0.346578	0.595955	0.21376	0.436023	0.0292408	0.456127	0.101224	1.11619	0.812368	0.705833	0.328933	0.455477	0.55747	0.392899	0.13182	0.0794323
MPP5	3.20217	3.27762	4.69749	5.62224	4.53928	5.39011	5.62656	3.61691	9.87277	7.04313	4.34049	3.43765	3.38416	3.73945	6.8036	4.97215	5.38185	3.51605	3.2314	3.53348	7.45443	2.80553	6.12738	1.73051	3.85184	4.30094	2.58521	4.43254	4.63176	3.84402	4.68642	7.79754	2.79373	4.09856	2.53742	3.60855	3.91742	3.68159	6.00993	4.18852	6.5485	3.48949	3.11378	3.67673	6.26374	3.22547	3.94669	4.77994	9.29375
DENND3	1.26207	0.535627	2.03448	0.61443	2.70988	3.71724	1.76969	0.996238	1.13834	2.98475	1.60674	1.10988	1.19003	0.540664	0.683088	1.02844	1.9922	1.12534	4.34971	2.0669	3.27941	3.0395	1.57664	0.760528	0.659855	1.61953	2.35333	2.14083	0.91759	1.30145	3.70987	1.47056	1.05857	0.642493	2.18931	2.28392	0.951677	2.1464	1.64978	0.692069	2.1877	2.13733	3.20307	2.29797	1.38275	0.915723	1.52188	1.59775	2.18943
HARS1	3.36274	9.34533	4.69879	4.50944	4.14716	4.1861	3.96296	3.83719	2.78141	4.77665	3.80464	4.58433	4.61358	4.4002	4.74944	5.69596	6.89988	3.89127	7.3292	3.82396	3.28941	4.58797	6.15861	3.76578	5.14728	4.26663	5.86001	4.97316	6.66238	3.87952	4.57795	5.73777	5.38475	4.37687	4.17554	5.18411	4.96698	6.93064	5.24193	4.58045	5.59155	5.38607	5.63883	4.20416	5.2079	3.83473	3.94652	6.00393	6.62961
RNU4-39P	0	0.733072	1.01296	0.254387	0.131744	0.136573	0	0	0.491372	0.839795	1.00188	0.727055	0.274194	0.836426	0.273027	0	0.479923	0.0938555	0.397423	0.166726	0.467379	0	1.26326	0.235207	0.103421	1.26759	0.252324	0.414743	0.796271	0.420217	0.529545	0.496396	0.571835	0.272351	2.69283	0.373285	1.14213	1.72337	0.170684	2.65148	3.47828	0.416335	0.326272	0.298251	0.268445	0.273797	0	0.604261	0.3121
KRT7-AS	0.0461919	0.318949	1.31077	0.543859	0.148241	0.0819599	0.278809	0.0378618	1.11318	0.005727	0.140917	0.00908998	0.171405	0.00697159	1.48487	0.0205967	1.27805	0.0140811	0.0819847	0.0938019	0.520061	3.61413	3.66418	0.0529321	0.0310323	1.49763	3.34395	0.186671	0.225654	0.0866868	7.12047	0.71495	0.128688	3.46294	2.45037	1.23908	1.89559	0.396453	0.128038	0.288405	0.226889	2.88369	0.0979009	1.64816	0.711518	0.0890015	0.188182	0.051804	2.54412
LINC00381	0.0268923	0	0.221193	0	0	0	0	0	0	0	0	0.0846731	0.255462	0.0811754	0	0.0799408	0.027946	0.0327913	0.138852	0.058251	0.0816466	0	0	0.0616327	0	0	0.10285	0.144903	0.046367	0.0917599	0.0925064	0	0.016649	0	0.122716	0.0163023	0.0748197	0	0.208719	0.0463188	0.184929	0.0242433	0	0	0.0156316	0.0318865	0.168549	0	0
AL355821.1	0	0	0	0	0	0	0	0	0	0	0	0	0	0.347144	0	0	0	0	0	0	0	0	0	0	0	0	0	0	0	0	0	0	0	0	0	0	0	0	0	0	0.847331	0	0	0	0	0	0	0	0
ZFYVE9P2	0.0323687	0.0616557	0.0532474	0.133722	0	0	0	0	0	0	0	0.0764371	0	0	0.028704	0.0384881	0	0.0592036	0.0835642	0.0175283	0.0163789	0	0	0.0247279	0	0.0888431	0.0530549	0.0218015	0	0	0.0278362	0.0208749	0.0601184	0	0	0	0	0	0.0538334	0.0278757	0.0317983	0	0	0.0209039	0.0752593	0.01919	0	0.0363014	0
AC009268.1	0	0.030956	0.0668359	0	0.0139081	0.0144179	0.0852982	0.0355223	0.0518739	0.0161194	0.0528838	0	0.0675419	0.00981122	0.0144116	0.028986	0	0.00990827	0.0734225	0.00880059	0.0493409	0.074578	0.0111135	0.0248307	0	0.0334546	0.035517	0.153245	0.0186804	0.0776336	0	0.104808	0.0301841	0.0287519	0.07416	0.0492594	0.0452152	0.072774	0.0450476	0	0.223513	0.0293015	0	0.0209908	0.018893	0	0	0.0182261	0.0329482
LINC02344	0.0303582	0	0.524371	0.0250832	0.233824	0.215463	0.286809	0.298603	0	0.271001	0.0740907	0	0.0720967	0.0183275	0.0538422	0.0360975	0.173512	0	0.137154	0	0.0307231	0.11145	0.0830406	0.0463841	0	0	0	0.0408947	0.261714	0.0621517	0.496037	0.0195783	0	0.349108	1.66238	0.828154	0	0	0	0	0.268409	0.136839	0.160856	0.0980276	0	0.017998	0	0.15321	0
VN1R6P	0	0	0.195025	0.0178099	0	0	0.0226271	0	0	0	0	0	0	0	0	0	0	0	0	0	0	0	0	0	0	0	0	0.0290366	0	0	0	0	0	0	0	0.013067	0	0	0	0	0.550563	0	0	0	0	0	0	0	0
OR1J1	0	0	0.282118	0	0.0518001	0.0178997	0	0	0	0	0.0328273	0.0317633	0.0239578	0.0365415	0	0.0239905	0.0104833	0	0.117197	0	0	0	0	0.0154135	0	0.027689	0.0661407	0.176662	0.0231915	0.0963811	0.138807	0	0.299786	0.0356951	0.184137	0	0.0374227	0.0451739	0.0782964	0	0.554977	0.0363774	0.0213811	0.0260598	0.0351831	0.0119615	0	0	0
SAPCD1	0.0627833	0.155466	0.774601	0.051874	0.279395	0.077979	0.303162	0.0411689	0.112224	0.0996359	0.143011	0.504082	0.156557	0.0758054	0.40086	0.111979	0.502373	0.229666	0.380896	0.122394	0.425704	1.4175	0.455096	0.422074	0.582065	0.232635	0.0411627	0.465154	2.26602	0.188517	0.863868	0.469679	0.240989	0.399867	1.76672	0.175075	0.314416	0.899649	0.167067	1.08137	0.357726	0.498069	0.439116	0.510877	0.394132	0.253105	0.0865695	0.323891	0.271543
AC093726.1	2.47683	0.696076	3.5401	0.469678	4.67368	3.20599	3.00489	2.26314	1.80149	3.85618	3.45182	1.83777	3.48347	2.48805	0.972179	0.856969	0.770053	0.544616	2.03096	0.780566	2.78397	3.26076	3.29032	1.03914	1.78672	1.61597	3.19453	3.92445	0.898434	0.928252	4.50443	0.523715	1.09349	1.6522	1.4514	0.750738	0.979053	8.56076	0.742822	5.41998	3.23094	1.07982	4.45346	1.65199	1.36889	0.637912	0.674389	1.34334	1.64639
Z73495.1	0	0	0.656356	0	0	0	0	0	0	0	0	0	0	0	0	0	0	0	0.085838	0	0	0	0	0	0	0	0	0.179158	0	0.181522	0	0.257315	0	0.235296	0.303451	0	0	0	0.147462	0.801757	1.17589	0	0	0	0	0	0.166715	0	0
RPL18P10	0.399736	0.346097	2.42108	0.300252	0.746384	0.257915	0.801074	0.31772	1.13673	0.288351	0.384317	0.257442	0.927742	1.20662	1.38569	0.0864193	0.472043	0.288021	0.656709	0.373894	0.680363	2.00113	0.497009	0.666275	0.122067	0.773001	0.377236	1.15037	0.939836	0.545579	0.875028	0.421844	0.449957	0.514328	1.85173	0.418558	0.134805	0.678029	0.322333	0.312954	1.57076	0.622439	1.07827	0.633644	0.57032	0.193897	0.11388	0.30566	0.540278
MRPL36P1	0	0.238718	0.824652	0.0517742	0	0	0	0.0684829	0.0400027	0.0310763	0	0.0986496	0.0744074	0.151319	0.166704	0.111763	0.130235	0.152816	0.0808858	0.101799	0.0634157	0	0	0.335095	0.126293	0.0429978	0.821671	0.295438	0.0720273	0.299337	0.0538879	0.0808234	0.0387944	0.166291	0.0476573	0.0759731	0.290566	0.1403	0.138955	0	1.10805	0.11298	0.0664047	0	0.0364236	0.0371498	0.157096	0	0.254082
Y_RNA	0	0	1.59359	0	0.301467	0	0	0	0.11244	0	0	0.138643	0	0.106332	0.156191	0.209431	0.0915168	0	0	0.0953794	0.0891248	0.161653	0	0	0.118328	0.120859	0.0962318	0.474526	0.303683	0.120197	0	0.11359	0	0	0.133956	0.106773	0.490035	0.131452	0	0.455051	1.90331	0.317565	0.933255	0.227495	0	0.104421	0	0.197532	0
TRMT112P6	0.36789	1.45156	0.951011	0.60793	0.179908	0.279754	0.220675	0.287187	0.335507	0.52128	0.384794	2.1512	0.436844	0.475923	0.559264	0.906125	1.55652	2.27499	1.05152	1.50838	0.398905	0.627057	0.539094	2.04763	1.73007	2.01951	2.412	0.707962	0.78533	1.14769	1.71746	0.37283	0.845968	0.650859	1.03924	1.56113	2.63196	1.13748	0.640984	1.04099	3.35592	2.08466	1.28097	1.05216	2.10787	0.965895	1.02113	0.442057	1.4917
EXOC7	3.49494	9.90078	7.67047	10.524	6.41654	7.20205	5.92527	3.87464	3.81628	9.41415	5.90872	3.85573	10.8238	10.8293	5.77906	7.17502	4.84149	7.59662	7.11227	9.17319	9.15427	4.53479	6.25529	5.53387	6.0932	6.12507	5.48384	7.08539	3.62399	7.13261	7.71639	9.3057	7.76561	5.79733	7.68811	3.48057	6.61183	9.83595	7.13322	5.74084	7.19993	12.8141	9.0835	7.93159	9.64928	7.07901	6.55441	9.06085	8.68371
RN7SL684P	0.066499	0.886668	0.820445	0.109888	0.0569096	0	0.279221	0.145352	0.0424519	0.131916	0.162294	0.0523447	0.355333	0.682481	0.35382	0.0395354	0.276418	0.0810861	0.085838	0	0.0336491	1.22064	0.454746	0.101603	1.6083	0.0912606	0.0726648	0.223947	0.382186	0.226903	0.514685	0.343087	0.370526	0.117648	0.303451	0.483747	0.246684	0.0496299	0.073731	0.171805	0.45729	0.539536	0.211411	0.214727	0.347882	0	0.0416787	0.149157	0.224698
C1D	3.92543	3.82176	4.41423	2.30507	4.06488	4.19452	5.33557	2.97141	3.37377	4.35648	3.90403	5.75005	9.16028	7.60053	6.35197	6.42679	4.64374	4.68664	7.60403	4.6387	4.8594	4.27918	6.03701	7.51997	6.95784	4.4393	6.38338	6.00489	5.61029	5.43214	5.49323	4.68636	5.13425	5.68909	5.3439	4.41836	6.03533	6.15266	6.32571	9.15427	6.00695	4.37053	5.68725	4.22746	7.05777	7.65163	13.1021	4.16968	7.25363
Metazoa_SRP	0.0769713	0	1.39282	0.0635967	0.0658718	0	0.0807983	0	0.0491372	0.076345	0.0626174	0	0.0456991	0.139404	0.20477	0.0457614	0	0.0469278	0.0496779	0.208408	0.0389482	0.141287	0.105272	0.0588018	0	0	0	0.207372	0.0884745	0.0525271	0	0.198558	0.0476529	0.272351	0.0585397	0.0466607	0	0	0	0.132574	1.5123	0.138778	0.081568	0	0.0894815	0.0912656	0.0482422	0.129485	0.0520167
AL139118.1	0.131507	0.125247	0.108166	0	0.112543	0.0777792	0.184061	0	0.055968	0	0.106983	0	0	0	0.0388726	0	0.0227766	0	0	0	0	0.20116	0	0	0	0	0	0.0295249	0	0.0299146	0	0	0	0	0	0.0265736	0	0	0	0	0.516758	0	0	0	0	0	0	0	0
DISP2	0.412352	0.110955	0.61655	0.157052	0.991764	0.701733	0.308952	0.410447	0.489292	0.132278	0.450183	0.150829	0.121955	0.0638545	0.187591	0.0783763	0.542406	0.111215	0.104871	0.788596	0.027924	0.353129	0.561868	0.0983688	0.0432528	0.0809925	1.56867	0.136286	0.131269	0.498987	0.210921	0.0949044	0.0977494	3.21098	1.28942	0.731329	0.0511782	0.512533	0.511585	0.93597	0.835771	2.48605	0.212803	0.23957	0.0481154	0.0636155	0.136428	0.48652	1.56736
ABCC5	12.2608	17.637	6.9068	3.44927	15.2719	6.62045	23.931	5.84171	2.75995	5.75088	18.8603	55.4277	74.8409	83.3971	4.59608	3.79861	3.35179	56.1644	23.9703	17.3858	12.3633	6.85996	2.38504	5.82492	18.995	7.97812	4.44037	9.60589	4.39787	83.0239	7.53581	5.24571	164.102	4.37005	6.13556	4.53313	12.6131	5.44571	3.79976	5.62309	7.94199	7.6948	3.31391	4.05452	17.6387	49.1732	75.8752	4.60522	1.63868
RNU6-575P	0	0	0	0	0	0	0	0	0	0	0	0	0	0	0	0	0	0	0	0	0	0	0	0	0	0	0	0	0	0	0	0	0	0	0	0	0	0	0	0	0.365832	0	0	0	0	0	0	0	0
AC125611.1	0.512246	0	1.19377	0	0.876756	0.378707	0.716952	0.839738	0.218006	0.211699	0.763987	1.00804	0.811009	0.463869	0.984208	0.101514	0.0443597	0	0.110203	0.647247	1.38241	1.25369	0.992498	0.586991	0.745623	0.527239	1.39935	0.747534	0.539733	0.524354	1.9089	0.44047	0	2.49219	1.23368	0.517546	0.39588	0.700886	0.283977	1.544	2.93544	0.384822	0.542837	0.11027	0.347376	0.202458	0.214035	0.191494	0.346172
AL022326.1	0.0219918	0.0314174	0.651188	0	0.037641	0	0	0	0	0.00545321	0	0.00865542	0.150154	0.179234	0	0	0.0342802	0.0201119	0.0283874	0.047636	0.0389482	0	0.00751942	0	0.00738719	0.00754517	0.0360463	0.0518429	0.0189588	0.0300155	0.00945615	0.00709136	0.0204227	0.106995	0.0250885	0.0199974	0.0407903	0.032826	0.0182876	0.132574	0.950586	0	0.151483	0	0.0319577	0.0325949	0.0206752	0.0123319	0.0148619
AC027279.1	0.342274	0.160817	0.641878	0.101808	0.523345	0.429166	0.43115	0.633419	0.317557	0.341753	0.52719	0.118545	0.596093	0.438063	0.311616	0.0434114	0.106706	0.139118	0.497776	0.0444837	0.441068	0.418849	0.249664	0.12551	0.469087	0.297492	0.25682	0.270493	0.236056	0.417323	0.737827	0.164816	0.319266	1.01327	0.885065	0.442645	0.550203	0.316755	0.123969	0.597388	1.4436	0.250961	0.357879	0.126731	0.490749	0.140691	0.203081	0.127953	0.178877
MIR34AHG	0.086892	0.331023	0.393084	0.251278	0.260267	0.0385439	0.0456061	0	0.249617	0.107731	0.282752	0.23939	0.257946	0.39343	0.308217	0.103319	0.338612	0.344346	0.224323	0.30585	0.615555	0.917111	0.11884	0.199142	0.0875628	0.178871	0.356058	0.380412	0.449451	0.296487	0.821971	0.252169	0.295872	0.768634	0.165212	0.316048	0.120875	0.680922	0.240855	0.448984	0.810927	0.234998	0.414365	0.533096	0.782864	0.412115	0.408451	0.121811	0.0880816
Y_RNA	0.173015	0.329558	3.8423	0	1.18453	0.767468	1.99779	0.378171	0.33135	0.257411	1.68901	0.136189	0.719052	0.835603	0.153426	0.102862	0.179794	0	0.446662	0	0.0875473	3.49342	0.236629	0	0.464935	0.712317	0	1.51491	0.099436	0.35421	0.446364	1.11579	0.107114	0.306093	0.921094	0.419533	0.160454	0.387376	1.34282	0.297998	2.20956	0	1.10009	0.446936	0.100568	0.205146	0	0.194036	0.116922
ZNF487	0.538273	0.553811	1.65138	0.357092	0.726284	0.770336	0.593906	0.32634	0.564347	0.855399	0.661635	0.856681	0.811783	0.502857	0.975566	0.658721	0.755345	0.958172	1.39216	0.438293	0.805186	2.2249	1.29235	0.972499	0.984554	0.66052	1.02395	0.960615	0.948399	0.3861	1.13529	0.795629	1.83163	1.9463	2.22917	0.67643	0.776119	1.46616	0.588099	3.12985	1.87584	1.38845	1.08255	1.21033	0.966044	0.559039	0.763383	0.830599	1.01163
MIR378H	0.471101	0.448676	3.48739	0.778485	4.23325	2.92562	3.21441	0.51486	0.751859	4.90632	4.40736	0.927068	1.6782	2.55966	2.71546	0.280082	0.73434	0.430831	2.73647	0.382667	0.357573	0.648559	0.322157	0.359896	0.158246	0.48489	0.514782	1.11056	0.40613	1.28597	1.8231	1.51909	1.02081	1.87528	4.83693	0.571171	0.655348	4.39493	1.30584	0.405708	3.47099	0.212348	1.49771	0.912719	1.36918	0.418942	0.147633	0.924592	0.795918
SLC10A5	0.350207	0.464051	2.40459	0.264194	0.944727	0.384989	1.1588	0.366096	0.860246	0.286948	0.551218	0.0779055	0.650891	0.38148	0.884413	0.0633674	0.866309	0.227439	0.456967	0.0412271	0.354417	2.27088	0.989179	0.203562	0.168784	0.146273	0.212137	0.230749	1.12013	0.18184	0.471394	1.41894	0.5656	0.653249	0.694817	0.793813	0.120028	0.755696	0.0759705	0.295039	1.22656	0.576514	0.419529	0.152416	0.924886	0.103811	0.152692	0.119534	0.303552
GPR18	0.12296	0.224455	1.07879	0.770427	0.368302	0.16363	0.333441	0.179176	0.34669	0.167695	0.350106	0.604927	0.35285	0.290742	0.427069	0.249769	0.287501	0.0562248	0.562131	0.122074	0.259247	0.959242	0.679688	0.180042	0.254703	0.822637	0.307911	0.904099	0.270895	0.265719	0.784256	0.323802	0.228374	0.0906408	0.818267	0.142868	0.940775	0.588847	0.840719	0.397097	1.34886	0.101611	2.74723	0.191904	0.351407	0.145795	0.20551	0.298783	0.290835
NEURL1B	0.803454	3.36807	3.88501	6.02238	4.00836	6.79319	3.67391	0.868104	3.43301	18.5253	2.7259	4.98045	22.6279	20.1645	6.01836	12.1445	2.674	13.6471	16.307	15.9878	17.003	1.9301	2.9095	7.08886	27.5753	4.46898	4.69238	5.44639	3.68537	9.08428	4.70315	4.96762	13.7751	7.20415	9.44132	16.4364	5.87912	11.7747	5.66724	3.67455	6.31137	8.15397	6.5309	1.50945	7.08844	5.86573	7.64129	11.0483	5.41118
AL031670.1	0.321462	0.640151	0.937441	0.748521	1.12543	0.907424	0.828273	0.54295	1.08205	1.68119	0.903412	0.52908	1.28395	1.44669	1.14026	0.521228	0.334057	0.37416	1.20712	0.490584	2.30685	1.71657	0.939265	1.07162	0.569355	1.4438	0.558835	1.35814	0.53746	1.55556	1.38224	0.791562	0.81416	1.16329	1.378	1.36411	0.677552	2.44277	0.550833	1.58554	1.80865	0.816697	1.48651	1.22674	1.01921	1.59394	0.732647	2.4253	0.671474
PPM1A	4.25302	3.69732	4.51779	3.35874	6.3018	7.08562	5.33142	4.28595	7.14545	8.35753	4.91896	6.3361	6.48497	6.15124	4.94826	7.19847	4.16099	6.67541	5.78671	6.79771	10.3399	5.00027	6.88317	2.97328	5.91824	4.72024	2.86677	5.93453	5.39644	6.25697	3.84176	3.56247	5.34161	4.04651	6.16077	3.48459	4.24541	4.35767	6.10463	5.35771	8.52941	2.80274	4.00215	2.34634	6.83766	5.54616	4.21951	7.07327	6.26078
CXCL3	0.352424	0.234953	10.2325	0.742525	1.81716	0.297026	1.28556	0.539222	7.02505	0.471901	0.236529	0.443856	0.334783	0.393607	11.3993	3.31049	27.8199	0.225609	0.181966	0.543908	0.962981	10.4556	61.0877	1.76347	0.580069	1.26354	1.31897	1.27586	51.4164	0.468981	65.8353	5.17066	0.141821	15.0419	3.3236	20.3548	1.54431	0.973184	2.2517	1.03191	8.91498	6.35416	9.52349	49.4796	0.952561	1.11781	0.993977	8.21115	5.71002
KRT1	0.35361	2.13292	0.232679	529.126	0.699385	0.271883	0.197969	0.00858789	0.00501642	0.124705	0.351593	2.85767	3.63903	27.8991	0.627149	8.77361	0.0612442	0.0862354	0.111576	1.54466	0.087477	0.10818	0.0214944	3.08558	3.72177	34.3363	142.07	5.06506	0.00903237	30.2606	0.878495	0.613192	0.622706	8.89042	0.0358579	0.0190544	37.4213	3.91757	7.1661	0.0609052	3.46606	0.0283358	0.0999273	0.268961	663.976	44.9653	50.4621	0.101346	0
SLC25A51P1	0.0448926	0	0.516946	0.018546	0	0	0	0	0	0	0	0	0.0133267	0.0271019	0	0	0	0.013685	0	0.0121551	0	0	0	0	0	0.0154022	0	0.136065	0	0	0	0	0	0	0	0.0136071	0	0	0	0	0.661521	0.0404704	0	0	0	0	0	0	0
SPATA6L	0.366526	0.154303	1.35444	0.177753	0.945561	0.344021	0.847564	0.287366	1.51242	0.154111	0.417012	0.319871	0.0804219	0.05131	0.72307	0.0773735	0.237364	0.275281	0.0874239	0.0934876	0.102141	0.957993	0.0490392	0.0913062	0.126687	0.22781	0.33521	0.363147	0.264077	0.085188	1.03468	0.224386	0.269669	0.324223	1.67659	0.523276	0.216758	0.210116	0.250311	0.759387	0.409641	1.03676	0.351825	0.228128	0.382871	0.138566	0.204753	0.0506375	0.306927
PCDH10	0.00962047	0.0164925	0.0617211	0.0127181	0.0740985	2.10472	0.0464544	0.0168225	0.00491324	4.87129	0.0328709	0.0121164	0.06283	0.00813112	0.0034125	0.00228784	0.0049987	0.0610001	0.0533985	0.0614742	0.0184986	0.00882958	0.00131577	0.044097	0.0400716	0.0369677	0.021025	0.0544297	0.00110582	0.0052522	0.00496399	0.0074452	0.0285889	0.00340405	0.0278036	0.0139968	0.0071376	0.0560039	0.0341335	5.17319	0.119082	0.00173456	0.159042	0.00124259	0.0950648	0.0444876	0	0.0215786	0.00650145
OLA1P3	0	0.0218631	0.780434	0	0	0.0203657	0.040162	0	0	0.0113845	0.0186749	0.0120464	0.0227154	0.0692929	0.0135712	0.00909855	0.00397588	0.0139957	0.0246931	0.00828737	0.00774391	0.0210687	0.0209308	0.0292283	0.00514068	0.0315036	0.029265	0.175231	0.0131933	0.0208875	0.0329022	0.0444133	0.00947463	0.0541503	0.0116392	0	0.0496748	0	0.0212103	0.0131796	1.20273	0.0344909	0.0162178	0.00494166	0.0311347	0.00453649	0	0.0128724	0.0206845
PSMB3	33.3971	68.7157	58.7035	46.5836	35.1516	25.2595	36.5545	26.0423	57.6194	38.1336	27.277	228.438	66.0518	73.8507	75.5984	84.8932	94.4151	71.6494	94.2993	86.4569	87.433	132.666	95.0609	220.868	206.486	111.817	158.006	90.479	81.1699	95.8602	90.4681	136.918	71.7094	115.222	73.5005	105.822	147.203	56.0999	63.5323	67.4333	98.4255	363.888	139.036	126.292	148.804	143.08	117.058	78.8426	209.558
HNRNPA1P10	0.528398	1.54844	0.518194	0.638082	0.452201	0.126209	0.533336	0.422003	0.480033	0.584571	0.413327	2.19162	1.00148	0.429419	0.684837	1.08743	1.26716	1.9577	0.93128	0.814393	0.894676	0.74609	1.7928	1.17995	1.28341	1.018	0.888293	1.06768	1.29649	0.873742	0.768995	0.340769	0.893319	1.45617	1.26743	1.45376	1.03661	1.6836	0.585862	1.83771	1.77687	1.46568	0.796856	1.04998	1.07499	0.614478	1.06995	0.729349	1.1262
AC087855.1	0	0	0.0747941	0	0	0	0.143182	0	0.0580505	0	0.0369879	0	0	0	0	0	0	0	0	0	0	0	0	0	0	0	0	0	0	0	0	0	0	0	0	0	0	0	0	0	0.759313	0	0	0.0293627	0	0	0	0	0
AP000893.2	0	0	0.408517	0	0.0772814	0	0	0.0986914	0.0288241	0	0	0	0	0.109034	0	0	0	0.0275281	0.174848	0.0244506	0	0.248639	0.0308765	0.0689869	0.121334	0.0929467	0	0.273702	0.0778494	0	0.0388292	0	0.139767	0.119822	0.171698	0.136857	0.0418737	0.0673957	0.0500621	0	0.975833	0.0407041	0.143545	0	0.157471	0.0267684	0	0	0.122053
PHF21A	1.97778	2.76721	3.02502	2.75578	3.67075	3.84251	2.47777	2.48037	3.64276	5.1633	2.88106	2.79869	5.55482	6.81383	2.46036	2.00267	2.61993	3.42996	4.62441	3.92262	8.57999	2.22409	1.58666	3.74793	2.67384	4.26436	4.44451	5.97919	1.65582	3.47795	2.6369	2.42141	3.2331	4.26406	6.05394	2.69764	2.85013	5.14147	4.44677	6.10883	5.95408	1.23169	5.72113	1.78162	4.35677	3.86358	3.50085	5.60593	1.86672
POGK	4.50583	8.2212	7.17427	6.58724	6.27627	6.29692	7.36079	3.61423	10.8026	8.52057	6.81715	11.9865	19.3446	15.7819	10.9343	6.17218	11.861	18.9603	9.43377	10.3891	11.1259	8.60854	9.84674	12.3774	7.9727	11.3414	13.8756	11.134	12.8749	8.66244	10.2972	8.29668	18.4495	16.1315	15.5802	15.4797	13.4718	21.3237	9.33996	15.5893	14.0659	16.5316	8.98822	9.96565	13.0308	10.4232	12.5088	7.33723	7.95894
LINC02724	0.008355	0.00795728	0.219907	0.0138065	0.0500513	0.0296492	0	0.00913106	0.0053337	0.00828702	0.0135939	0.0526131	0.029763	0.0353078	0.0222272	0.019869	0.0217059	0.0356571	0.0431391	0.0316708	0.0676434	0.00766815	0.00571347	0	0.005613	0.0630634	0.29215	0.185704	0.00960364	0.03421	0.0574805	0.0161647	0.0465532	0	0.0762517	0.0151946	0.0232453	0.205773	0.0463182	0.187077	0.558128	0	0.194787	0.00539571	0.0291389	0.0247665	0.0157096	0.00468505	0.0169388
Metazoa_SRP	0	0	0.348319	0	0	0	0	0	0	0	0	0	0	0	0	0	0	0	0	0	0.0357143	0	0	0	0	0	0	0	0	0	0	0	0	0	0	0	0.065456	0	0	0	0.485354	0	0	0	0	0	0	0	0
SOCS5P1	0	0	0.0847246	0	0	0	0	0	0	0	0	0	0.0122314	0.0124372	0	0	0	0	0	0	0	0	0	0	0	0	0	0.0277515	0	0	0	0	0	0	0	0	0	0	0	0	0.404766	0	0	0	0	0	0	0	0
ABCD3	10.6893	6.07708	17.0538	9.51081	14.2503	7.44863	14.6435	9.9374	4.70086	5.47139	11.5262	3.17243	2.95476	4.24459	18.7137	3.80593	10.8744	3.76185	4.23907	4.76483	7.50615	6.87288	11.8173	5.36524	4.47189	6.18042	7.13725	4.68826	10.4472	3.61628	11.726	10.0764	10.0128	12.1421	8.61217	11.0243	6.73503	12.0898	5.09994	7.07378	6.37821	6.47659	4.69254	10.5353	8.93232	3.85536	4.89554	4.40766	9.3728
KCNA7	0.0044718	0.0724018	0.106665	0.0147791	0.00382695	0.0119017	0	0	0.0142736	0.00665312	0.0472924	0.0211199	0.0876143	0.140382	0.0475861	0.0558306	0.0255586	0.0845172	0.0779257	0.116235	0.070146	0.0574585	0.00611598	0.0478269	0.0510717	0.208655	0.0513075	0.189751	0.0411208	0.064085	0.0461474	0.0519103	0.0526013	0.0514239	0.0340098	0.0298193	0.0497657	0.347091	0.109079	0.338895	0.434906	0.00806261	0.00473885	0.00866374	0.0441882	0.108696	0.0504491	0.10281	0.0211541
TIMM9P3	0	0	0	0	0	0	0	0	0	0	0	0.0561655	0	0	0	0	0	0	0	0.0386391	0	0	0	0	0	0	0	0	0	0	0	0	0	0	0	0	0	0.0532525	0	0	0.0700955	0	0	0.0460801	0	0	0	0.040011	0
LINC00645	0	0.00509579	0.030806	0.00442079	0	0	0	0	0	0.00265348	0.0130581	0.0294815	0.158834	0.0969039	0	0	0.0194605	0	0.013813	0.00869221	0.0785147	0.00491064	0	0.0122625	0.0143781	0.036714	0.0116932	0	0.0707264	0.13875	0	0	0.0331249	0.0189319	0	0	0.0297723	0.0359389	0.0326281	0.0046078	0.15243	0	0	0	0.00933018	0.0507531	0	0.00300028	0
RPL13P6	0.156156	0.505656	0.976146	0.180631	0.240548	0.166244	0.32784	0.136528	0.279125	0.154885	0.228663	0.417921	0.278136	0.113127	0.166171	0.129974	0.210956	0.533147	0.201568	0.253685	0.142229	0.802584	0.106785	0.119294	0.146871	0.107151	0.0853173	0.31553	0.0897465	0.277068	0.268579	0.221554	0.0580056	0.193386	0.261278	0.302922	0.318601	0.233086	0.242394	0.13448	1.19655	0.53494	0.430252	0.161354	0.272304	0.0555467	0.313189	0.0875641	0.189952
C10orf55	0.0155535	0.377733	0.185498	0.186338	0.0931743	0.0482949	0.0326536	0.0254972	0.0148936	0.0732778	0.0189795	0.71621	0.193921	0.281692	0.151718	2.49667	0.189914	1.0099	1.42042	1.47815	0.503693	0.206985	0.191449	0.558454	0.313471	0.432235	1.94175	1.08948	0.134084	0.594388	0.294262	0.235719	0.597007	0.0894294	0.171521	0.424289	1.0674	0.133491	4.99673	3.38211	1.28347	0.112171	0.197788	0.426892	2.30086	2.16231	1.16004	3.10488	1.00379
SNORD18	0	0.266	0	0.230765	0.23902	0.495565	0	0	0.356596	0	0.454423	0.439695	1.4924	0.674451	0.743023	0.996291	0.435358	0.340562	0	0	1.13061	0	1.14596	0.426733	0	0	0	0.376231	0.321036	1.33419	0	0.540362	0.518736	0.741183	0.637247	1.69312	0.259019	1.45912	0.92901	0.962108	1.37187	0.503567	0	0	0	0.496746	0	0.156615	0.566239
AC137761.2	0	0	0	0	0	0	0	0	0	0	0	0	0	0	0	0	0	0	0	0	0	0	0	0	0	0	0	0	0	0	0	0	0	0	0	0	0	0	0	0	0	0	0	0	0	0	0	0	0
AL138976.2	0.253539	0.50977	0.579277	0.23276	0.385739	0.324902	0.17743	0.338665	0.449599	0.740459	0.412517	2.28401	0.451591	0.323134	0.524613	0.435459	0.322023	0.532434	1.34546	0.35087	1.15464	0.413682	0.154116	1.44192	1.34372	1.15982	0.569487	1.7646	0.161906	1.07658	0.872146	0.908389	0.592984	0.199358	1.45691	0.273241	1.35854	2.43887	0.609077	3.6391	0.719539	0.406337	1.31355	0.145544	3.0621	1.36951	0.953444	0.789843	0.590172
ABHD17C	9.06114	21.921	34.6975	20.6696	11.6663	4.06002	17.6087	6.72753	71.8673	0.951671	6.19617	10.1705	7.988	11.2367	34.139	25.7496	29.5536	17.7102	14.5177	8.93789	28.1129	23.2271	58.2885	19.0865	15.3434	8.49229	26.158	9.87154	36.3978	36.9431	34.683	22.7731	14.4665	29.8919	8.2688	64.1965	18.6762	9.96078	8.42393	8.52754	7.10104	52.6851	6.78613	50.7962	21.6567	30.6881	30.1862	7.62303	14.0646
AC145625.1	0	0	0.135817	0	0	0	0	0	0	0	0	0	0	0	0	0	0	0	0	0	0.0167109	0	0	0	0	0	0	0.0444868	0	0	0	0	0	0	0.0251167	0	0	0	0	0.0284407	0.2271	0	0	0	0	0	0	0	0
PCDHB5	0.114734	0.174836	0.0613408	0.123237	0.471308	0.768504	0.608216	0.482757	0.0402845	3.53636	0.975383	0.27997	1.75748	1.20176	0.0661337	0.0409274	0.935953	0.283302	0.488733	0.357253	0.487676	0.0684464	0.0627678	2.36218	0.17343	0.295231	0.0752234	0.633676	2.17604	0.0900421	0.23187	0.336669	0.816867	0.0456715	0.266143	0.097374	0.813993	4.5469	1.21169	0.306305	0.242331	0.0879174	0.382996	3.99007	1.42052	0.0476145	0.0611238	0.456793	0.0852903
AC099842.1	0	0	0.0269811	0	0	0	0	0	0	0	0	0	0	0	0	0	0.0170442	0	0	0	0.0165987	0	0	0	0	0	0	0.0220941	0	0	0	0	0	0	0	0	0	0	0	0	0.0644502	0	0	0	0	0	0	0	0
LINC00395	0	0	0	0	0.0250096	0	0.0306768	0	0	0	0	0	0	0.0176426	0	0	0	0	0	0.0158253	0	0	0	0	0	0	0	0	0	0.019943	0.0251316	0	0	0	0	0	0	0	0	0.0251673	0.0861263	0	0	0	0	0	0	0	0
PTPRO	0.0520035	0.772636	0.434152	0.0687477	0.229198	0.212225	0.0764247	0.164818	0.054777	0.279823	0.122686	0.335663	0.569649	0.12087	0.032281	0.490041	0.652546	0.764101	0.676304	0.474512	0.214461	0.21955	0.184922	0.115211	0.693492	0.744006	0.468808	1.03327	0.107596	0.0798491	0.371188	0.108997	0.34932	0.126504	0.41726	5.67292	0.156741	0.423045	0.236402	0.0694167	1.07027	0.0586011	0.945121	0.162883	0.16323	0.114073	0.105929	0.161843	0.337379
NUDT5	4.62308	12.0998	10.6698	7.22668	5.84203	3.81871	6.42653	4.6225	9.26582	4.28692	5.30374	13.5218	8.55675	10.9359	11.0918	5.58129	18.5974	6.28007	7.35659	3.37492	14.0419	14.1771	15.939	23.3699	19.3593	11.3149	6.47912	11.9305	18.8997	22.9328	11.5719	7.48285	8.55234	17.7885	12.3944	19.73	11.151	9.20868	7.26126	21.4316	7.60671	25.8715	10.8365	29.3784	12.9033	8.81026	16.3052	6.94317	24.7121
OR5M9	0	0	0.0172355	0	0	0	0	0	0	0	0	0	0	0	0	0	0	0	0	0	0	0	0	0	0	0	0	0	0	0	0	0	0	0	0	0	0	0.046917	0	0	0.349952	0	0	0	0	0	0	0	0
LINC01387	0	0	0.133339	0	0	0	0	0.035434	0	0	0	0	0.0962484	0.0195736	0	0	0	0.0197673	0	0	0.0328121	0	0	0	0	0	0	0.0436753	0	0.0221259	0	0	0	0	0	0	0	0	0	0	0.477765	0	0	0	0	0.0192218	0	0.0181808	0
B4GALT3	6.37283	5.28924	7.21359	7.51618	8.24959	5.48879	7.59711	7.45911	6.92062	4.84292	7.17148	9.66878	10.4319	9.52424	7.7594	4.74199	17.7184	10.2129	6.09501	9.68081	7.8329	9.83893	10.4722	7.26818	8.02584	9.51831	13.1119	10.5006	19.688	11.4349	8.17745	8.18739	10.7846	10.6789	9.90381	9.60636	6.98684	15.874	7.8739	30.2372	14.7725	12.2468	12.2019	15.4498	8.323	10.095	10.3037	6.91037	27.5725
SGCG	0	0.0343966	0.0792154	0.129308	0.27817	0.299048	0.075823	0.0394705	0	1.18213	0.13711	0.047381	0.335933	0.13082	0.0427024	0.0214718	0.0750618	0.22753	0.256404	0.0325958	0.304583	0.0441958	0	0.0275905	0.080877	0.12391	0.151281	0.194602	0.0830266	0.0657236	0.0103529	0.0232915	0.0521717	0.0958426	0.0457792	0.17515	0.100481	0.332434	0.100109	4.48915	0.461232	0	0.0893029	0	0.258912	0.107057	0.731891	0.0472544	0.0162712
ITFG2	3.06242	1.72794	6.78221	1.73683	4.49473	3.00273	3.06035	3.65798	4.73474	2.50074	4.28539	3.83379	3.64756	2.12641	2.81279	3.25083	2.80208	2.17605	2.74976	1.96158	11.3475	3.18389	2.76589	4.78897	4.36693	3.46651	8.30953	3.90618	2.30838	3.60551	3.1743	2.50757	2.4963	4.39966	2.41236	3.43039	2.14965	10.1601	2.85962	7.07958	5.73419	2.851	4.35912	2.86054	2.8474	2.25324	4.12503	2.77321	5.63793
CSMD3	0.115972	0.00362134	0.106334	0	0.0162702	0.00758997	0.0868129	0.0145443	0.000606839	0.00518568	0.178636	0.000748254	0.0349914	0.00688651	0.00252889	0.00226059	0.000987831	0.0150684	0.000613516	0.00360333	0.00144302	0.00174488	0	0.0341312	0.00319308	0.0130455	0.205668	0.0409762	0.00109265	0.00389222	0.00490486	0.00122609	0.000588508	0.00756787	0.0390398	0.00461003	0.000881572	0.00496612	0.0437396	0.554217	0.386607	0	0.00604413	0.000613894	0	0.0146526	0	0.0660969	0.0006424
AC022098.3	0.124131	0.0591112	0.357349	0	0.0531157	0	0.130303	0	0.158487	0.123121	0.0504915	0.39084	0.110548	0.337226	0.0550387	0.0737993	0.0967463	0.0756803	0.200289	0	0.251247	0.284817	0.127329	0.474148	0.333573	0.127765	0.101731	0.292624	0.178353	0.169421	0.0533747	0.12008	0.0384249	0.109805	0.283221	0.0752496	0.0575597	0.277927	0.103223	0.0534505	1.34138	0.0559519	0.263089	0.360741	0.144307	0.18398	0.0778001	0.139213	0.125831
AL589863.1	0	0	0.152907	0	0.0265157	0.0549755	0	0.0677232	0	0	0.0252057	0	0	0.0187051	0	0	0	0	0.0199971	0	0	0	0	0.0236698	0	0	0	0.0208686	0	0	0.0532901	0.0199817	0	0	0.212079	0.131478	0	0	0.0171766	0	0.334814	0	0	0	0	0	0	0	0
CSE1L	11.5761	31.6786	30.7607	23.7712	14.411	16.4091	22.278	13.2136	27.2904	17.455	21.6766	76.6794	51.7147	50.6872	36.2119	73.5914	80.096	56.656	59.528	28.6966	66.9486	40.9725	44.8126	70.3627	74.804	38.6926	47.0642	64.0178	40.3382	55.3232	25.2992	28.9596	54.3749	69.8825	18.2851	89.9615	55.5056	96.9315	69.5059	88.7127	76.5062	50.8755	32.7839	49.527	63.717	67.1012	51.7582	102.597	87.3503
LAMA3	3.98908	14.0552	17.7468	2.71297	5.75244	2.19599	15.5218	2.32755	4.97222	3.50633	3.41574	2.96474	4.79256	9.86863	7.30311	97.439	10.7729	7.09167	2.00069	93.8348	39.6124	6.37616	21.2101	20.5313	2.2467	12.4153	37.1167	5.05904	4.90849	12.1756	22.1956	4.76104	11.42	7.55617	0.864303	3.54888	14.1704	4.82452	41.1937	2.74182	10.7891	14.5423	6.83203	33.395	6.74857	31.3889	7.69991	54.8913	10.4207
EIF2B5-DT	0.151949	0.144715	1.29146	0.209243	0.390111	0.359477	0.531678	0.498187	0.873013	0.226068	1.0301	1.35554	1.59378	1.37599	0.673725	0.240899	0.368438	1.11168	0.294206	0.191994	0.58947	0.743771	0.311725	0.696482	0.612486	0.695093	0.470439	0.614056	0.58219	1.10606	0.479128	0.163322	1.06614	0.268823	0.231126	0.214929	0.281834	0.945024	0.786209	3.48951	1.94052	0.410942	0.37572	0.359807	1.32484	0.480445	0.793622	0.426024	0.308057
AP003122.4	0	0	0	0	0	0	0	0	0	0	0	0	0.107194	0	0	0	0	0	0	0	0	0	0	0	0	0	0	0	0	0	0	0	0	0	0	0	0	0	0	0	0.0760138	0	0	0	0	0	0	0	0
RNU6-944P	0.913585	0.174019	0.601149	0.150968	0.938211	1.1347	0.383603	0.199689	1.04979	0	3.1215	0	0	0	0.16203	0.21726	0.189876	0.111399	0	0	0.0924565	0.167696	0.374847	0	0	0	0	0.861464	0.210024	0	0.314262	0	0	0.161629	0	0	0.338903	0.545465	0.101294	0.157354	0.358994	0	0	0	0.318621	0	0	0.102458	0
RN7SKP253	0	0	0.156124	0.0522769	0.108294	0.112264	0	0.138296	0.0807822	0.031378	0	0	0.0375649	0	0.0561074	0	0	0	0.0408356	0	0.0640314	0.116139	0.129801	0	0	0.0868304	0	0.0852304	0.0727266	0.0431777	0.326467	0.122412	0	0	0.62556	0.0767107	0.117355	0	0	0.163465	0.186468	0	0	0	0.110332	0.0375105	0.0793108	0	0
ZBED4	2.63494	6.12384	5.79027	5.9243	4.39828	3.00445	5.6748	2.43951	15.5354	3.45606	3.4057	3.90036	15.452	15.2258	6.38606	5.29992	9.35813	13.9238	7.2436	9.14027	8.62413	4.90953	8.19085	6.14068	6.07274	4.84998	3.88652	4.90198	8.72591	10.7424	5.73687	5.632	8.27585	10.0409	5.30222	9.73523	8.50932	6.47744	10.1985	7.76017	13.706	6.51248	4.55664	6.8341	6.43139	9.45016	8.49729	9.60318	8.48934
ZNF197	1.63236	2.00866	2.2599	1.2031	2.45767	2.54263	2.09261	1.69241	3.21474	3.97748	1.75571	1.75111	2.71535	2.61279	2.10598	2.25013	2.4574	2.3251	1.93552	1.69594	1.6549	1.03943	2.60397	1.50306	1.2985	2.15097	2.00628	3.81402	3.87549	1.21846	2.47462	1.27445	2.56315	2.00621	2.99271	1.71814	1.60494	2.88503	1.42868	3.37882	1.70576	1.76327	2.40953	1.78558	2.02026	1.11334	1.44681	1.99755	2.36247
KIAA1109	3.29984	3.20006	6.95391	3.29858	6.62964	8.57918	6.60799	3.45708	7.87141	10.1373	5.70615	1.43368	6.52847	6.98199	3.78844	3.53983	4.40576	2.65878	5.67171	3.94107	4.17413	1.85483	5.48301	1.61104	1.31665	2.98191	1.52738	4.53904	4.46157	2.84697	4.54535	3.55771	3.57143	2.26422	3.84984	4.33543	2.00534	8.17377	3.57505	3.87569	5.78906	3.28819	5.3329	3.44299	3.90334	2.06221	3.86582	6.29611	2.83737
RNMTL1P1	0.034912	0	1.23477	0	0	0	0.0366478	0	0	0	0	0	0	0.0210766	0	0	0	0	0	0	0	0	0	0	0	0	0	0.0705434	0	0.0476496	0.0300233	0	0	0.0308826	0	0	0	0	0.0193544	0	1.0632	0	0	0	0	0	0	0	0
AC009522.1	0	0	0.330103	0	0.0490658	0	0	0	0	0.0284335	0	0.022565	0	0	0	0	0	0.104865	0.0185017	0	0.130551	0	0	0	0	0	0	0.154465	0.131804	0.0391258	0	0.0369749	0.0177476	0	0	0	0	0.0213947	0.0158922	0	1.52072	0	0	0	0.016663	0.0339904	0	0	0
MTO1	1.33621	1.88499	2.90015	1.4533	1.70211	1.53029	1.63216	1.39483	2.284	1.66912	1.43487	1.98885	0.72409	0.961167	2.27505	1.66007	2.87474	1.6461	2.07289	1.00337	1.62682	1.8269	1.85962	1.85845	2.42972	1.70595	2.21404	2.45668	2.98895	1.9232	1.31206	1.01214	2.45165	1.50721	2.1692	1.91361	1.5336	2.23987	1.28668	2.84544	3.70885	1.34621	2.15919	1.84928	1.91113	1.63716	1.47193	1.50037	1.34191
TBC1D10A	1.56472	4.9199	1.61104	6.27392	2.25318	1.49893	2.32108	1.14611	2.95417	1.65656	1.58664	1.01329	2.06884	3.37154	2.28801	1.45643	1.17484	3.05983	3.50774	2.66819	3.32008	1.62451	2.1609	3.61152	1.08289	3.13728	2.24942	2.00502	1.05714	3.96451	2.06853	3.68395	1.62484	1.5461	1.19003	0.782048	4.09607	1.96081	3.25907	1.85404	5.30915	1.36307	3.45745	2.26289	2.62212	3.84055	6.66667	1.98819	1.28429
AC011754.1	0	0	0.229257	0	0.0340762	0	0	0	0.381289	0	0	0	0	0	0	0	0	0.0242763	0	0	0	0	0	0	0	0	0	0.0804568	0.0686533	0	0.171212	0	0	0.0352225	6.99544	0.193105	0	0	0	0	0.273815	0	0.295372	0.180003	0	0	0	0	0
SPATA31D3	0.00401617	0	0.0264268	0	0	0	0	0	0	0	0	0	0	0.00484918	0	0	0	0	0	0	0	0	0	0	0	0	0	0.00270503	0	0.00274073	0	0	0	0	0	0	0	0	0	0	0.0552355	0	0.00425601	0	0	0	0	0	0
DOCK11P1	0	0.0188335	0.0216867	0.00544624	0.0112822	0.0087718	0	0.0108058	0.00210399	0.0261519	0.0107248	0.00518858	0.00587031	0	0.00292266	0.0333105	0.00684987	0.00803753	0.061687	0.0446186	0.00667084	0.00907458	0	0.0125891	0.00221417	0.00678454	0.00540209	0.055496	0.0151534	0.00224914	0.0141715	0	0.00816173	0.00291542	0.0125329	0.0419568	0.0152826	0.00737922	0.0200983	0	0.459756	0	0.0244484	0	0.0287361	0.00781574	0.00619699	0.00924058	0.00222728
AC004415.1	0	0	0.0358145	0	0	0	0	0	0	0	0	0	0	0	0	0	0	0	0	0	0	0	0	0	0	0	0	0	0	0	0	0	0	0.0385173	0	0	0	0	0	0	0.299428	0	0	0	0	0	0	0	0
HNRNPA1P41	0.0842703	0.200647	0.64115	0.104441	0.0721182	0.112143	0.0442301	0.115122	0.0537968	0.0835846	0.0342776	0.116083	0.100065	0.0254373	0	0.062626	0.175144	0.218356	0.149569	0.125494	0.0426416	0.0773426	0.158475	0.0643779	0.0849209	0.0578246	0.0805734	0.354744	0.0968644	0.0431311	0.163057	0.0543467	0.0391288	0.149088	0.112159	0.268198	0.0976902	0.188679	0.140152	0.090716	1.44874	0.284885	0.0893029	0.0816333	0.122459	0.0499601	0.105634	0.0708816	0.0569493
CHST4	0.534733	0.034882	0.8917	0.187621	0.175526	0.123473	0.938095	0.0240165	1.73956	0.072655	0.137059	0	0.108726	0.0795999	0.331284	0	2.29886	0.102717	0.18438	0.0039667	0.0296526	1.6135	2.03874	0	0.0196844	0.361897	0.116062	0.167746	0.336793	0.199953	1.55595	0.198409	0.403613	0.440618	0.440112	0.932514	0.149452	0.0710698	0.162435	0.164016	0.820346	0.422627	0.768493	1.42864	1.52856	0.38216	0.137732	0.0205377	7.21748
AC011306.1	0.0153339	0.0146039	0.176573	0.0126695	0.209963	0.10883	0.225348	0.0502745	0.0195778	0.34981	0.0873205	0.0241401	0.118352	0.111086	0	0.0182328	0.00796734	0.0280462	0.0197932	0	0.0232773	0	0	0.0351427	0	0	0.0335113	0	0.0176255	0.0418569	0.105494	0.019778	0.0189864	0	0.0816342	0	0	0.137329	0	0.0264108	0.361528	0	0.0487489	0.00990271	0.0534784	0.0454539	0.0288318	0.0515907	0.0414502
AC087888.1	0	0	0.0128235	0	0	0	0	0	0	0	0	0	0	0	0	0	0	0	0	0	0	0	0	0	0	0	0	0	0	0	0	0	0	0	0.0118573	0	0	0	0	0	0.183791	0.0140549	0	0	0	0	0	0	0
IFNL3	0	0	0.104285	0	0.021701	0.0224965	0	0	0	0	0.0412576	0.0199602	0	0.0153086	0.0899465	0.0150757	0	0	0.180026	0	0	0.116365	0	0	0	0.0347998	0.0138544	0.0341585	0	0.0173047	0.0218068	0	0.0156989	0.022431	0	0.030744	0.0470332	0.0757	0.042173	0.0218377	1.19571	0.0457195	2.90217	0.212889	0	0.0451001	0	0.0142192	0.0171365
AC011773.1	0	0.119359	0.240524	0.207097	0.143004	0.0741229	0.043852	0	0.053337	0.0828702	0.271877	0.0328832	0.49605	0.353078	0.0740906	0.0496726	0.238765	0.127347	0.242657	0.135732	0.253663	1.41861	0.342808	0.0957414	0.33678	0.200656	0.0456484	0.225096	0.120046	0.085525	0.107776	0.188588	0.103452	0.258675	0.571888	0.354541	0.232453	1.403	0.370545	0.935383	0.451427	0.11298	0.177079	0.161871	0.194259	0.123833	0.0523655	0.163977	0.197619
RNU6-1029P	0.182717	0	0.300574	0	0	0	0	0	0	0	0.297286	0	0.108482	0.110307	0	0	0	0.111399	0	0	0	0	0	0	0	0	0	0.246133	0	0	0	0	0	0	0.555854	0.110765	0	0	0	0.314708	1.07698	0	0	0	0	0.108325	0	0.102458	0
C1orf147	0.00932763	0.088836	1.02039	0.169551	0.175616	0.0496511	0.0783311	0.0305821	0.148865	0.0370069	0.045529	0.161529	0.116297	0.281558	0.206789	0.0720917	0.319872	0.210414	0.048161	0.207095	1.01949	0.239703	0.114815	0.149642	0.0501314	0.30082	0.157984	0.364384	0.112577	0.343732	0.120322	0.228588	0.294511	0.264035	0.163163	0.486286	0.224911	0.201882	0.0930783	0.064263	0.540632	0.14295	0.583196	0.373478	0.227717	0.470044	0.198769	0.151683	0.0756426
MRTFA-AS1	0.275584	0.179976	1.0945	0.0715623	0.54581	0.970972	0.603367	0.326997	0.306618	0.292866	0.448384	0.142551	0.355286	0.442074	0.202488	0.11703	0.0613675	0.0912096	0.426874	0.217456	0.382486	1.02617	0.285375	0.306774	0.243328	0.513272	0.228003	0.784889	0.126708	0.214932	0.392733	0.589037	0.121867	0.696507	0.850347	0.477318	0.496548	0.170416	0.35357	0.15596	1.33817	0.156161	0.692556	0.284758	0.228839	0.312758	0.261553	0.211931	0.228806
SLC19A1	1.03835	1.9257	0.93126	0.303748	2.19393	1.24734	1.31372	2.50681	7.25283	1.07645	2.37506	2.41045	3.02554	1.84634	1.21385	2.20307	5.60244	1.86938	1.26838	2.05749	1.65145	1.57216	3.91271	1.56856	2.09536	1.40889	1.60899	1.93215	2.63993	4.07143	0.929947	0.64442	2.27961	2.10859	0.983043	5.87612	1.42541	5.68586	1.9589	2.64561	2.58951	1.19873	2.57994	2.72775	0.868395	2.72553	1.93154	2.16563	4.29748
LINC01357	0.0333061	0	1.83545	0	0	0	0	0	0.786698	0.0165176	0.0270951	0.157302	0	0.120643	1.71304	0.495034	1.28061	0.0812242	0.171968	0.342683	0.337065	1.89522	2.16372	0.12722	0.111878	0.319956	0.782477	1.54787	1.03366	0.0681869	0.200496	0.365151	0.0206198	0	0.202645	0.302857	0.15444	0.348001	0.627781	0.803123	0.785261	0.810683	0.352952	1.46263	0.309755	0.0394914	0.0417497	0.0933818	1.86817
EGFR-AS1	0.0905771	0.152623	0.171925	0.0863519	0.178882	0.154533	0.168219	0.144678	0.244635	0.0967508	0.238062	0.0329066	0.115827	0.206109	0.080322	0.339672	0.0651641	0.152925	0.103428	0.381076	4.47752	0.281366	0.0524108	0.223556	0.0655317	0.272513	0.426355	0.736775	0.168184	0.161662	0.239673	0.161762	0.0862712	0.0184899	0.0794855	0.984131	0.122771	0.670799	0.506001	0.0480026	0.376457	0.0565302	0.0590685	0.0854929	0.149848	0.322194	0.139741	0.484467	0.0565028
AC027698.1	0.218968	0	0.283021	0	0.481865	0.138758	2.13437	0.30768	0	0.108593	0.407163	0	0.0928605	0.0377693	0.0277395	0.0371949	0.0650135	0.0190714	0.0807564	0.0508181	0	0	0.0213913	0.0238971	0.0210151	0.042929	0	0.358172	0.251692	0	0.269009	0	0.0580984	0	0.261696	0.0379258	0	0.116729	0.0346831	0	1.90525	0	0	0.0202015	0.0181826	0.0556355	0.0196056	0	0
AC114489.1	0	0.377115	1.66914	0.122685	0	0.0439108	0.0519563	0	0.0631942	0	0.0402653	1.83114	0.47018	0.687257	0.395025	0.0294263	0.0514348	1.026	0.606951	1.36694	0.325587	0.090853	0	0.983107	0.565279	0.339628	0.189296	0.43338	0	0.709316	0.0425647	0.223441	0.551568	0.043783	0.188216	0	0.183608	0.110819	0.493904	0.213125	1.70181	0	0	0	0.94941	1.05637	0.310216	0.499581	0
HMGN2P46	0.512329	0.265054	1.44628	0.146328	1.01763	0.342294	0.730347	0.345627	1.13462	0.291721	0.396205	0.194172	0.244093	0.183287	0.258011	0.112812	0.512684	0.161962	0.400059	0.109605	0.278446	0.383135	1.24136	0.236767	0.271952	0.425332	0.273004	0.464355	0.149041	0.220135	0.315482	0.375276	0.164465	0.497958	0.447371	0.421772	0.375414	0.391805	0.368178	0.664543	1.16815	0.644325	0.281516	3.49654	0.297799	0.202491	0.24182	0.223446	1.02159
ENGASE	1.91295	0.889828	4.45196	0.936818	3.58318	2.97837	3.45426	2.01794	2.26851	2.97801	3.62515	2.85449	5.52454	4.60223	1.96318	1.689	1.73941	2.79792	2.63075	2.63606	3.06417	3.94158	5.30406	1.57268	3.6916	3.02513	2.99012	3.01205	2.45549	2.68221	2.98511	1.8015	2.80194	1.64734	2.00647	17.5291	1.58021	3.93794	2.92514	4.08308	8.21077	6.47263	2.6481	2.61396	4.52504	2.01847	4.13678	2.38689	2.39289
TRIM60P19	0	0	0	0	0	0	0	0	0	0	0	0	0.00793951	0.00807312	0	0	0	0	0	0	0	0	0	0	0	0	0	0	0	0	0	0	0	0	0.0406815	0	0	0	0.00741344	0	0.118232	0	0	0	0	0	0	0	0.0090371
ARHGAP45	1.87421	1.9014	3.84875	4.68707	4.82524	1.51259	1.25676	1.74687	2.3089	2.71383	2.02443	7.21113	3.86485	2.52027	2.55417	3.9726	4.0044	5.41142	6.52958	4.05291	3.55559	3.27631	6.50688	5.15494	3.08253	10.1507	4.63194	9.2354	3.50345	6.30521	8.14777	3.58364	3.89814	1.67731	4.27623	4.27486	5.83352	3.01273	7.46599	5.47914	5.56049	0.940859	32.7015	3.75662	2.66888	2.75368	2.52417	5.27765	5.4518
RNA5SP297	0	0	0.711536	0	0	0.153494	0	0.189086	0.11045	0.0858037	0	0	0.205444	0.417802	0.306853	0.205724	0	0	0	0.0936913	0.350189	0.476375	0.118314	0	0	0	0	0.233064	0.397744	0.11807	0	0	0.321341	0.306093	0.26317	0.104883	0	0.258251	0	0.446997	0.84983	0.155972	0	0	0	0	0	0	0.116922
AC007952.3	0	0	0.0230053	0	0	0	0	0	0	0	0	0	0	0	0	0	0.0435981	0	0	0	0	0.0513404	0	0	0.0187903	0	0.0916886	0	0	0	0.024053	0	0	0.0989658	0	0	0	0	0.046517	0	0	0	0	0	0	0	0	0	0
Y_RNA	0	0	0	0	0	0	0	0	0	0	0	0	0	0	0	0	0	0	0	0	0	0	0	0	0	0	0	0	0	0	0	0	0	0	0	0	0	0	0	0	0.932338	0	0	0	0	0	0	0	0
LINC02784	0	0.38167	0.565062	0.0946036	0	0	0.030048	0	0	0.0141959	0.0232867	0.022532	0.118965	0.466586	0.203071	0.0680726	0.0148732	0.139615	0	0	0.144844	0.0788147	0.0195747	0.109339	0.115383	0.766028	0.0156394	2.87269	0.0164513	0.351617	0	0.47997	0.0531648	0	0	0.0347051	0.132733	0.512721	0.0634756	0	3.76812	0	0	0	0.199663	0.050911	0.0358815	0	0
Metazoa_SRP	0	0	0.182046	0	0	0	0	0	0	0	0	0	0.0438021	0	0	0	0	0	0	0	0	0	0	0	0	0	0	0.0993819	0	0	0	0	0	0	0	0	0.06842	0	0	0	0.289904	0	0	0	0	0	0	0.0827398	0
TXNDC11	14.8134	9.29266	17.6693	5.9729	19.8189	10.4384	13.0108	15.7661	23.5746	6.53767	13.2775	9.72052	8.40548	7.69168	7.5214	12.6606	18.8138	11.8336	11.3099	6.99558	10.5959	6.48423	16.5157	10.6658	9.0215	8.86435	17.4362	18.2979	22.1531	11.1721	13.6479	10.8517	10.0283	12.5275	12.8147	18.2112	10.5738	9.25717	11.4723	10.7996	19.0003	10.4386	23.5325	13.1613	10.7552	8.62824	15.0971	5.79313	7.12328
VMAC	1.74343	1.18131	2.12602	1.85615	3.49623	2.06229	2.31268	3.14718	3.22819	1.66902	2.85073	2.75151	2.96111	2.89574	1.94601	1.02104	0.9915	3.59599	2.96141	1.94927	2.88359	1.57622	1.18036	4.24083	1.18874	2.63664	2.02356	2.34853	2.20837	2.36768	2.65548	1.64458	3.04476	3.0077	7.63245	1.1673	2.22016	2.23334	2.49563	1.6807	1.54229	2.79151	4.12711	3.5514	3.05027	3.29621	1.56023	1.37646	1.72334
FOXA2	14.6386	0.121606	11.3609	0.279259	13.9804	5.3307	17.5346	9.8666	11.263	0.0186243	11.5849	0.00591215	1.68116	0.0997556	15.1792	1.06276	13.5068	0.224381	0.126036	0.321315	0.186227	15.8203	2.13152	0	0.0655964	0.200998	1.67017	0.116353	24.2596	0.215275	11.0257	3.16301	0.274348	39.3988	32.383	15.2302	0.139311	4.73667	0.0666213	0.200516	1.09201	11.9846	0.963085	10.613	0.515163	0.445284	0.409549	1.04871	2.52774
TRPM1	0	0.00249799	0.254565	0.0368407	0.0089785	0	0.00550651	0.00286647	0.00167438	0.00650377	0.00213373	0.0887767	0.580845	1.6531	0.00232589	0.00467805	0.00817684	0.0303828	0.0118497	0.0241455	0.0185806	0	0.0017936	0.00601113	0.197351	0.0197972	0.0071651	0.0494643	0.00150741	1.15985	0.00225557	0.003383	0.00649522	0.00232013	0.00199478	0.00794996	0.0194594	0.00782999	0.00872427	0.00903509	0.541091	0.00236448	0.00555897	0	0.021344	0.0777484	0.0558921	0.0205906	0.00354501
MIR4736	0	0	0	0	0.711976	0.369038	0	0	0	0	0	0	0	0	0	0	0	0	0	0	0	0	0	0	0	0	0	0	0	0	0	0	0	0	0	0.252166	0	0.931352	0	0	0.817284	0	0	0	0.24179	0	0	0	0
ARID3BP1	0.0700324	0.0555822	0.307214	0.0578635	0.0899002	0	0.0367572	0.0255125	0.104318	0.0115771	0.0379816	0.0459383	0.0485092	0.0704651	0.0517528	0.0555147	0.121294	0.0426973	0.0828657	0.056886	0.159467	0.0107125	0.135691	0.0713345	0.0156829	0.0320365	0.0318858	0.141508	0.100623	0.0716878	0.0803011	0.0225823	0.0361309	0.278773	0.195295	0.113211	0.0757726	0.0784004	0.0258829	0.0502594	0.619184	0.0420892	0.0742147	0.0376894	0.0203537	0.0276794	0.102418	0.0327254	0.0473274
OGDHL	0.105883	0.0292768	0.311838	0.0112883	0.187074	1.01511	0.0896347	0.0783893	0	0.33539	0.436243	0.400596	6.42634	1.98777	0.10601	0.0974708	1.30085	0.449798	2.56376	0.0221952	0.0898721	0.0689651	0.00934279	0.0547954	1.70261	0.185152	1.22231	0.536018	0.0490752	0.137521	0.0146864	0.262125	8.26377	0.957771	12.8923	5.05213	0.0760222	3.40563	0.869121	2.62378	0.771736	0	0.00361954	0.0308811	0.81598	2.25375	1.38505	0.0517124	0.0138493
RCC2-AS1	0	0	0	0	0	0	0	0	0	0	0	0	0	0	0	0	0	0	0	0	0	0	0	0	0	0	0	0	0	0	0	0	0	0	0	0	0	0	0	0	0	0	0	0	0	0	0	0	0
Z83838.1	0	0.0402595	0.38246	0.0698532	0	0.150009	0.0443735	0.115496	0.0134928	0.0209639	0.0343888	0.0665485	0.0752923	0.0127599	0.0374858	0.0251317	0.0768741	0.0773167	0.0136413	0.0457821	0.0213899	0.0581951	0.0289071	0.0807333	0.113595	0.014503	0.0115478	0.0427073	0.0121473	0.0576947	0.0181763	0.0272615	0.0523409	0.0560895	0.0964481	0.0512511	0.0392028	0.126194	0	0.127414	0.622903	0.0762156	0.0895925	0.0136497	0.0245711	0.112775	0.0264941	0.0711115	0
PARVA	5.19765	6.99318	7.51688	5.35595	10.2277	36.7285	9.4374	4.61133	10.9159	42.1991	6.5698	6.214	5.85696	5.77195	4.81612	8.12685	9.96485	9.96514	9.18599	10.5271	11.1822	4.52157	9.24616	9.29202	4.63997	7.72828	8.06861	11.9091	7.43214	6.05324	11.4432	4.47544	7.81044	4.17239	9.79739	10.5343	4.37433	11.1589	11.5428	6.14281	5.66413	7.04867	12.4674	11.5664	6.96866	5.88061	5.64218	12.8373	9.34447
KRT125P	0	0.0253679	0.0438167	0.0220076	0	0.0236305	0	0.0291099	0	0.0132096	0	0	0	0.0160802	0	0.0158357	0	0	0.017191	0	0	0	0	0	0	0	0	0	0	0	0	0	0	0	0	0	0	0	0	0.0229386	0.130832	0	0	0.0172016	0	0	0	0	0.0180003
RNU6-927P	0.195507	0	1.44727	0.161536	0	0	0	0	0	0	0	0	0	0.236058	0.173372	0.116234	0	0.35759	0	0	0	1.43548	0.133695	0	0	0.268306	0.106817	0.263362	0.112363	0	0	0.126084	0	0	0	0.237036	0.181313	0	0.325154	1.01021	3.26505	0	0	0	0.113642	0.115907	0.24507	0.10963	0.264245
AC068234.1	0	0	0	0	0	0	0	0	0	0.00348144	0	0	0	0	0	0	0	0	0	0	0	0	0	0	0	0	0	0	0	0	0.006037	0	0	0	0	0	0	0	0	0	0	0	0	0	0	0	0	0	0
ZNF584	1.61336	3.56682	1.86216	2.12846	1.90583	2.34642	2.10447	1.6765	1.95182	2.94337	1.86761	2.23179	7.93623	9.13958	1.426	5.9029	1.28354	4.25379	1.34853	1.9593	3.97213	1.98563	2.53934	3.04694	2.7008	2.40648	0.835232	2.6436	2.122	2.69654	1.33285	2.29586	3.88397	1.73598	2.00749	1.96247	3.41434	4.22813	1.68618	2.19117	4.74438	2.7515	2.15255	3.03009	2.39828	3.21129	2.17818	2.88906	0.929433
AL589842.1	0	0	0.595582	0	0	0	0	0	0.154085	0	0	0	0	0.29143	0.428079	0	0	0.294312	0.31156	0	0	0	0	0	0.810767	0	0.131873	0.975415	0.138719	0.329429	0	0	0.29886	0	0	0.146319	0	0	0.133808	0.415726	1.89691	0	0	0	0.280596	0.143095	0.151278	0.135346	0.652456
RNU7-137P	0	0	1.81557	0	0	0	0	0	0	0	0	0	0	0.190369	0	0	0.163845	0	0	0	0	0	0	0	0	0	0	0.212389	0.18123	0.215192	0.542356	0	0	0	0	0	0	0	0	0	4.0271	0	0	0	0	0	0	0	0
SNORA48	0	0	0	0	0	0	0	0	0	0	0	0	0	0	0	0	0	0	0	0	0	0	0	0	0	0	0	0	0	0	0	0	0	0	0	0	0	0	0	0	0	0	0	0	0	0	0	0	0
ARHGAP39	0.851944	4.80357	2.58252	2.74954	1.00293	0.830335	1.52409	0.716885	2.6555	1.28537	1.6074	4.43923	7.15974	4.87522	1.92951	5.50732	7.90765	5.44529	7.29263	6.21841	4.17127	7.10324	6.52613	3.60864	3.13044	4.11955	2.39945	3.16541	6.28477	4.15433	2.32521	4.04719	5.52696	3.8813	2.66171	7.39526	3.89111	6.51349	4.81832	13.2511	9.63059	3.08651	2.60674	4.63141	3.95699	3.31028	3.0333	6.70386	5.20597
RNA5SP459	0	0	0	0	0	0	0	0	0	0	0	0	0	0	0	0	0	0	0	0	0	0	0	0	0	0	0	0	0	0	0	0	0	0	0	0	0	0	0	0	0	0	0	0	0	0	0	0	0
FOXG1	0.179915	0.571167	0.0164425	0	0.0615881	0.0177349	0.0881345	0.0218473	0	0.00594835	1.6165	0.396535	0.0474747	0.18344	0.0212726	0.841448	0.0540118	0.216943	0.00516081	0.121243	0.699985	0.00366942	0.00546811	0.0244346	0.0940092	0.406026	0.0152908	0.379694	0.00459561	0.106408	0.0068765	0.00515683	0.0198018	0.0141466	0	0.00727105	0.0630332	0.0358066	0.024381	0	0.168889	0.0216256	0.0296581	0.01291	0.367185	0.00474059	0.526225	0.495466	0.105374
MBLAC2	1.00234	2.99508	1.34856	1.33759	1.3707	0.950356	1.02325	0.959919	1.13902	1.52031	1.58039	1.86809	2.88962	2.00042	1.51502	1.95157	2.06353	2.19451	2.38092	1.23666	0.76863	1.16652	1.82312	1.34463	1.90676	2.11771	1.79534	2.3942	1.15807	1.6219	0.814585	0.693065	5.41005	0.87751	1.57702	0.885336	1.61955	4.03083	1.92862	5.86147	3.22133	1.57121	1.69367	0.435991	2.45863	1.33959	0.79445	1.54324	0.984633
POC1A	0.530749	1.66561	4.4943	1.40184	1.04246	0.401392	3.47069	0.37085	1.91629	0.642936	0.778607	6.47215	2.34011	2.33221	3.0477	6.29536	12.5047	2.67357	2.77971	3.81174	2.49192	2.81889	8.41323	3.45641	9.02517	3.05083	6.49365	3.05322	8.41595	3.93666	2.8134	3.68658	2.53712	7.42722	2.24988	4.79452	4.69622	3.45461	5.16599	3.78399	4.64982	9.80466	3.33779	8.95111	3.23679	4.63733	4.50986	2.81516	11.6364
AC010320.2	0.0348808	0.0332204	0.100415	0.1441	0.0447764	0.123781	0.0366151	0.0381207	0.0668021	0.190284	0.0425642	0.0137282	0.13461	0.0631734	0.0154658	0.0207375	0.0181238	0.0212661	0.0225124	0.0188887	0.0882502	0.0640267	0.0596322	0.0799411	0	0.0478691	0.00952875	0.0822272	0.0601406	0.0119018	0.134984	0.101227	0.0539868	0.0617101	0.265283	0.0740077	0.0485227	0.195243	0.0483428	0.0300391	0.342661	0.0471673	0.0554459	0.0450525	0.0101375	0.0206793	0.0874471	0.0586781	0.0707167
DOK2	0.521706	0.446342	3.20014	1.17627	3.57179	0.917837	0.380567	0.48319	0.378208	2.81534	0.510738	6.70978	3.62769	0.795401	0.211716	4.81022	2.821	1.46098	5.49014	2.19308	1.44522	2.17497	2.63642	1.24971	2.66728	6.55293	2.70063	6.12248	0.863937	0.772394	3.17858	1.95029	1.23173	0.093863	2.22599	1.60811	0.787248	1.19448	2.55888	0.129456	6.21963	0.438429	18.8442	2.9866	1.10506	0.518988	1.0142	1.87923	2.56357
RN7SKP199	0	0	0.105447	0	0	0	0	0	0	0	0	0	0	0	0	0	0	0	0	0	0	0	0	0	0	0	0.0350221	0.0431741	0	0	0	0	0	0	0	0	0	0.0478399	0	0	0.314855	0	0.0679287	0	0	0	0	0	0
STK25P1	0.0233302	0.0666588	0.307031	0	0.0199659	0.0413956	0.0734705	0	0	0.0231404	0.0948974	0.128551	0.207773	0.211269	0	0.0416112	0.0242443	0.0426718	0.06023	0.0884365	0.0236106	0	0.0159541	0	0.0470206	0	0	0.487125	0.0268169	0.0159211	0	0	0.0433312	0	0.0354871	0.0282859	0.0865456	0.121883	0.116403	0	0.389624	0	0.0247235	0.0301335	0.13561	0.0553257	0	0.0654118	0
AC005920.3	0	0	0.104675	0.039431	0.0136139	0.0564516	0.0166987	0.0347708	0.0406212	0	0.10353	0	0.0188894	0.028811	0.0141067	0.0094576	0.0165311	0.00969866	0.0308011	0	0.016099	0.175201	0	0	0	0	0	0	0.0182852	0	0.0273605	0	0.00984853	0.0422155	0.169379	0.0385738	0.0147529	0.0118724	0	0	0.375059	0.0430224	0.0337157	0.0308201	0.0184933	0	0.00997032	0	0.0107504
UBFD1P1	0	0	0.0197552	0	0	0	0	0	0	0	0	0	0	0	0	0	0	0	0	0	0	0	0	0	0	0	0	0	0	0	0	0	0	0	0	0	0	0	0	0	0.283138	0	0	0	0	0	0	0	0
ELF4	10.4775	15.0781	22.165	8.03561	13.6534	7.93696	24.6359	7.08427	16.0609	8.64671	7.9782	18.6269	24.5625	29.7698	19.1488	34.0245	25.37	15.1619	30.7503	26.144	31.6429	17.9268	17.127	26.2447	17.5501	17.683	23.0439	21.1617	18.255	22.5229	27.2998	14.4839	23.9076	21.6739	14.7382	27.559	23.1598	7.56267	23.5553	5.37564	42.1859	24.0075	18.6349	24.1958	14.3026	22.255	31.4628	32.9119	19.3837
CLTC	24.2749	41.2265	46.2586	32.2416	37.5708	30.3138	42.0477	22.5419	88.8423	42.9144	26.4372	36.6894	44.207	51.8316	44.1691	73.5467	63.1945	113.835	38.1456	98.4836	56.2244	25.3583	61.9555	45.3282	35.3296	29.1428	28.5851	48.8775	55.2491	46.1217	46.1307	40.4725	60.013	47.0025	32.6326	51.4346	31.1936	38.6057	44.8684	54.0172	36.7572	48.4237	32.2537	45.8229	50.7402	54.0346	43.7425	63.8024	89.9741
RPS23P3	0	0.0433024	0.0747941	0	0	0	0	0	0	0	0.147952	0	0	0	0	0	0	0	0.0586892	0	0.0690199	0.041729	0	0.0694682	0	0	0.0248412	0.153117	0	0.0310277	0.0782002	0	0.0281485	0.0402192	0.449531	0	0	0.542928	0	0	0.669982	0	0	0.0293627	0.0264283	0	0	0	0
AC051619.3	0.133909	0.191302	0.715923	0.110641	0.343797	0.475199	0.21085	0.0731736	0.128228	0.298844	0.163406	0.15811	0.397519	0.0808418	0.534366	0.0398061	0.0347889	0.0816415	0.216065	0	0.135518	0.430152	0.0915721	0	0.224905	0.413485	0.219488	0.36077	0.0384804	0.274149	0.172737	0.345437	0.290161	0.947631	0.611058	0.162354	0.558841	0.649607	0.222708	0.461285	0.920843	0.603591	0.567624	0.129719	0.116755	0.0793886	0.0839282	0.0375446	0
ARC	0.0522921	1.06454	0.0483873	0.923523	0.190193	5.32927	1.31741	0.171448	0.041728	0.693716	0.350959	0.0668878	0.721834	0.512998	0.405752	4.75661	0.322649	0.143466	1.90264	0.0920311	0.0926111	5.14128	0.0446992	0.0349547	0.373262	0.376759	2.12492	0.224531	1.5703	0.472832	0.151773	0.788291	0.117356	0.734327	8.71465	5.51579	0.115177	2.22453	9.01211	3.26493	10.6787	0.300524	0.0346344	0.0759837	0.360948	0.217011	4.15415	1.5651	0.13252
GCC2	4.57047	1.53788	13.3663	1.2235	7.90214	6.69527	10.0559	5.402	16.2246	5.8115	7.27464	1.87935	3.85316	3.21687	10.0052	4.68016	6.192	5.8988	6.23119	4.57138	4.86002	8.13009	7.95005	1.7666	1.8334	3.27252	4.00826	6.87156	13.4443	4.22898	11.0737	2.84312	4.23297	5.71354	11.3875	12.4711	2.01899	6.71005	2.93198	7.35109	5.34452	4.42546	5.40653	4.6304	4.08552	2.30122	1.64955	7.30483	8.36881
MIATNB	0.624909	0.686724	0.99975	0.822714	0.969683	0.810275	0.865027	1.14826	0.938147	0.480193	0.888256	0.778386	0.729804	0.518216	0.688129	0.50217	0.203381	0.791294	1.44043	0.862736	0.816586	0.201683	1.03782	0.477396	1.10261	1.35708	1.01677	1.3552	0.449924	0.988809	1.70079	1.13374	0.722744	0.498114	1.42058	0.412128	1.6622	0.758516	1.34005	0.112364	1.40994	0.526208	2.18317	0.483396	0.694543	1.44528	0.933971	0.342715	0.482639
AC024651.1	0.00995961	0	0.204798	0	0.0085234	0	0.0209096	0	0.00635805	0.00493928	0.0081023	0.0313588	0.0118263	0.00601268	0	0	0	0.0121443	0.012856	0.0107867	0.0201586	0.00914084	0.00681076	0.0152172	0	0	0.0163246	0.0402489	0.00572403	0.00679669	0.00856497	0	0	0.00881012	0	0	0	0	0.0110427	0	0.518557	0	0.0105544	0.00643197	0.0289459	0	0	0.033509	0
HNF4A-AS1	0.192935	0	5.21918	0.0531367	0.513684	0.304294	1.14765	0.327997	1.05376	0.0106314	0.296471	0	0.0127276	0.0258835	0.703373	0	0.367572	0.0130698	0	0.0232174	0.0108474	4.01367	0.689	0	0	0	0	0.129948	0.763869	0.0438878	0.903332	0.331801	0	2.42727	1.84233	1.35152	0.0198808	0	0	0.0184615	1.30568	0.309208	0.227174	1.13523	0.0124607	0	0.0134359	0	0.362178
AC006064.1	0.104736	0.0997502	0.114862	0.0865369	0.298776	0.0929184	0.0732956	0.0381548	0.0668617	0.398221	0.0568029	0.192367	0.0829111	0.147536	0.0619186	0.10378	0.0544198	0.0851404	0.27039	0.0945278	0.141326	0.128168	0.119371	0.0800125	0.0469087	0.383294	0.0190745	0.305688	0.0401295	0.0952992	0.27021	0.0450302	0.064842	0.0308826	0.0265519	0.10582	0.0323773	0.130278	0.0387088	0.0300659	0.445857	0.031473	0.406966	0.112732	0.0405863	0	0.0437626	0.0978841	0.0471866
MRFAP1L1	13.7124	18.6713	15.4759	11.2112	15.7644	11.9663	14.6766	14.0158	19.9007	15.6423	17.1597	22.2157	31.1168	15.8527	16.8918	14.4919	15.8759	22.0623	22.9443	12.5151	11.9395	17.2685	17.362	19.1149	22.1598	18.8983	45.7158	22.7724	25.1888	14.2048	16.0804	13.7016	23.7635	10.8129	20.3938	8.83449	21.3001	58.2643	11.2611	27.2171	14.2548	11.7957	18.7035	8.47908	20.8673	15.4667	11.09	12.2404	16.0971
UFM1	13.4428	12.6796	10.444	5.20512	17.4073	12.4366	15.2539	16.359	15.0784	12.6652	14.4457	12.9275	13.5545	12.5598	26.3144	14.2282	15.5621	14.4575	20.2029	14.3537	15.4556	16.5062	19.676	7.60076	8.52149	17.3523	20.6297	15.7404	12.2107	12.0509	21.2024	9.99296	13.3689	12.2346	23.8238	10.3913	8.65602	15.9897	14.1157	25.8202	9.18232	14.3066	15.2999	9.19142	8.84858	9.92963	10.3968	14.5607	16.6434
RN7SKP165	0	0	0.7679	0	0	0	0	0	0	0	0	0	0	0.0663084	0	0	0	0	0	0	0	0	0	0	0	0	0	0.036989	0	0	0	0	0	0	0	0	0.0509306	0	0.0304451	0	1.24085	0	0	0	0	0	0	0	0
KCNJ11	5.36363	0.168533	0.973677	0.53946	4.1463	3.38342	3.01692	5.335	3.05789	0.396427	6.34902	0.153701	1.02164	0.626246	0.357133	0.0471611	0.773608	0.732888	0.51985	0.118956	0.0154383	0.319219	1.41457	0.200447	0.750187	0.104676	0.0766791	0.127407	1.13976	1.37417	0.892078	0.177085	0.351329	3.51931	8.9428	4.757	0.820549	0.291459	0.0541246	2.91125	0.47356	0.715116	0.678969	1.40682	0.493014	0.296642	0.810782	0.04106	0.915455
OR51F1	0	0	0	0	0	0	0	0	0	0	0	0	0	0	0	0	0	0	0	0	0	0	0	0	0	0	0	0	0	0	0	0	0	0	0.0464659	0	0	0	0.0112901	0	0.0400128	0	0	0	0.0118377	0	0	0	0
KCNU1	0	0.00469137	0.186373	0.00406993	0.00421553	0	0	0	0	0	0.0280508	0.00387738	0.00292456	0.0118951	0	0	0.00255943	0.00300319	0	0.0106698	0.0598207	0.00452091	0	0.35373	0	0.0101401	0.00807387	0.0497661	0	0.00336153	0	0.00317673	0.0182976	0.00435734	0.0262241	0.00597219	0.0228411	0.209548	0.00819233	0	1.04039	0	0.0208801	0.00318114	0.0200426	0.00292032	0	0.00828649	0
AL157938.3	0.0380364	0.0664139	0.620495	0.00523786	0.151907	0.0674894	0.0865097	0.0762106	0.0971273	0.0377269	0.0825152	0.119761	0.105386	0.0880242	0.0281083	0.0866855	0.0164695	0.06184	0.233216	0.0926887	0.0962339	0.314185	0.0563566	0.0871731	0.102213	0.0956993	0.0969807	0.422711	0.0728681	0.138437	0.114486	0.12265	0.0784944	0.0729006	0.323031	0.142191	0.0999456	0.170325	0.0878604	0.120108	0.703728	0.0457195	0.181386	0.110538	0.0810672	0.0526168	0.0357593	0.159966	0.0514095
MTND4LP2	0.137198	0	0.394965	0	0	0	0.216029	0	0	0	0.111613	0	0	0.0414137	0	0	0	0	0	0	0	0.125919	0	0	0.0460857	0.0470712	0	0.0462039	0	0	0	0	0	0	0	0	0	0	0	0	0.741291	0.0618416	0	0	0.0398742	0	0	0	0
SCAF1	16.6791	25.2689	28.3782	23.8148	17.2134	20.3576	20.8747	14.7002	28.5485	21.1057	20.3671	38.9775	64.5281	53.2376	31.9488	30.5919	22.2778	33.7514	22.2538	22.0891	37.8704	29.5152	23.917	54.4521	27.4067	34.4173	42.02	28.0242	25.7041	33.563	33.1196	33.7528	43.1273	30.6186	32.0627	27.5865	41.2379	48.4608	26.722	21.7828	39.7552	49.4604	36.0474	38.3193	23.4304	40.7485	31.3047	29.1094	38.8988
NRK	0.00408455	0.00583517	0.0302364	0.0101244	0.0786498	0.594284	0.023582	0.0267837	0.00260751	0.66948	0.0365513	0.382603	0.116403	0.0542492	0.0108663	0.0813504	1.25746	0.382256	0.49297	0.370488	0.0785393	0.00187438	0.0279317	0.042125	0.281266	0.0756739	0.0156215	0.689148	0.0187799	0.0222992	0.0193193	0	1.40978	0	0.0232985	0.0631403	0.00378801	0.0563954	0.041891	0.140703	0.128402	0	1.17735	0.0118702	0.00593552	0.12471	0.00128001	0.348141	0.0096611
CHUK	3.32712	4.48031	5.32001	2.05184	4.16837	4.45636	6.1586	2.88981	5.31085	4.51482	3.52394	2.6567	2.52659	3.10405	4.14661	6.47776	8.37537	6.4777	3.33122	4.5799	4.68654	5.49856	6.49179	2.37358	3.79738	4.48855	3.58627	3.95917	6.09658	4.25023	6.20296	3.08477	4.59135	6.81486	4.26027	7.2192	3.15623	3.93001	3.44959	8.43303	5.16193	7.44121	4.20466	6.3877	4.65031	5.25331	4.35983	5.24731	7.0047
EEF1A1P1	0.343923	1.56217	0.261121	1.2678	0.113203	0.258177	0.416565	0.433694	0.658665	0.629769	0.387397	0.937104	0.251314	0.0638858	0.234603	0.251657	1.09969	1.74198	0.54639	0.544398	0.254349	0.412773	0.597016	0.404213	1.08417	0.65352	0.476992	0.30292	0.684211	0.343026	0.614279	0.11943	0.360331	1.24032	0.462773	1.15471	0.785117	0.592335	0.175997	0.592367	1.16952	1.26403	0.897137	0.358789	0.492088	0.172528	0.646668	0.192854	0.2503
RN7SKP175	0	0	0	0	0	0	0	0	0	0	0	0	0	0	0	0	0	0	0	0	0	0	0	0	0	0	0	0	0	0	0	0	0	0	0	0	0	0	0	0	0	0	0	0	0	0	0	0	0
USO1	18.2169	20.6168	25.8035	24.5331	29.0576	23.3935	24.6425	25.2041	46.1612	24.6009	23.521	12.7596	21.9071	22.5716	28.1635	16.2317	38.871	29.6485	22.6511	16.2914	23.9192	19.2693	27.8056	9.4178	21.7314	19.582	15.7386	26.1123	26.3763	16.7268	17.4763	21.8202	14.5916	16.2878	18.5572	19.7125	17.1789	33.4471	17.3207	32.6279	14.4674	10.1608	17.5166	13.8038	29.0544	12.0606	21.9565	35.2857	17.3418
OVOL1-AS1	0.0285412	2.60952	0.633839	2.16953	0.0488509	0.0759625	0.0299602	0.0623845	1.07499	0.0141545	0.139312	0.0673986	0.118617	0.758142	1.97416	0.186653	0.133468	0.104406	0.294731	0.0154556	0.115537	0.681066	0.273246	1.04659	0.0958717	0.528778	0.233906	1.73012	0.492099	1.22706	0.220901	1.63818	0.212038	0.479695	0.108533	0.882397	0.608788	0.127806	0.965176	0.8357	1.00937	0.205838	0.0302456	0.129024	0.72996	0.372257	0.697646	0.512141	0.231455
RN7SKP147	0	0	0.197714	0	0	0	0	0	0	0	0	0	0	0	0	0	0	0	0	0	0	0	0	0	0	0	0	0.0539676	0	0	0	0	0	0	0	0	0	0	0	0	0.550996	0.072233	0	0	0	0	0	0	0
AC127496.4	0	0.0339163	0.234327	0.0588472	0	0.18956	0.0747641	0	0	0.123626	0.057941	0.0280316	0	0	0.0631592	0.127032	0.0370068	0	0.0459679	0	0.216237	0.0653679	0	0	0.119621	0.0733077	0	0.0239856	0.122801	0.0243022	0.122499	0	0.0661412	0.126006	0	0.151116	0	0.0265777	0.0987109	0	0.489775	0	0.150953	0.0229981	0.0206997	0.0211125	0.0223197	0.0399381	0.048132
LDHBP3	0	0	0.0195629	0	0	0	0	0	0	0	0	0	0	0	0	0	0	0	0	0	0	0	0	0	0.0319572	0	0	0	0	0.0649241	0	0	0	0	0	0	0	0	0	0	0.0934606	0	0	0	0	0	0	0	0
AC011462.1	0	0.103004	0.0410572	0.0137477	0	0.0147615	0	0.0090922	0	0.0247553	0.006768	0.0261946	0.0148182	0.0351576	0.0295101	0.0296767	0.0129681	0.0202888	0.0751722	0.0405464	0.0168389	0.0229066	0.0113783	0.0444892	0.0447129	0.0742123	0.0227271	0.0224138	0.0143442	0.0454192	0.0286179	0.0160959	0.0412046	0.00735926	0.0253091	0	0.0231463	0	0.0737937	0.0573171	0.098074	0	0.123428	0	0.0145074	0.0394578	0.0364999	0.0233256	0.00562223
LDHBP2	0.408522	0.518767	0.0640029	0.0642928	0.233075	0.120809	0.285889	0.297645	0	0.202599	0.395642	0.520634	0.219446	0.164418	0.0517528	0.346967	0.727763	0.284648	0.263664	0.179085	0.187029	0.0357084	0.026606	0.639038	0.365934	0.347063	0.276343	0.104821	0.156525	0.477919	0.317858	0.0376372	0.325178	0.120458	0.103566	0.495299	0.559274	0.377483	0.11863	0.335063	0.783535	0.263058	0.267998	0.226136	0.214845	0.0691984	0.451125	0.14181	0.289223
LINC00235	0.156197	0.520667	0.228399	0.34415	0.311904	0.431117	0.264163	0.151739	0.3213	0.451869	0.409445	0.450819	0.484292	0.560546	0.192379	0.376612	0.198388	0.83591	0.36404	0.136274	0.144902	0.1115	0.154287	0.450788	1.33501	0.244131	0.365066	1.13972	0.334145	0.450059	0.216413	0.6044	0.881061	0.0767611	1.07575	0.257762	0.370191	1.85871	0.380043	0.545536	0.477384	0.344205	0.15633	0.302619	1.15003	0.648217	0.299132	0.57905	0.140743
AC073861.1	21.8508	74.0745	29.639	58.4203	15.8201	11.412	14.0395	21.5063	22.7592	20.9337	16.875	83.7193	38.0849	28.3115	46.5347	19.5243	24.0791	64.1947	34.1433	44.8626	25.4973	113.525	26.0983	46.8895	51.5362	50.3001	39.6783	22.3485	39.9756	15.3475	43.8458	20.7669	39.766	46.3441	34.8889	37.1821	47.2046	48.669	30.6499	23.9165	41.8435	37.976	52.5856	38.7306	35.2809	26.8683	32.1955	24.219	37.3915
NSD1	3.19774	4.7277	8.49824	7.73446	5.60276	5.69207	5.98637	3.47233	6.79315	5.79255	5.31969	3.24406	33.9477	29.0388	5.96258	11.3771	13.0715	13.6995	10.7952	6.80987	8.33577	2.76063	8.98465	4.74566	7.82447	5.57577	5.32054	8.8968	11.7869	6.27705	6.34598	9.00922	10.1464	7.00757	12.0332	13.3992	7.05648	14.4926	7.79569	8.6206	10.1096	8.59735	6.76382	6.29475	7.91957	6.00753	7.03681	12.1584	6.23598
ZNF670-ZNF695	0.0305766	0.00582422	0.387306	0.0101054	0.010467	0.0108507	0.0641938	0.0267334	0.101502	0.0212295	0.0497492	0.014441	0.0726153	0.0664536	0.303686	0.116343	0.327279	0.067111	0.185504	0.0894126	0.306347	0.218891	0.138003	0.112123	0.72718	0.0461584	0.0668234	0.284204	0.210878	0.183623	0.115698	0.0591575	0.05679	0.270476	0.0651133	0.71919	0.102084	0.433582	0.105096	0.0263323	0.901134	0.0716682	0.0194416	0.446272	0.177732	0.130518	0.0919877	0.154312	0.301687
ESYT3	0.46407	0.261773	0.209692	0.187602	0.455103	0.282718	0.748487	0.254676	0.556909	0.266694	0.452062	0.208515	1.38709	0.919847	0.45745	0.374184	0.873437	0.176075	0.330366	0.208161	0.293278	0.541083	0.228818	1.45766	0.121764	0.364903	0.35584	0.544646	0.542582	0.248733	0.640595	0.219646	0.141803	1.06768	0.349914	0.339279	0.17917	0.480129	0.664706	0.699822	0.686773	0.179552	0.0295493	0.0385879	0.795352	0.363686	0.521798	0.115036	2.05802
RNU6-273P	0	0	1.17255	0	0	0	0	0	0.130009	0	0	0	0	0	0	0	0	0	0	0	0	0	0	0	0	0	0	0.274335	0	0	0	0	0	0	0	0.123456	0	0	0	0	1.80058	0	0	0	0	0	0	0.114198	0
TESMIN	0.120663	0.0574594	1.22956	0.274165	0.275367	0.0773125	0.284989	0.289382	1.83158	0.0714761	0.447178	4.75426	1.71735	1.88385	0.529062	0.771173	3.36116	0.866438	1.03619	0.101642	2.36085	1.45197	1.87261	1.13944	1.72033	3.83393	1.01635	1.46061	0.758973	5.50785	1.28555	0.507969	0.614219	1.44687	0.599046	1.59501	1.7407	2.58154	1.2691	10.4404	38.4255	1.95798	0.678414	0.922108	0.570838	1.3711	12.6275	0.313874	5.85524
ADAMTS8	0.293931	1.51496	0.5013	0.357143	1.3687	36.0509	0.980083	0.311784	0.253867	9.85659	0.604826	0.333441	0.828928	0.0391429	0.11116	0.0256984	0.0988211	0.550787	1.06012	0.245776	0.161855	0.0634746	0.0413826	1.0765	0.037751	0.302534	0.0614028	0.544425	0.0422323	0.115042	1.20067	0.103142	0.580706	0.0114709	1.1243	0.427116	0.108235	1.11619	0.191704	0.234518	0.356692	0.0584508	1.28258	0.027915	0.381904	0.0563777	0.051474	2.13298	0.0379746
AL591926.6	0.37063	0	0.304848	0	0.237888	0.164405	0.194529	0.202528	0.059151	0.137855	0.0753783	0.218806	0.0550121	0.0559379	0.164334	0	0.0962878	0.112983	0	0	0.0468855	1.78584	0.316814	0	0.560236	0.127159	0.101249	0.0624081	0	0.569086	0.398413	0.0597557	0.114728	0	1.76174	0.0561697	0	0.138305	0.102734	0.957549	0.182049	0.25059	0	0.239355	0.0538585	0	0.174221	0.311745	0.187852
AC026704.1	0.48242	0.362728	0.480333	0.0419573	0.49977	0.450513	0.479753	0.443983	0.178298	0.0881438	0.371801	0.339765	0.0904485	0.0919706	0.225158	0.211334	0.39578	0.0928804	0.213034	0.151244	0.115631	0.699096	0.937603	0.271558	0.238808	1.04535	0.180341	0.324927	0.291851	0.155944	0.807899	0.163746	0.251508	0.0898403	0.135174	0.661854	0.0470943	0.928529	0.225215	0.459188	1.12244	0.709572	0.726485	0.934648	0.147586	0.0451587	0.159137	0.128139	0.463286
AL020997.3	1.68822	0.311198	0.761483	0.314972	1.91083	1.44942	2.97266	1.01179	0.55625	0.972282	1.77212	0.128602	0.355663	0.46028	0.627809	0.22664	0.367852	0.199214	0.773259	0.265415	0.33068	0.799709	0.446892	0.416035	0.329275	0.523159	0.208279	0.513519	0.625976	0.222984	0.983492	0.70242	0.202293	0.289041	0.786943	0.264107	0.20202	0.731591	0.271716	0.515894	1.12348	0.147283	0.403977	0.246188	1.01296	0.129145	0.238927	0.183226	0.184015
AC012182.1	0	0	0.179673	0	0	0	0	0	0	0	0	0	0.0129693	0.0131876	0	0	0	0	0	0	0	0	0.014938	0.0166879	0.0293507	0	0	0.0735648	0	0	0	0	0	0	0.0166135	0	0.0405169	0	0	0	0.836917	0	0	0	0.0253948	0	0	0	0
KCNMB2	1.09842	0.0315416	0.17252	0.00912115	0.637703	0.210566	1.49488	0.446396	0.0422841	0.035586	0.350247	0.134689	0.330989	0.306569	0.0538422	0.0328159	0.0172078	0.057209	0.16031	0.0567914	0.159202	0.151977	0	0.0421673	0.174285	0.109837	0.0361888	0.074354	0.0888242	0.410578	0.104429	0.0320373	0.16061	0.209953	1.93105	0.0635755	0.153568	0.0453142	0.0244799	0.17588	0.206051	0.0547356	0.00584931	0.00712928	0.137961	0.0948987	0.107244	0.0495224	0.00373016
AC092718.3	2.75785	3.64079	6.19871	1.82743	1.8227	2.27711	9.28683	2.02924	4.32298	2.12604	2.95439	10.0375	7.52222	6.98943	11.7922	10.4383	9.46317	5.99312	14.6801	5.51535	13.8306	17.6427	9.95246	12.0779	27.7547	10.7173	13.6207	8.75421	6.73234	10.2487	14.0657	6.30422	9.38217	12.0045	6.62464	8.37572	17.7515	11.0045	5.97931	6.04341	11.3198	12.7509	7.26297	5.74869	14.9194	4.45175	13.0921	9.90653	14.098
TRAJ18	0	0	0.974589	0.489502	0.507013	0	0	0.323738	0	0	0.240982	0	0.175872	0	0	0.352224	0	0	0.191185	0	0.749458	0.815613	1.41798	0	0.398013	0.813049	0	0.399033	0	0	0.764229	0.191037	0	0	0	0	1.6483	0.221078	0.492657	0	0.873007	0	2.51131	0	0	0	0	0.332213	0.200185
PRND	0	0.0280704	0.577775	0.0243521	0.0420388	0.0784437	0.0206259	0.010737	0.0188154	1.65414	0.0319695	0.0696	0.0933271	0.0326211	0.0696973	0.0116818	0.0561518	0.0868518	0.519945	0.0452213	0.253535	0.0360673	0.0134367	0.0450322	0.0660021	0.107862	0.0268385	0.400337	0.0282318	0.0603402	0.10561	0.0348475	0.054741	0.0130359	0.0298876	0.0238227	0.0592228	0.190638	0.0599111	0.380734	0.608034	0	0.213429	0.0412405	0.0285531	0.00582449	0.0738906	0.0688632	0.019918
AL024507.2	0.0607637	0.101274	0.574758	0.094135	0.156004	0.141507	0.119596	0.0415048	0.242441	0.188341	0.166834	0.185342	0.356254	0.288882	0.26942	0.745089	1.3063	0.171339	0.411782	0.320822	0.265193	0.432205	0.072717	1.04445	0.260239	0.583727	0.468934	1.1971	0.379781	0.269533	0.300466	0.391871	0.202201	0.436724	0.242619	0.511092	0.162012	0.464832	0.73688	1.39326	1.5744	0.314974	0.273668	0.206018	0.781451	0.319713	0.247546	0.166106	0.631354
HNRNPC	14.2758	28.2727	27.4114	21.0776	16.6696	18.0543	19.0346	15.3066	36.2592	21.0551	14.3576	74.1084	44.507	41.3562	32.2786	45.4472	41.9191	37.9932	41.7251	39.6789	50.723	39.81	48.3966	43.4563	63.0934	30.3437	52.9366	41.0105	37.2615	48.3915	26.5986	29.3553	46.8604	33.6799	36.3844	46.5413	40.3012	39.0183	50.9981	63.8415	67.0836	40.8007	38.1172	37.1333	40.6382	55.3133	52.1408	34.5915	38.4382
AC027807.2	0.0479184	0	0.354722	0	0.410084	1.1053	0.150903	0.157108	0	0.546578	0.116947	0.037719	0	0.0289287	0.127479	0.113955	0	0.0584297	0.154635	0.0259488	0.0242472	0.0879582	0.0327685	0.036607	0.0321922	0.164403	0.0785421	0.387297	0	0.0654014	0.164834	0.0927092	0	0.127164	0.218663	0	0.79991	0.429152	0	0.577737	0.894405	0	0.30468	0	0.16712	0.0568173	0	0.0537403	0
JAKMIP1	0.0212913	0.0101389	0.770544	0.0351834	0.118437	0.226667	0.0223499	0.116345	0.030582	0.0739131	0.0866039	0.645238	0.079006	0.0257074	0.0330412	0.38924	0.124456	0.0486781	0.491261	0.0576483	0.204698	0.156328	0.440434	0.0731941	0.153765	0.59169	0.17449	0.462479	0.113189	0.0690161	0.228873	0.0549238	0.0889746	0.00941697	1.88647	0.0322674	0.187582	0.123149	0.0914762	0.0275038	0.705917	0.0719774	2.49883	0.189063	0.120665	0.0220896	0.0166805	0.0507409	0.104317
CLOCK	4.98658	5.73703	4.21774	7.58374	7.0115	5.79978	7.57957	5.44794	10.0689	6.34984	5.93895	2.16932	6.7719	6.11619	6.85558	6.74754	4.97295	4.13874	5.85423	3.12339	6.40403	3.59724	5.21164	5.45897	4.11274	4.32045	4.86227	4.22741	7.98155	3.8601	6.55397	6.96562	4.18314	4.30666	5.40556	3.71414	5.49242	9.43551	3.25098	5.29642	3.11721	3.43896	3.51059	2.45069	5.57	2.71094	4.25571	7.06696	4.92005
NID1	19.4107	9.71646	5.28163	3.26707	29.8564	80.678	19.9068	14.4874	5.38056	129.715	19.2328	7.29839	14.741	26.4096	11.6399	19.9425	54.0659	20.2659	11.4799	139.093	22.7009	9.93562	10.5903	4.9794	16.4785	12.0083	16.8642	25.5121	17.1878	5.46053	24.8497	10.2497	10.4092	37.4493	52.5185	58.0423	1.69749	57.0882	40.7939	13.3541	47.796	3.97641	49.4885	12.9726	2.81584	65.5952	5.22196	56.1163	10.3192
SNURFL	0	0	0.0468826	0	0	0	0	0	0	0	0	0	0	0	0	0	0	0	0	0	0	0	0	0	0	0	0.0311421	0	0	0	0	0	0	0	0	0	0	0	0.031599	0	0.167984	0	0	0	0	0	0	0	0
LINC02791	0	0	0	0	0	0	0	0	0	0	0	0	0.0267455	0	0	0	0	0	0.0290742	0	0.0227946	0	0	0	0	0	0	0	0	0.0307417	0	0	0	0	0	0	0	0	0	0	0.132761	0	0	0	0	0	0	0	0
AC005224.1	0	0	0.18768	0	0.00887609	0	0.0108874	0	0	0.00514367	0.0253127	0.0326564	0	0	0.00919745	0.00616626	0	0.0189703	0.013388	0.011233	0.0104964	0	0.0141852	0	0	0	0.0170001	0.076843	0.00596088	0.00707793	0.0178388	0	0	0.00917468	0.00788811	0	0.00961873	0	0.00574984	0	0.427936	0	0.0219822	0	0.0120575	0	0	0.00581593	0
MIR126	0.460017	0.438118	0.567555	0.380084	1.18104	3.2649	1.69011	0	0.146834	2.73764	0.748462	0.181051	1.63871	0.277715	0.203967	0	0.23902	0	0.445348	0	0	0	0	0.175714	0	0	0.251335	0	0.396574	0.313927	0.593401	1.63168	0	0	0	0	0	0.858305	0	0	0.225955	0.207351	0.243744	0	0.133696	0	0	0.128977	0.155438
LY6D	5.87906	336.108	0.755887	640.245	0.614096	0	5.11417	0.0275166	0	0.0187298	3.83026	39.6377	19.8293	70.179	452.073	223.479	4.51992	24.5685	377.148	169.019	35.3352	17.2387	5.45801	15.4165	24.0192	657.704	804.961	77.5587	0.101293	334.071	22.2261	716.506	46.1006	94.3111	0.325531	0.58763	339.124	45.9439	84.2929	0.0867323	192.334	2.05415	0.133408	1.82926	878.896	96.5248	450.556	34.901	0.391348
Metazoa_SRP	0	0	0	0	0	0	0	0	0	0	0	0	0	0	0	0	0	0	0	0	0	0	0	0	0	0	0	0	0	0	0	0	0	0	0	0	0	0	0	0	0.13478	0	0	0	0	0	0	0	0
RNU6-439P	0	0	0.455115	0	0	0	0	0	0	0.09147	0	0	0	0	0	0	0	0	0	0	0	0	0	0	0	0	0	0	0	0.125867	0	0	0	0	0	0	0	0	0	0	0.36238	0	0	0	0	0	0	0	0
AP002799.1	0	0	0.152064	0	0	0	0	0	0	0	0.0376	0	0	0.0558057	0	0	0	0.0281789	0	0	0	0	0	0	0	0	0	0	0	0	0	0	0	0	0	0	0	0	0	0.0398035	0.408642	0	0	0	0	0	0	0	0
AC040963.1	0	0	0.247124	0.0177317	0	0	0	0	0	0	0	0	0.0127416	0.012956	0	0	0.0111508	0.0261683	0	0	0.0217187	0	0	0.0163948	0	0	0	0.0289091	0	0.0146453	0	0	0	0.0189838	0.310113	0	0	0	0	0	0.611393	0	0	0	0	0	0	0	0
LSM8	1.93618	3.3642	3.74958	2.04196	2.80204	2.25398	3.56918	2.08162	1.72843	2.41068	2.55348	6.20778	4.17947	3.54467	3.86946	2.23484	2.76779	4.64886	7.78223	3.29718	7.17988	6.24988	4.96029	5.17096	9.09892	3.67679	3.64142	3.19766	2.14593	4.00901	6.37596	3.011	3.9664	5.03232	5.35862	4.13954	5.85399	4.85668	9.75286	3.96928	4.67938	5.75859	5.45147	4.08056	5.89252	5.54899	4.82445	2.28087	9.28687
MRPL40	9.91962	9.04943	4.06724	8.87007	8.34443	6.68193	6.00539	10.58	10.4484	6.14808	9.10581	15.5068	13.4152	10.98	6.30844	7.87315	8.64883	16.73	12.2907	8.16258	8.24152	11.6336	12.0428	23.6234	20.7477	13.1286	11.9537	7.88076	3.53385	10.7075	10.4472	9.76593	7.29926	14.4427	10.6997	4.73469	16.9687	6.99485	24.854	20.607	16.5965	13.3913	17.9558	10.0686	17.2342	18.9994	12.3471	6.17611	13.024
TERB2	0	0	0.281169	0	0.0225036	0	0.0138015	0.014369	0	0	0.0427836	0.0206985	0	0.0317496	0.0116592	0.00781667	0.00683145	0	0.0169713	0	0.00665289	0	0	0.0100442	0.0618299	0.0180434	0.00718341	0.0708438	0	0.0179447	0.0113067	0.0169582	0.00813977	0	0.0199988	0.0159406	0	0.00981249	0.00728881	0	1.22702	0	0	0.00849089	0.00764234	0	0	0	0
NDUFC2	9.62791	9.53469	15.8442	6.37737	8.57391	7.03078	9.13928	8.27435	13.0503	5.98128	7.7545	17.4784	6.65728	4.93123	11.9961	3.26524	10.7521	8.11723	9.2876	10.623	5.49851	17.8623	10.3448	20.0269	40.7058	9.16105	19.5389	8.45102	14.4309	24.0879	12.1787	17.7716	9.10527	24.422	13.8094	9.90779	11.2466	7.66422	7.23381	11.0468	8.02429	16.0897	17.5074	18.6771	14.8394	10.3451	8.31225	5.37816	24.1228
UBE2V1P14	0	0	0.0288185	0	0	0	0	0	0	0	0	0	0	0	0.0310702	0	0	0	0	0	0	0	0	0	0	0	0	0	0	0	0	0	0	0	0	0	0	0	0	0	0.309777	0	0	0	0	0	0	0	0
HMGN1P24	0	0.312417	1.02528	0	0.39302	0.0582039	0.619815	0.215101	0.376939	0.357899	0.266859	0.0516421	0.116855	0.118821	0.116357	0	0.0681769	0.119997	0.127029	0	0.0995924	0.361278	0.0448642	0	0	0.360142	0.0358447	0.132565	0.226234	0.0447715	0.282098	0.0423102	0.0812338	0.116069	0.199585	0.0795423	0	0.244818	0.109112	0.225999	0.451151	0.354863	0	0.0847379	0.152539	0.0388951	0	0.147155	0.133009
RPL13A	247.045	770.849	730.183	620.238	281.291	333.695	276.646	392.104	603.507	331.123	310.12	920.866	977.813	527.618	415.763	249.616	318.661	582.468	443.224	263.422	240.769	503.182	471.466	362.201	1024.34	471.886	425.069	274.107	620.124	356.463	330.221	369.418	482.917	613.607	395.302	714.685	538.26	745.185	373.426	288.672	598.837	686.343	831.748	471.403	343.817	531.951	430.585	273.802	385.174
AUH	15.1436	2.64705	6.29555	2.79003	10.2552	6.65216	13.1971	8.17574	8.374	3.3536	12.0378	5.34333	2.84791	3.11538	6.20392	5.20427	3.38312	3.63713	7.92409	4.3605	2.65503	6.00765	7.47225	6.34997	2.61176	3.99845	5.46859	4.35049	5.52358	3.06072	4.85478	2.87012	5.47836	3.92912	4.50419	3.34874	2.67393	4.34246	2.34721	3.97434	3.68302	4.91748	4.77126	5.69789	4.73087	5.09725	3.01725	3.72393	5.26032
AGR3	20.0395	1.07547	67.2756	0.0835529	17.2218	5.14362	28.0065	5.28641	94.4026	0.175528	7.92498	0	3.74244	0.0305247	107.775	0.59119	5.8323	0.739841	0.206677	0.301185	0.0511699	191.918	78.6843	0.090129	0.0113228	1.72317	0.147334	0.147574	52.0065	0.0690098	106.893	30.9776	0.0626061	2.68359	64.4754	60.2603	1.35985	0.1761	0.242931	0.82733	2.08619	67.7797	10.6092	111.718	6.16211	0.119904	0.221831	0.0472544	0.250577
C9orf62	0	0	0.0167159	0	0	0	0	0	0	0	0	0	0	0	0	0	0	0	0	0	0	0	0	0	0	0	0	0	0	0.0138689	0.00873859	0	0.00629098	0	0.00772822	0	0	0	0.00563329	0	0.0798593	0	0	0.019687	0	0	0	0	0.00686707
AL132656.2	0.340568	0.354764	0.472705	0.219836	0.655777	0.443769	0.189922	0.604827	0.203825	0.6017	0.450218	0.2597	0.410719	0.32768	0.198193	0.291059	0.199075	0.168705	0.412135	0.219004	0.420056	0.605604	0.589511	0.593524	0.593444	0.693769	0.313997	0.20788	0.574964	0.312303	0.485079	0.144136	0.474402	0.706081	0.639444	0.26452	0.0987006	0.722807	0.135702	0.412444	0.470483	0.402964	0.451133	0.501739	0.377362	0.126192	0.206782	0.167101	0.323653
GMFB	4.15262	6.6617	7.51753	3.41078	6.12464	5.70248	8.3137	4.1977	10.2952	6.22937	4.31862	8.67606	8.86377	9.94342	8.18761	16.0693	16.588	9.9101	6.67342	8.00479	12.1171	11.5779	13.4904	4.40983	10.5639	7.27013	4.30702	9.07683	8.62961	10.3238	6.41622	5.00792	6.17652	8.82081	8.32303	10.98	6.54147	6.69113	13.9011	19.3669	12.2697	6.67514	7.83632	3.85943	6.75629	9.71812	7.76344	10.7043	12.7478
RPS27P18	0	0	0.0651041	0	0	0	0	0	0	0	0	0	0	0	0	0	0	0	0	0	0	0	0	0	0	0	0	0.159936	0	0	0	0	0	0	0	0	0	0	0	0	0.466546	0	0	0	0	0	0	0	0
GPAT2P1	0.0348342	0	0.121769	0.00719535	0.0447165	0.00772595	0.0182831	0.0190349	0.027797	0.0259131	0.0850146	0	0	0	0.370684	0	0.0226244	0.037166	0.0449646	0.0141476	0.0352529	0	0.0178657	0.0133057	0	0	0.00951601	0.00586552	0.970973	0	0.0898692	0.202184	0	0	0.0596088	0.0052792	0.0484578	0.00649941	0.37657	0.127495	0.128326	0	0.0553718	0.0224961	0.0506198	0.0103258	0	0	0.0117704
FBXO46	4.70102	11.5407	7.72421	10.9899	7.5114	4.07737	6.51387	5.44593	11.0721	4.31718	6.33043	8.31938	13.9258	11.6961	11.9031	10.0155	6.91688	9.44468	11.1047	4.03718	13.9228	16.7963	12.3938	12.4851	4.45865	8.67915	6.61451	9.61811	8.96676	13.4098	9.44098	11.8024	10.0392	11.1006	12.4463	20.0257	21.496	16.6839	6.546	15.508	17.0872	7.31419	8.01185	12.3974	14.5725	9.75786	12.0247	6.00097	7.27701
AL589647.1	0.0839086	0.2797	0.276064	0.173321	0.107713	0.0744411	0.0880805	0.0458512	0.0535659	0.187258	0.204783	0.165122	0.124545	0.101312	0.223226	0.0997716	0.326986	0.460416	0.487398	0.136315	0.0849172	0.0770106	0.17214	0.128203	0.140927	0.230306	0.0916886	0.113031	0.0482243	0.0572613	0.216477	0	0.103896	0.334009	0.15954	0.178031	0.311267	0.156558	0.0697755	0.144523	0.412149	0.567324	0.400138	0.108377	0.121933	0.0746185	0.210361	0.0235258	0.0567049
RNU6-563P	0	0	1.34006	0	0	0	0	0	0.115563	0	0	0	0	0	0	0	0	0	0	0	0	0	0	0	0	0	0	0.243854	0	0	0	0	0	0	0	0	0	0	0	0	3.02319	0	0	0	0	0	0	0	0
LY86	0.592446	0.326667	1.61577	1.97089	1.48101	0.318126	0.180024	0.306699	0.199057	1.60824	0.405864	3.69393	3.23049	0.329427	0.193557	0.68591	0.810077	1.64442	8.00963	2.66788	1.30958	3.76326	1.19409	1.51262	1.75964	6.78254	2.351	4.39987	0.304652	0.840518	4.94738	0.703821	1.332	0.0413738	2.38332	0.557621	3.48456	1.08212	1.84098	0.375944	2.32802	0.463812	20.0574	1.54049	1.73997	0.471394	1.63185	1.71352	2.34955
SIGLEC8	0.0924821	0.00587198	0.309342	0.0407532	0.348242	0.0656377	0.148856	0.161716	0.0236156	0.0947872	0.115361	1.06284	0.128119	0.0595542	0.00546742	0.0439864	0.416458	0.364619	2.17267	0.0534197	0.199666	0.401762	0.396322	0.0847814	0.16154	0.427293	0.0572656	0.564762	0.0212607	0.0462822	0.530212	0.091452	0.0801579	0.0109078	0.590825	0.0261629	0.142946	0.0736231	0.0546879	0.0371675	0.751045	0.0833721	5.73003	0.0199085	0.154102	0.047518	0.00386425	0.0864319	0.108331
PTGDR	0.141812	0.0122783	0.0954346	0.0319556	0.457866	0.165842	0.0744314	0.25361	0.0946455	0.121477	0.14683	0.0507397	0.110986	0.0700469	0.00571619	0.214609	0.110526	0.0943197	0.0748854	0.537559	0.234845	0.0650769	0.114609	0.0295463	0.108263	0.243271	0.204266	0.316937	0.0740934	0.0395902	0.310429	0.0415709	0.027935	0	0.0735365	0.0742448	0.0418461	0.0865945	0.189396	0.0277562	0.348282	0.00581103	0.642109	0.0333029	0.0487089	0.0687877	0.0525209	0.267479	0.0435616
AC005363.2	0	0.0769423	0.465145	0.1335	0	0.0716726	0.16961	0.264876	0.206295	0.0801307	0.197167	0.890292	0.287791	0.438951	0.286565	0.144092	0.12593	0	0	0.174994	0.163518	0.148293	0.055246	0.555459	1.03122	0.11087	0.132418	0.652964	1.53222	0.110264	0.138951	0.208404	0.100032	0.142928	0.122885	0.244872	0.149845	0.180882	0.044787	0.278296	0.317457	0.14566	0	0.104347	1.0331	0.239478	0.0506344	0	0.218384
LINC00955	0	0	0.0616415	0	0	0	0	0	0.0239211	0	0	0	0	0	0	0	0	0	0	0	0.00948045	0.0773796	0.0320305	0.00715652	0	0	0	0	0.0107679	0	0	0.0120828	0	0	0.0498724	0	0	0.0139829	0	0	0.0828249	0	0	0	0	0	0	0.005253	0
COIL	3.18102	4.58434	5.85381	3.14541	4.02548	2.90797	4.32807	3.03929	2.95751	3.33434	3.8476	9.23868	8.68077	5.80017	4.62325	5.98432	7.84843	12.7851	6.45068	5.27259	8.16568	7.24845	5.99643	7.74387	5.76961	5.42368	6.85675	5.54972	6.7158	6.25264	4.8497	4.39839	7.47802	7.22592	6.00652	5.6873	5.40947	8.23462	6.91086	8.7463	7.16269	7.59672	5.65479	3.85446	11.6154	7.20691	6.61609	5.28975	11.4593
AC104831.1	0	0	0.50705	0	0.11305	0	0	0	0	0	0.0716433	0.0693213	0.104573	0.106332	0	0	0	0	0	0.0476897	0	0.161653	0.0903347	0.0336389	0	0.0302146	0.0240579	0.0889736	0.0253069	0.120197	0.0757344	0	0	0	0	0	0	0.065726	0	0	0.259543	0.0396956	0	0	0.127975	0	0	0	0
MIER3	2.99554	4.5395	5.50813	2.97676	4.14584	4.82451	5.22417	3.02537	4.2036	5.87839	4.72756	2.20038	4.9387	4.87231	8.39032	5.70379	5.48372	4.01872	6.62986	4.02689	2.93198	14.0764	8.82023	1.82452	3.52576	6.28282	3.50312	3.17378	3.93454	2.66004	5.2105	4.65132	6.3071	5.61171	5.08279	6.38348	2.63333	13.4215	3.74823	5.45454	10.7345	4.93606	4.51538	2.51511	3.22408	2.92031	2.87255	5.94663	6.7219
PLK1	0.579128	4.30686	11.4761	2.73525	1.74696	0.473702	7.07087	0.529678	8.26463	0.523493	2.28882	20.0449	10.3541	12.1476	8.77787	27.8229	39.3103	13.8428	9.64655	9.55509	16.2276	7.871	19.706	22.7738	16.8154	8.93132	10.1207	13.5831	26.5752	21.3274	8.80212	6.90021	5.05005	18.4823	6.18816	12.7282	13.8803	11.066	26.3425	9.98895	16.4624	28.359	6.63768	13.5013	12.0828	24.4769	21.4771	15.6384	20.6983
AC016999.2	0	0	0.318144	0	0.0300925	0.0311956	0	0.115288	0.0448952	0.0523156	0	0	0.0835076	0.0636847	0.124728	0.0209054	0	0	0.0226946	0	0.0355858	0.0968173	0.0961837	0	0	0.0482565	0	0.0710509	0.121255	0.0239962	0.0907178	0	0	0.0311048	0.561602	0.44764	0	0.0787294	0.0194936	0.121129	0.759956	0.0633988	0.149052	0	0.0204391	0	0.0440774	0.0788707	0
FKBP1C	0.458123	1.28536	0.702704	0.941183	0.487426	0.32954	0.779839	0.257104	0.577012	1.10529	0.503636	1.53016	1.235	0.904465	1.49326	0.846542	1.69199	2.80063	1.41445	1.28064	1.56632	1.38639	1.17693	1.57018	1.34755	1.80966	1.08914	0.992403	0.63333	1.92651	1.59719	0.790523	0.958189	3.29675	0.800426	0.938237	1.38942	1.42308	0.775646	1.82338	2.20159	1.19434	1.7976	0.743644	1.40343	1.3213	2.45226	0.937307	0.903687
C17orf107	1.09571	0.43709	0.618126	0.289134	2.62656	1.89836	1.22245	4.97177	2.60384	0.352782	2.07211	0.523815	0.76975	0.966258	0.289971	0.446791	0.500764	0.619067	1.70316	0.664801	0.627012	0.347497	0.400144	0.188449	0.628202	0.984104	0.470146	1.12052	0.969326	1.05702	1.43069	0.469857	0.369366	0.619102	0.39267	0.813768	0.558623	1.79821	0.900024	0.0839869	1.49907	0.124119	0.589692	0.303793	0.643569	0.571374	1.17214	1.51835	0.24424
SECISBP2L	10.7609	4.57421	5.58638	8.45838	11.9384	11.8696	14.9833	6.8504	8.78495	12.4098	12.5041	2.08222	4.20456	2.89001	8.14344	5.01868	5.99412	4.2765	6.12415	4.35217	4.4648	2.40718	5.1517	2.63379	1.77411	4.47382	2.31955	6.00353	4.28448	2.97236	6.99078	8.31963	4.98263	7.53878	3.81513	8.67325	4.14567	8.75404	2.6875	7.9549	4.90807	5.04088	7.14029	5.02774	5.77548	3.58555	3.18769	5.04735	5.15033
PAIP2	6.69231	10.6072	8.84491	8.37346	7.571	10.2652	8.29878	5.62922	5.14569	13.2389	8.29488	19.0783	20.5393	14.8714	9.25053	16.6732	10.1744	9.65877	35.5691	8.81365	11.5187	7.90354	9.06825	8.83465	11.6496	10.4204	9.75832	14.9945	6.58236	10.0001	8.03917	8.62389	12.6673	8.18164	11.2907	9.27353	8.58912	22.5613	12.8119	14.1018	16.6944	13.9414	13.8822	8.02815	13.804	12.9854	11.3029	12.5044	14.1619
OR5C1	0	0	1.10211	0.0167742	0.0347486	0.0540335	0.0213113	0.0221876	0	0.0100683	0.0165159	0.0479419	0	0.0245128	0	0	0.0105487	0.0123776	0.026206	0.0329817	0.0102729	0	0.0138832	0.0155095	0.0136391	0.0278615	0.0110921	0.0957183	0.011668	0.0692726	0.017459	0.0130929	0	0.0179587	0.0308808	0	0.0188279	0.0303036	0	0.0349676	1.05704	0	0	0	0	0	0	0	0
RNU6-204P	0.182717	0.522057	0.751436	0.150968	0.156369	0	0	0	0.466574	0	0	0	0	0	0	0	0	0	0.117927	0	0	0	0	0.139586	0	0.250753	1.29778	0.123066	0.105012	0	0	0.235672	0	0.646515	2.36238	0	0	0	0.101294	0	0.179497	0	0	0	0.106207	0	0.114519	0	0
AC007562.1	0	0	0	0	0	0	0	0	0	0.018754	0	0	0	0	0	0	0	0	0	0.0409559	0	0	0	0	0	0	0	0	0	0	0	0	0	0	0	0	0	0	0.0209641	0	0	0	0	0	0	0	0.0237012	0	0.0255556
CCDC137P	0	0	0.0767576	0.0192763	0	0	0	0	0.0148936	0.0115702	0	0	0	0.0422538	0	0	0	0.0142239	0	0	0	0	0.0319082	0	0	0	0	0.0314274	0	0	0	0.0150459	0	0	0.0177435	0	0	0.0174119	0	0.0200918	0.183352	0.0210321	0	0	0.013561	0.0138314	0.0292447	0	0
ZBTB48	2.14915	4.81317	4.13535	2.23129	3.54099	2.41509	2.54768	1.73667	2.87146	2.62259	3.36604	3.17493	2.60867	2.97497	3.43433	2.15277	4.89758	3.34852	4.2593	2.76022	4.2423	7.53124	2.64837	2.75297	4.59107	4.33473	3.42536	9.66772	8.68109	3.89916	3.73374	1.89561	4.62059	2.84973	6.91117	1.8108	2.83062	5.65436	2.81612	3.86617	4.32064	2.06269	3.7038	2.31322	3.41202	3.27413	2.03001	2.99943	2.93703
AC025062.2	0	0	0.480022	0	0.0749169	0.0776631	0.061262	0.0956717	0.372563	0	0.0237385	0	0	0.0176163	0	0	0.0758087	0	0.0188331	0.0158017	0.369136	0	0.0199545	0	0	0.0400457	0.0637715	0.157231	0	0	0.652446	0	0	0	0.177541	0.0884463	0	0	0.194122	0.150778	0.286659	0.131529	0.0927684	0.282671	0	0	0	0.0163627	0
AC083795.2	0	0	0.316342	0	0	0	0	0	0	0	0	0.0252284	0.0190288	0.058047	0.0284216	0.0190547	0	0	0	0	0	0	0	0	0.0215318	0	0.017511	0.107935	0	0.021872	0	0	0.0198424	0	0.0243756	0	0	0	0.017768	0	0.440797	0	0	0	0.0186298	0.0190012	0	0	0
HSD3BP3	0.0196687	0	0.210311	0	0.151492	0.0174495	0.0825866	0.0214957	0	0	0.0960049	0	0	0.0118741	0.0523255	0	0	0.0239832	0	0	0.00995256	0	0	0	0.0132137	0.0404888	0.053731	0.264952	0	0.0134224	0.0169145	0	0	0	0	0	0.0182407	0.0146793	0.0109039	0.0169385	0.405764	0	0	0	0	1.07278	0	0.0110292	0
AC023050.3	0	0.0481138	0.207761	0	0	0.0448185	0	0	0	0	0.0410977	0	0	0	0	0	0	0	0	0	0.0255629	0	0	0	0	0.0346649	0	0.0680522	0	0	0.0434445	0	0.0625522	0	0	0.0306248	0.0937018	0	0.140032	0	1.38959	0	0.107071	0	0.0293647	0	0.0316629	0.0283282	0
RBMY2XP	0	0	0	0	0	0	0	0	0	0	0	0	0	0	0	0	0	0	0	0	0	0	0	0	0	0	0	0	0	0	0	0	0	0	0	0	0	0	0	0	0	0	0	0	0	0	0	0	0
DEFB131A	0.458937	0	0.226489	0	0.0785513	0	0.192702	0	0	0	0.149341	0	0.0544956	0.0554127	0	0	0	0	0	0	0	0	0	0	0	0.0629826	0	0	0	0.062638	0	0	0	0	0	0	0.170247	0	0	0	1.26238	0	0	0	0	0	0	0	0
AP006565.1	0	0	0.0274415	0	0	0	0	0.0364619	0	0	0	0	0	0.0201415	0	0	0	0	0	0	0	0	0	0	0	0.160251	0.255195	0.112356	0	0	0.0286912	0	0	0	0	0	0	0.0497992	0	0	0.06555	0	0	0	0	0	0	0.0374165	0
NPIPB14P	0.30548	0.150857	0.80962	0.205659	0.561587	0.260975	0.142519	0.395679	0.498368	0.140275	0.911213	0.142494	0.141064	0.232233	0.200662	0.053812	0.235147	0.124163	0.452736	0.128663	0.257626	1.22531	0.789174	0.0864332	0.0836104	0.279485	0.0247262	0.228613	0.201577	0.30884	1.13838	0.182414	0.238154	0.380314	0.370006	0.356652	0.220346	0.261763	0.156806	0.370256	0.377899	0.275388	0.131887	0.584535	0.512965	0.14086	0.0709116	0.209363	0.0764597
AC129492.6	0	0	0	0	0	0	0	0	0	0	0	0	0	0	0	0	0	0	0	0	0	0	0	0	0	0	0	0	0	0	0	0	0	0	0	0	0	0	0	0	0	0	0	0	0	0	0	0	0
CDRT15P8	0	0	0.0823245	0	0	0	0	0	0	0	0	0	0	0	0	0	0	0.0406814	0	0	0	0	0	0	0	0	0	0	0	0	0	0	0	0	0.0253739	0	0	0	0	0.0574638	0	0	0	0	0	0	0.0418209	0	0
CYB5R2	0.311592	9.95986	0.8306	1.97128	0.729908	0.296612	0.580157	0.338049	0.103088	0.20303	0.521773	2.47418	0.977649	1.84129	1.23837	0.877569	2.82676	1.74163	1.10827	1.19838	1.77924	0.488457	0.898975	2.10934	3.91619	2.42212	2.06899	3.11892	1.46662	3.67538	1.26743	2.12977	0.947637	3.55301	0.785315	1.32637	1.87303	1.72799	1.71983	0.344729	0.902663	3.20881	0.689323	2.63359	1.66972	7.59412	4.10684	1.59293	3.83026
MIR3149	0.17456	0	0.717889	0	0.597551	0	0	0	1.2258	1.03884	0.426022	0	0.207278	0.526915	1.23837	0	1.2698	0.106425	0.112662	0.189056	0.353316	0.320419	1.43245	0	0	0.718677	0.0953726	0.352717	1.20389	0.119124	0.300233	0	0.21614	1.38972	0.929318	0.10582	0	2.47529	0	1.20264	0.857418	0.629459	1.29489	0.338195	0.304397	0.103489	0	0.783073	0.117966
AC010503.4	17.1921	6.92838	11.2425	5.7054	15.5155	5.59671	14.4972	12.5778	16.4718	0.126835	12.0904	3.22102	2.27765	2.24735	11.1885	3.46337	4.07516	3.55164	8.60164	1.21567	8.31114	12.0753	24.0185	8.87891	3.55088	4.77725	9.68808	2.08622	26.4901	8.39686	17.1307	8.41174	5.45377	15.5598	16.0361	8.7855	10.5415	2.33289	2.47331	16.0538	4.88529	10.785	3.46308	25.1418	6.90438	3.25147	4.55945	0.732993	13.097
CXorf49	0	0.0106037	0	0	0	0	0	0	0	0	0	0.0175277	0	0	0	0.0463347	0	0	0.00718576	0	0	0.0102184	0.00761363	0	0	0.00763969	0	0.0224968	0.0127976	0	0	0	0	0	0	0	0	0	0.0123445	0	0.0109375	0	0	0	0	0	0	0.00624318	0
AL133167.1	0	0	0	0	0	0	0	0	0	0	0	0	0.0134191	0	0	0	0	0	0	0	0	0	0	0	0	0	0	0	0	0	0	0	0	0	0	0	0	0	0	0	0.133222	0	0	0	0	0	0	0	0
FABP5P15	0	0.0870095	0.751436	0	0.0781843	0.0810503	0.0959007	0.0998443	0	0.0453076	0	0.0719128	0.162723	0.110307	0	0	0.047469	0	0.0589635	0	0.0462283	0.335392	0	0	0.0613758	0.0626883	0	0.1846	0.105012	0.124691	0	0.176754	0.11312	0	0.138963	0	0	0.136366	0.151941	0	1.97447	0	0	0	0	0	0.0572595	0.102458	0
AP003121.1	0.0472239	0	0	0	0	0	0	0	0	0	0	0	0	0	0	0	0	0	0	0	0	0	0	0	0	0	0	0	0	0	0	0	0	0	0	0	0	0	0	0	0.231958	0	0.100088	0	0	0	0	0	0
HECA	5.99337	8.92528	19.7901	16.8211	9.16146	11.4252	9.69475	5.51865	14.853	13.7907	6.84468	9.30652	9.63506	10.3712	15.8332	17.6235	9.36944	8.2635	13.3824	13.5234	19.6976	18.0362	10.6642	16.1701	12.0067	10.3733	10.0862	13.8366	9.11671	14.0786	7.0798	13.5472	14.9692	9.10306	8.37214	10.0552	11.8819	12.0467	9.6241	12.3832	19.0762	4.8944	15.511	6.18253	24.5947	12.2184	16.2958	11.8476	13.344
AC010761.6	0.198484	0.189036	0.489768	0	0.0849311	0.176089	0.104176	0.10846	0.126709	0.147652	0.242205	0	0.117843	0.17974	0	0.177006	0.257827	0.0605059	0.320259	0.0537417	0.100435	1.093	0.0678656	0.530709	0.0666722	0.068098	0.054222	0.200529	0.114074	0.0677254	0.426727	0.256009	0	0.438941	0.679298	0.0601615	0.0920371	0.0740669	0.165053	0.0854665	2.24234	0.805197	0	0.256365	0.346116	0.176509	0.248803	0.0556499	0.536538
Y_RNA	0	0	1.56538	0	0	0	0	0	0	0	0	0	0.102722	0.10445	0	0	0	0	0	0	0	0	0	0	0	0	0	0	0	0	0	0.334737	0	0	0.394755	0	0	0	0	0.297998	1.18976	0	0	0	0	0	0	0	0
MTDHP4	0.145901	0	0.240011	0	0.0749169	0	0.183786	0	0	0.0434141	0.047477	0	0	0.0528488	0	0	0	0.0177905	0	0	0	0	0.039909	0	0	0.0200228	0	0.0982694	0	0	0	0.0564557	0	0	0	0	0.0270616	0.0435558	0.970608	0.226167	1.06064	0.131529	0	0.0376894	0	0	0	0.0163627	0.0985988
AL591178.1	0.430632	0.205066	0.885502	0.0355805	0	0.152817	0.271226	0	0.3024	0.0427128	0.245228	0	0.102269	0.0779927	0.229126	0.0256022	0.0447505	0.0787642	0	0.0233196	0	0.632369	0.147242	0.0328979	0	0	0.11764	0.319051	0.47024	0.0587749	0.296265	0.13886	0.0266604	1.40944	1.50656	0.44379	0.199684	0.0642783	0.119366	0.111257	1.43835	0.388213	0.0912699	0.194673	0	0	0.0269901	0	0.0291019
CPVL	0.755102	1.07037	3.94315	2.18121	4.76395	2.17069	1.00156	1.51614	0.747357	9.29811	1.37619	2.60789	2.9853	1.61495	2.62653	1.83747	20.5509	1.17769	10.4157	1.90505	1.11961	2.37456	1.19285	2.11067	1.75781	7.55515	4.2567	20.8955	0.904957	1.27827	6.81582	2.13664	2.83027	0.165694	3.00943	6.13881	10.7105	8.13873	3.98492	20.9755	9.62033	16.8333	15.8923	3.7651	8.33258	3.07467	3.86683	1.18821	22.8999
RN7SL259P	0	0	0.317801	0	0	0	0	0	0	0	0	0.0608274	0	0.0466518	0	0	0	0	0	0	0	0	0	0	0	0	0	0.156143	0.0444121	0	0	0	0	0	0	0.0468451	0	0.115345	0	0	1.21462	0	0	0	0	0	0	0	0
FBXO3-DT	0	0	0.666558	0	0	0	0	0.0553541	0	0	0	0	0	0	0	0.0301124	0	0	0	0	0	0	0	0	0	0	0.0276729	0.0341142	0	0.0345645	0	0	0	0.0448038	0	0.0307042	0	0	0.0842367	0	1.09465	0	0	0	0.0294408	0	0.0317449	0.0284016	0
KAT7P1	0.0593645	0.131923	0.341797	0.441443	0.118543	0.0351109	0.0830881	0.0216262	0.0505298	0.166831	0.0965879	0.186915	0.317211	0.453958	0.0877388	0.611758	0.277607	0.820381	0.127714	0.203598	0.480624	0.0181614	0.108255	0.287224	0.0531758	0.108626	0.0432459	0.346529	0.102355	0.0810236	0.136138	0.0382848	0.539038	0.227556	0.150497	0.143949	0.165164	0.265831	0.318133	0.170414	1.22468	0.196228	0.0209699	0.0383379	0.644122	0.563113	0.409278	0.0998656	0.735499
AL157385.1	0.437702	0	2.52011	0	0	0	0.0765775	0.318906	0.279422	0.0361784	0.47477	0.746498	0.47643	0.176163	0	0.216854	0.227426	0	0.0470828	0.0395041	0.40605	0.937346	0.0498863	0	0.5391	0.500571	0.0398572	0.687886	0	0.398265	0.439147	0.329325	0.0451636	1.03249	1.33156	0.0884463	0.202962	0.163334	0.121326	0.942364	1.57663	0.854937	0.77307	0.141335	0.339228	0.129747	0.137166	0.0818136	0.394395
AC090286.3	0.166531	0.222045	0.712264	0.137594	0.285033	0.295482	0.244735	0.0727996	0.170097	0.0330351	0.189666	0.157302	0.375713	0.442357	0.324888	0.0396027	0.259583	0.284285	0.150472	0.216432	0.202239	0.64193	0.182208	0.101776	0.179004	0.068562	0.272957	0.448658	0.861383	0.272747	0.200496	0.193315	0.164959	0.235697	0.987895	0.343238	0.277993	0.596573	0.203106	0.344196	1.17789	0.180152	0.494132	0.215093	0.251676	0.0987286	0.166999	0.168087	0.180065
CMKLR1	0.336726	0.160348	1.71547	0.164658	2.2436	1.84422	0.955805	0.345472	0.497918	4.4185	0.469597	2.53694	0.836397	0.425236	0.198052	2.4881	3.42778	1.09141	2.39058	1.97415	0.537239	0.993356	1.66121	0.706097	0.891017	4.54093	1.05691	4.84836	0.428518	0.501787	2.34023	0.870847	0.667945	0.0334336	1.47907	0.62071	0.334585	0.787257	0.546685	0.423142	1.11727	0.303556	11.9795	1.08952	0.579192	0.171111	0.288572	0.853536	1.29568
RNU1-154P	0	0	1.63696	0	0	0	0	0	0	0	0	0	0	0	0	0	0	0	0	0	0.533148	0	0	0	0	0	0	0.157702	0	0	0	0	0.0724781	0	0.0890365	0	0	0.0873723	0.0649009	0	1.6101	0	0	0	0	0	0	0	0
SH2D5	0.00442024	1.9702	0.112707	0.0292174	0.00378282	0.0274505	0.0603201	0.00483081	0.0310399	0.0504191	0.0215756	2.24421	0.0761065	0.59775	0.286144	12.2883	0.135506	2.13438	0.0969971	1.94604	0.114071	0.0811371	0	0.101305	0.20787	0.306341	0.480593	0.318559	0.208314	0.340862	0.140647	0.344929	0.0957799	0.426198	0.00672353	0.787798	0.557508	0.145153	2.37451	1.84243	0.473315	0.0677419	0.0468421	0.122748	0.0565253	3.21805	0.750781	2.48855	0.40028
ACAT2	2.2102	7.07726	3.06727	4.62926	2.15613	1.62191	3.45626	2.07752	10.3441	1.17956	1.49096	8.70953	2.43275	3.31382	4.59744	3.31479	5.32375	9.99266	10.7573	6.57785	9.57989	6.92863	8.72954	32.0184	10.012	3.6417	9.77481	0.768828	3.52587	9.08391	2.31917	6.4318	4.84266	6.9877	2.89496	4.62052	6.21247	7.01897	2.84639	3.06268	7.20622	7.62555	2.34701	2.80185	6.83594	9.01322	14.3599	4.63614	4.05679
AC012414.1	0	0	0	0	0	0	0	0	0	0	0	0	0	0	0	0	0	0	0	0	0	0	0	0	0	0	0	0	0	0	0	0	0	0	0	0	0	0	0	0	0	0	0	0	0	0	0	0	0
AC146507.1	0.110456	0.157797	1.2265	0.0912631	0.189056	0.0489965	0.289869	0.120716	0.10577	0	0.224644	0.130418	0.196738	0.133366	0.0489751	0	0.172176	0.0336713	0	0	0.0558918	0.709629	0.151068	0.126573	0.0742058	0.113689	0.181046	0.260386	0.126963	0.0753779	0.189978	0.142468	0.102575	0	0.462034	0.100439	0.409747	0.164872	0.0918513	0.0475619	0.596802	0.149363	0.234105	0.178333	0.224715	0.196453	0.0692289	0.185814	0.0746454
AL117339.3	0.107954	0.0500893	0.0546421	0.0205836	0.163453	0.132609	0.12785	0.114956	0.0388757	0.190814	0.218429	0.0348619	0.134761	0.0618303	0.0859128	0.00658269	0.0388328	0.0202514	0.28227	0.0209854	0.0644303	0.0812957	0.136289	0.0422927	0.00557883	0.0721763	0.0060494	0.190167	0.0159086	0.0566695	0.197576	0.0303474	0.0822575	0.0416257	0.113681	0.0285262	0.00770125	0.0495807	0.0107418	0.288442	0.182191	0.0598891	0.126134	0.141222	0.101365	0.0410262	0.0277582	0.0729523	0.014965
[truncated: 8,833 more rows]
[truncated: 122 more columns]
