# Supplementary material for: Construction of a novel necroptosis-related lncRNA signature for prognosis prediction in esophageal cancer
Source: BMC Gastroenterol. 2022 Jul 15;22:345. doi: 10.1186/s12876-022-02421-8 (PMC9287891; doi:10.1186/s12876-022-02421-8)
Supplement: Supplementary file 4 — Additional file 4: Table S4. 171 samples of transcriptome data containing EC and normal samples from the TCGA database.. [file 12876_2022_2421_MOESM4_ESM.xls]

## Sheet: Sheet1
id	TCGA-L5-A4OR-11A-11R-A260-31	TCGA-IC-A6RF-11A-21R-A336-31	TCGA-V5-A7RE-11A-11R-A354-31	TCGA-IC-A6RE-11A-12R-A336-31	TCGA-L5-A4OG-11A-12R-A260-31	TCGA-L5-A4OO-11A-12R-A260-31	TCGA-L5-A4OF-11A-12R-A260-31	TCGA-L5-A43C-11A-11R-A24K-31	TCGA-V5-AASX-11A-11R-A38D-31	TCGA-L5-A4OQ-11A-12R-A260-31	TCGA-L5-A4OJ-11A-12R-A260-31	TCGA-LN-A7HZ-01A-31R-A354-31	TCGA-V5-A7RC-06A-11R-A406-31	TCGA-V5-A7RC-01B-11R-A406-31	TCGA-R6-A6L4-01A-11R-A31P-31	TCGA-LN-A49O-01A-11R-A24K-31	TCGA-R6-A8W5-01B-11R-A37I-31	TCGA-LN-A9FQ-01A-31R-A38D-31	TCGA-LN-A49P-01A-11R-A24K-31	TCGA-LN-A9FR-01A-11R-A38D-31	TCGA-LN-A4A8-01A-32R-A260-31	TCGA-IG-A4QS-01A-11R-A260-31	TCGA-L5-A8NM-01A-11R-A37I-31	TCGA-LN-A7HV-01A-21R-A354-31	TCGA-VR-A8EZ-01A-11R-A36D-31	TCGA-IG-A3YC-01A-11R-A24K-31	TCGA-Z6-AAPN-01A-11R-A406-31	TCGA-LN-A49W-01A-11R-A260-31	TCGA-L5-A8NE-01A-11R-A37I-31	TCGA-Z6-A9VB-01A-21R-A37I-31	TCGA-L5-A8NV-01A-11R-A37I-31	TCGA-R6-A6Y0-01B-11R-A336-31	TCGA-IG-A625-01A-11R-A31P-31	TCGA-R6-A6XQ-01B-11R-A336-31	TCGA-2H-A9GG-01A-11R-A37I-31	TCGA-2H-A9GN-01A-11R-A37I-31	TCGA-VR-A8EX-01A-11R-A36D-31	TCGA-IG-A5S3-01A-11R-A28J-31	TCGA-Z6-A8JD-01A-11R-A36D-31	TCGA-2H-A9GQ-01A-11R-A37I-31	TCGA-LN-A9FO-01A-11R-A38D-31	TCGA-L5-A8NJ-01A-11R-A36D-31	TCGA-IG-A7DP-01A-31R-A336-31	TCGA-VR-A8EQ-01A-11R-A36D-31	TCGA-LN-A49S-01A-11R-A24K-31	TCGA-LN-A8HZ-01A-11R-A36D-31	TCGA-VR-A8EW-01A-11R-A36D-31	TCGA-LN-A49X-01A-31R-A260-31	TCGA-R6-A6DN-01B-11R-A31P-31
ZNF304	1.0435	2.79563	3.41223	2.36223	2.25796	2.64179	1.85235	1.43712	4.79575	4.44295	2.33275	1.45245	9.47695	8.13322	3.88949	1.43748	2.52582	1.78704	3.46323	1.74576	3.76911	1.63512	2.53815	2.78039	0.826423	2.86702	1.57595	2.31135	3.43987	1.62395	3.52384	2.54686	2.85198	2.61159	1.07752	3.55888	2.60424	7.59792	2.02001	3.93068	3.8004	2.16821	2.80949	2.22714	2.59632	1.85844	1.73075	3.44899	2.38503
CPA1	0.0334658	0.0191236	0.5285	0.00553015	0.0229119	0.00593796	0.0140519	0.0219446	0.0042728	0.0132774	0.0653399	0.00526852	0.0317906	0.0606106	0.00593536	0	0.0034777	0.012242	0	0.00362448	0.0101604	0.00614292	0.00457704	0.0051132	0.00449655	0	0.00365687	0.058605	0	0.0274055	0	0	0.00414373	0.0118413	0.0407233	0	0	0.0199811	0.00742106	0	0.802175	0	0.00709287	0	0	0	0.00838995	0.0150127	0
ZBTB40-IT1	0.716143	0.682053	0.530134	0.473364	0.91931	0.762407	0.751749	0.0782662	0.548609	1.10099	0.699113	0.0563712	0.807852	0.605277	0.571556	0.766378	0.334891	0.611264	0.231102	0.271464	0.688513	0.65727	0.391781	0.437675	0.192446	0.982806	0.27389	1.1094	0.905487	0.6842	1.3549	0.138554	0.354691	1.07693	1.08931	0.955091	0.26566	1.1224	0.714623	1.35682	0.63317	0.581039	1.36604	0.323742	0.54115	0.594397	0.179539	0.602364	0.387172
AC023115.1	0	0	0	0	0	0	0.0357539	0	0	0.0337833	0	0	0.0404445	0.0205625	0	0.0404996	0	0.0622978	0.0219829	0.0184444	0.0344699	0	0	0.0260203	0	0.0233716	0	0.0688228	0	0	0	0	0	0	0.0259043	0.0206477	0	0.0762605	0.0188823	0.0293326	0.167301	0	0	0	0	0.0605788	0	0	0.0230178
Z99129.3	0.0425676	0.0173748	0.247588	0.0100489	0.104084	0.0431596	0.0319172	0.0764282	0.199927	0.0015079	0.074206	0.0478673	0.0523514	0.0385476	0.0242667	0.00542304	0.0331766	0.0203913	0.0412103	0.0131721	0.0215396	0.295802	0.0727735	0.0278737	0.0531097	0.052159	0.36381	0.110587	0.206202	0.0456488	0.0339921	0.0137261	0.0545897	0.0376547	0.270557	0.00552961	0.0451168	0.1475	0.00505682	0.654623	0.400253	0.0246693	0.0386655	0.0157088	0.0671598	0.0198286	0.0209625	0.0136398	0.0431504
DNMT3A	2.58128	1.84187	2.86965	1.68658	3.85714	2.83404	2.95719	2.72861	2.20959	3.03297	3.93915	1.66184	10.9055	9.57193	2.46788	1.97946	3.274	3.88331	2.34308	2.56398	7.63033	2.90051	0.449359	2.07633	1.65546	1.73328	2.74419	2.28415	1.37789	4.45211	1.43233	1.23357	3.06423	4.29623	3.96963	4.02291	1.98962	8.55563	2.44812	9.71834	2.41275	2.45751	3.10774	1.43381	1.34441	3.77229	4.0716	2.84655	2.8491
AL358176.3	0.344506	0.451146	0.0708402	0.498127	0.22112	0	0.180817	0.14119	0.0549817	0.128139	0.245228	0.474561	0.204539	0.181983	0.0381877	0.0768066	0.156627	0.656369	0.33352	0.116598	0.0871617	0.276662	0.382828	0.197388	0.289305	0.35459	0.23528	0.348055	0.247495	0.293874	0.370331	0.0277719	0.239944	0.571396	0.458518	0.313264	0.638989	0.289252	0.167113	0.0741714	1.09991	0.62114	0.319445	0.278105	0.300374	0.0765908	0.323882	0	0.0291019
ASIC5	0	0.0220095	0.0570238	0	0	0	0.0121293	0.0126281	0	0	0	0.0818582	0.0960436	0.0139514	0	0.00686962	0.0120075	0.0352236	0.0820331	0.00625716	0.0116937	0.095444	0	0.00882722	0	0	0.0315654	0.0466954	0	0.055197	0	0	0	0	0.12303	0	0	0	0	0.00995089	0.567558	0	0	0	0.0067164	0.0342516	0.0144841	0	0
Z93241.1	0.0294438	0.0560844	0.339051	0.0243277	0.201584	0.130608	0.0618155	0.0321787	0.0751859	0.0438064	0.0718591	0.0463534	0.174813	0.177754	0.104441	0.122536	0.229481	0.107708	0.323056	0.0318889	0.148989	0.270233	0.161079	0.134961	0.217588	0.0202038	0.0482608	0.0594944	0.219987	0.663076	0.151925	0.0759545	0.109372	0.182319	0.761369	0.0892455	0.163837	0.0439493	0.310136	0.202854	0.723124	0.0265435	0.249618	0.07606	0.171147	0.226927	0.0553623	0.0165106	0.0397959
U8	0	0	0	0	0	0	0	0	0	0	0	0	0	0	0	0	0	0	0	0	0	0	0	0	0	0	0	0	0	0.100315	0	0	0	0	0	0	0	0	0	0	0	0	0	0	0	0	0	0	0
RN7SL448P	0	0.189356	0.272555	0.0547578	0.113433	0	0.0695687	0.289718	0.253848	0.0657343	0.161744	0.417338	0.0393477	0.0800197	0.0587701	0	0.0344351	0	0.085547	0.107666	0	0.608253	0	0.101259	0.089047	0.454756	0.108628	0.17855	0.038089	0.226134	0.284967	0.0427405	0.04103	0.410372	0.100807	0.241054	0.245848	0.0494616	0.183703	0.684891	0.390634	0	0.140463	0.0855997	0.15409	0.0785813	0.0830747	0	0.134362
ONECUT1	0	0.266	0.0710058	0.00419573	0	0	0.0159918	0.00554979	0	0.00503679	0	0.0359751	0.0301495	0.00613138	0.0225158	0.0120763	0.168866	0.0247681	0.0327745	0.0302489	0.0128479	0.00466064	0	0.0155176	0.0238808	0.00348449	0	0.0171014	0.0875553	0.0589123	0.646319	0.0163746	0.0345824	0.00898403	0.432555	0.0215487	0.0188377	0.00757983	0.00281518	0.0174929	0.129704	0.00915577	0.0107627	0.0163973	0	0.057201	0.0222791	0.00284754	0
ATP2B1	5.26611	23.6021	8.93901	2.13725	6.84027	5.46124	8.32541	5.66072	7.87268	6.20683	4.93413	18.2506	4.86043	6.11219	5.72915	11.3859	8.46013	12.545	7.13786	8.95549	11.3581	7.17701	10.2219	6.44752	16.996	5.65554	6.15946	11.1415	3.99122	30.3534	11.2996	5.83604	23.3713	10.7631	12.1045	10.908	7.28652	6.53091	11.906	23.6298	13.7355	11.162	5.86868	6.87757	3.09931	27.2046	19.7956	8.95589	19.8789
EEF1A1P28	0.153284	0.83611	0.355312	0.656274	0.0954038	0.098901	0.13165	0.243668	0.311354	0.297163	0.102027	0.340035	0.140648	0.109364	0.185358	0.12427	0.644401	0.866575	0.251824	0.294296	0.141024	0.102315	0.266819	0.255492	0.374467	0.200799	0.17511	0.187713	0.392428	0.152153	0.239673	0.0718942	0.207051	0.406779	0.286148	0.675798	0.387697	0.353599	0.100428	0.252013	0.944565	0.452242	0.339644	0.161987	0.267297	0.0826139	0.200877	0.0625119	0.0753371
AP001062.1	0.278398	0.282251	0.321319	0.511987	0.972222	0.478037	0.697604	0.309164	0.378382	0.556719	0.555244	0.332246	1.35164	0.425598	0.378281	0.216237	0.536615	0.279239	0.220253	0.158053	0.906579	0.379146	0.334699	0.452804	0.292614	0.412873	1.16287	0.795409	0.8413	0.591407	0.668042	0.379354	0.225175	0.421036	0.720574	0.272205	0.32065	0.770779	0.243952	0.537512	0.176446	0.0688155	1.02307	0.339283	0.198364	0.17836	0.230774	0.118342	0.288278
AC092431.1	0.232747	0	0.114862	0.0384609	0.517878	0.330377	0.342046	0.203492	0.0594327	0.0923411	0.26508	0.109924	0.248733	0.0281021	0.041279	0.0276747	0	0.141901	0.150217	0.151244	0.0942176	0.128168	0	0.142244	0.0312724	0.0638824	0	0.188116	0	0.127066	0.040031	0	0.144093	0	0	0.141093	0	0.173704	0	0.320703	1.0975	0	0	0	0.21646	0.110388	0.262576	0.130512	0.0629154
ZNF667	0.0576979	0.0760864	0.0766618	0.0696748	0.205107	0.25397	0.177041	0.155218	0.00708335	0.710953	0.402585	0.0279489	0.0566544	0.0602872	0.0295185	0.0131934	0.0634177	0.0974137	0.103123	0.541974	0.0673747	0.0509179	0.0333859	0.988365	0.0447256	0.140092	0.0278865	0.146478	0.0102032	0.0302881	0.127863	0.0586772	0.743267	0.00588908	0.108016	0.0511202	0.0535089	1.73736	0.0898078	0.0611556	0.446908	0.00800221	0.228113	0.0128982	0.0657857	0.0289439	0.0152995	0.120705	0.0374922
NUF2	0.151195	0.575992	2.36284	0.816807	0.45785	0.103181	2.02053	0.108041	1.9267	0.262439	1.35773	12.4598	4.95445	4.5709	7.24532	5.99148	5.21515	9.54069	6.24904	5.57697	8.03022	14.4637	6.65295	4.93117	9.55977	9.50882	7.69516	5.55786	6.33335	8.36944	2.70049	2.32142	8.01043	7.36112	4.77651	8.30191	3.69961	11.1843	4.90019	10.3465	12.2766	5.50973	1.86107	2.27958	7.95694	6.69863	6.17779	5.37064	7.96586
Y_RNA	0	0	0	0	0	0	0	0	0	0	0	0	0	0	0	0	0	0	0	0	0	0	0	0	0	0	0	0	0	0	0	0	0	0	0	0	0	0	0	0	0.339932	0	0	0	0	0	0	0	0
ARHGAP6	0.557883	0.425061	1.73146	0.313443	1.48535	3.16539	1.99111	0.753321	0.156703	5.88143	0.663625	0.171752	0.546152	0.146694	0.151714	0.252074	1.93634	0.34013	0.440076	0.17455	2.04256	1.18789	0.22551	0.0700849	0.171572	0.280726	0.284485	0.509356	1.6516	0.0896792	2.82527	0.268639	0.360736	0.193011	1.09939	0.486999	0.101177	0.401558	0.259793	0.264778	0.338574	1.95583	1.40311	0.233784	0.478491	0.0926083	0.0808095	0.483847	0.6116
AC079988.1	0	0	0.147801	0	0.0615126	0	0	0	0	0	0	0	0.0213374	0	0	0	0	0.131467	0.139171	0.291924	0.0181854	0	0	0	0	0.049321	0	0.169442	0	0	0	0	0.0889988	0	0.0819986	0.0217864	0	0	0	0	0.741414	0	0	0.0232095	0.10445	0	0.225249	0.181374	0.0242872
TRAJ20	0	0	0.846354	0	0	0	0	0	0	0	0	0	0	0	0	0.203919	0	0	0	0.185739	0.173559	0	0.234553	0	0	0	0	0	0	0.468137	0	0	0	0	0	0	0	0.255986	0	0	0	0	0.363478	0.221508	0.199371	0	0	0.192334	0
AC009053.2	0.0578668	0.0551122	0.455564	0.0136605	0.0778206	0.0660055	0.0954547	0.0361381	0.184706	0.118892	0.0941511	0.0910997	0.515346	0.204617	0.029323	0.0294885	0.214765	0.171361	0.117378	0.0402892	0.100393	0.0531097	0.0282654	0.044207	0.261022	0.039707	0.0722654	0.0779507	0.0997723	0.0676967	0.1564	0.0159938	0.127948	0.0804384	0.119456	0.0952154	0.0383326	0.376347	0.169566	0.320364	1.1207	0.104333	0.0788433	0.117451	0.148959	0.0637123	0.279784	0.0139066	0.0726254
AC093525.6	0	0.00930536	0.0562544	0.0726547	0.225761	0.0866805	0.0307688	0.064068	0.286916	0	0.0874327	0.0153816	0.0290044	0.011797	0.58917	0.0174264	0.248756	0.0178705	0.0126119	0	0.207646	0.071738	0.247213	0.0074641	0.0262557	0.288285	0.544496	0.184261	0.117922	0.133352	0.285679	0.0315054	0.0241956	0.0172856	0.118893	0.0118459	0.0271834	0.291678	0.0379156	0.0925567	0.153573	0.0176161	0	0.151436	0.0170377	0	0.0551133	0.00547877	0.0132056
AC024995.1	3.36356	6.60711	10.5476	2.43172	2.51871	1.67853	2.42742	3.21649	1.61043	2.39789	3.59141	15.0584	1.49775	1.14222	8.57539	1.24983	2.07536	2.56337	3.39199	2.16296	4.04224	17.9435	1.00631	4.49676	11.7221	12.117	3.10115	4.53096	0.72492	2.29538	1.44628	1.35575	7.28834	10.0418	2.55812	1.01951	5.26393	6.58956	2.79702	1.99146	10.1194	4.73787	8.46553	2.17221	2.32171	7.104	3.29396	3.18281	8.66609
PODXL2	16.6888	2.45314	11.1668	1.93606	12.7055	6.76811	15.3686	18.2487	2.25523	2.39512	13.7876	6.25852	50.1472	30.0472	8.1055	2.30235	10.0468	7.25758	6.15324	10.9019	1.24	30.1329	19.2715	14.9015	19.5154	5.68892	6.49406	9.76463	13.7395	7.28738	1.44595	7.04827	10.3985	14.9446	31.7924	10.5994	19.6077	5.11959	6.30177	21.6738	9.16378	11.4086	3.64892	7.03495	12.2895	16.2991	3.04937	1.45438	19.22
AL353729.1	0	0	0	0	0	0	0	0	0	0	0	0	0	0	0	0	0	0	0	0	0	0	0	0	0	0	0	0	0	0	0	0	0	0	0	0	0	0	0	0	0	0	0	0	0	0	0	0	0
Y_RNA	0	0	0.472962	0	0	0	0	0	0.244723	0	0	0	0.1138	0	0.849862	0	0	0	0	0	0.0969887	0.879582	0	0	0	0	0	0	0.330478	0	0	0	0	0	0	0.348583	0	0	0	0	0.188296	0.172793	0.609361	0.123784	0	0	0	0	0.129532
LINC01586	0.0178545	0	0.506653	0.00737605	0.106959	0.01584	0.0281134	0.0487824	0.0398931	0.00885463	0.0217874	0.00702709	0.00530026	0.0215578	0.00791653	0	0	0.0108855	0.0115235	0.0145029	0.0135518	0.0163867	0	0.00681994	0.0239898	0.0367543	0.0146325	0.102218	0.0102614	0.0243688	0.0153544	0.0115146	0.0110537	0.0236908	0.414162	0.0108236	0.0331165	0.073289	0.00989813	0.0384404	1.06116	0.00804788	0.0189208	0	0.0103782	0.0105851	0.00559522	0	0
MIR548P	0	0	0.191437	0	0.398367	0	0	0	0	0	0	0.183206	0	0	0	0	0.241866	0	0.150217	0.378111	0.235544	0	0	0.177806	0	0.638824	0	0.313526	0.133765	0	0.200155	0	0	0	0	0	0	0.868522	0.129029	0	0.228645	0	0.493292	0	0	0.137985	0	0.130512	0
RAB3D	14.4207	38.4331	11.326	32.2193	19.7504	13.6771	16.6106	24.9221	30.7147	8.67289	15.109	8.11102	5.97591	11.2498	12.3759	10.7313	10.6827	15.5331	18.1517	7.44238	5.78744	2.5471	10.1369	17.6374	4.75183	16.3341	15.5716	11.9965	7.47643	16.4803	13.6423	20.3956	17.346	13.7234	9.16652	10.961	27.552	7.11555	18.6489	21.6284	16.5146	8.90221	3.89787	25.9237	19.7233	18.7257	22.1324	8.4413	10.924
AC104463.2	0.18679	0	0.563337	0.0514445	0.426279	0.276191	0.326796	0.272187	0.357732	0.401419	0.405218	0.245053	0.221801	0.0375888	0.717782	0.0370172	0.0323515	0.341646	0	0.168585	0.315059	0.11429	0.425781	0.0951316	0.334635	0.384515	0.0680365	0.419366	0.107353	0.424901	0.696081	0.361389	0.346925	0.220309	1.08914	0.113234	0.057743	0.511156	0.0690347	0.214483	0.733993	0.16839	0.659817	0.20105	0.217149	0.258392	0.273168	0.17457	0.0841544
Y_RNA	1.22192	0	2.68012	0.504799	1.56857	1.80675	1.06889	0.445139	0.520036	1.21198	1.82243	0.961834	2.17642	1.47536	2.70894	0.363231	0.317449	0.372489	2.36591	0.882259	0.515253	2.80367	2.64605	0.622319	5.06223	2.51537	2.55916	1.64601	0.585222	0.972846	0.700543	1.57606	0.504327	1.98163	2.94284	0.617282	2.26641	3.03983	0.903205	5.78768	1.80058	0.734369	1.07908	0.657602	0.828636	1.20737	0.893486	1.25618	1.37628
AL442663.4	0.541196	0.515433	1.50235	0.223579	0.984202	0.780214	1.0652	0.665398	0.9501	0.268396	0.660407	2.23651	1.40576	1.22521	0.899854	0.201097	0.3515	0.618667	0.480277	0.989107	0.958477	2.48353	0.555136	0.826888	2.54508	0.789136	1.62628	1.68588	0.427678	0.96948	1.10536	1.22158	1.8428	2.1543	2.67541	0.656155	1.69393	0.35342	3.03777	3.26251	2.32601	0.975771	1.43379	0.480573	2.75256	1.76468	0.890394	0.834555	0.640039
RNU6-289P	0	0	0	0	0	0	0	0	0	0	0	0	0.325446	0.220615	0	0	0.094938	0	0	0	0	0.335392	0	0.139586	0	0.250753	0	0	0	0	0	0	0.11312	0	0	0	0	0	0	0	0.358994	0	0	0	0	0	0	0	0
OXSM	3.43671	3.26562	3.33128	2.3782	3.50647	1.68843	3.77269	2.87066	4.172	1.65757	3.10291	5.29279	2.4233	2.00355	2.99182	1.95438	4.56432	2.13365	2.13179	1.22225	1.91808	2.93765	5.73825	2.81771	3.03793	2.5039	2.41907	3.19933	4.68253	2.13599	2.56321	1.79034	3.38869	2.72701	2.29675	1.82115	3.5154	2.22448	2.12322	3.85366	2.76581	3.38885	2.9669	6.71928	3.27302	2.37783	2.07511	1.09807	3.699
KRT18P31	0.166453	0.230589	0.174249	0.162536	0.11655	0.120823	0.206498	0.115764	0.0579606	0.045027	0.0492409	0.0714675	0.314446	0.264926	0.187864	0.188925	0.172975	0.0645802	0.0585984	0.114721	0.030628	0.208322	0.134523	0.0462404	0.10166	0.0934503	0.214957	0.387297	0.104362	0.165225	0.234237	0.165901	0.140524	0.187399	0.471852	0.192638	0.0982346	0.158109	0.260056	0.247601	0.386502	0.163698	0.19243	0.0977241	0.123141	0.0986827	0.170715	0.186677	0.0818095
IMP3	8.57487	18.9757	10.6703	14.0816	9.21044	5.76807	10.1934	9.12145	17.298	5.04258	7.67647	20.7051	16.5855	11.2507	12.5314	10.0011	10.1663	10.3675	9.97649	4.99844	11.0422	13.1935	13.578	22.5403	22.4898	10.9048	15.2459	11.1505	14.916	18.9231	12.8343	14.3436	9.52263	15.8042	7.19397	7.33287	21.602	12.4693	12.0808	13.2135	12.6394	24.4618	18.3435	28.7862	13.7788	17.0675	17.3412	6.4154	8.57122
DYNLL1P7	0.0757779	0.288683	0	0.563496	0	0	0.159091	0	0.0483754	0.150323	0.308233	0.119297	0.0449905	0.0457477	0.201595	0.270311	0.236241	0.415802	0.0489077	0.164141	0.230066	0.0695484	0.10364	0.578902	0.254543	0.467976	0.165608	0.102078	0.130654	0.206851	0.130334	0.34209	0.0938282	0.938449	0.230528	0.229686	0.562211	0	0.126029	0.326296	0.59554	0.20494	0.0803034	0.244689	0.176188	0	0.427448	0.0424923	0.204841
POLR2B	8.48821	16.9918	14.0505	8.28346	13.1107	11.8512	15.3477	9.17163	23.2506	15.2544	12.7379	14.4661	31.3607	30.7423	13.6852	30.3595	29.0928	23.8777	14.3502	13.4218	31.0499	9.76689	22.0492	21.1646	18.1759	11.9762	11.0528	14.7681	25.1802	20.0343	19.3431	13.2623	13.6791	10.2077	13.2539	21.0846	12.5638	36.0712	12.9764	34.6068	13.9368	14.3424	16.0276	7.52508	16.3385	22.7258	24.8808	27.6054	13.2749
RPSAP54	1.54464	3.19441	3.03102	1.7685	1.20859	0.704754	1.18133	1.22991	1.26781	1.02868	1.20273	4.08182	0.943278	0.586148	2.19161	0.682186	1.96059	2.17944	0.669362	1.31443	1.10541	2.45052	1.37317	1.83746	1.80858	3.20998	1.20561	2.06588	1.11602	0.692694	1.0437	1.06731	1.63935	3.86486	0.939807	1.16378	1.49389	1.77861	1.21107	0.87415	2.2978	2.10862	3.8116	1.3538	0.961977	2.2632	1.31387	0.804285	2.52017
LINC02799	0	0	0.0394135	0.0395921	0	0	0	0	0	0	0	0	0	0.0289287	0	0	0	0	0	0	0	0	0	0	0	0	0	0.0645495	0	0	0	0	0	0	0.0364438	0	0	0	0	0	0.23537	0	0	0	0	0	0	0	0
AC020899.1	0.454668	2.16512	0.480819	1.85149	0.166758	0.201683	0.511364	0.425914	0.414646	0.499286	0.607659	1.17593	0.944801	0.50976	0.604786	0.386159	0.691849	1.90081	0.712655	0.386904	0.2465	0.357677	0.888341	0.893163	1.00363	0.846813	0.2839	0.459352	0.87725	0.50974	0.642359	0.314164	0.562969	1.69495	0.666886	1.12218	1.41557	1.33308	0.270061	0.503429	1.75472	1.43458	1.34221	0.587254	0.585197	0.442835	0.854897	0.054633	0.285314
CDAN1	1.71087	2.00333	3.01588	2.06235	2.41046	1.98755	3.08522	1.52732	4.17561	2.16673	3.02391	3.36252	2.88692	2.2549	2.21346	2.32554	3.2807	3.49596	3.34749	2.54925	2.39484	2.15203	3.71184	3.96505	2.16568	2.28614	5.8289	2.44294	2.1156	4.87171	2.22088	2.4297	3.43626	3.9253	1.73674	4.48701	2.72237	5.594	2.4081	4.41395	3.7365	4.00034	2.32069	4.23346	3.1153	5.02023	2.57577	2.4075	3.8629
Y_RNA	0.205797	0	1.69271	0	0.528361	0	0	0.224912	0.131377	0	0	0.647972	0	0	0	0	0.10693	0	0.398469	0	0	3.39982	0.140732	0.314435	0.553029	0.141214	0.449757	1.10889	0.946212	0.140441	0.530938	0.929043	0	0	0	0.873291	0.572567	0	0.228178	0.354461	5.66076	0	0	0.26581	0	0	0.386953	0	0.278152
AL441943.2	0	0	0.0692836	0	0	0	0	0	0	0	0	0	0.0150033	0	0.00746971	0	0	0	0.00543653	0	0.0170493	0	0	0	0.00565895	0	0	0.0113469	0	0.00574834	0	0	0.0260746	0	0	0	0	0	0	0	0.264798	0	0	0	0.0146887	0	0	0	0
MIR1233-1	0	0	0	0	0	0	0	0	0	0	0	0	0	0	0	0	0	0	0	0	0	0	0	0	0	0	0	0	0	0	0	0	0	0	0	0	0	0	0	0	0	0	0	0	0	0	0	0	0
LINC02519	0.0145629	0.0138697	0.269509	0	0.0747774	0.0322994	0.0305739	0	0.0325385	0.119166	0.0947773	0.0515844	0.121047	0.0439587	0.00645706	0.0259741	0.0189169	0.0665902	0.0563941	0.0157722	0.0184224	0.04678	0.014938	0.0111253	0.107619	0.114917	0.0278481	0.0490432	0.0125545	0.0298143	0.231688	0.00469588	0.085651	0.0579696	0.177211	0.0308986	0.0472697	0.374969	0.0282567	0.0438951	0.214594	0.0131284	0.100312	0.0047024	0.143904	0	0	0.00816612	0.00492076
KCNA4	0.00466048	0	0.099666	0	0.0119653	0.0413463	0.00978439	0	0	0.0855173	0.0189569	0.0110055	0.05534	0.0112543	0	0.00277077	0	0.00852419	0.00300791	0.00757124	0.0047165	0.00427735	0	0.0142414	0	0	0.0025463	0.028251	0.00535698	0	0.0120236	0	0	0	0.0141779	0.00282522	0	0.0104347	0.0180856	0.00802713	0.315906	0	0	0	0	0.0331559	0	0.00522671	0
AC022335.1	0.0228663	0.0217778	0	0	0	0	0	0	0	0	0.0186021	0	0	0	0	0	0.166336	0	0.0147581	0	0	0	0.0469106	0	0.0307238	0.109833	0.149919	0	0	0	0	0	0	0	0	0	0	0.0341314	0.0126766	0	0.179707	0.412277	0	0	0	0.0135564	0	0.051289	0.0772646
CTSLP1	0	0	0.208632	0	0.100188	0	0	0	0	0.00967646	0	0	0	0	0.0519078	0.0348006	0.0101381	0.0237917	0	0	0.0296193	0	0	0.0149059	0	0	0.0959436	0	0	0.0133153	0.0167795	0.0377498	0	0	0.0296788	0.0946252	0	0.0145621	0	0	0.210846	0.0351794	0	0.0126008	0	0	0.0244581	0	0
AC093012.1	0.18381	0.0318291	0.206163	0.0276129	0.228806	0.0889475	0.403439	0.0365242	0.256018	0.0828702	0.190314	0.0394598	0.19842	0.211847	0.0592725	0.0496726	0.156283	0.0509387	0.183341	0.0542929	0.228297	0.337399	0.228539	0.0127655	0.0898081	0.0917286	0.100426	0.371408	0.153658	0.0798233	0.143701	0.0646587	0.0931065	0.0591257	0.203338	0.162076	0.0619874	0.0623555	0.1019	0.129515	0.246233	0.120512	0.106248	0.0863313	0.271963	0.0693463	0.0733117	0.168662	0.101633
BX005266.3	0	0	0	0	0	0	0	0	0	0	0	0	0	0	0	0	0	0	0	0	0	0	0	0	0	0.0249587	0	0	0	0	0	0	0	0	0	0	0	0	0	0	0.107197	0	0	0	0	0	0	0	0
RNU2-68P	0.716518	0.389948	1.0945	0.422868	1.48919	0.635672	0.752143	0.44747	1.11086	0.761452	1.41561	0.32229	1.03313	0.679748	1.5431	0.182566	0.159555	0.18722	0.85883	0.443439	0.62154	3.38202	0.629978	0.781972	0.275067	0.632135	0.727028	0.620486	0.647115	0.838234	2.11263	0.198038	0.316855	1.62983	2.10191	0.248205	0.854354	0.916723	0.113492	0.617059	0.905002	0.738214	0.216945	0.0661045	1.36846	0.424791	0.384927	0.459184	0.415044
AC012574.2	0	0	0.254097	0	0.113305	0	0	0	0	0	0	0	0	0	0	0.0262379	0	0	0	0	0	0	0	0.168574	0.0296488	0	0.0482245	0.118899	0	0	0	0	0	0	0	0.053507	0.0409284	0	0.171262	0.0380065	1.64748	0	0	0.028501	0.102611	0	0	0	0.178947
AC007557.3	0.0374176	0.0237576	0.00512942	0.00515265	0.0160109	0.00553262	0.0130927	0.0136311	0	0.0123711	0.0355131	0.0196355	0.00740514	0.00376488	0.0387114	0.00370762	0	0.0114064	0.0362245	0.0101312	0.00946684	0.0629596	0.0042646	0.0476417	0.0125688	0.0813049	0.0511087	0.0504042	0.00358414	0.0170232	0.010726	0.0120655	0.0193044	0.0386156	0.0284576	0	0.011567	0.0465428	0	0	0.0245055	0.00562196	0.0264348	0	0.00724986	0.0147888	0.00390862	0.0279758	0.0842886
VN1R38P	0.0220414	0	0.0181293	0	0	0	0	0	0	0	0	0	0	0	0	0	0	0	0	0	0	0	0	0	0	0	0.0120425	0.0148457	0	0	0	0	0	0.0194975	0	0	0	0.01645	0	0.0189818	0.476365	0	0	0	0	0.0130673	0	0	0
BTN2A3P	0.1685	0.160479	1.98266	0.36739	0.632886	0.377873	0.427455	0.148344	0.564731	0.74976	0.384579	0.755282	0.544669	0.579266	0.676553	0.698461	0.756345	0.584996	0.628342	0.661536	1.04684	1.41331	0.156837	0.411205	0.273568	0.841467	0.593287	1.27362	0.508416	0.463149	1.38868	0.446744	0.657786	0.34365	0.277661	1.65704	0.2344	1.24009	1.04311	1.16895	3.30142	0.578072	1.32434	1.64437	1.03113	0.269165	0.475238	1.08922	0.493443
AC024580.2	0	0	0	0	0	0	0	0	0	0	0	0	0	0	0	0	0	0.0516002	0	0.0916633	0	0	0	0	0	0	0	0.0570048	0	0	0.0727837	0	0.0523976	0	0	0	0.0784905	0	0	0	0.415718	0	0	0	0	0	0	0	0
AL590004.1	0	0	0.107205	0	0	0	0	0	0	0	0	0	0	0	0	0	0	0	0	0	0	0	0	0	0	0	0	0	0	0	0	0	0	0	0	0	0	0	0	0	0.448144	0	0	0	0	0	0	0	0
RN7SL735P	0.133909	0.127534	0.715923	0	0.229198	0.1782	0.281134	0	0.427427	0	0	0	0.0397519	0.0808418	0.059374	0.0398061	0	0	0	0.0725145	0	0.737403	0	0	0	0.0459428	0	0.135289	0.115441	0.0913828	0.115158	0.647694	0	0.236908	0.203686	0.0811768	0	0	0.074236	0	1.24972	0	0.070953	0.0864791	0	0	0	0	0.0452474
AL139002.1	0	0.0206431	0.0891393	0	0	0	0	0.0236881	0	0.0107492	0	0	0.0128687	0	0.0192208	0	0.011262	0.0264294	0	0	0.0109677	0	0.0592884	0	0.0291229	0.490804	0.10658	0.0729939	0	0	0.0186397	0	0	0.0191732	0	0.0394184	0	0.0161765	0.0961282	0.0373324	0.212929	0	0	0	0	0	0	0	0
AL136116.1	0	0.146614	0.168826	0.0847956	0	0	0	0	0.0327582	0.0254483	0	0.0807839	0.0913981	0.0309787	0.136513	0	0.0533247	0.218996	0.132474	0.111151	0	0.0941915	0	0	0.103421	0.0352108	0.0560721	0.0691239	0.0294915	0.0350181	0	0	0.0317686	0.0907835	0.117079	0.21775	0.0475887	0.114891	0.0568948	0	0.352869	0.185038	0.108757	0.066278	0.149136	0.0304219	0.128646	0.0287743	0.0346778
CALY	0.227334	0.0185582	0.0747941	0.00536663	0.255696	1.05452	0.190909	0.425914	0	0.24159	0.269484	0.0409019	0.0192817	0.0117637	0.0518388	0.00772318	0.0404985	0.154441	0.0167684	0.0281385	0.00985998	3.05218	0.0044417	0.00992403	0.0261816	0.0222846	0.014195	0.0481226	0.0597277	0.00886505	0.0167572	0.0083777	0.0321697	0.149386	1.09666	0.0866245	0.00602369	0.0242378	0.0432098	0.894985	0.261612	0.0117109	0.185845	0.025168	0	0.00770149	0.0488513	0.0291376	0.00438945
LINC02360	0	0	0.391616	0	0.0254664	0	0.0624741	0	0.0189967	0.0590308	0.0726247	0	0	0.0179648	0.105554	0	0	0	0.0192058	0	0.0150576	0.21849	0.0203494	0	0	0.020419	0.0162583	0.22047	0.119717	0	0.0255906	0.0959547	0.0184229	0.0526462	0.475268	0.0901964	0.19318	0.111044	0.0164969	0	0.847761	0	0.094604	0.0192176	0	0	0	0.116805	0
EEF1E1-BLOC1S5	0	0	0	0	0	0.0225843	0	0	0	0	0	0	0	0	0	0	0	0	0	0	0.0128813	0	0	0	0	0	0	0	0	0	0	0	0	0	0	0	0	0	0	0	0	0	0	0	0	0	0	0	0
AL445183.1	0	0	0	0	0	0	0	0	0	0	0	0	0	0	0	0	0	0	0	0	0	0	0	0	0	0	0	0	0	0	0	0	0	0	0	0	0	0	0	0	0	0	0	0	0	0	0	0	0
CELF4	0.601606	0.00855176	0.177252	0.0123649	0.601942	0.706324	0.443005	0.804685	0.0171965	0.123202	0.769431	0.0400519	0.0799664	0.0252971	0.0238877	0.0177945	0.178844	0.0456202	0.113973	0.0243121	0.0227178	0.0164821	0.0163742	0.0617365	0.0663558	0.0431294	0.039247	0.320534	0.0412845	0.0183829	0.0231655	0.00772103	0.0277951	0.0158857	7.08854	0.0181442	0.147116	0.0848844	0.0431414	0.969178	0.246987	0.00269823	0.0412335	0.00773175	0.0156579	0.0106467	0.00750369	0.0436373	0.0101135
CACNG1	0.0926574	0	0.482676	0	0.13216	0.0274009	0.0486321	0.0843866	0.059151	0.0459517	0.0879413	0.0364676	0.0733495	0.0932298	0	0.0275436	0.00802398	0.141228	0.0598018	0.0334506	0.0468855	0.0141734	0	0	0	0.052983	0.0168748	0.031204	0.00887541	0.0421545	0.0265609	0.0199186	0.0382428	0.0956239	0.90436	0.0187232	0.0143217	0.0345762	0.0171224	0.159591	0.485464	0.0417651	0	0	0.00897642	0	0.0677525	0.0173191	0.0208724
AC123023.1	0.070453	0	0	0	0.0301467	0.0312518	0.0739559	0.115496	0.0449761	0.0349399	0.085972	0	0.0627436	0	0.406096	0	0	0	0	0	0.10695	0.323306	0.144535	0	0	0	0	0	0	0	0.0302938	0.0227179	0	0	10.4485	0.149482	0	0	0.0195287	0	0.173028	0.0317565	0.186651	0	0.020476	0	0.0220784	0	0
CEP350	5.11701	4.05836	6.45208	4.33969	6.88983	5.90045	9.15567	4.59426	8.21934	6.02387	5.43172	3.7825	6.64588	7.74233	7.18049	6.3721	7.25384	9.66841	6.26365	7.38825	7.83279	3.96234	4.85757	4.10023	2.8407	5.43985	4.39862	8.44817	7.3062	5.1386	6.1522	4.76883	10.4712	5.8615	6.12605	8.58409	4.27133	8.08682	6.53445	7.144	8.5025	6.51951	6.38455	6.27016	8.86978	7.32516	6.27285	7.797	4.78194
SNRPD1	3.05069	11.2653	12.4512	4.53445	3.31629	3.79472	6.1539	3.54298	6.94087	4.01145	3.14597	32.8007	14.2464	9.89385	9.27429	9.17038	12.6685	8.05894	6.84246	10.6842	12.7122	15.8271	14.4235	22.5784	36.0321	11.3958	24.1226	10.1316	21.7813	15.7363	16.8815	8.49124	17.3853	10.805	9.09895	11.1058	15.1026	8.24525	9.45412	19.104	16.4831	17.4777	10.5723	61.602	9.9937	17.0662	15.184	13.2811	20.6729
MAK16	1.88407	4.28422	3.98866	1.98669	2.73793	3.56846	3.6548	2.53966	3.93536	4.0536	2.60595	6.84676	3.37256	3.04693	2.82633	4.90984	10.3282	2.71304	5.72844	2.23278	5.20365	6.65012	8.10007	3.8834	6.26365	3.20295	2.3938	4.40476	2.94007	4.14353	3.636	3.22366	4.11371	5.26751	2.60194	9.40612	4.50476	5.08252	5.06585	9.39128	7.14187	5.6337	3.79222	4.23123	6.20033	6.07999	5.02683	8.427	5.28926
AC079949.1	0.158691	0.0302273	1.67072	0.0524466	0.461744	0.563142	0.233213	0	0.18235	0.267579	0.51639	1.27412	1.31904	1.34124	0.0281448	0.698158	3.54553	0.0580503	1.45437	1.0484	1.26873	2.73813	0.0217038	0.460678	1.27933	0.413784	5.58363	0.983332	0	0.888016	0.409408	0.102341	1.21824	3.25671	3.21037	1.96247	2.32528	0.994853	5.64796	0.382657	1.12244	0	0	3.99685	1.73414	0.940806	0.974712	0.0177971	0
AL356966.1	0.0215138	0.0819589	0.287551	0	0.12888	0.0811172	0.101626	0.0764145	0.147641	0.0240061	0.0918847	0.0931404	0.277815	0.178586	0.0858513	0.0255811	0.0642758	0.0819784	0.0624835	0.090289	0.0816466	0.138217	0.102984	0.0328708	0.148146	0.132861	0.0470172	0.12679	0.0834606	0.0587264	0.194263	0.0589666	0.103224	0.0285462	0.15135	0.0423861	0.0349158	0.0722534	0.0536705	0.138957	0.232482	0.140611	0.0455973	0.156305	0.0312631	0.0605843	0.0539357	0.0452394	0.13085
AC084125.1	0	0	0	0	0	0	0	0	0	0	0	0	0	0	0	0	0	0	0	0	0	0	0	0	0	0	0	0	0	0	0	0	0	0	0	0	0	0	0	0	0	0	0	0	0	0	0	0	0
SLC22A13	0.0612155	0.0510138	0.59162	0.18967	0.0523881	0.0203657	0.0481943	0.0334508	0.136777	0.0493329	0.0373498	0.0481858	0.0726892	0.106249	0.0678559	0.0636898	0.0198794	0.0699784	0.0592635	0.0124311	0.0348476	0.0491602	0.068025	0.0759936	0.0257034	0.0787591	0.0836143	0.103077	0.0835573	0.08355	0.0921262	0.172718	0.113696	0.0947631	0.0116392	0.129883	0.113542	0.0571083	0.0509047	0.0263591	0.556265	0.124167	0.0567624	0.281675	0.071165	0.0499014	0.0191836	0.0343265	0.0723958
A1BG-AS1	0.0489993	0.16	0.18424	0.213993	0.311505	0.248403	0.095523	0.160652	0.0580921	0.222174	0.353061	0.264478	2.48941	2.80176	0.0806959	0.341252	0.145483	0.251794	0.216854	0.25776	0.177101	0.147762	0.181898	0.0748655	0.531396	0.893393	0.302133	0.523329	0.281611	0.171969	0.469537	0.130915	0.264352	0.068112	2.34243	0.131545	0.350551	1.57771	0.826563	0.693249	0.818308	0.0315518	0.771464	0.144658	0.10172	0.0954482	0.175489	1.0284	0.0567658
AC100870.1	0	0	0.031843	0	0	0	0	0	0	0	0	0	0	0.0233721	0	0	0	0	0	0	0	0	0	0	0	0	0	0.0260754	0	0.0264196	0	0	0	0	0	0	0	0	0	0	0.57048	0	0	0	0	0	0	0	0
AL365271.1	0	0.030879	0.773368	0	0	0	0.0340344	0.035434	0.372563	0	0.0263761	0	0	0.0195736	0.0862547	0	0	0.0197673	0	0	0	0.029757	0.0665151	0	0.0217818	0	0.0177143	0.0436753	0.186339	0	0.111529	0	0.0200727	0	0.197268	0.353785	0	0.193581	0.0179742	0	0.764424	0.0292286	0.171793	0	0.018846	0	0	0	0
LINC02227	0.0052163	0.014904	0.2703	0.0129297	0.00892819	0.00462774	0.0109513	0.0228033	0.01332	0.00517386	0	0.00410601	0.012388	0.00629824	0.00462572	0.00310123	0.0216827	0.00318027	0.00673329	0.00282474	0.0079185	0.0191499	0.0178356	0.00398497	0.0105131	0.0286346	0.0142499	0.0351337	0.0239835	0.00711947	0.0269152	0.00336405	0.00645883	0	0.019836	0.00632434	0	0.0116792	0.00867539	0	0.809651	0.00470247	0.0276391	0.0168436	0.00303206	0.00618502	0	0	0
C10orf95	0.452501	2.04073	2.94467	0.879704	0.649212	0.366023	0.824263	0.334536	1.7757	0.0660028	0.487213	0.764753	0.592626	0.707049	0.932361	0.466835	0.988867	0.827641	0.781658	0.122519	0.404065	1.4047	1.08303	0.345686	0.894107	0.520539	0.690786	0.752975	1.01731	0.753831	0.595152	1.00421	0.741556	3.30816	2.19645	2.47686	0.617131	0.5463	0.553359	1.32953	0.967499	5.32705	0.479524	2.2003	0.90511	0.457633	0.400387	0.462701	2.24851
LINC01553	0	0.00809215	0.083863	0.00702023	0	0	0	0	0.00271205	0	0.0103682	0	0.00756686	0	0	0	0.00441476	0	0.00274189	0.00230055	0.00859874	0	0	0	0	0.0029151	0.00232111	0.0543663	0.0024416	0	0.00730684	0.00273978	0.00263013	0.00375799	0	0.00257536	0.0118196	0	0	0	0.705311	0	0.013506	0	0	0.00251863	0.00266265	0.00238223	0.0143549
BCS1L	3.18227	4.06125	6.67214	3.80056	4.30789	3.01313	4.63417	3.16169	5.5294	3.42036	4.18449	5.5837	4.12912	4.21607	5.45411	4.57506	7.22419	4.71989	6.64331	4.40216	4.67561	5.17753	7.16946	4.69861	5.82673	4.95084	4.85878	4.35299	6.82689	2.77578	6.74711	5.07099	3.62865	6.19809	5.09131	9.47022	5.21027	10.2903	5.52989	6.55737	6.34332	5.28902	4.23685	6.95754	5.26	4.97726	4.9355	5.81082	5.20435
BX546450.1	0	0	0	0	0	0	0	0	0	0.0201158	0.0329975	0	0	0	0.0359693	0	0.0421509	0	0.104715	0	0	0	0	0.0309869	0.0272498	0	0	0.0273197	0	0	0	0	0	0	0	0.0245888	0.0376168	0.181633	0.0224864	0	0.159387	0	0	0	0	0	0	0	0
AC097532.2	0.0116235	0	0.229451	0	0	0.010312	0.0366042	0.0127031	0.0371012	0	0.0378236	0	0.0828126	0.0842062	0.0927674	0.0207314	0.102671	0.0283464	0.0825208	0.00629436	0.0176448	0.0320038	0	0.0443985	0.0234264	0.0717822	0.0635061	0.109604	0.113565	0	0.0499793	0.0224883	0.0287844	0.010282	0.0618809	0.295943	0.0431184	0.0954239	0.0515503	0.290291	0.285466	0.0314355	0.0492706	0.00750651	0.263497	0.0275642	0.0145702	0.0260714	0.0235652
AL139039.1	0.0282525	0	0.302095	0	0.0241784	0	0.118629	0	0.0360718	0.0280226	0	0.0889557	0.0838697	0.0511686	0.0250537	0	0.0440392	0.0861247	0.0182344	0	0.0285921	0	0	0.0215833	0.0949019	0.0193863	0.030872	0.019029	0.0324748	0.0385604	0	0	0.0349822	0	0.0429742	0	0	0.042171	0.0156625	0.0486616	0.3053	0	0.119759	0	0.0492666	0.0502489	0	0	0
ASAH2	5.70427	0.143949	0.384464	0.0508774	3.84452	2.57502	0.987208	2.29114	0.101848	0.0818974	5.10958	0.145411	0.0415446	0.027036	0.186155	0.0698901	0.245779	0.0904426	0.0993558	0.143991	0.0311586	0.0873412	0.185661	0.128295	0.133507	0.190138	0.188096	0.214912	1.05365	0.0764031	0.373088	0.0812284	0.062382	0.118844	0.191585	0.166282	0.0986384	0.296628	0.128789	0.349513	0.241967	0.343161	0.139407	0.298251	0.234279	0.155981	0.0877131	0.175785	0.181586
AC104964.1	0	0.0761556	0.263079	0.132135	0.102647	0.10641	0	0	0.255232	0.0991392	0.195151	0	0	0.0724104	0.389998	0	0.083095	0	0	0	0.0202308	0	0	0	0	0.0548683	0.043688	0.107715	0.22978	0	0.41259	0	0.0247522	0	0.182443	0.0484736	0	0.0895164	0.0221645	0	0.274935	0.68481	0.381318	0	0.0232396	0	0	0.0224193	0.0810567
MARF1	8.99379	5.7093	18.1381	6.80672	12.7964	17.7784	14.0628	9.71568	18.2121	16.7357	13.1139	4.46783	8.91376	9.07566	7.51665	7.44199	8.10883	9.57808	8.09395	7.10914	11.4757	7.13696	10.1934	7.56974	3.57741	6.24016	6.55245	11.5521	22.9356	7.12244	9.34656	8.51494	7.68753	7.7863	9.3308	6.51909	8.08843	11.4402	9.15397	14.0259	12.8369	9.73169	13.1683	6.06263	10.7636	6.87546	6.2575	12.0584	5.42332
AC138696.1	0.0202458	0.00642735	0.0166525	0.0167279	0.00577543	0.0239486	0.0141683	0	0.0172328	0.0301216	0.0219604	0.0531216	0.016027	0	0	0.0240733	0.00350651	0.0123434	0.0130668	0.014618	0.0102446	0.0123876	0.0184598	0.0103111	0.0045338	0.0277845	0.0110615	0.0136363	0.0193929	0.0138163	0.0174108	0.00870448	0.0417806	0.00596972	0.0102652	0.00409106	0.0250346	0.0100733	0.0187063	0.034871	0.0331484	0	0.00715163	0	0	0.0320076	0	0.0151371	0.00456066
VMA21	5.97734	13.35	10.6638	5.44459	8.01694	8.56544	9.83759	6.35689	11.5477	9.75655	8.19056	19.8112	37.3241	26.646	13.1802	19.5157	15.7217	16.0282	30.7119	20.4448	24.005	13.311	17.4492	18.2303	28.832	17.1335	20.4749	26.2331	10.3499	20.761	10.3202	7.91205	50.5073	25.3778	12.2876	9.9867	14.4511	17.5271	15.862	24.3474	43.9535	14.1406	10.3531	9.52692	15.5948	22.1356	18.4606	20.6729	18.5809
ANKRD36	0.644951	0.413992	0.863071	0.126957	1.13331	1.08158	1.54717	0.731372	0.658246	0.902403	0.973697	0.353302	0.721421	0.637137	0.801419	0.489216	0.294141	0.396911	1.37534	0.58355	0.522776	1.60879	0.956744	0.5653	0.707656	1.1376	0.389933	1.11663	0.250986	0.779542	1.36139	0.472002	0.709708	1.21793	3.54275	1.68646	0.933753	1.29012	0.967279	2.42368	0.931509	0.586888	0.91486	0.753379	0.417195	0.63767	0.229358	1.17906	1.41003
CDK4P1	0	0	0.213633	0	0	0	0	0	0	0	0	0	0	0	0	0	0	0	0	0	0	0	0	0.0180382	0	0	0	0.0159035	0	0	0	0	0	0	0	0.0143138	0	0	0	0	0.417525	0.0212861	0	0.0152487	0	0	0	0	0
LINC02466	0	0.0303258	0.405947	0	0	0	0	0	0	0	0.0129518	0.169182	0.222132	0.201841	0	0.0094653	0.028953	0.160158	0.174682	0	0.128897	0.00730598	0	0.13987	0.0962621	0.109245	0.22616	0.0321696	0.164701	0.00543237	0	0.0205349	0.162633	0.12675	0.490389	0.0193026	0.0590596	0.617867	0.00441305	0.411325	0.156402	0	0	0	0.0508981	0.0707903	0.0199569	0	0
LINC00692	0	0	0.223822	0	0	0	0	0	0	0	0	0	0	0.0252739	0	0	0	0	0	0.0226705	0.0105919	0	0	0	0	0	0	0.070493	0	0	0	0	0	0	0	0	0	0	0.0232087	0.0180267	0.55521	0	0.0221823	0	0	0	0	0	0
ZNF620	0.729546	0.387805	3.02357	0.233636	1.56812	1.61055	1.40103	1.08162	2.17702	1.48088	1.29741	0.75678	1.7225	1.16424	0.717159	0.215186	2.07457	0.386173	0.598607	0.251126	1.19618	0.778571	1.00165	0.267866	0.505316	0.395823	0.275	1.22272	1.32287	0.358923	1.61467	0.554378	0.773778	2.91656	3.66028	1.33363	0.513991	2.13571	0.376226	1.95789	2.24452	1.68754	1.25257	1.34404	0.368176	0.251462	0.393446	0.409092	1.51346
TIAM2	0.605238	0.335845	2.13071	0.215717	1.22308	0.530932	0.816853	0.718893	0.596336	0.612925	0.907507	0.660572	0.67439	0.533239	1.19069	0.566454	0.978663	1.62794	0.667455	2.084	0.644253	4.07976	0.411566	0.77968	0.662872	0.652618	0.797517	0.821008	0.95974	0.676813	1.08909	0.506218	1.32878	0.634363	0.955428	1.28775	0.386776	1.48923	0.337409	0.522686	1.15417	0.405011	0.934226	1.25252	0.495679	0.59602	0.622664	2.29585	1.29235
HAAO	1.31964	0.239069	7.60973	0.823677	2.49805	2.09333	0.71521	1.48924	4.38616	3.78798	1.59281	1.03311	0.702585	0.805334	0.960351	0.733391	1.52413	0.699613	2.93931	0.384492	3.36415	8.10945	0.269745	0.405444	0.424002	2.17519	1.10109	2.35248	0.379214	1.23337	3.68209	1.04531	1.12336	6.25537	2.48182	10.4258	0.811452	3.69864	1.14905	4.28025	0.951149	1.00861	5.77619	2.71879	1.48826	0.276375	3.56907	0.719876	2.41853
YBX1P1	2.85115	5.50843	1.82583	3.73551	1.464	1.58994	3.33495	2.24795	3.34123	3.43393	2.68394	4.79314	4.18356	4.73345	2.65476	5.09734	7.74575	7.33804	4.24549	5.33767	2.59687	2.91581	4.49829	14.7645	3.92665	5.40804	3.98339	6.26856	2.28237	5.85098	4.95634	1.91753	4.31199	4.62982	2.94284	11.3086	6.49705	4.77253	2.58542	3.47261	7.7825	4.20426	3.32356	6.61547	12.5716	3.53759	4.13556	3.22039	3.22048
EMBP1	0.0496325	0.017189	1.06883	0.0894728	0.158317	0.0600442	0.137355	0.0542427	0.0518475	0.0492287	0.102777	0.525645	0.249135	0.345942	1.97259	2.03336	0.468884	0.101783	2.1637	0.0537541	0.27626	0.124234	0.0185131	0.35159	0.79722	1.17961	1.03539	0.677703	0.461587	0.243252	2.50275	0.130944	0.430185	0.163643	0.267664	0.765868	0.167379	0.58257	0.105058	2.55293	0.474281	0.25219	0.511621	1.10146	0.322592	0.280874	0.395914	0.0480723	1.28067
LINC02621	0.0276922	0.764846	0.0911089	1.89907	0	0	0	0.0302644	0	0	0.0225281	0.0217979	0.0164413	0.0668719	1.03139	2.89762	0.0143886	0.0675335	0	0.0149959	0.0140125	0.0254157	0.018937	0	0.018604	0.323031	0.196689	0.11191	0.0318308	0.302366	0.0238145	0.732219	0.0342885	0.832868	0	0.151085	0.0770452	0.144672	0	0.0476966	0.571288	0.0249644	0.029346	0.0178838	0.676054	0.147757	0.156206	0.0310567	0
ARHGEF19	3.58647	7.98499	1.8335	6.93158	3.50712	2.32499	2.73454	4.11358	2.6928	1.07961	6.02217	9.57878	20.097	19.9278	4.88404	1.84671	5.43317	10.8757	7.90111	10.6832	17.2603	4.36968	1.64576	17.3246	15.5544	7.32558	13.1347	5.97751	8.98601	20.1643	2.12801	7.12066	4.46986	7.52266	4.56197	4.42109	12.3893	25.2745	7.817	7.64741	14.6264	5.21922	1.60435	0.903539	10.7026	11.73	21.4281	13.4981	7.6063
RNU6-98P	0	0	0	0	0	0	0	0	0	0	0	0	0	0	0	0	0	0.111399	0	0	0	0	0	0	0	0.250753	0.0998292	0	0	0	0	0	0	0	0	0	0.169451	0	0.101294	0	0.179497	0	0	0.118	0	0	0.114519	0	0
AC025171.2	0.204461	0.429745	1.06122	0.326217	0.681807	0.73182	0.39965	0.339031	1.25574	0.982519	0.43017	0.588269	0.284643	0.331996	0.756509	0.528146	0.732662	0.636173	0.582448	0.649048	0.317513	1.11945	0.395349	0.333938	0.61575	1.08367	0.52773	1.44835	0.409254	0.683213	3.59543	0.995763	0.4103	0.0873133	3.55507	0.123946	0.359618	0.878733	1.16475	1.77902	1.16359	0.997873	1.569	0.5737	1.28272	0.735654	0.410955	0.857907	0.876687
RNU6-650P	0	0	0.434614	0	0.150734	0	0	0	0	0	0	0	0	0	0	0	0.0915168	0	0	0	0	0	0	0	0	0	0.192464	0	0	0.240394	0	0	0	0	0	0	0	0.131452	0	0	2.59543	0	0	0	0	0	0	0	0
RMRPP5	0	0	0	0	0	0	0	0	0	0	0	0	0	0	0	0	0	0	0	0	0	0	0	0	0	0	0	0.0493187	0	0	0	0	0	0	0	0	0	0	0	0	0.359666	0	0	0	0	0	0	0	0
MIR4652	0	0	0.412326	0	0	0	0	0	0	0	0	0.197299	1.48815	0	0.444543	0.149018	0.130235	0.305632	1.45594	0.135732	0.760988	0	0	0.191483	0.16839	2.75186	0.821671	0.168822	1.00838	0.85525	2.15552	0	0.931065	0	2.66881	0.303892	1.39472	0.935332	0	3.45372	1.72363	0	0	0.161871	0.874166	0.594397	0.157096	0.702758	0
AC078880.2	0	0	0.286134	0	0	0	0	0	0	0	0	0	0	0	0	0.0137881	0.0120503	0	0	0	0.0117353	0	0.0475784	0	0	0	0.0126711	0.0624821	0	0.0158267	0	0	0	0	0	0	0.0215081	0	0	0	0.66071	0	0	0	0	0	0.0581425	0	0
XAGE5	0	0	0.0144222	0	0	0	0	0	0	0	0	0	0	0.0529278	0	0	0	0	0	0	0	0	0	0	0.0117798	0	0.00958002	0.153529	0	0.0239316	0	0	0	0.0310211	0	0	0	0.0130863	0.0194412	0.0453011	0.0172253	0	0.0185814	0	0	0	0	0	0
MIR132	0	0	0.159215	0.159936	0	0.17173	0.203196	0.423103	0	0.287995	0	0	0	0	0	0	0	0.118016	0.124933	0.104823	0.293847	0.355316	0	0	0.260088	0.132825	0	0.260754	0	0	0.499397	0.249672	0.11984	0.342461	0.294437	0.352034	0	0.144467	0	0.166702	0.19016	0	0	0	0	0	0.485288	0.108545	0
LONRF2P1	0	0	0.0240729	0	0.0500941	0	0	0.031986	0	0.0435441	0.0238096	0	0.0347532	0.017669	0.0259539	0	0.0152071	0.0535314	0	0	0	0	0	0	0	0	0	0.0394254	0	0	0	0	0	0	0.222591	0	0	0.0218431	0.0162252	0.0504099	0.17251	0	0	0	0	0	0	0	0
RNU6-799P	0	0	0	0	0	0	0	0	0	0	0	0	0	0	0.48609	0	0	0	0	0	0	0	0	0	0	0	0	0	0.105012	0	0	0	0	0	0.555854	0	0	0	0	0	0.538491	0	0	0.118	0	0.108325	0	0	0
PSD	0.459617	0.384857	0.294314	0.596392	0.74708	1.55441	0.38209	0.549506	0.29932	1.91683	0.594737	0.789134	0.825972	0.437627	0.196951	0.19623	0.275677	0.844419	1.9431	0.741666	0.324663	0.339731	0.337508	0.235653	0.513938	0.749293	0.375832	0.608749	0.88642	0.277868	0.530547	0.206892	0.315105	1.27974	3.36889	0.302934	0.19453	0.745904	0.738752	3.23827	0.563639	0.389315	0.908753	0.505994	0.523561	0.320034	0.742403	2.51157	0.114653
RBFOX3	0.00396044	0.51298	0.117271	0.579192	0.00847333	0.753662	0.0249441	0.00649246	0.00379242	0.245513	0.0757142	0.0140286	0.0870009	0.0669465	0.0193162	0	0.00308671	0.169022	0.175093	0.0139403	0.0180362	0.0781494	0.0121874	0.00907667	0.0425708	0.0230994	0.011901	0.0413462	0.0227616	0.0432433	0.049385	0.00383119	0.169182	0.0507985	0.0210845	0.863106	0.0275468	0.242373	0.0351292	0.0665086	0.237329	0.0124961	0.0377726	0.0179037	0.139275	0.00939186	0.0570913	0.317576	0.00401466
SLC7A11-AS1	0.0475995	0.139023	0.0809126	0.00524381	0.315021	0.0760118	0.0566283	0.0971055	0.028361	0.0204586	0.0413045	0.112404	0.649993	0.47702	0.0619085	0.0113196	0.0577086	0.214751	0.206856	0.199335	0.00160572	0.166008	0.345034	0.0460603	0.616109	0.0174196	0.0208052	0.038472	0.0510656	0.305341	0.150092	0.108464	0.165026	0.0449129	0.328225	0.0327026	0.0117717	0.00473663	0.0211104	0.0573892	0.196395	0.108707	0.0269025	0.0389374	0.0756258	0.308534	0.0755776	0.0177942	0.017156
TRAIP	0.161774	0.513577	1.75444	0.628717	0.394827	0.159468	0.886825	0.209541	0.963891	0.252573	0.463058	3.04202	1.51186	1.2407	1.29644	1.75615	3.33735	1.25297	1.6319	1.30757	1.68266	1.39127	2.22484	1.30452	3.36512	1.58287	2.11474	1.80794	2.12122	1.91358	1.21087	1.28287	1.42813	3.10587	1.0253	2.33186	1.37249	2.38342	1.88336	1.11455	3.33739	2.6575	1.21275	2.03919	1.25378	1.97146	1.87014	1.28008	4.41758
SCGB2A1	12.0081	0.35739	1.72845	0.341054	12.0749	2.13064	8.35091	2.9938	2.77885	0	2.86958	0.0295381	0.0445588	0	0.0332768	0	0.0779913	0.160149	0.0484383	0.0406415	0.20887	0	0	0.114669	0.10084	2.78091	0.0410047	0.0252747	0.970503	0.179258	0.613143	1.35523	1.37068	0.165972	82.5363	0.432216	0.452412	0	0	0.0323165	0.294912	0.372118	0	0.0242341	13.7853	0.0667413	0.0705577	0	0.0253594
REXO1L9P	0	0	0	0	0	0	0	0	0	0	0	0	0	0	0	0	0	0	0	0	0	0	0	0	0	0	0	0	0	0	0	0	0	0	0	0	0	0	0	0	0	0	0	0	0	0	0	0	0
EEF2	484.005	902.399	607.358	743.156	516.298	767.649	487.506	704.326	1212.07	801.211	583.304	924.308	617.974	540.583	315.768	582.486	674.803	1027.33	542.065	646.043	534.767	237.899	776.09	560.034	1490.4	458.775	383.272	400.226	1234.71	590.426	369.023	474.121	544.766	431.738	353.587	669.219	618.625	355.761	942.456	315.854	436.677	607.648	460.592	775.212	420.44	617.599	545.737	650.322	567.47
Y_RNA	0	0	0.15315	0	0	0.495565	0	0	0	0	0	0	0	0	0	0	0	0	0	0	2.07279	0	0	0.568978	0	0	0	0.12541	0	0	0	0	0	0	0	0	0	0	0	0	0.548748	0	0	0	0	0	0	0	0
RNU6-1095P	0.905125	0.517223	2.82902	0.59828	0.154921	0.481799	1.14015	0.593519	1.73345	0.359104	1.03087	0.142494	0.42991	0.765003	0.802648	0.107624	0.564354	0.331102	0.70101	0.294086	1.64881	1.163	0.742752	0.829759	0	0.86951	0	1.70698	0.312118	1.23536	1.71244	0.23349	0.44829	0.960793	1.7898	1.31687	0.335765	0.540414	0.301068	1.24718	1.42268	1.63193	1.15101	1.87051	1.36791	0.321965	0	0.406038	1.59036
RNVU1-33	0	0.328589	1.79726	0	0.688941	0.102028	0.120722	0.125686	0.146834	0.228137	0.0935577	0.181051	0.341399	0.208286	0	0.0683729	0.179265	0.0701156	0.296899	0.124554	0.407353	2.3221	0.0786443	0.175714	0.154523	0.473481	0.125667	0.309838	0.793148	0.235445	0.791202	0.148335	0.142398	0	1.7493	0.348583	0.106655	0.514983	0.255022	0.198081	2.4855	0.103676	0	0.371352	0.33424	0.340904	0	0.128977	0.0777191
AC112492.1	0	0	0	0	0	0	0	0	0	0	0	0	0	0	0.0673289	0	0	0	0	0	0	0	0	0	0	0	0	0	0	0	0	0.0979297	0	0	0.014436	0	0	0	0	0.0163465	0	0	0	0	0	0	0	0	0
RBMXP2	0.351511	0.52608	0.619548	0.124471	0.401096	0.10395	0.720405	0.164641	0.619769	0.182627	0.408514	0.65879	0.556527	0.414314	0.653113	0.368207	0.782751	0.642927	0.410523	0.299122	0.516664	0.107538	0.78981	0.281322	1.30445	0.298628	0.338377	0.372044	0.230882	0.411223	0.575789	0.151129	0.393789	0.444202	0.827475	0.720444	0.403608	0.649607	0.54749	0.331549	1.34838	0.588501	0.443456	0.183768	0.544857	0.307631	0.472096	0.253426	0.30542
OR4H12P	0	0	0.0354591	0	0	0	0	0	0	0	0	0	0	0	0	0	0	0	0	0	0	0	0.0147404	0	0.0144812	0	0	0.0145183	0	0	0	0	0	0.0190675	0.0163937	0	0	0	0	0	0.444685	0	0.0228426	0	0	0.0127792	0	0	0
TTC3P1	0.569064	0.741005	1.3513	0.425024	1.36196	1.88251	1.01584	0.71679	1.83898	2.64199	1.19266	0.688357	2.98731	1.50229	0.564507	0.376551	0.763423	1.45247	3.44038	0.553643	0.702797	0.129833	0.492481	0.474031	0.522699	0.699334	0.25119	1.10438	1.0329	0.730612	3.43118	0.344187	2.96973	0.145043	0.794681	0.951107	0.190824	3.74557	0.384987	1.91599	1.2065	1.47236	0.807471	1.42019	0.480281	0.344996	1.21911	1.32869	0.471478
SLC22A31	2.38953	0.0214023	0.0677732	0.0123782	0.769261	0.0199365	0.117947	5.37851	0.00478194	0	4.08894	0.0943408	2.79738	0.131143	2.59062	0.0133602	0.0272447	0.0365353	0.00966911	0.121691	0.0113711	1.8081	0.327835	0.125894	0.291876	0.0668195	0.376521	2.61344	0.232474	0.00511184	0.167486	0.053139	0.0231874	0.0132523	0.239273	0.122605	0.0277874	0.22921	1.92268	2.69648	1.18475	0.0472697	0.373088	0.0145126	0.0174163	0.168754	0.0892019	0.0378035	0.030373
LINC02158	0.065387	0.0622744	0.394399	0.0720337	0.0932633	0.174028	0.137276	0	0.027828	0.140519	0.0177311	0.0686258	0.0388213	0.065791	0.19328	0.0388742	0.113248	0.0930185	0.0562684	0.0708168	0.0330865	0.480093	0.0894283	0	0.0292852	0.0897345	0.238166	0.190842	0.050106	0.0743695	0.131205	0.0983937	0.0539748	0.154241	0.0994588	0.0528509	0.0606398	0.0650666	0.072498	0.0563107	0.385408	0.0785947	0.346459	0.112606	0.114022	0	0	0.0855531	0.0441881
ARF1P3	0	0	0.72379	0	0	0	0	0.0418135	0	0	0	0	0	0	0	0.0682391	0	0.0233261	0	0	0	0	0	0	0.0257034	0	0	0	0	0	0.0329022	0	0	0	0	0.0463867	0	0	0.0212103	0	0.751709	0	0	0	0	0	0	0.0214541	0
ZNF362	8.56334	8.37371	4.4607	6.36734	9.98562	8.30529	6.53081	9.15348	16.1003	12.3446	10.7337	10.141	11.7435	9.97807	3.1489	6.6893	7.2551	9.94438	7.01936	15.0432	16.2931	3.03278	5.02511	9.92722	9.46341	12.1749	15.1648	15.9156	7.64039	9.50875	5.68847	4.87532	12.6743	15.5238	11.9274	3.2983	8.68735	20.6931	20.9611	32.1726	11.4568	3.70381	17.7327	9.57465	11.6439	10.5608	11.0212	10.081	8.65082
LRFN5	0.0318415	0.224411	0.0759513	0.0473557	0.280674	0.514128	0.056822	0.0452389	0.0223598	1.89021	0.0595783	0.0902306	0.0151239	0.0115338	0.0112946	0.0340751	0.0231624	0.889121	0.115084	0.227606	1.50165	0.0292239	0.0217745	0.00973007	0.479171	0.126724	0.0434924	0.193018	0.00366002	0.0282483	0.167035	0.0574978	0.057168	0	0.0556985	0.081071	0.00590596	0.192489	0.826123	0.112429	0.556791	0.00861149	0.34418	0.00411269	0.0536743	0.0151019	0	0.201762	0.00860732
MIR6724-2	0.212508	0	0	0	0	0	0	0	0	0	0	0	0	0	0	0	0	0	0	0	0	0	0	0	0	0	0	0	0	0	0	0	0	0	0	0	0	0	0	0.36602	0	0	0	0	0	0	0	0	0
FADS2B	0.0270411	0	0.144571	0	0.0231417	0.011995	0	0	0	0.00670527	0	0.0106427	0.00802736	0.0163249	0	0	0.0281006	0.0247296	0	0.278223	0	0.0372271	0	0	0	0	0.00738709	0.145705	0	0	0	0	0	0.0837205	0.0102829	0.0327851	0	0.070635	0.0824502	0	0.637549	0.0365661	0	0.0523898	0	0.120236	0	0.0454897	0.100508
SEC13P1	0	0.0785655	0.407107	0.0511189	0.476528	0.128073	0.0216485	0.0901548	0.105324	0.0409106	0.100663	0	0.0979541	0.186755	0.0731527	0.0490439	0.117871	0.0502939	0.0532413	0.067007	0.083484	0.0946386	0.183337	0.126039	0.0554195	0.0990581	0.0338029	0.263918	0.355578	0.140737	0.106412	0.1064	0.153213	0.1277	0.219586	0.212532	0.0382517	0.0769577	0.0914637	0.213125	0.992724	0.0557749	0.196692	0.0399555	0.14385	0.146718	0.0129257	0.0925149	0.013937
LINC01980	0.0209098	0	0.25798	0	0.0894729	0	0.0438989	0.0228521	0.120137	0.0103699	0.306189	1.59654	8.93844	5.84464	0.0556274	3.69214	0.38026	0.0382449	3.25239	0.1472	2.92024	0	0	12.1562	10.4514	4.99308	7.32298	5.35174	2.23524	5.53653	0.0539456	0.687733	4.12955	0.0184965	0.190833	1.73657	9.54075	4.2291	2.66614	4.51985	5.27913	0	0	0.10803	4.42412	7.22716	7.19485	0.0586258	0
WDHD1	0.318445	1.4202	1.43052	0.743797	0.372101	0.410189	1.8996	0.257672	2.51572	0.548189	0.719889	7.16803	3.08141	3.5344	2.13151	12.743	4.63451	4.7828	2.55526	6.87955	7.5982	2.03181	4.96672	2.97778	7.30056	3.32599	2.76537	4.20101	1.8249	7.46812	2.19083	1.71601	1.77814	3.0634	2.21232	3.25205	2.95894	3.85518	7.85088	5.46375	8.4465	2.39875	1.8236	1.62941	2.97408	7.98917	4.6596	10.5767	7.91286
LINC01681	0	0	0.0846354	0	0.0440301	0	0	0	0	0	0	0.0202491	0.0305462	0.0310603	0	0	0	0.0941025	0	0.0278608	0.104135	0	0	0.098261	0	0.0706069	0	0.103959	0	0.0175551	0	0	0.0318522	0	0.293469	0	0.023857	0.0575968	0	0	0.353798	0	0	0	0.418679	0	0	0.014425	0
MMP2	15.857	7.60579	9.58715	4.21112	54.6137	56.4505	22.761	16.3206	9.14875	321.947	20.2058	83.0831	20.7209	66.3408	4.87817	4.20355	78.7834	145.885	67.3166	225.628	129.905	16.1611	33.7504	32.0543	117.315	146.168	52.0098	169.669	14.9536	25.8994	32.2185	13.8481	43.5572	3.01501	29.4488	41.2855	4.28565	53.1056	152.936	54.9375	58.1207	7.40651	97.1696	20.801	9.9612	49.3822	17.4972	131.256	21.2044
AC055720.2	1.59134	0.649536	1.12191	1.50266	1.75096	0.705892	0.954547	1.36647	1.52383	0.901936	0.647289	0.268419	0.202457	0.205865	1.10877	0.405467	0.885904	0.623703	0.220085	0.923295	0.575166	0	1.71006	2.25772	0.687267	1.71591	1.73889	1.83741	1.04523	0.387846	0.782002	0.513134	1.26668	4.02192	3.80372	1.86046	0.527073	1.69665	0.378086	0.489445	1.2283	0.717291	1.56592	0.367033	1.45355	0.134776	0.49869	0.254954	1.45949
MORF4L1P5	0	0	0.133867	0	0.0870522	0.0180487	0.0213556	0	0.129874	0.0100893	0.0165503	0	0.0120786	0	0.0360816	0	0.0105706	0	0.0131303	0.0110168	0	0.0186717	0.0139121	0	0	0	0.0222304	0.0137025	0	0.0138833	0.0349907	0	0	0.0179961	0.108308	0.0739967	0	0.0607333	0	0	0.219842	0	0	0.0262767	0	0.0120611	0	0	0
DGUOK	10.6286	18.5433	19.2306	9.95859	10.5103	9.29823	10.3813	7.35719	13.819	9.80244	10.4392	41.1123	33.2989	27.6456	27.4893	22.6956	14.3823	22.0534	22.1057	16.7284	20.6424	44.8402	20.0497	61.5082	33.0753	21.9347	36.6556	20.6345	22.2795	23.0709	26.0573	18.4577	21.1297	25.5194	27.725	22.9135	19.8385	38.0574	24.4927	22.4376	23.1134	36.8123	26.8697	25.6511	16.644	24.6154	29.56	15.4236	32.4086
LINC02116	0	0	0.0326181	0	0	0	0	0	0	0	0.0322613	0	0.0235447	0	0	0.0235769	0	0	0.0255947	0.0214749	0	0	0	0	0	0	0	0.0267101	0	0.0270627	0	0	0.0245514	0	0.0301604	0	0	0.0295967	0.0219847	0	0.155831	0	0	0	0	0	0.024855	0.0222374	0
MARVELD2	9.73544	6.51207	14.8134	3.38704	11.4435	4.93997	15.2978	7.8391	11.617	0.376114	10.7645	2.06741	8.11913	7.11596	10.219	9.50897	12.6243	5.30763	4.97205	3.33738	3.52652	6.42932	11.6826	2.84198	5.08429	3.40997	7.4868	3.40897	9.89883	5.67943	9.0038	6.63887	8.81964	7.29834	11.6269	6.19691	5.13807	7.62626	3.85475	8.1847	5.13681	11.137	1.76389	8.27466	4.14845	3.65139	3.58249	3.94606	9.07161
OR7E47P	0.292165	0.394197	0.600774	0.221282	0.614667	0.496799	0.523931	0.332607	0.256456	1.85343	0.415942	0.268307	0.939591	0.352764	0.0647716	0	0.626201	1.51408	0.0942828	0.501009	2.99373	0.703885	0.482835	0.176698	0.179924	0.818618	0.133023	0.524756	0.433779	0.265841	1.16205	0.353288	0.474808	0.139991	1.82392	1.29883	0.349982	0.799517	0.95157	2.41126	0.849089	0.230462	1.30295	0.306608	0.559009	0.187646	0.282304	0.866939	0.666371
DYNC1I2	10.756	19.8455	25.6607	15.5067	13.7843	11.8698	16.169	9.80728	38.6734	17.597	11.0809	17.2052	15.101	16.6271	24.6376	27.2277	15.7752	21.7956	27.1096	29.1568	18.5235	16.8466	17.0373	13.8922	16.8803	16.6213	14.7042	20.3257	19.6892	29.3692	22.6322	23.2726	14.5607	20.219	21.5546	22.6434	24.3566	15.9835	25.2528	27.3263	23.5301	11.4609	13.6533	11.5207	20.6878	15.0124	21.229	18.1129	16.6201
MIR8081	0	0	0	0	0	0	0	0	0	0	0	0	0.122185	0	0	0	0	0	0	0	0	0	0	0	0	0.282427	0.112439	0	0	0	0	0	0	0	0	0	0	0	0	0	0.808681	0	0	0	0	0	0	0.1154	0
MADCAM1	0.494114	0.0491664	0.588393	1.89504	1.21809	0.340222	0.503199	0.402993	0.852145	0.874123	0.773942	0.0986868	0.201414	0.160281	0.313914	0.074537	0.287392	0.161866	0.0904359	0.0918535	0.0559761	0.09476	0.115994	0.185921	0.40627	1.45235	0.112821	0.238427	0.258549	0.417721	1.95338	0.504148	0.351564	0.143521	1.48635	0.0491776	0.396686	0.110081	0.396579	0.457283	0.492651	0.0332419	0.72682	0.0952543	0.848775	0.209866	0.0739556	0.0372189	0.0697742
RN7SL492P	0	0	0.490598	0.0547578	0	0	0	0	0	0	0.0539146	0	0.0393477	0.0400098	0.0587701	0.0394013	0	0	0.0427735	0	0	0	0.0453204	0.0506294	0.178094	0	0	0.133913	0.114267	0.0452268	0	0	0	0	0.0504037	0	0.245848	0	0	0	1.49743	0	0	0	0	0	0	0.0743256	0
RNU6-721P	0	0	0	0	0	0	0	0	0	0	0	0	0	0	0	0	0	0	0	0	0	0	0	0	0	0	0	0.12541	0	0	0	0	0	0	0	0	0	0	0	0	0.731663	0	0	0	0	0	0	0	0
AC024592.2	0.164568	1.28522	0.866302	13.4885	0.154921	0	0.0863752	0.0179854	1.77548	0.00816146	0.0803273	0.142494	0.517846	0.0496755	2.9625	0.029352	0.145364	0.0401335	0.318641	0.00891171	0.0416366	1.75206	1.78936	0.0502884	0.0110559	0.38394	0.19781	0.133011	0.775567	0.527836	0.750077	2.80188	0.163015	0.553184	0.725932	1.3468	1.84671	0.307053	0.118603	0.0141725	0.40417	0.252208	0.0697585	0.531395	1.17659	0.156104	0.0928297	0	0.433735
AC068213.1	0	0	1.35192	0	0.0740329	0.153494	0.272426	0.189086	0	0.128706	0	0.0680944	0.154083	0	0	0	0	0	0	0.0468456	0.0875473	0	0	0	0.0581169	0.0593598	0	0.0582659	0	0	0	0	0.0535568	0.0765233	0.0657924	0	0	0.258251	0.0479578	0	1.35973	0.0779861	0.366695	0	0.0502839	0.0512864	0	0	0
RNU6-1296P	0	0	0.300574	0	0	0	0	0	0	0	0	0	0	0	0	0	0	0	0	0	0	0	0	0	0	0	0	0	0	0	0	0	0	0	0	0	0	0	0	0	2.51296	0	0	0	0	0	0	0	0
CRNDE	5.84783	4.81638	3.37338	3.48199	7.66671	2.24326	5.70077	6.85633	4.63178	0.137896	7.28087	7.43476	12.7374	8.74464	5.8253	2.67596	0.735917	9.66287	5.83801	2.99733	8.32318	7.77551	1.49739	4.65329	11.6283	15.2279	2.52089	7.10492	1.78282	7.93398	5.95555	2.66178	9.47865	3.45117	11.5913	1.82254	7.80049	16.2384	3.61764	0.404086	10.3713	0.697161	0.699817	0.555542	5.93966	5.66143	9.65033	3.84924	7.49281
SERPINA6	0.0105565	0	0.711997	0.0697778	0.036137	0.00936543	0	0.0346113	0.0471739	0.0104706	0.0257637	0	0.0376055	0.0127461	0.00936134	0.0313807	0	0.0579249	0.00681328	0.0400161	0.0534171	0.0581322	0	0	0.0212761	0.0869242	0	0.156425	0.0546039	0.00720405	0.0453916	0.020424	0	1.83028	11.5773	0.0767936	0	0	0.0175569	0	0.383708	0.123717	0.246113	0.0818096	0.0184085	0.0312925	0.0198491	0.0414369	0.0142681
GRM8-AS1	0	0.00973851	0.117746	0	0.00875075	0	0.032201	0	0	0.0101421	0	0	0	0.00617306	0	0	0	0	0	0	0	0.00938466	0	0	0	0.00701637	0.00558668	0.0137742	0	0.00697798	0.00879343	0	0.00633046	0	0	0.00619864	0	0	0	0	0.522343	0	0	0	0	0.0060621	0	0	0.00691017
RHOT1P1	0.482734	1.26432	0.54595	10.5198	2.01397	0.481799	1.33018	0.395679	1.07859	0.149627	0.294534	0	1.07477	0.655717	5.29748	0.143499	0.125412	0.220734	0.194725	0.0653525	0.183201	5.75963	0.082528	0.0460977	0.445922	1.90464	0.0659366	0.162569	0.346798	0.0823574	0.674597	3.61909	3.84783	1.92159	0.780168	1.93872	1.73478	1.1709	0.133808	2.70222	0.237113	0.489579	0.319726	0.077938	0.876864	0.214643	0.075639	0.067673	0.081557
XRCC6P2	0.364832	1.32854	0.273602	0.886584	0.220392	0.142794	0.439291	0.257995	0.458956	0.399114	0.340443	0.954443	0.586112	0.557107	0.475774	0.427424	1.1095	2.26356	0.97649	0.993631	0.65156	0.206813	0.71177	1.06566	0.627165	0.787836	0.5335	0.491455	0.524195	0.915333	0.904324	0.519008	0.544739	1.09157	0.644708	0.819609	1.09464	0.600625	0.505636	0.711548	1.74985	0.822235	0.841466	0.381135	0.623719	0.839724	1.07605	0.403141	0.522108
SNORD86	0	0	0	0	0	0	0	0	0	0	0	0	0	0	0	0	0	0	0	0	0	0	0	0	0	0	0	0	0	0	0	0	0	0	0	0	0	0	0	0	0	0	0	0	0	0	0	0	0
MIR4699	0	0	0.651921	0	0	0	0	0	0	0	0	0	0	0	0	0	0	0	0	0	0	0	0	0	0	0	0	0	0	0	0	0	0	0	0	0	0	0	0	0	0.778628	0	0	0	0	0	0	0	0
PAQR9	0.00468954	0.00446631	0.0578582	0	0	0	0.00492271	0	0	0.00697708	0.00763004	0.00369137	0.0918804	0.0481289	0	0.0167283	0	0.00857735	0	0.0101579	0.00711887	0.00430402	0	0	0.0031505	0.00643574	0.0256218	0.0505372	0.00269519	0.00640052	0.00403287	0.20263	0.00580659	0	0	0.00568568	0.117425	0.00699985	0.0181984	0	0.354731	0.0042276	0	0	0.0272587	0.0611648	0	0.0052593	0
ETNK2	0.424065	33.3928	0.467463	14.5317	0.714603	1.50875	0.468095	0.425231	0.0279089	2.10741	1.04918	10.1827	12.5368	8.95775	0.445836	0.844723	0.383892	10.6323	3.71887	4.67092	6.30249	0.31698	0.110616	1.032	8.22077	2.38188	2.70865	1.56651	0.218595	5.77592	0.462434	0.713313	23.7855	1.34193	1.72231	0.718211	6.23162	5.95132	2.73385	3.37717	2.67993	0.500527	1.0424	0.06776	1.96179	8.79154	13.5907	3.27763	1.72244
STEAP2	3.3336	2.07886	5.42113	0.982374	6.65226	5.61242	3.99152	2.10602	3.33252	13.553	5.7615	1.79057	6.59959	4.13745	4.95149	4.39728	4.53426	3.66411	6.98308	4.11579	6.28874	10.6631	7.68269	2.08911	6.4474	6.5745	1.23057	6.82203	0.447388	2.01774	14.1642	1.47569	2.28327	8.85649	3.33723	10.5082	2.00765	12.0831	2.83305	8.57011	4.91669	5.75159	5.9932	6.59186	4.4935	3.46858	4.92812	19.9372	8.15172
LDLRAD4-AS1	0.0267818	0.0255069	0.249655	0.00737605	0.152798	0.18216	0.206165	0.0487824	0.267854	0.256784	0.123462	0.0210813	0.116606	0.0754523	0.0316661	0	0	0.0163283	0.109473	0.0290058	0.0496901	0.090127	0.158725	0.0204598	0.0479796	0.0918856	0.0146325	0.180385	0.00513071	0.0182766	0.153544	0.0806019	0.0110537	0.0394846	0.475268	0	0.0248374	0.0333132	0.0395925	0	0.114009	0	0.0756832	0.380508	0.0311347	0.00529257	0	0.0650773	0.0301649
EIF4BP3	1.01452	2.01298	1.08654	1.51058	0.886314	1.49071	1.23137	1.3744	1.23459	1.83434	1.37555	1.75522	2.18975	0.580575	1.02149	1.23145	2.84983	1.97158	0.941249	1.88851	0.973242	0.805032	1.95846	0.597427	2.84698	1.10948	1.33955	0.768732	1.53664	0.843785	0.97243	0.429369	1.16459	1.59855	0.811772	3.85664	0.950668	2.00333	1.88648	1.50167	2.48123	2.21025	1.37748	0.750732	1.30841	1.0463	0.914047	1.59408	1.01413
RNA5SP35	0	0	0.249314	0	0	0	0	0	0	0	0.123293	0	0	0.0914953	0	0	0	0	0	0	0	0	0	0	0.101817	0	0	0.204157	0	0	0	0	0	0	0	0	0.140553	0	0	0	1.04219	0	0	0	0	0	0	0	0
LINC01748	0	0	2.35219	0.27851	0.102361	0.0385868	0.171213	0.0475343	0.0832983	0.0107851	0.256529	0.950065	1.87864	2.46167	0.983534	1.03434	0.711876	1.0143	1.90185	1.36608	3.64242	0.269452	0.00743578	0.996819	0.628232	1.1938	2.23378	1.55263	1.39985	2.00351	4.75029	0.343612	2.08014	2.18343	2.32381	1.72702	1.49245	3.06756	1.23575	4.44801	2.21117	0.323482	0.011523	1.94516	1.21352	0.715557	1.20627	1.51214	0.315977
NCSTNP1	0	0	0	0	0.116191	0	0	0.296759	0	0	0	0	0	0	0	0	0	0	0	0	0	0	0	0	0	0	0	0.18289	0	0	0	0	0	0	0.103258	0	0	0	0	0	1.33376	0	0	0	0	0.0804912	0	0	0
DIRAS3	0.782821	0.33031	1.18181	0.474864	1.06002	1.21317	0.790537	1.97098	0.259359	3.897	1.07214	0.327599	0.400058	0.21536	0.298766	2.85135	0.190502	0.459145	0.716288	0.338058	0.466313	0.272835	0.0609862	0.454202	0.452682	0.435164	8.43494	0.674089	0.153765	0.12172	1.31232	0.223667	0.331276	0.166544	3.60234	0.276322	0.266502	1.98197	0.225229	3.91695	1.32389	0.169727	0.651056	0.332767	0.391669	1.01044	0.211161	0.727905	0.0267861
MIR325	0	0	0.164089	0	0	0	0	0	0	0	0	0	0	0	0	0	0	0.121629	0	0	0	0	0	0	0	0	0	0	0.114656	0	0	0	0	0	0	0	0	0.14889	0	0.34361	0.979906	0	0	0	0	0	0	0	0
CGB8	0	0	0.0546963	0	0	0	0	0	0	0	0	0	0	0.0267639	0.0196567	0	0.0115174	0	0	0.0960282	0	0.0203441	0	0.0338677	0.0297833	0.106471	0.0484432	0.0149298	0.0127395	0	0	0	0	0	0	0.0268748	0	0.0165433	0.0122885	0	0.261308	0.0199828	0	0	0	0.0394243	0	0.0994378	0.239678
EEF1A1P34	0.108015	0.220442	0.0253839	0.114745	0.0264111	0.0136896	0	0.101184	0.068955	0.00765258	0.0376594	0.157902	0.0274844	0.0279469	0.041051	0.0733916	0.0481059	0.141117	0.0697137	0.0835605	0.0156162	0.0424865	0.0527606	0.0235764	0.196965	0.105882	0.101169	0.0935382	0.0975524	0.0631818	0.11943	0.00995142	0.0286595	0.109198	0.070414	0.130959	0.0715521	0.115163	0.0256633	0.0265776	0.24254	0.0973749	0.0490567	0.0398609	0.13454	0.0182963	0.0290139	0.00865274	0.0312839
RPL21P131	0.68812	1.73479	0.599282	0.86955	0.173203	0.430926	0.424902	0.265425	0.310083	0.401483	0.461009	0.860273	0.264354	0.171057	0.538422	0.168455	0.546827	1.08585	0.287371	0.43839	0.225303	0.445801	0.470563	0.401995	0.543869	0.527724	0.154808	0.245368	0.395479	0.138115	0.556954	0.208836	0.400955	1.28901	0.400203	0.46622	0.488006	0.362514	0.359038	0.522885	0.5567	0.94875	1.50132	0.182985	0.447037	0.311966	0.811828	0.295071	0.437673
AC079140.2	22.442	30.4215	20.6105	13.0821	15.5532	6.10731	12.2847	9.78052	5.09781	8.39849	15.3448	48.3355	13.1607	6.06769	21.3663	7.20323	7.72608	16.3685	14.8397	7.08293	12.1222	62.8022	7.62628	25.6641	53.1852	33.4438	11.6596	22.3487	5.61813	8.55009	14.6818	6.5706	16.8772	39.3384	8.7958	11.4345	24.8986	29.5934	10.5331	8.06274	10.9556	35.3738	49.6071	16.0047	14.3252	29.7115	15.0149	9.26452	26.4245
AC036222.1	0	0.0265621	0.550553	0	0	0	0	0	0.0356087	0	0	0	0	0.0168372	0	0.0331623	0.0724562	0.0510114	0.0180003	0.0302057	0.0141125	0	0	0	0	0.0191374	0.0152378	0.0751389	0.0160289	0	0.0239844	0	0.0345331	0.271379	0.0212113	0.033814	0.0517298	0	0.0154614	0	0.739752	0	0.147777	0.0360227	0.0162113	0.0165346	0.0174801	0.0156391	0
AC106037.1	0.115004	0	1.32429	0	0.393681	0.408112	0.241444	0.125686	0.293667	0.228137	0.374231	0.0905255	0.13656	0.138858	0	0.136746	0.23902	0.350578	0.222674	0.186831	0.349159	0.633299	0.0786443	0.263571	0.386307	0.157827	0	0.309838	0.198287	0.313927	0.395601	0.0741673	0.0711991	0	0.0874652	0.766882	0.213309	0.514983	0.191267	0.792325	1.35573	0.207351	0	0.148541	0	0	0.360398	0	0.0777191
MPHOSPH6P1	0.28044	0.0381558	2.47142	0.297914	0.857143	0.604223	0.799042	0.0875684	1.2532	0.178816	0.195551	0.157678	1.04658	0.773961	0.426324	0.30964	0.270612	0.170979	0.67228	0.195254	0.344628	0.404464	0.438345	0.36727	0.107659	0.549808	0.131333	0.863482	0.80588	0.437439	0.482341	0.465066	0.272833	0.567025	1.55394	0.461443	0.408697	0.627899	0.310939	0.345018	2.16463	0.144466	0.509466	0.413966	0.535606	0.118758	0.0251097	0.831213	0.0812228
RNU6-1203P	0	0	0.438565	0	0.152104	0	0.186571	0	0	0.176288	0	0.419709	0	0.107299	0	0.105667	0	0	0.229422	0	0.35974	0.326245	0.243082	0.271558	0.238808	0.243915	0	0.35913	0.204296	0.12129	0.305692	0.229244	0.110035	0.157221	0.270347	0.215487	0.16483	0	0.197063	0.918376	1.92062	0.160226	0.188348	0	0.206621	0.10537	0.111396	0.199328	0
RPL5P11	0.13136	0.354469	0.108045	0.19898	0.168626	0.135961	0.0459636	0.191415	0.15374	0.195436	0.124674	0.241266	0.0909887	0.0793028	0.135902	0.143177	0.238887	0.413784	0.254342	0.27268	0.12186	0.140654	0.164686	0.133802	0.102957	0.270409	0.263156	0.132713	0.150991	0.194227	0.207103	0.112954	0.176204	0.271131	0.149856	0.411429	0.203038	0.359469	0.0728228	0.245106	0.494672	0.335524	0.162405	0.0565552	0.24179	0.0389386	0.164661	0.0245532	0.0295907
RICTOR	2.60003	2.30586	3.52114	1.68092	4.47736	4.0053	4.39384	2.34639	2.74947	4.70193	3.95566	3.28798	3.72299	3.58704	7.52729	7.98969	4.21478	7.21425	3.76869	15.8838	2.56046	3.13978	4.06315	2.83612	1.47144	4.81367	4.19386	6.27501	3.80955	3.86275	6.04525	3.37776	4.61107	2.78623	5.92459	3.44708	2.57183	6.71086	6.16072	7.06901	6.71861	3.0398	5.87757	1.70707	3.56608	7.29831	1.93976	14.7649	5.42726
AC008837.2	0	0	0.0769413	0	0	0	0	0	0	0	0	0	0	0	0	0	0	0	0	0	0	0	0	0	0	0	0	0	0	0	0	0	0	0	0.071144	0	0	0	0.0259293	0	0.0918955	0	0	0	0	0	0	0	0
PSME2P1	0.65169	0.853418	1.76441	0.493581	0.580953	0.26499	1.08315	0.445139	0.502701	0.323194	0.61852	6.07024	0.709351	1.34422	0.963177	2.30854	1.49554	1.60584	5.67818	1.24987	1.47019	2.69152	2.67391	0.726039	2.00665	2.12409	2.52207	3.80412	0.686661	1.22301	1.89147	0.875587	0.857356	0.480396	1.30105	1.16872	1.15839	0.972745	1.65587	0.841845	3.30773	2.88852	3.28039	2.06925	2.33596	1.35225	1.0892	0.898359	2.20204
PRR14L	2.91713	5.21121	6.04065	5.7958	4.97027	3.43987	6.35199	2.69413	10.5013	3.81708	3.67417	2.4956	10.8074	11.1972	6.08248	6.34665	7.23275	8.69976	8.17634	7.26906	7.78929	4.93829	6.34795	4.44061	3.60588	3.97381	2.25773	6.60802	3.74986	7.12569	5.71492	5.63424	6.16416	6.39547	4.64746	5.91035	5.36155	6.10015	4.7763	17.3987	6.247	5.35954	4.3984	5.21119	5.70854	7.25734	5.51922	5.03358	4.34441
OSBPL9	9.10505	5.66442	7.76258	3.56386	10.5962	6.74812	12.5231	6.69518	7.55693	6.12619	9.48644	6.19096	6.54182	6.61721	4.66974	6.58492	9.35299	6.21079	7.86666	8.48926	11.9383	4.14153	3.74987	6.02257	4.97213	6.17304	11.5062	5.39141	4.1462	4.9498	7.72061	3.63967	8.98732	9.37083	6.79984	10.2426	6.23733	10.5109	9.62748	17.3868	10.8868	4.38447	9.27024	11.0509	7.61111	6.43619	6.59577	8.21968	10.0989
RPL7P28	0.0528398	0.0251622	1.30384	0	0.24871	0.0468778	0.0554669	0.144369	0.0674641	0.0262049	0.128958	0.0623892	0.329404	0.334947	0.210858	0.0157073	0.123548	0.0644306	0.136413	0.0143069	0.280743	0.290975	0.0180669	0.0403667	0	0.163159	0.0288695	0.284716	0.0303683	0.144237	0.499847	0.0511153	0.0490696	0	0.944388	0.0800798	0.0245018	0.098589	0.0292931	0.204773	0.54504	0.142904	0.083993	0.136497	0.0921418	0.0939789	0.0496764	0.0148149	0.0535631
MXD4	9.93601	6.28143	18.7191	6.55251	12.0069	9.59147	10.7121	9.28473	21.9343	13.3609	15.8913	8.6933	12.0532	8.96505	6.52663	4.43	9.59561	11.4975	8.56349	5.56656	5.13284	7.62432	5.86456	6.9515	4.98915	9.25082	9.63747	8.94789	13.602	4.39689	7.88722	5.97017	9.45259	5.59405	10.2723	5.72776	11.9274	24.3779	5.36087	4.83303	4.71582	8.22061	13.5382	12.5347	6.40019	4.69837	6.34378	4.65051	5.43615
FAM236A	0	0	0	0	0	0	0	0	0	0	0	0	0	0	0	0	0	0	0	0	0	0	0	0	0	0.0288501	0	0	0	0	0	0	0	0	0	0	0	0	0	0	0	0	0	0	0	0	0	0	0
ZNF140	1.56435	1.84676	2.39086	1.21137	1.90852	2.11081	1.97437	1.55459	1.2518	2.15062	1.96812	1.88429	2.59842	2.11943	1.8034	1.06847	1.45741	1.30863	2.79648	2.16313	5.72143	2.81139	0.206489	2.21784	1.71574	1.88473	5.50385	2.57775	1.36533	1.5616	2.42466	1.22237	1.74553	2.96712	3.04354	1.85253	2.03446	3.12513	2.34759	6.20966	3.13074	2.42694	1.58452	1.04551	2.00892	1.69957	1.41825	1.52389	2.23482
CD72	0.202089	0.087986	0.560403	0.96368	0.380484	0.158797	0.16971	0.151447	0.206417	0.896276	0.441539	1.27714	0.263964	0.122003	0.0972849	0.545812	1.31105	0.725177	3.70794	0.431489	0.479158	1.63749	0.560683	0.216139	0.473243	1.29953	0.854917	1.42337	0.185833	0.342807	1.60384	0.245764	0.282399	0.153227	0.860703	0.262518	0.915668	0.607607	1.95579	0.825436	1.01533	0.187388	5.31724	0.656281	0.429596	0.267005	0.278654	0.582795	0.448732
GNAO1	0.476166	1.49332	0.640738	0.594256	1.38789	11.6763	0.685974	0.66628	0.157712	17.041	0.988682	0.172509	0.838659	0.728886	0.141341	0.123187	0.243271	0.632848	1.201	1.10694	0.457694	0.0329137	0.132156	0.24048	0.430988	0.683548	2.00616	1.26407	0.0606871	0.271923	1.50603	0.188876	0.603157	0.045822	14.3812	0.200489	1.52619	0.862415	0.430755	0.0977992	0.737871	0.102376	1.94663	0.104219	0.655468	0.432305	0.434549	0.710535	0.123869
AC073255.1	0	0	0.363406	0	0	0	0	0	0	0	0	0	0	0	0	0	0	0	0	0	0	0	0	0	0	0	0	0.074396	0	0	0	0	0	0	0	0	0	0	0	0	0.976585	0	0.117052	0	0	0	0	0	0
AC130304.1	0	0	0	0	0	0	0	0	0	0	0	0	0	0	0	0	0	0	0	0	0	0	0	0	0	0	0	0	0	0	0	0	0	0	0	0	0	0	0	0	0	0	0	0	0	0	0	0	0
PRSS57	0	0	0.64913	0.0148198	0.0460498	0.0159126	0	0	0	0.035581	0	0.0282373	0.0212983	0.0108283	0	0.0106637	0.0093196	0.0218709	0.0115763	0	0.027228	0	0.098125	0.0137024	0.0481997	0.0123076	0.039199	0.0604041	0.020617	0	0.0462744	0	0	0.0475989	0	0.0434929	0	0	0.0397741	0	1.0396	0	0.0380152	0.0115834	0.0104258	0.0106337	0	0.0201156	0
AC005154.2	0.16842	0.347538	0.773445	0.162347	0.732676	0.473152	0.191526	0.260756	0.87805	0.640355	0.742148	0.110476	0.233318	0.364339	0.547621	0.166883	0.131264	0.359387	0.298923	0.197606	0.127833	0.244742	0.191953	0.171551	0.132004	0.394851	0.184035	0.822415	0.161325	0.153245	0.760389	0.217231	0.599544	0.235887	1.71854	0.459438	0.13016	0.670377	0.132271	0.568079	0.206814	0.328964	0.550306	0.190341	0.644485	0.216338	0.123151	0.283323	0.0663932
AL359837.1	0.272484	0.194635	0.448243	0.0562842	0.174893	0	0	0.148897	0.0434873	0.0337833	0	0.160864	0.0404445	0.0411251	0.120817	0	0.07079	0.166128	0.131897	0.0737778	0	0.187562	0	0.312244	0.0457646	0.14023	0.148874	0.0917638	0.0783015	0.0929749	0.468656	0.0439319	0.0843473	0.301294	0.155426	0.0412955	0	0.0508403	0.0377646	0	0.468443	0.429875	0.433135	0.219964	0.158385	0.0807717	0.0853904	0.0763974	0.0920714
AC084024.3	0.0695755	0.132527	0.228907	0.057486	0.0595425	0.0308626	0.109552	0	0.0222079	0	0.0566008	0.164299	0.123924	0.12601	0	0.0413644	0.0180754	0	0.134714	0.0376766	0.369662	0.0319279	0.0713676	0.239183	0.163596	0	0.0190066	0.0702923	0.139953	0.14244	0.0299164	0.0897398	0.193834	0	0.0264575	0.0421772	0.0645242	0.467333	0.0578565	0	0.546795	0.0627219	0.0368652	0	0.262872	0.10312	0.152624	0.0390143	0.0235093
CXorf49B	0	0	0	0	0.00952815	0.00987743	0	0	0	0	0	0.0175277	0	0	0.00987312	0.0728117	0.00578495	0	0	0	0	0.0102184	0	0	0	0.0229191	0.00608299	0.00749892	0.0575891	0	0.0478731	0	0	0	0	0	0.0103253	0	0.0185167	0	0.0218749	0	0	0.00719018	0.00647161	0	0	0.00624318	0
DLGAP2	0.0325694	0.0413587	0.0759016	0.00897005	0.1022	0.134841	0.0398869	0.0158198	0.0011551	0.0430726	0.117759	0.0242127	0.0558624	0.0469713	0.014441	0.00322723	0.000940154	0.00992845	0.0163493	0.00489917	0.00732465	0.00166066	0.00123735	0.0193521	0.0109403	0.0397307	0.0197718	0.0316863	0	0.0148175	0.00622417	0.00233382	0.026885	0	0.0233942	0.00877505	0.0117463	0.0634693	0.0110341	0.037398	0.282627	0.0244676	0.0115048	0	0.0326042	0.00214544	0.00340218	0.00608775	0.00366837
NMBR-AS1	0	0	0.0724357	0	0	0	0	0	0	0	0	0	0	0	0	0	0	0	0.0568387	0	0	0	0	0	0	0	0	0	0	0	0	0	0	0	0	0	0	0	0	0.0758419	0.0865142	0	0	0	0	0	0	0	0
LLGL2	12.9926	11.1946	50.6109	16.9603	19.8899	8.32259	21.6982	13.3214	29.5886	0.551665	13.5922	1.91467	5.37009	5.02918	20.9826	3.69321	35.7977	4.58158	5.82967	4.02789	7.28361	26.4649	51.6744	7.39702	5.59488	6.6203	5.57249	2.13447	37.5972	8.90697	34.4466	31.3386	5.60122	27.1189	35.5869	32.9495	9.97462	4.42772	4.41952	5.95007	4.99763	46.1513	13.9283	54.0638	12.8614	4.71895	6.29796	2.28021	17.3334
NAIF1	1.38221	2.18545	2.85998	2.28407	1.87599	1.57593	1.87601	1.82334	3.01595	1.92524	1.62518	3.06852	4.21539	4.12335	2.38919	2.56158	5.17316	2.38327	2.42537	1.96772	4.27024	2.86422	2.18949	3.62977	1.65042	2.4378	5.32464	2.41833	4.45292	2.54605	2.27053	2.62197	1.82176	5.00058	3.92978	3.46946	3.25472	3.80797	2.72982	4.57075	3.66514	3.24656	2.39167	2.22811	2.44482	2.45835	2.70045	2.5644	2.70375
AC003002.2	0	0.035739	0.895088	0.0310049	0.0642282	0.0998739	0.0787822	0.0820218	0.2156	0.22332	0.183165	0.14769	0.35647	0.294506	0.133107	0	0	0.0228784	0.0968767	0	0.170894	0.0344405	0.0769839	0	0.0504201	0.0772474	0.0410047	0.151648	0.107834	0.0512165	0.0645414	0.0484009	0.0464639	0	0.142698	0	0.034801	0.64414	0.0832127	0.129266	0.774145	0.101487	0	0.0969363	0.0654366	0.177977	0.0235192	0.0420845	0
TCP10L3	0.00254004	0	0.066855	0.00209868	0	0.00450689	0.00266633	0.00832792	0.00324304	0	0.00619909	0	0.00452419	0.00153344	0.135148	0	0.00263956	0	0.00163936	0	0.008997	0.0349684	0	0.00194045	0.0051193	0	0.00138778	0.00684324	0.00437947	0.00173339	0.00873745	0.0540573	0	0.0292095	0.210567	0.0200173	0	0.00379139	0.00281628	0.00218746	0.0773537	0	0	0.00328075	0	0	0	0	0
MPST	6.91794	12.0645	11.6086	13.0256	7.99446	4.64922	6.89759	7.43409	25.2959	3.05648	6.26311	7.16424	7.85571	7.31745	10.2228	3.29444	5.97781	8.23973	8.05809	4.64048	2.76736	26.4666	11.5342	6.83815	7.4532	7.30697	4.86682	5.35295	4.03575	4.67361	7.15549	11.1704	3.91226	27.502	6.31936	7.12336	12.7375	4.83279	6.26899	1.73848	11.9385	13.7062	7.54255	14.5946	7.92969	11.0181	12.9079	2.0434	9.44988
HCN3	0.687904	1.04373	2.43884	1.3249	1.00689	0.677629	1.29481	0.362938	1.05092	0.407031	1.23503	2.0427	1.01682	1.68695	2.17083	0.58949	1.1068	2.25898	2.46791	2.03984	2.86391	4.17128	2.80627	1.98248	1.86132	1.56908	2.0788	1.87568	0.78253	2.47348	1.35451	0.908689	2.49948	4.32671	17.9035	1.82623	1.29792	2.69092	1.15985	2.9294	5.11263	2.94674	0.83959	2.30092	1.76763	1.52162	1.22506	1.71056	3.13554
AC073387.1	0	0.10505	0.0907234	0	0	0	0	0	0	0	0	0	0	0.0166472	0	0.0327881	0	0.0168119	0	0	0	0	0	0	0	0.0378429	0.0903954	0.0557183	0	0.0376358	0	0	0.0170717	0	0	0	0	0	0.0764348	0	0.89394	0	0	0	0.0160284	0.049044	0	0	0
AC008406.3	0	0.79955	0.257479	3.06847	0.121772	0.201977	0.0746825	0	0.0272508	0.134076	0.0463022	0.212807	0.0844801	0.197574	1.29966	0.0930548	0.110899	0.0867515	1.46018	0.0385266	0.633603	0.0914151	0.0389215	0.347847	0.0573556	0.546766	0.0544193	0.115005	0.106311	1.47596	0.208022	1.99129	0.237848	0.226562	0.162326	0.146638	1.45156	0.265487	0.102547	0.257333	0.335479	0.0384822	0.0150788	0.128649	1.31507	0.227766	0.695615	0.351072	0.125007
PCOLCE-AS1	0.0433657	0.0619521	0.267517	0.0418022	0.0927806	0.0961817	0.0303479	0.0631917	0.02307	0.0716881	0.0764372	0.0796491	0.0686584	0.0305435	0.0192279	0.004297	0.0488202	0.132196	0.111954	0.0508808	0.0658304	0.0132669	0.00988505	0.0165645	0.0339893	0.104148	0.0157955	0.0632848	0.0249233	0.0739846	0.0745865	0.0419505	0.0223731	0.0255738	0.0384782	0.0350516	0.0536231	0.0863064	0.104177	0.529071	0.362113	0.0325783	0.229777	0.00933527	0.050414	0.00428493	0.0181198	0.0851103	0.0586125
TMEM215	0	0	0.0493962	0.0135327	0.00934456	0	0.011462	0	0.0383383	0.00541514	0.00444144	0.00859499	0.0259314	0.0197759	0	0.00324585	0.0170204	0.00998575	0.11628	0	0.00276259	0.0150322	0.00373346	0.0125124	0.0256747	0.014985	0.00298289	0.0183861	0.00313774	0.0186287	0.0375605	0	0.0574603	0	0.00830443	0.0132385	0.0151896	0.0407461	0.00907997	0.0141052	0.300348	0.00492177	0.00578561	0	0.00952037	0.0194204	0.0444836	0	0
AC118470.1	0	0	0.0193046	0	0.0200858	0	0	0	0	0	0	0	0	0	0	0	0	0	0	0	0	0	0	0	0	0	0	0	0	0	0	0	0	0	0	0	0	0	0	0	0	0	0	0	0	0	0	0	0
FBXO17	0.650376	1.09618	0.586817	0.706718	1.10643	1.68552	0.608235	0.740941	0.0276793	2.9928	1.23455	0.53056	1.11629	0.568728	1.2164	2.93163	1.4275	0.694512	4.96078	2.04271	0.765898	0.285793	0.167119	4.84205	0.492541	2.11778	3.81829	1.79203	4.24985	0.852698	0.633879	0.663469	1.53982	5.88912	6.14249	3.46235	2.78549	8.44582	2.09558	8.52029	4.28266	0.0604078	1.07351	1.18877	1.57632	1.17076	2.44329	2.20808	3.50018
AC108073.2	0	0.052157	0.180176	0	0	0	0	0	0	0	0	0	0	0	0	0	0.0284548	0.0333884	0	0	0	0	0	0	0.0367911	0	0	0	0.0314741	0.0373723	0	0	0	0	0	0	0.050788	0	0	0.0471622	0.806982	0.0493694	0.0580344	0	0	0	0	0	0
LAIR1	0.389997	0.179948	1.574	0.602431	1.37442	0.449146	0.335647	0.4474	0.284534	2.96485	0.378358	3.86688	1.42524	0.390456	0.135329	1.66337	3.08363	1.67327	6.86645	2.4346	1.55545	2.261	2.2843	0.847545	1.40278	5.33055	2.15858	6.8867	0.463595	0.732308	2.87057	1.03573	1.10076	0.0471409	1.92335	1.09693	0.604302	0.686984	0.565356	0.4652	1.69907	0.262047	12.414	2.6907	1.15317	0.442318	0.628542	1.78348	2.07081
SSR1P1	0	0	0.414859	0	0.0205546	0.0213081	0.0252122	0	0.245324	0	0.0781563	0	0	0.0144999	0.0425975	0	0	0	0	0	0	0.0440872	0.032849	0	0	0	0	0.0808851	0.0276075	0.0491716	0.0826194	0	0	0	0	0.0582398	0.0222743	0	0.0133151	0	0.519085	0.0433043	0.0254524	0	0	0	0	0.0134681	0
RBMS1	2.20849	5.17373	3.57972	3.73049	4.47831	5.37223	4.83196	1.91419	1.47033	9.78482	3.27424	4.56382	4.50095	5.71936	4.70234	8.33347	7.75628	8.29665	12.2385	14.9704	10.2057	2.19165	1.44775	6.41351	7.10699	7.57939	10.3476	15.9774	1.10978	8.19679	4.67593	3.67912	4.91767	5.72115	3.61964	1.86264	6.0227	10.4774	7.9872	9.09321	9.7998	1.33029	7.61636	1.42733	5.01607	6.40668	5.28469	8.26816	3.44316
AP006621.1	0.197482	0.0705304	0.527903	0.142771	0.401385	0.284699	0.285038	0.242803	0.283656	0.171391	0.321309	0.0971549	0.0732801	0.149026	0.153233	0.029352	0.243698	0.195651	0.127456	0.093573	0.174874	1.1328	0.253211	0.471454	0.0663355	0.237139	0.107896	0.216143	0.425616	0.20215	0.997743	0.111438	0.0764132	0.240198	1.27664	0.448932	0.206038	0.257925	0.109479	0.297622	0.291002	0.600847	0.235435	0.844919	0.200881	0.117078	0.0618865	0.0138422	0.216868
AC118755.2	0	0.0878304	0.151705	0	0.0789219	0	0	0	0.29436	0	0	0.0725912	0.492774	0.445392	0.163558	0.0548273	0.0479168	0	0.297599	0	0.0933288	0.169278	0.0630638	0.0704512	0	0.189839	0	0.186341	0.0530012	0.0629335	0.475841	0.0594738	0.285468	0.0815767	0.701372	0.0559048	0	0.206479	0	0.0794193	0.36238	0.249408	0	0.0595564	0.321627	0	0	0.0517124	0.311609
VKORC1	5.4253	2.90646	4.57247	2.3224	6.00224	6.23018	3.73737	5.82196	4.73373	6.88133	6.26465	11.6386	4.73097	4.09411	3.56081	5.10878	5.06295	7.23013	4.69367	6.47017	3.77021	7.80472	6.16914	18.4327	13.9677	10.2865	4.68026	7.51862	12.1337	5.94326	5.43297	3.19959	2.43624	10.6086	10.2136	4.11649	7.33196	8.19796	10.3091	12.4183	5.6365	8.2614	12.5293	6.93246	5.48757	6.74495	6.89016	6.06444	6.75386
MTND5P12	3.53505	0.0899519	0.510499	0.0780365	0.55425	1.06534	2.77603	0.870003	0.0947477	0.381409	2.20626	0.063724	0.120161	0.154765	0.586282	0	0.133201	0.0329045	0.0957902	0.043839	0.109238	0.718234	0.0184535	0.0515378	0.0906448	0.324041	0.0958333	0.109053	0.0852995	0.0644536	0.32489	0.0522089	0.0751792	0.17903	0.307849	0.0408965	0.100104	0.292025	0.0448797	0.174295	1.24595	0.170288	0.142983	0.0174271	0.211754	0.0479948	0.0253696	0.0605274	0.164127
AC106897.1	0.347348	0.283554	0.244884	0.204994	0.721915	0.264134	0.104176	0.325381	0.190064	0.885912	0.444043	1.09366	0.972207	0.449349	0.132009	0.560519	0.206261	0.211771	1.37711	0.376192	0.301305	0	0.0678656	0.303262	0.933411	0.374539	0.433776	0.300794	0.0570369	0.440215	0.896126	0.160006	0.491527	0.131682	0.566082	0.120323	0.414167	0.444401	1.2654	0.0427332	2.43733	0	1.15686	1.02546	0.0865291	0.500108	0.96411	0.445199	0.100601
AL157831.1	0	0	1.05392	0.0341513	0	0	0	0.0451727	0	0	0	0.0325356	0	0.0249533	0	0	0.0429529	0	0	0	0	0	0.0565308	0	0	0.0283622	0	0.0556791	0	0.0846209	0	0.0266563	0	0	0	0.0501133	0.0383326	0	0.0687428	0.035596	0.97452	0.0372619	0	0	0.0240257	0	0	0	0
AC008496.2	0.0850031	0.0809567	0.769078	0	0.218236	0.150824	0.133844	0.139348	0.488381	0.0210779	0.311181	0.167275	0.126169	0	0	0.0505365	0.0662502	0.0259123	0.137154	0.0460309	0	0	0	0.0974065	0.0285531	0.0291637	0.185769	0.257637	0.0488533	0.0870124	0.0731002	0.0274097	0.0263127	0.150385	0.387889	0.180354	0.551822	0	0.329866	0.292816	1.29433	0.0383149	0	0.137239	0	0.0755918	0.0532762	0.071498	0.0574445
AC108448.1	0	0.0635496	0	0	0	0	0	0	0	0	0	0	0	0	0	0	0.0346702	0	0	0	0	0	0	0	0	0.045786	0	0	0	0	0	0	0	0	0	0	0	0	0.0369913	0	0.06555	0	0	0	0	0.0395588	0	0.0374165	0
IGHE	0.0138461	0.316488	0.113886	0.640651	0.0592473	0	0.959279	0.226983	0.0883913	0.00686673	1.55444	0.730231	0.0164413	0	0.392911	0.156405	0.474824	0.278575	0.116173	0.0449877	0.287257	0.0381235	0.160965	0.148087	0.102322	0.342033	0.0907795	0.475618	0.0159154	0.387406	0.595363	1.16976	0.068577	0.122481	0.231671	0.0251809	0.88602	0.134338	0.629429	0.0953932	0.0952147	0.561699	1.93684	0.0625932	0.136821	0.139549	0.555401	0.489143	0.121642
RPL8P2	0.0389456	0.593467	0.160167	0.289606	0.0333295	0.103654	0.163528	0.127689	0.124311	0.115886	0.126732	1.07296	0.208104	0.0705353	0.207217	0.301004	0.566602	1.11598	0.452445	0.442887	0.0788275	0.428928	0.31959	0.38678	0.49712	0.614645	0.234062	0.20985	0.134298	0.239197	0.368413	0.0502329	0.096445	0.447859	0	0.448574	0.433418	0.14533	0.215905	0.234777	1.26256	0.667076	0.206357	0.20121	0.430117	0.0692673	0.341732	0.152871	0.236873
AL139142.1	0	0	0.0950117	0	0.0494282	0	0	0.0315608	0	0.0143217	0	0.0454633	0	0	0	0.0343379	0	0.0176066	0.0186384	0	0	0	0.0197482	0	0.0194009	0.0198158	0	0	0.11618	0	0.0745039	0.09312	0	0	0.0219632	0	0	0	0	0.0248699	0.851086	0	0	0	0.016786	0	0	0	0
PJA1	2.21412	9.11587	5.54081	2.99025	3.54275	2.9214	3.10771	2.23469	3.64375	3.70786	3.00033	5.80618	6.14452	5.79353	3.77669	15.6955	11.6934	3.8585	14.9783	9.36095	7.01418	1.88818	0.973655	5.83147	4.6394	5.76725	14.4239	6.79739	4.57093	6.13376	4.71434	3.62842	9.93315	8.08397	8.67244	3.289	6.25318	7.09664	11.4296	3.05192	15.6139	11.2636	3.65577	4.1965	5.7714	6.10215	9.36803	8.0508	7.64674
HMGB3P11	0	0	0.159742	0	0.027701	0	0	0	0	0	0	0	0.0576534	0	0	0.0384881	0.0168185	0	0	0.0175283	0	0	0	0.0247279	0	0	0	0.15261	0	0.0220892	0	0	0	0.0572658	0.0246177	0.372822	0.0300187	0	0.0179445	0	0.508773	0.0291802	0	0	0	0.01919	0.0202873	0.0181507	0
AL353996.1	0	0	0	0	0	0	0	0	0	0	0	0	0	0	0	0	0	0	0	0	0	0	0	0	0	0	0	0	0	0	0	0	0	0	0	0	0	0	0	0.435437	0.331141	0	0	0.0544222	0	0	0	0	0
MALINC1	0.50028	0.194917	0.603202	0.112732	0.60815	0.580008	0.423703	0.465979	0.235899	0.391893	0.517982	0.147673	0.347653	0.243677	0.327688	0.523881	0.351511	0.246088	0.851242	0.0861992	0.143833	0.19827	0.268246	0.33007	0.194782	0.253561	0.531136	1.06448	3.09087	0.162943	0.440004	0.267641	0.527937	0.372136	0.540458	0.468696	0.284702	0.895242	0.595658	1.16032	0.692516	0.37925	0.42774	0.583753	0.482456	0.235927	0.0748252	0.13389	0.242039
AL161909.2	0.143404	0.0910515	0.786343	0.157981	0.572714	0.424077	0.501779	0.365689	0.427218	0.118531	0.544419	0.0752535	0.170282	0.0577159	0.169557	0.142095	0.0496742	0.0582868	0.401067	0.0258854	0.0241879	1.2284	0.424948	0.0365175	0.224795	0.360803	0.104467	0.611721	0.21978	0.0652415	0.287754	0.184965	0.23675	0.211421	2.43577	0.144888	0.177323	0.178376	0.0794997	0.082332	1.31485	0.0861851	0.303935	0.154351	0.111141	0.283392	0.0898791	0.0536089	0.0323038
RPS27P25	0.745911	0.336507	0.258325	0.259495	0.36957	0.31346	0.0824207	0.42905	0.225558	0.0584085	0.383248	0.896166	0.209775	0.237006	0.139255	0.0700204	0.326373	0.574441	0.22804	0.148815	0.0794606	0.216186	0.107386	0.209939	0.342867	0.215507	0.150145	0.317304	0.0676883	0.321491	0.270089	0.0253182	0.145829	0.625094	1.1943	0.571171	0.509715	0.292996	0.391751	0.912844	0.809898	0.389304	0.790456	0.22818	0.365113	0.651688	0.565926	0.0220141	0.0265306
Z97989.1	0.331094	0.192276	1.1026	0.140118	0.635808	0.852552	0.330602	0.264767	0.345402	0.933137	0.486145	0.260621	0.316439	0.292513	0.436831	0.0864193	0.243364	0.28556	0.505561	0.14431	0.224745	0.600339	0.182236	0.400999	0.493694	0.58737	0.339733	0.337225	0.329523	0.374741	0.763913	0.286437	0.329968	0.285738	0.42992	0.293725	0.142294	2.03107	0.179074	0.465953	0.642585	0.182	0.513464	0.182531	0.230006	0.134052	0.227761	0.280755	0.332898
DNAJC18	0.394083	0.681885	0.774468	0.34052	1.1894	3.20794	0.836826	0.601647	0.218929	4.70842	1.19672	0.591989	2.12898	1.61997	0.413489	0.713607	0.845619	1.08577	1.85807	1.19571	0.774805	0.508017	0.259203	0.615904	0.929656	1.02178	0.432266	1.45277	0.418399	0.749314	1.36077	0.391892	1.92946	1.12031	1.73652	0.552562	0.217609	3.15891	0.993956	0.702077	1.78793	0.439333	2.09765	0.32444	0.510591	0.706252	0.569405	1.68182	0.890439
AL513548.1	0	0.0432019	0.0186551	0	0	0.0201215	0	0	0.0361974	0.00562402	0.00922553	0.00892653	0.0134658	0	0	0	0	0	0	0	0	0.0312241	0.0387747	0.00866338	0	0.031126	0.0185877	0.00763811	0.00651755	0.0154778	0.0585141	0	0.0140416	0.020063	0.370865	0	0.021034	0.126953	0.0188604	0.0390647	0.0445619	0	0.0120176	0	0	0.00672316	0	0	0.00766371
WASHC5	7.10266	13.9066	14.7631	8.12743	10.3312	8.33883	11.085	7.07905	22.0659	12.3934	8.13858	16.1389	12.2044	10.478	18.004	31.2743	23.1196	27.9429	21.3328	22.7145	14.8248	12.1411	23.7656	12.3475	9.14523	12.9835	7.92198	21.2082	9.618	18.5403	12.0756	12.6137	15.7269	9.39183	17.5016	16.212	17.2899	8.95784	37.119	38.9881	22.2413	12.7213	13.4383	15.1385	15.3502	21.4879	15.8676	23.0146	16.0403
GGT8P	0.110248	0.105	1.2393	1.88256	0.1258	0.0978088	0.192883	0.0401629	1.00879	0	0.179378	0	0.0436374	0.199673	0.0977661	0	0.0763787	0	0.0237184	0	0.130169	0.60711	0.326699	0	0	0.226951	1.44565	0.0990083	0.0633624	0	0.9165	1.3272	0.0910063	0.0975241	0	0.222778	0.0340814	0.109708	0.0611191	0	0.433222	0.629459	0	0.094932	0.149528	0.261445	0.0690988	0	0.0745051
AC010931.1	0.0362274	0.0172514	0.188718	0.00498875	0.0206688	0.0964193	0.0253524	0.00659873	0.038545	0.0928259	0.0736789	0.137829	0.0430175	0.0328061	0.0214172	0.00358968	0.0094117	0.331306	0.198742	0.0850108	0.164983	0.0277077	0.00412895	0.0276757	0.0811268	0.0704324	0.0395864	0.207404	0.00694025	0.0164816	0.140195	0.0272573	0.0971896	0.0160231	0.257155	0.0695443	0.100792	0.0360499	0.130543	0.0675972	0.403341	0.043545	0.121571	0.0155972	0.0175481	0.0322164	0.0151372	0.0711005	0.0244822
RPSAP63	0.0440331	0.209685	0.0181089	0.127337	0.0376834	0.0390648	0.0924449	0	0.11244	0.0655123	0	0.138643	0.0784295	0.0398747	0.0390477	0.0261788	0.183034	0.174499	0.0994677	0.0715345	0.0111406	0	0.0602231	0.100917	0.029582	0.0604293	0.0962318	0.0741447	0.0632673	0.0150247	0.151469	0.0283974	0.0545218	0.214231	0.0669779	0.0934264	0.0408363	0.065726	0.0122055	0.0568814	0.216286	0.0992391	0.209982	0.0568737	0.127975	0.0652631	0.124191	0.0246915	0.044636
IL20RB	0.221359	14.6973	0.87784	41.1579	0.886299	0.392765	0.680496	0.16416	0.211968	0.505766	0.540236	2.52029	13.133	25.1999	21.6277	71.1692	2.52624	1.74963	5.04115	2.14054	1.57213	3.96164	0.513589	34.558	2.39001	14.1314	8.29745	4.12668	0.19083	7.72567	2.94381	26.1856	14.8007	11.0843	0.462968	0.287549	12.0533	4.64935	29.316	0.108933	17.816	0.783961	2.37091	0.326753	38.0996	6.4117	55.3465	0.554136	0.55563
TAS2R6P	0.0710074	0.225424	0.330959	0.0391127	0.162048	0.167988	0.12423	0.103471	0.18132	0.152598	0.288828	0.130418	0.449688	0.342941	0.230883	0.0562876	0.0860878	0.144306	0.0458288	0.166625	0.179652	0.58653	0.0971152	0.235065	0.0159012	0.194895	0.0517275	0.430434	0.299271	0.113067	0.386741	0.13738	0.424953	0.0418747	0.126009	0.27262	0.153655	0.512281	0.0524865	0.387289	0.209268	0.170701	0.401322	0.305713	0.151339	0.0701618	0	0.106179	0.143959
ZBTB3	3.25261	1.72964	5.37465	1.94441	4.31279	2.85453	3.69017	2.96759	6.87044	2.6788	3.78143	1.8846	3.85532	2.92957	2.10242	1.11096	3.23745	1.74451	2.92841	1.73606	1.96793	2.1813	2.41993	2.60527	1.734	3.87473	2.546	2.13175	7.9607	1.79327	2.2548	2.27841	2.02815	2.9392	2.32274	2.60542	2.6807	4.39304	2.34056	2.80615	2.78225	3.33756	2.92086	3.38653	2.30474	1.79677	1.55182	1.82062	3.22413
AC095038.1	0	0	0.171824	0	0	0	0	0	0	0	0	0.00967274	0	0.0148371	0	0.00730572	0	0	0	0	0.00621801	0	0	0	0	0	0	0.0744896	0.0211872	0	0	0	0	0	0	0.0148986	0	0.00917107	0	0	1.01403	0	0	0	0	0	0	0.0137813	0
RPL21P120	0.467348	1.48367	0.128133	1.09407	0.0666591	0.172757	0.531466	0.297942	0.497245	0.463545	0.506926	0.613121	0.485575	0.258629	0.414435	0.393621	1.3558	1.51964	0.60326	0.506157	0.295603	0.607648	0.452753	0.595046	0.680269	0.507751	0.297897	0.183619	0.380511	0.451817	0.770318	0.276281	0.217001	0.826817	0.681253	0.448574	0.902953	0.52319	0.345449	0.503095	0.382593	1.15861	1.36196	0.326967	0.452755	0.25398	0.878739	0.17471	0.34215
LINC01323	0	0	0	0	0	0	0	0	0	0.016833	0	0	0	0.0204911	0	0	0	0	0	0	0.0171751	0	0	0	0	0	0	0	0	0	0	0	0	0	0.0258144	0	0	0.0253319	0	0	0.300096	0	0	0	0.0394589	0	0	0	0
CLEC4GP1	0.0674162	0	0.406639	0	0.423094	0.199365	0.0235894	0	0	0.86928	0.182814	0.0530667	0.0933942	0.0135666	0	0	0	0	0.0145037	0.0243382	0	0	0.0153673	0.0343349	0.105679	0	0.0245557	0.10595	4.71407	0	0	0.0144925	0.0139125	0.0198785	0	0	0	0.0335429	0.012458	0.0387055	0.596053	0.0202585	0	0	0.0261245	0	0	0.0126012	0
LINC02882	0	0.00795048	0.672891	0	0.0285763	0	0.00876292	0	0.0159874	0	0.224107	0	0.00495626	0.0403173	0.0370137	0.00496302	0.0390373	0.00508952	0.00538778	0.00452054	4.15229	0.0153232	0	0.0829051	0.00560821	0	0.104902	0.0337355	0	0	0.567135	0	0	0.0147688	0.501562	0.0202422	0.0077418	0.168216	0.00925573	0.15816	0.574053	0.165562	0	0.0431288	0.121308	0.00989815	0	0.00468105	0.908271
AL132640.1	0.0631687	0	0.0779357	0.0521924	0.162179	0.0840619	0.0331547	0	0.0604888	0.0313274	0.102777	0.0497232	0.0937606	0.114406	0	0.112666	0.0164109	0	0.0611544	0	0.207766	0	0	0.0241287	0.0424376	0.0433451	0.0345128	0.425464	0.0726091	0.0862158	0.0271616	0.0407381	0.0195539	0.139695	0.408359	0.11488	0.175748	0.259294	0.157587	0.408002	0.527471	0	0.0334705	0.0407947	0.128512	0.0936247	0	0.0177109	0
PPIP5K1	1.60037	1.03995	4.85907	1.39831	2.1984	1.63889	3.11082	1.2304	3.11287	1.21153	1.85146	1.42554	1.1816	1.20295	2.23934	1.28253	3.54631	1.37722	3.19088	1.11312	1.24227	1.60214	3.53485	2.05678	1.43299	1.89891	2.03978	1.59811	2.17907	2.32636	2.48396	1.43807	2.05953	2.98982	2.14336	4.22702	1.82548	2.94534	1.40665	2.21225	2.77806	5.24926	1.36497	4.8221	2.0167	1.99519	2.08044	1.93601	2.0256
MAFG-DT	0.361095	0.815548	0.364892	0.860955	0.291365	0.1556	0.433198	0.236781	0.32931	0.276292	0.486796	5.18121	2.88505	2.50383	1.71085	0.938459	1.42592	4.08854	0.885604	2.86606	3.13752	1.26883	0.430365	2.17533	10.66	1.86186	1.64594	0.896404	1.9152	4.07649	0.825125	1.83638	1.93534	4.47187	3.77416	3.98396	2.06668	2.35615	2.37931	4.71789	1.03379	0.734757	1.09331	1.69234	1.66714	4.95435	2.01747	2.38352	3.45819
OR7E10P	0	0	0.584164	0	0.0168834	0	0	0	0	0	0	0	0	0.0357303	0	0	0	0	0	0	0.00998269	0	0	0	0	0	0	0.0398631	0.0113383	0	0	0	0	0	0	0.0119594	0	0	0	0	0.155045	0	0	0	0	0	0	0	0
AC017002.1	0	0.0235101	0.182735	0	0.0422511	0.0437999	0	0	0.047276	0	0	0.038862	0.014656	0.0298053	0	0	0.0128262	0.0301001	0.0796603	0.0133676	0.0249819	0.0226559	0.0168807	0.0377163	0.0331677	0	0.0944092	0.0498792	0.0425616	0.151612	0.0849143	0.0159198	0	0.0655086	0.150193	0.0299288	0.0228931	0	0	0.0637761	0.266752	0.155775	0	0.0159419	0.0143487	0.0292695	0	0	0.100093
AC093525.7	0.0754854	0.00513514	0.124175	0.142558	0.110743	0.196121	0.175457	0.0824968	0.18587	0.0374356	0.0833402	0.0127325	0.0608229	0.0292957	0.066939	0.0288501	0.0728399	0.0427346	0.0521988	0	0.111861	0.158354	0.140111	0.0370714	0.0289783	0.0702953	0.0294587	0.159789	0.170434	0.0588721	0.153014	0.309474	0.0367188	0.138316	0.213236	0.052297	0.0450032	0.0684087	0.0777164	0.102154	0.164201	0.0486069	0.125704	0.114908	0.0626815	0.0191794	0.0540696	0.0332579	0.0655875
IL5RA	0.0918291	0.0169273	0.292377	0.00244751	0.129288	0.0341639	0.0528616	0.0841718	0.00756416	0.0617006	0.0747044	0.0279806	0.0351744	0.0125182	0.00262685	0	0.135445	0.00903004	0.0210303	0.00481232	0.0194859	0.00815613	0.0243082	0.0135779	0.0139305	0.0609787	0.0113291	0.18156	0.025537	0.0424515	0.160488	0.00573111	0.0165052	0.00524069	0.020276	0.00897864	0.016483	0.0132647	0.0574767	0.00510209	0.413224	0.0320452	0.226017	0.00765209	0.0137747	0.00175617	0.0334187	0.00332213	0.0120111
CNOT1	11.8832	29.4623	38.9675	50.5684	21.5325	18.3549	23.9325	12.54	51.7682	17.0865	18.8829	20.0464	56.4205	59.4463	30.3161	21.0961	50.5634	47.5556	27.6735	29.0999	41.4037	13.3138	34.0706	13.0997	17.8208	16.2264	10.918	24.8315	13.7192	34.8903	30.3586	41.6676	34.8147	26.4944	12.3589	40.7977	32.1324	34.2675	27.6494	34.6435	47.7641	34.5936	23.5152	21.1449	35.1868	33.7394	62.4566	32.9628	30.7782
BRK1P2	0	0	0.216333	0	0	0	0	0	0	0	0	0	0	0	0	0	0	0	0	0	0	0	0	0	0	0	0	0.295249	0	0	0	0	0	0	0	0	0	0	0	0	0.516758	0	0	0	0	0	0	0	0
CFAP43	0.0761999	0.0233269	0.573032	0.0157398	0.109462	0.113475	0.117126	0.0624583	0.390895	0.0809784	0.259029	0.104966	0.189043	0.085433	0.113425	0.344625	0.366233	0.0929149	0.108899	0.110528	0.0936406	0.297226	0.359176	0.0748446	0.0914144	0.153126	0.130845	0.408754	0.0985363	0.0501435	0.212971	0.0456319	0.141526	0.291287	0.287695	0.272209	0.0403815	1.39331	0.0950477	1.44604	0.719162	0.242882	0.115358	0.267142	0.302137	0.114552	0.0341134	0.138869	0.220694
AC093655.2	0	0	0.0764535	0	0	0	0	0	0	0	0	0	0	0	0.0274757	0	0	0	0	0	0	0	0	0	0	0	0	0.0626059	0	0.021144	0	0	0	0	0.0235643	0	0.0287342	0	0	0	0.426127	0	0	0	0	0	0	0	0
OR10A7	0	0	0	0	0	0	0	0	0	0	0	0	0	0	0	0	0	0	0	0	0	0	0	0	0	0.0141065	0	0.0138466	0.0118152	0	0.0176793	0	0	0	0.0156352	0	0	0	0	0	0.0201958	0	0	0	0	0	0	0	0
RPL22P22	0	0.343906	0.297005	0.170486	0	0	0	0.0563765	0.164655	0.0255826	0	0	0.0306268	0	0.0914892	0.0306686	0.294834	0.0629006	0.0665867	0.083803	0.0783075	0.0946885	0.0352758	0.157632	0.0346555	0.141586	0	0.24321	0.237177	0.0704058	0.133085	0.0665353	0.0319363	0.0912626	0.0784648	0.0938138	0.0478398	0.230995	0.057195	0.133274	1.92568	0.0930072	0.163997	0.133255	0.179907	0.0611648	0.0969936	0.0578524	0.139443
AC010999.2	0	0	0.0809432	0.0542066	0.0842186	0.0582039	0.0344342	0	0.0418821	0.0325363	0.0800578	0.0774631	0.0389515	0.0990176	0.0872678	0.0195023	0.0340885	0	0.0635144	0	0	0.180639	0.0448642	0.0250598	0.110188	0.0225089	0.0537671	0.176753	0.0754112	0.0223857	0.0282098	0.126931	0.0609254	0.232138	0.149689	0	0.273795	0.220337	0.0727413	0.310748	0.225576	0.266147	0.0695244	0.169476	0.0953369	0.0972377	0.0205596	0.0183943	0.0443364
AC087242.1	0.512693	0.13021	0.281132	0	0.234006	0.242584	0.287032	0.373543	0	0	0.500501	0	0	0	0	0.0203206	0	0.0208386	0.0220598	0	0.086476	0	0.163613	0.0261113	0.0229623	0.07036	0	0.0230212	0	0.023325	0.205754	0	0	0	0.0259949	0	0	0	0	0	0.167886	0.400565	0	0	0.099337	0	0	0	0
AC108134.4	0.453162	0.184967	0.905206	0.106977	0.664825	0.459464	0.271825	0.283002	0.247964	0.321054	0.421319	0.305748	0.730277	0.273577	0.229632	0.0384881	0.740013	0.473629	0.250692	0.10517	0.753429	0.118831	0.4427	0.544014	0.173966	0.488637	0.424439	0.741251	0.669711	0.441785	0.389706	0.250499	0.561105	0.40086	1.28012	0.274711	0.840524	0.821358	0.897223	1.44953	2.60746	0.233442	0.754639	0.250847	1.61807	0.15352	0.202873	0.217808	0.481241
RPL21P24	0	0	0.933256	0	0.0373469	0	0	0	0	0	0.0355018	0	0	0	0	0	0	0.0266064	0	0	0.0220823	0	0	0	0	0.0299449	0	0	0	0	0.0750582	0.0281439	0.0270175	0	0.0663799	0.0264549	0	0	0	0	0.857418	0	0	0.0281829	0	0	0	0	0
MEIS2	0.706129	1.32261	1.87792	0.7809	1.30003	2.8576	1.07004	0.91221	2.20536	2.45763	1.23432	0.74253	0.666483	0.401154	1.13997	0.595271	4.75838	1.16349	1.24336	1.17852	1.48878	0.641432	1.83617	1.25317	0.418433	1.38278	0.707301	1.21706	0.554633	1.0206	2.20011	0.580329	0.933738	2.93096	0.481958	0.198664	0.565869	4.73896	0.714667	3.32746	0.775504	2.44835	2.06837	1.58321	0.679871	0.927431	0.591229	2.1656	0.808788
MLX	11.4027	11.0522	10.4247	9.56546	11.1176	5.63226	11.878	9.38147	17.1813	5.18825	10.0381	10.6847	8.68319	10.5641	8.69506	16.0801	14.07	9.66111	11.522	7.05725	9.89517	9.36145	14.7225	15.595	11.7127	7.4715	6.6488	7.33691	14.6422	11.5626	13.8128	11.4864	8.90666	8.66134	9.63925	7.59417	11.9414	8.34565	10.0546	7.02493	12.293	20.1285	9.40324	22.738	13.9284	12.0044	10.8869	7.63731	16.0725
RNA5SP183	0	0	0	0	0.1406	0	0	0	0	0	0	0	0	0	0	0.195351	0	0	0	0	0	0	0	0	0	0	0	0.110656	0	0	0	0	0	0	0	0	0	0	0	0	1.12977	0	0	0	0	0	0.102971	0	0
AF096876.1	0	0	0	0	0	0	0	0	0	0	0	0	0	0	0	0	0	0	0	0	0	0	0	0	0	0	0	0	0	0	0	0	0	0	0.0334889	0	0	0	0	0	0.129771	0	0	0	0	0	0	0	0
BMP8B	0.619632	0.206366	0.559683	0.235566	1.12888	1.0185	1.08141	0.739504	4.18617	1.79475	1.02053	1.75348	1.09914	2.33855	1.33156	0.992158	1.69076	2.09979	0.910237	2.54231	1.27339	1.48628	1.84569	4.19349	2.49	1.35379	0.546236	9.14572	2.02091	1.98455	0.398832	1.0125	0.61896	2.79439	4.48704	10.1373	6.14483	1.30506	3.08105	3.55529	1.43775	2.73129	1.30924	7.27656	1.86272	1.17868	1.30803	0.74181	5.2998
RBMY2EP	0	0	0.0171072	0	0	0	0	0	0.0132775	0	0	0	0	0	0	0	0	0	0	0	0	0	0	0	0	0	0	0	0.54986	0	0	0	0	0	0	0	0	0	0	0	0.0204321	0	0	0	0.0483581	0	0	0	0
PDZD2	1.1324	1.43799	0.992066	7.22996	2.08581	2.28979	2.10318	0.719872	0.371825	3.752	2.19731	0.327621	1.19697	0.789275	2.91392	2.08659	0.437715	1.24211	1.68033	1.12829	1.58683	0.621747	0.190603	2.32504	0.261144	2.13468	2.45225	3.51974	0.538036	3.83147	1.43172	5.43287	1.28606	1.4738	1.08842	1.54342	2.50607	10.1724	1.1232	0.386424	2.13647	0.220846	1.57221	0.17758	3.50253	0.752116	2.82563	1.00785	0.155418
IL9RP4	0	0	0.257704	0	0	0	0	0	0	0	0	0	0	0.0189149	0	0	0	0	0	0	0.0475618	0	0	0	0	0	0.0171182	0.0633082	0	0.0106906	0	0	0	0.0138576	0.0119143	0	0	0.0233833	0.052108	0	0.600193	0	0	0	0.00910589	0	0	0	0.0105867
RN7SL113P	0.523096	0.186823	1.02185	0.0540253	0.615538	0.638102	0.205914	0.0714605	0.20871	0.38913	0.744707	0.205877	0.155285	0.43422	0.173952	0.0777484	0.0679489	0.279055	0.33761	0.0708168	0.297778	0.720139	0.178857	0.449568	0.0439279	0.224336	0	0.572526	0.225477	0.26773	0.506078	0.295181	0.36433	0.462723	0.547023	0.356743	0	0.585599	0.072498	0.0563107	0.770816	0.412622	0.207876	0.760091	0.722137	0.31012	0	0.146662	0.22094
AMMECR1	1.4192	7.15254	6.01917	6.51497	1.92838	0.955613	3.14959	0.88208	5.88033	2.12189	1.58902	4.13075	2.87161	4.4288	14.0752	8.35008	8.68668	3.97322	9.83545	5.09046	10.4409	4.78878	5.99331	4.20381	5.37592	9.00736	9.40143	7.68543	4.10755	9.61738	5.97074	8.64364	6.26183	12.2833	3.79486	10.173	13.2701	3.865	8.62951	3.93274	14.5225	3.9545	2.0413	5.09417	8.30685	8.1434	11.5709	12.1761	9.47932
BLACE	0	0.0227443	0.0261901	0	0	0	0	0	0	0.00789562	0.0194277	0.012532	0.00472621	0.0144172	0.0211774	0.0189306	0.00413614	0.0145598	0.0256885	0.0129321	0.0241682	0.0219179	0	0	0.048131	0.0109245	0.00434924	0.0214464	0.00457503	0.0271618	0	0.0256687	0.00985655	0.0140833	0	0.00965131	0.0295298	0.00594103	0.0441305	0.0274217	0.328444	0	0	0.0102817	0.0416439	0.0330355	0.0249461	0.0312464	0
PIBF1	2.37661	2.45611	3.90959	1.59523	3.24951	2.69572	2.96284	1.88899	4.11138	3.02524	2.70004	5.03329	4.57698	3.15262	3.45276	3.53922	5.04694	6.5694	4.49187	3.53485	5.58028	4.88984	2.87321	2.80592	2.37797	4.04383	4.40279	4.10245	2.76349	4.07817	4.30901	1.92403	4.32585	2.47642	7.64606	2.50802	2.02075	5.57161	4.16413	3.21061	2.84051	3.54735	3.70717	2.18498	4.53177	3.0796	3.63025	3.35876	3.83972
ERGIC1	11.5294	15.7755	16.4344	7.35187	19.1265	14.0031	10.9124	16.4946	23.432	11.7092	14.5662	8.60623	16.9832	14.2855	7.17816	8.60143	11.6125	8.84174	13.2286	6.52119	5.01394	6.03319	15.4205	8.93985	6.472	6.33334	8.88897	6.07601	17.8982	7.39423	15.631	6.61767	14.4709	4.6847	5.75876	9.12084	8.04681	9.52002	7.78216	5.51108	7.25919	12.0827	8.5326	13.5564	8.97944	7.13774	7.26077	7.8623	7.08222
LINC01560	0.405681	0.430951	0.821362	0.232054	0.587536	0.31838	0.73705	0.392206	1.26502	0.735118	0.520429	2.02653	2.01025	1.74265	1.01007	1.32653	0.697222	1.23668	1.66161	0.566111	1.25536	1.04539	0.597521	1.68071	1.99165	0.770871	1.06562	1.91268	1.18371	1.68238	1.65044	0.714445	1.42966	2.98129	3.51257	0.586442	1.04186	1.40904	0.63145	5.46897	1.99266	1.05496	0.810212	0.483676	4.3806	0.943539	1.02683	0.507466	1.21262
POLD4	4.19997	5.06265	8.24341	6.99334	4.8784	2.36649	5.66075	2.99232	5.16181	1.91754	3.18722	5.45113	2.72201	3.08524	6.66422	2.15008	5.22744	3.95237	4.07225	3.12162	5.59697	13.5415	5.98099	5.15817	3.54961	9.49499	8.02969	3.65805	6.67764	3.38251	7.87991	6.389	2.87809	2.81337	9.22673	5.12321	7.39167	2.31143	5.80847	2.53465	3.69131	15.2317	7.76001	15.0816	4.82669	5.26126	5.78717	4.31473	7.27128
BUB1	0.213917	1.47861	5.74769	1.16224	0.588041	0.12652	2.647	0.152316	3.96441	0.287724	0.999324	7.1589	7.33362	8.5841	8.55363	13.2883	14.3635	12.7002	7.88637	8.45284	10.7145	4.07536	11.9377	7.58668	6.79149	2.65103	8.93567	8.21041	9.36604	13.9192	4.74678	3.54508	2.4922	8.99405	3.96624	17.8072	4.76728	9.98306	11.8591	9.13301	12.128	9.13676	3.81255	4.73892	6.19263	9.27336	6.65087	23.3709	16.1911
MIR5706	0.244384	0	1.60807	0	0.209143	0	0	0.267083	0.156011	0.121198	0.59643	0	0.290189	0	1.30029	0	0	0	0.315455	0	0	0.897174	0	0	0	0.167691	0	0.329202	0	0.166774	0.210163	0	0	0.864713	0.557591	0.148148	0.453283	0	0	0	0.960308	0	0	0.157824	0	0	0	0	0.165153
PET117	3.87245	2.46418	3.63613	1.33079	3.00609	2.29541	3.48941	2.62168	3.45657	1.92047	2.64848	4.19464	2.99091	2.27576	4.52803	1.44656	4.36249	2.21469	2.54354	1.76297	1.79476	6.27471	3.66754	3.49502	4.43186	2.83356	3.95065	2.19276	6.46011	2.60757	3.90487	1.50285	1.75034	6.2902	4.02677	1.94241	2.06579	6.04875	1.62434	3.74809	2.47441	3.44465	2.83265	2.58937	2.96803	4.77445	2.78147	3.89134	6.24137
ZNF70P1	0	0	0.412326	0	0	0	0	0	0	0	0	0	0.0186019	0	0	0	0	0	0	0	0	0	0	0	0	0	0	0.0422054	0	0	0	0	0	0	0	0	0.0581131	0.0233833	0	0	0.523245	0	0	0	0	0	0	0	0
SMOC2	3.13238	9.06526	1.44376	3.19305	7.88851	144.312	3.20668	4.3772	0.89149	106.341	7.53822	26.0153	5.94197	2.99171	0.593386	0.516019	2.29269	37.6539	7.48266	3.11154	3.03999	2.06937	1.23681	0.718631	5.58995	4.31539	0.458318	4.78454	0.997664	2.10452	15.6747	0.856824	28.5875	14.5963	24.4425	50.2555	0.714999	6.85771	1.26879	2.48461	2.56273	0.73874	25.0346	0.513556	2.11669	10.3	1.19739	12.9153	1.6843
NIBAN3	0.0294971	0.0196651	0.742411	0.984617	0.0833038	0.0366365	0.0185782	0.032237	0.0131814	0.0175543	0.0695895	0.0487592	0.0893159	0.0569844	0.0287733	0.0087684	0.021457	0.0485562	0.0837659	0.00638933	0.0373146	0.0324867	0.0262227	0.0247876	0.0297249	0.157875	0.0628526	0.323838	0.0661156	0.215387	0.583434	0.0456552	0.0986131	0.0756689	0.390347	0.0232458	0.716717	0.1519	1.41286	0.0431846	1.44307	0.0319098	1.08468	0.0342889	0.0325768	0.02798	0.0776476	0.228258	0.0119604
RANBP20P	0.0371686	0.0707986	0.122287	0.0307102	0.0318088	0	0.0292625	0	0	0.0184331	0.0151186	0.021943	0.0220676	0.0280487	0	0.038671	0.130359	0.101974	0.0479779	0.0704466	0.0329135	0.00852827	0.038126	0.0141974	0	0.0382566	0.0203075	0.0125172	0.0694256	0.0507296	0.223748	0.00599261	0.0287639	0.057538	0.0424023	0.0788618	0.0258526	0.0762847	0.0360595	0.0160047	0.392521	0.0418842	0.0393883	0.0360056	0.0378085	0.0165267	0.0524153	0.0104211	0.0125592
FSIP1	0.00662511	0.0694071	0.179825	0.0273696	0.0566975	0.099919	0.111272	0.0289619	0.0253762	0.128139	0.0431171	0.0782243	0.0668684	0.0399963	0.0940004	0.114225	0.134252	0.0767446	0.085518	0.13633	0.147504	0.0547243	0.018122	0.298612	0.10682	0.100012	0.723939	0.169565	0.0723446	0.0904229	0.0797636	0.0897246	0.10254	0.0820467	0.0856572	0.249004	0.0983059	0.197779	0.0697833	0.245336	0.618294	0.232928	0.154457	0.0213927	0.107827	0.058916	0.0705896	0.0965905	0.107453
AL359183.1	0.513527	0.0349344	1.25206	0.0606137	0.376693	0.195251	0.885597	0.280613	0.59126	0.122789	0.298402	0.274294	0.250445	0.121794	0.243957	0.152652	0.443118	0.167725	0.905527	0.188701	0.185607	0.875291	0.357441	0.196153	0.110891	0.660697	0.390795	0.457054	1.03825	0.400507	0.575681	0.159675	0.170317	0.575935	0.78809	0.500311	0.204105	0.164253	0.147427	0.647573	0.387366	0.421608	0.47617	0.230963	0.207881	0.135914	0.206908	0.159406	0.328447
AC116563.2	0	0	0	0	0	0	0	0	0	0	0	0	0	0	0	0	0	0	0	0	0	0	0	0	0	0	0	0	0	0	0	0	0	0	0	0	0	0	0	0	0	0	0	0	0	0	0	0	0
AC079355.1	0	0	0.937441	0	0	0	0	0	0	0	0	0	0.104104	0	0	0	0	0	0	0	0	0	0	0	0	0	0	0.0590498	0	0	0	0	0.0542773	0	0	0	0.0813063	0	0	0	0.68901	0	0	0	0	0	0	0	0
AP001124.1	0.0507811	0	0.0417681	0	0	0	0	0	0	0	0	0	0.060299	0	0	0	0	0	0	0	0	0	0	0	0	0	0	0	0	0	0	0	0	0	0.038621	0	0	0	0.0281518	0	0.0498861	0	0	0	0	0	0	0.0284754	0
PRKAG3	0.00586404	0.0167547	0.173637	0.0048451	0.035129	0.0312143	0.0123112	0.00640872	0	0.0697959	0.0524754	0.00923176	0.0382973	0.0177008	0	0.00348632	0.0060938	0.0321766	0.0189235	0.0349305	0.0949524	0	0.00802011	0.0044798	0.00393954	0.0241427	0	0.0315971	0.0101106	0.0200088	0.0403432	0.0113453	0.0181521	0.0155617	0.00891967	0.0106645	0.0217532	0.301977	0.00650177	0.0101001	0.466616	0.0052864	0	0.00378703	0.0306771	0.0208592	0.00367532	0.0295942	0.0198144
ERCC3	2.57031	4.57387	4.73883	2.77411	4.04665	3.24819	3.77124	2.47127	4.49419	4.59703	3.793	5.45832	7.63486	7.97385	4.47661	7.07675	9.90169	7.28128	8.11206	7.31843	7.84103	3.89612	5.70115	7.74532	4.7739	4.14006	3.56346	7.14718	6.09409	6.12382	3.58705	3.90809	5.66351	5.42593	6.91319	5.78418	4.77965	9.68211	4.89129	8.9087	8.45995	6.33933	4.82894	5.67409	4.81683	8.1641	4.42226	4.99787	5.99648
PRYP2	0	0	0	0	0	0	0	0	0	0	0.0323269	0.0312791	0	0	0	0	0	0	0	0	0	0	0	0	0	0	0	0	0	0	0	0	0	0	0.0302217	0	0	0	0	0	0	0	0	0	0	0	0	0	0
OR7E96P	0	0	0.131809	0	0	0	0	0	0	0	0	0	0.059465	0.0362794	0	0	0	0	0	0	0	0	0	0	0.107659	0	0	0.0269838	0	0.0820198	0	0	0.0124015	0	0	0.0121432	0	0	0	0	0	0	0	0	0	0	0	0	0.0947599
MIS18A	1.65665	2.58281	2.81856	1.77192	1.78676	1.09726	4.04976	1.21528	4.40416	1.18736	2.80619	11.2807	7.01978	5.55551	4.41731	4.93809	10.0169	3.20994	8.53174	3.87723	10.6393	9.76842	10.0718	10.9569	15.0783	4.32902	10.316	6.56494	10.5385	12.0333	5.71819	6.84208	5.30377	8.28077	3.81436	13.145	8.32377	12.8975	8.77518	11.394	9.8093	4.38831	4.31681	4.88037	8.0202	6.79434	8.25673	5.87282	5.37538
RPL31P33	0	0.0547648	0.141889	0	0	0	0	0	0	0	0	0	0.0341399	0	0	0	0	0	0	0	0	0	0	0	0	0	0	0.0774594	0	0	0	0	0	0	0	0	0	0	0	0	0.395421	0	0	0	0	0	0	0	0
METTL1P1	0.0236405	0.0450303	0.0972232	0.0195327	0	0	0	0.0258364	0	0	0	0.0186086	0.0421072	0	0.020964	0.0562196	0.0491336	0.0432394	0.0457734	0.0512073	0.0239247	0	0	0	0	0	0.0258325	0	0	0.0322658	0	0	0.0292717	0.10456	0	0.0286622	0.0219242	0.035287	0.0131057	0.020359	0.325135	0.0852472	0.0250523	0	0.0137414	0.0420462	0.0148168	0	0
FAM98B	1.77215	2.52761	3.0678	1.2638	2.20285	2.47095	2.45638	1.45023	3.45223	2.76397	1.97794	3.16502	3.95277	2.69101	2.6951	4.81325	4.79227	3.46924	5.40201	2.33501	7.2821	2.83649	5.73342	4.39066	2.62458	3.60496	6.47826	3.22908	4.01822	4.09157	3.17315	1.59009	3.8868	6.06852	2.28321	9.26382	3.6125	6.29139	2.01392	7.35309	4.92559	4.34512	2.82756	2.42346	4.62296	3.74571	3.27667	4.05813	3.56003
NAGPA-AS1	0.0375254	0.035739	0.154326	0	0.224799	0	0	0.0410109	0	0	0.0610549	0.0295381	0	0.0453086	0.0332768	0	0	0	0.0484383	0.0203208	0.0189882	0	0	0	0	0	0	0	0	0.102433	0.0322707	0.0242005	0	0	0.228316	0	0	0.0560122	0.0208032	0	0.442368	0.0338289	0	0	0.0436244	0	0	0.0210423	0
AC068057.2	0	0	0.0179673	0	0	0.0193796	0	0	0	0	0	0	0	0	0	0	0	0	0	0	0	0	0	0	0	0	0	0	0	0	0	0	0	0	0.0498405	0	0.0202584	0	0	0	0.493566	0	0	0	0	0	0	0	0
DEFB124	0.0536371	0.0255419	0.30882	0.0664756	0	0.118963	0.0281519	0	0.0171205	0.744809	0.0872692	0.0422204	0	0.0323811	0.0237822	0.0318886	0.0278693	0	0.0519267	0	0.0135704	0.0492276	0.0183395	0.0614636	0.0720682	0.055207	0.0732629	0.0541897	0.0154133	0	0.138379	0.0172955	0.0332067	0	0.0203966	0.0162576	0.373072	0.280215	0.0892054	0	1.34364	0	0.682083	0.0519587	0.0467661	0.095397	0.0168087	0.0451153	0
AC126696.1	0	0.0492594	0.999727	0	0.0221315	0	0	0.0282628	0	0	0.0420762	0.183206	0.0614157	0.218572	0.0229328	0.0153749	0.053748	0.126134	0.0500722	0.0560165	0.0130858	0	0	0.118537	0.0521207	0.0177451	0	0.313526	0	0.141184	0	0	0.112073	0.022876	0.0983405	0.094062	0.0959328	0.0579015	0.215049	0.0445421	1.16863	0	0.0274051	0.033402	0.150319	0.045995	0.113459	0.0290027	0.034953
SNORD92	0	0	1.13511	0	0	0.408112	0	0.251373	0	0	0	0.181051	0.13656	0.277715	0	0	0	0.140231	0.296899	0.124554	0	0.633299	0.314577	0	0.154523	0.315654	0.251335	0.309838	0	0.313927	0	0	0.142398	0.203462	0.874652	0.418299	0	0	0.637556	0.198081	2.71146	0	0.731233	0	0.267392	0.409085	0.144159	0	0.155438
AC009365.2	0	0	0.278361	0	0	0	0	0	0	0	0	0.0204918	0	0	0	0	0	0	0	0.0140974	0	0	0	0	0	0.0178633	0	0.0701363	0	0	0	0	0	0	0	0.0157814	0	0	0	0.0224193	0.383612	0	0	0	0	0	0	0	0
AC069113.3	0	0	1.17925	0	0.223086	0.115632	0	0	0	0.775665	0	0	0	0	0	0	0	0	0	0	0	0	0	0	0	0	0	0.175575	0.0749084	0	0	0	0	0	0	0	0	0	0	0.448984	0.256082	0	0	0	0	0	0	0	0
AC079248.2	0	0	0	0	0	0	0	0	0	0	0	0	0	0	0	0	0	0	0	0	0	0	0	0	0	0	0	0	0	0	0	0	0	0	0	0	0	0	0	0	0.0589146	0	0	0	0	0	0	0	0
AC068769.1	0	0.0076752	0.410967	0	0	0.00714953	0	0	0.0154339	0	0	0.0063435	0.0574158	0.087573	0	0.00958235	0.00418729	0.0049133	0	0	0.00815569	0	0	0	0.0216561	0.0055298	0.00440302	0.0977023	0	0.0219982	0	0	0	0.00712872	0.0122581	0.00977066	0.0149475	0.012029	0	0.0208206	0.934183	0	0	0	0.00936863	0.0143331	0	0	0.0054461
AC245100.6	0.388058	0.369585	1.10954	1.25198	0.60094	0.37706	0.213375	0.60586	0.401086	0.531529	0.646415	4.00006	0.789929	0.468546	1.29455	1.39525	1.07537	1.5998	1.50273	0.970652	3.59995	2.51005	0.884563	3.45864	1.78767	1.72446	2.78654	4.2815	0.37171	0.857513	1.90696	0.583945	2.13934	1.01346	1.63026	0.526498	1.26816	3.76502	2.18203	1.00258	1.0892	3.83149	5.75725	3.90235	2.83567	1.01885	1.80676	2.31073	1.81075
MRGPRG	0	0	0	0	0	0	0	0	0.0143458	0	0	0	0	0	0	0	0	0	0	0	0.0113711	0	0	0	0	0.0154199	0	0	0	0	0	0	0	0	0.341818	0	0	0	0	0	0.0441521	0	0	0	0	0	0	0	0
SAA2	0.0790105	0.108694	3.01107	0.246619	0.0676169	0.0077884	0.00921543	0.0575663	0.0616477	0.143674	0.521352	0.0138207	0.0573342	0.56709	0.80964	0.213992	6.69622	0.0267617	0.186978	2.19634	0.328725	4.52011	8.48878	2.1193	0.230015	4.20471	21.1284	35.8915	6.55911	1.54567	2.40833	2.32693	0.510894	2.37631	0.607583	4.92273	2.27964	5.18259	0.428282	0.0680431	2.34579	0.174112	1.75831	74.8373	5.24068	1.45209	0.412669	0.167374	12.4113
SLC14A2-AS1	0.0140551	0	0.0809238	0	0.0601417	0.0249386	0	0	0	0.146378	0	0	0.0166895	0	0	0	0.00730292	0	0	0	0	0.0128997	0	0	0	0	0.00767917	0.0283999	0	0.00959158	0.0604351	0.0090643	0.0174031	0	0.021379	0	0	0.0104897	0.0155837	0	0.289956	0	0.029789	0	0	0.0166653	0	0.0236442	0
PPIL1P1	0	0.0373147	0.515614	0.0323719	0	0	0	0	0	0.038861	0.127493	0	0.116308	0.0473062	0.0694878	0.0232934	0	0.0716613	0	0.0212167	0	0.0359589	0	0.0598624	0.052643	0	0	0.052778	0	0.0534745	0	0	0.0727686	0.0693157	0.119191	0.0475022	0.181676	0.233927	0	0	1.0777	0.0353204	0.0830392	0.0253025	0.0455477	0.0232279	0.0245562	0.02197	0
MGA	1.7578	1.98638	4.36842	2.94957	3.22287	3.25356	3.42879	1.89687	5.15823	3.49085	3.03301	1.83354	5.99876	5.11408	3.16668	4.28099	8.10264	4.55285	3.40422	2.92824	3.98438	2.31575	3.42513	2.97089	2.15348	2.70571	2.03516	6.15844	4.14668	3.09756	3.82439	2.38725	3.79278	4.43257	2.5634	5.67579	2.30506	6.96534	5.62585	6.42055	5.81375	3.88224	3.48376	3.12591	2.60234	3.35882	2.75671	5.20046	5.21573
AC097658.2	0	0.0298398	0.335015	0.0258871	0	0	0	0	0	0.0621527	0	0.0246624	0.0186019	0	0	0	0.0162794	0	0.0202215	0	0	0	0.0642766	0	0	0	0.0171182	0.0422054	0	0	0.026944	0.0202058	0	0	0	0.0189933	0	0.0935332	0.0694773	0	1.93908	0	0.0332024	0	0	0.0185749	0	0.0527068	0
PCA3	0.0149546	0.11869	0.0533017	0.041187	0.0511926	0.990624	0.0366291	0.0054479	0.0222759	1.00123	0.00811056	0.00392385	0.0059192	0.00601882	0.0751485	0	0	0.0121567	0.14156	0	0.0025224	0	0.129537	0.0342736	0.00334891	0.0102616	0	0.0570774	0.00286493	0.00680362	0.0342948	0.0192888	0.0123446	0.00881911	0.720328	0.0815907	0.0138689	0.0334831	0.016581	0.00429294	0.176293	0.00898769	0.0422606	0.0225348	0.00869262	0	0	0.148149	0
AL023653.1	0.359829	0.114233	0.641256	0.198203	0.564558	0.212819	0.125906	0.262168	0.382848	0.178451	0.243939	0.472066	0.213636	0.181026	0.425453	0.142618	0.249285	0.0731267	0.658004	0.194855	0.364154	0.715537	0.328087	0.0916298	0.161159	0.740722	0.131064	0.363536	0.241269	0.327408	0.515737	0.116029	0.22277	0.583549	0.273664	0.254487	0.44494	0.179033	0.432208	0	0.353488	0.216256	2.1608	0.580949	0.278875	0	0.112762	0.30266	0.202642
RPL6P2	0.0998759	0.142682	0.164299	0.247564	0.0854735	0.0443034	0.0262104	0.136441	0.143458	0.0371487	0.0406253	0.176889	0.0148245	0.0301479	0.088568	0.0148447	0.311367	0.1979	0.145037	0.121691	0.0379036	0.137498	0.102449	0.152599	0.100647	0.0856661	0.109136	0.6727	0.0717514	0.119276	0.214726	0.0483082	0.0463749	0.220872	0.113939	0.121091	0.0694686	0.18635	0	0.150521	0.196232	0.180075	0.0793803	0.145126	0.188677	0.0592119	0.0782473	0.0420039	0.0168739
LINC02240	0	0	0.0120365	0	0	0	0	0	0	0	0	0	0	0	0	0	0	0	0	0	0	0.0134307	0	0	0.0491558	0	0	0	0	0	0	0	0	0	0	0	0	0	0	0.0126025	0.186886	0	0	0	0	0	0	0	0
RNA5SP341	0	0	0.412326	0	0	0	0	0.182621	0.213348	0.16574	0	0	0	0	0	0	0	0	0	0	0	0.613452	0.114269	0	0	0	0	0	0.768292	0	0	0	0.103452	0	0.508345	0	0	0	0	0	0.164155	0	0	0.107914	0	0	0	0	0
SOCS1	3.09619	3.28321	8.15194	2.22853	5.44967	4.62999	2.42922	3.73263	2.79164	7.69333	7.42657	17.3868	14.4218	10.0301	3.41083	17.0698	5.60576	6.87934	7.16919	10.0513	56.4983	5.41966	13.6533	12.1802	15.579	14.5871	39.6314	14.4043	9.37426	12.133	12.023	3.95236	4.6538	2.32943	28.8521	15.7992	11.2192	33.6848	17.722	6.65229	23.3766	2.30202	47.0178	16.1818	11.3456	10.6162	20.3258	30.4548	3.76414
AC008429.1	0.0843915	0.120561	0.543737	0.0697276	0.102315	0.0935869	0.118117	0.0614868	0.116727	0.205775	0.160192	0.171608	0.405012	0.339652	0.187092	0.133794	0.149818	0.0686023	0.213329	0.106633	0.103199	0.238816	0.100993	0.268627	0.321274	0.120641	0.349654	0.473673	0.121255	0.119981	0.332632	0.249448	0.174156	0.279943	0.256732	0.183319	0.300014	0.120718	0.241721	0.345217	0.497426	0.0633988	0.178863	0.0499588	0.31885	0.191789	0.114601	0.260273	0.185352
GAB1	2.61024	2.54671	3.2546	6.99525	4.27256	7.44425	3.892	2.45361	5.59721	9.30009	4.16835	2.53827	16.7168	7.49768	6.4781	2.26518	4.14305	4.33249	3.62746	2.92953	2.96228	2.74676	3.07847	1.16309	3.55002	2.79204	1.11789	3.71398	1.58567	3.9555	4.76195	4.90308	4.37911	3.13618	1.76331	2.13283	1.93515	3.79379	2.68203	5.92677	3.19059	1.03809	4.52899	1.57715	4.13507	3.6322	4.27341	2.64677	1.65822
AC116456.1	0	0	0.0130844	0	0	0.0141129	0	0	0	0	0	0	0	0	0	0	0	0	0	0	0	0	0	0	0	0	0.0086914	0	0	0	0	0.0205182	0	0	0	0	0	0	0	0	0.0625099	0	0	0	0	0	0	0	0
RNU6-221P	0	0	1.46188	0	0	0	0	0	0	0	0	0	0.117248	0	0	0	0	0	0	0	0	0	0	0	0	0	0	0.133011	0	0	0	0	0	0	0	0	0	0	0	0	2.52202	0	0	0	0	0	0	0	0
NAV2-AS1	0	0	0	0	0	0	0	0	0	0	0	0	0	0	0	0	0	0	0	0	0	0	0	0	0	0	0	0	0	0	0	0	0	0	0	0	0	0	0	0	0	0	0	0	0	0	0	0	0
CYP8B1	0.0396209	0.00419276	0.0651774	0.00727474	0.0828848	0.121074	0.023106	0.0288674	0.022483	0.200859	0.0537204	0.00693057	0.00522745	0.0106308	0.121021	0.018321	0.073197	0.002684	0.0198891	0.00715184	0.00891047	0.0161617	0.0240838	0	0.0177452	0.0302078	0.028863	0.0889536	0.0151807	0.00600851	0.0416445	0.102208	0.0136274	0.0233654	0.753331	0.0160123	0.0285789	0.0131422	0.0317271	0.0113737	0.216237	0.011906	0.00933045	0.0540178	0.0179124	0.00260994	0.00827754	0.012343	0.0743765
AC022022.1	0	0.209214	1.44546	0	0.375987	0.584655	0.922371	0	0.350586	0.217884	0.357411	0	0.521688	0.0663084	0	0.1959	0	0.0669644	0.141777	0	0.222311	0.806448	0.0751097	0.0839082	0	0.753669	0.0600097	1.7015	0.568126	0.149909	0.283366	0.566672	0	0.582953	1.16948	0.466082	0.407445	0.409865	0.548012	0.567536	1.079	0.297048	0.349184	0.638391	0.510748	0.0651165	0.06884	0.30795	0.519583
ANKRD36BP2	0.238245	0.0601991	0.185962	0.034147	1.67481	0.575858	0.0842143	0.634996	0.13502	0.0385807	0.211616	0.227721	0.336305	0.11888	0.0409608	0.0939468	0.673266	0.0118574	0.161611	0.0618744	0.385036	0.0580117	0.508714	0.137433	0.117592	0.418707	0.092977	1.15274	0.437323	0.335123	2.22446	0.0250852	0.117396	0.0150535	0.491815	0.0235798	0.365241	0.0943473	0.594349	0.322418	0.0740352	0.0920473	3.77937	0.02512	0.279794	0.0562097	0.0289501	0.137685	0.0476442
RPL7	105.259	297.587	277.372	194.598	112.602	147.237	122.325	163.039	248.11	142.455	123.857	755.067	311.595	133.819	304.34	209.945	235.938	290.18	371.444	208.953	103.512	339.982	337.513	182.516	462.926	211.977	206.014	156.88	164.98	318.975	121.537	214.14	249.093	171.104	161.151	315.901	184.906	211.258	301.34	373.985	327.853	233.731	173.907	214.845	174.884	300.562	251.646	213.935	164.905
AC093525.1	0	0	0	0	0	0	0	0	0.020941	0	0	0	0.0194758	0	0	0	0.0170442	0	0	0.0177636	0.0165987	0	0.0224321	0	0.0440753	0	0	0	0.0377056	0.0223857	0	0	0	0	0	0	0.0304216	0	0.0181853	0	0	0.0295719	0	0	0	0	0	0.0183943	0.0221682
ANKRD20A17P	0.0293996	0	0.0120908	0.0121455	0	0	0	0.0160652	0	0.0510306	0.0358755	0.0231419	0.03491	0.00887436	0	0	0.267325	0	0.0379494	0	0.0148765	0	0	0.359354	0	0.0806936	0.00803137	0	0.025345	0	0.0126414	0	0	0	0	0	0.0136326	0.0438832	0.260775	0.0506373	0.0577629	0	0	0	0.0427224	0.0610039	0	0.0164857	0.00993402
EIF1P1	0	0.163813	0.18863	0	0	0.152593	0.060184	0	0.219605	0	0.0466417	0.09026	0	0	0.0508422	0.0681724	0.0297899	0.034955	0.0370035	0	0	0.0526202	0.0392068	0.0437996	0.0385174	0	0.0626494	0.270313	0.0988528	0	0.0986102	0	0	0.202865	0.0436044	0.034756	0.053171	0.0427894	0	0	0.957492	0.413486	0.0607574	0.0370263	0.0999779	0.0339904	0	0	0.0387456
OR7E163P	0	0	0.0179874	0	0	0	0	0.0239001	0	0	0	0	0	0.039607	0	0	0	0	0.0282286	0	0	0	0	0	0	0	0.0119482	0	0	0	0	0	0	0.0193448	0.0166321	0.0265141	0	0.0326425	0.0121236	0.0188332	0.0429668	0	0.0231748	0	0	0	0	0	0.0443364
AL117378.1	0	0.00617171	0.0799506	0.0107084	0	0.00574901	0	0	0.00827369	0	0	0	0	0	0.0057465	0.0154105	0.00673408	0.00395083	0	0	0	0	0.0088628	0	0.0261208	0	0.0106215	0.0218232	0.00372432	0.017689	0.0111455	0.00835827	0	0.00573227	0	0.00392834	0.00600971	0	0.0143698	0	0.324665	0	0	0	0	0.00384181	0.00812299	0.0181687	0.0131378
AC123595.1	0.0934546	0.0356024	0.507327	0.0308863	0.175952	0.281894	0.82405	0.0817081	0.011932	0.185388	0.167259	0.161838	0.577049	0.462638	0.0331495	0.144459	0.174809	0.193723	0.120633	0.0404861	0.047289	0	0.166161	0.0428365	0.100455	0.0641267	0.347207	0.239191	0	0.0382655	0.0803682	0.0723238	0.0810009	0.0165337	0.0568608	0.124637	0.0693358	0.027899	0.134704	0.0804823	0.697738	0.0673991	0.0396143	0.144848	0.0869151	0.265944	0.105432	0.0524045	0.0884184
AL008729.2	0.0413334	0.0393658	0.37397	0	0.141492	0.0733394	0	0.0451727	0.105546	0.0614957	0.168127	0.0325356	0.171782	0	0.256576	0	0.0429529	0	0.0266769	0.0447658	0.0209151	0.455226	0.0282654	0.0947294	0.222147	0.141811	0.0225829	0.0835186	0.118777	0	0.0710911	0.0266563	0.102358	0.182815	0.22005	0.0250567	0.0383326	0.123393	0.0229143	0.462748	0.24363	0.0372619	0.175207	0.106773	0.0961028	0.0245047	0.025906	0.0463553	0.111731
AC002401.2	0.0909335	0.0866048	1.00972	0.0751328	0.311282	0.524377	0.334091	0.04969	0.261227	0.293129	0.332891	0	0.863818	0.19214	0.44351	0.108125	0.377986	0	0.0293446	0	0.0690199	0.584206	0.186552	0.0347341	0	0.0311984	0	0.122494	0.156785	0.124111	0	0.117288	0.112594	0.120658	1.86728	0.165374	0	0.203598	0	0.117467	0.267993	0.327904	0.144546	0.117451	0.15857	0.107821	0.0569931	0.0764862	0.0614523
MUTYH	1.19535	1.62431	5.56182	1.59097	2.39265	1.97453	2.73532	1.64527	3.06514	1.59737	2.32327	5.99196	2.20036	2.17398	1.69868	2.57207	4.21251	2.07351	3.08595	1.74421	5.02614	5.8664	3.48176	4.64996	7.92635	4.40656	2.91295	5.4606	2.02649	3.34145	6.09897	4.03186	2.78676	4.77373	3.8951	2.60443	3.9797	7.34598	4.42799	5.35817	4.68239	4.52232	3.40799	7.06071	3.85782	2.59746	3.69894	4.50693	3.1197
LINC00475	0.0253379	0.014479	0.108372	0.0334962	0.0823995	0.0539495	0.0425563	0.0276914	0.00647012	0.100527	0.0247353	0.0518562	0.0391131	0.0520086	0.0763951	0.0692945	0.0105323	0.126673	0.546199	0.115256	0.0564133	0.0372078	0.034654	0.0967837	0.0340447	0.135613	0.116286	0.119462	0.00873738	0.0518736	0.0740854	0.0522901	0.0752961	0	0.0963523	0.0460801	0.0892936	0.0416026	0.0337121	0.122196	0.423153	0.0593891	0.0805531	0.0229087	0.0500753	0.0841215	0.047642	0.0966155	0.0479449
INTS11	5.33958	10.2116	8.39641	6.73851	8.11943	7.10671	7.81463	6.63615	9.02053	6.84605	7.38742	7.48124	8.74945	11.6737	11.7669	7.7758	16.1866	7.11844	9.73995	9.82335	8.52085	7.61615	9.08543	5.68355	10.9438	10.0305	12.5283	17.1698	32.3378	10.1704	10.7342	8.9885	8.63025	9.20257	8.00615	15.7217	8.10394	14.0018	10.4442	10.8027	11.1849	8.66234	8.94011	8.77365	9.72036	7.82304	7.62938	10.2655	14.6733
LINC01904	0	0	0.0747072	0	0	0	0	0	0	0	0	0	0	0	0	0	0	0	0	0	0	0	0	0	0	0	0	0.015294	0	0.0309916	0	0	0	0	0.0690782	0	0	0.0169468	0	0	0.713818	0	0	0	0	0	0	0	0
POLR2KP2	0	0	0.272555	0	0.0945279	0	0.115948	0	0.0705133	0	0	0	0.0655794	0	0	0	0	0	0	0	0.0558918	0	0	0	0	0	0	0	0	0	0	0	0	0	0.168012	0	0	0	0	0	0.651056	0	0	0	0	0	0	0	0
AC090517.2	0.603772	0.410736	0.496611	0.0950209	0.344471	0.714196	0.301805	0.722696	0.256959	0.556084	0.444399	0.633679	1.1949	0.399216	1.01983	0.188025	0.328653	0.175289	0.556685	0.404801	0.538287	1.79435	0.511188	0.153749	0.637406	0.927234	0.502669	0.813324	0.743576	0.47089	1.1868	0.70459	1.06799	1.83116	1.11518	1.2549	0.586601	1.266	0.637556	1.93129	1.21451	0.777567	0.548425	0.668433	0.969295	0.46022	0.486537	0.403052	1.18522
AL513327.2	0.166744	0.198508	0.514309	0.172213	0.428096	0.29586	0.262551	0.22779	0.0798349	0.103367	0.30521	0	0.445493	0.629152	0.0739326	0.1487	0.216596	0.177905	0.403567	0.0902952	0.358589	0.076518	0.171039	0.0955373	0.308057	0.14302	0.273306	1.095	0.359369	0.284475	0.215092	0.215069	0.154847	0.294998	0.824299	0.328515	0.154638	0.528891	0.231097	1.54368	0.32761	0	0.353403	0.134605	0.508843	0.0988549	0.130635	0.233753	0.281711
CEP120	2.40793	3.50759	3.81243	1.42147	3.50263	3.92312	3.2934	2.64217	2.35935	4.1924	3.45038	2.13931	3.78487	3.23474	3.03694	3.40239	5.13704	3.15063	3.46651	2.87532	4.16653	2.7047	5.85152	1.5017	2.66722	4.06645	1.52193	5.25898	2.2595	2.16528	3.81395	1.37596	4.18449	4.60552	3.10294	2.94094	2.11936	5.75505	3.75239	6.78535	4.84514	3.62856	7.57652	1.96779	3.23082	2.17386	2.05945	4.01815	6.84279
ERHP1	0.0630668	0.660711	0.207493	0.260541	0.0539724	0.111902	0	0	0.0805217	0.156384	0.205223	0.695002	0.262106	0.152295	0.111853	0.487433	0.753685	0.961262	0.244223	0.409824	0.287212	0.173647	0.17251	0.481796	0.254215	0.216376	0.310115	0.3823	0.108738	0.344307	0.48812	0.244034	0.0780893	0.502092	0.383718	0.344085	1.05279	0.376547	0.244739	0.651751	1.42497	0.170563	0.534665	0.122187	0.476561	0.261726	0.237165	0.141458	0.255721
AP001160.4	0.409439	0.243718	1.38917	0.0422868	0.613194	0.635672	0.48352	0.559337	0.163362	0.431489	0.999255	0.483435	0.395022	0.308976	0.590009	0.152139	0.265926	0.124813	0.52851	0.249435	0.284873	2.11376	0.349988	0.54738	0.4126	1.08868	1.06258	0.792844	1.76486	0.48897	1.0123	0.429083	0.34854	0.588548	1.82944	0.496411	0.56957	0.763936	0.255356	1.05782	1.55862	0.322969	0.488127	0.925462	0.624731	0.333765	0.160386	0.459184	0.622566
PTPN20	0.0737599	0.0165291	1.04564	0.412264	0.397307	0.242503	0.596645	0.877238	0.00276983	0.307701	0.169425	0.597677	0.0695526	0.0471487	0.623308	1.82115	0.00676323	0.626933	1.43936	0.676673	2.26793	0.00398213	0.0148353	3.76872	0.00874463	1.3189	2.55783	2.90189	1.26427	0.0296092	0.944008	0.76949	1.10938	1.34332	1.63672	1.77277	0.81281	1.19812	0.50031	0.0971503	0.7246	0.00391142	0.0229896	0.198944	1.60147	1.17554	1.52285	0.773689	0.0439822
UPF3AP1	0.225719	0.0826822	0.171375	0.0430379	0.0742959	0.169443	0.200489	0.0379515	0.0886739	0.0947193	0.169501	0.191342	0.123704	0.136268	0.153972	0.0619364	0.135325	0.148202	0.201712	0.0940241	0.10543	0.159356	0.0712408	0.106115	0.0816527	0.321681	0.26562	0.140335	0.159663	0.130338	0.209043	0.0559878	0.0859953	0.184308	0.356541	0.0947303	0.209331	0.142543	0.0288769	0.583161	0.716393	0.203484	0.110399	0.0224262	0.141295	0.0308812	0.152353	0.0584175	0.0938703
AC061709.2	0	0	0.103413	0	0	0	0	0	0	0	0	0	0	0	0	0	0	0	0	0	0	0	0	0	0	0	0	0.0423412	0	0	0	0	0	0	0	0	0	0	0	0.027069	0.555805	0	0	0	0	0	0	0	0
SH3GL1P1	0.294459	0.176091	1.05327	0.316847	0.791154	0.479943	0.646952	0.0823235	1.14973	0.567146	0.534803	0.264125	0.666774	0.822689	0.570822	0.223918	0.152998	0.208751	0.565719	0.159456	0.623717	0.773046	0.313751	0.219719	0.271429	0.4182	0.149656	0.719518	0.515569	0.532741	0.418118	0.264976	0.504503	0.460373	0.838502	0.290587	0.26673	0.884159	0.364445	0.424608	1.18399	0.12964	0.783738	0.287456	0.601046	0.381621	0.141634	0.257276	0.319315
AC004147.3	0	0	0.0428819	0	0	0	0	0	0.0332823	0	0	0	0	0	0	0	0	0	0	0	0.0527619	0	0	0	0	0	0	0	0.0299634	0	0	0	0	0	0	0	0	0	0	0	0.204866	0	0	0	0	0	0	0	0
DACH1	0.239441	1.4961	2.08581	0.0959202	0.760661	0.460253	0.270387	0.459925	10.4775	1.326	0.419091	0.836718	1.40221	0.503742	1.126	0.112157	0.714422	0.484395	0.454245	0.113946	0.413043	4.72144	4.24729	0.216178	0.268099	0.0945967	0.0495534	0.346979	0.26897	0.178255	1.12628	0.809524	4.33034	1.73617	15.3188	3.2505	0.0504675	1.1074	0.227268	0.174961	0.349268	0.114468	0.180694	0.236634	0.122309	1.28188	0.0954997	0.274635	0.181426
VN1R78P	0	0	0.171072	0	0.088997	0.0307531	0	0	0	0.0171912	0.0564	0	0	0	0	0	0	0	0	0	0	0.0318147	0	0.0264817	0	0	0	0.0933908	0	0	0	0	0	0	0	0	0.0321477	0	0	0.0298527	1.15782	0	0	0	0.0402984	0	0	0	0
PRPF8	17.1041	42.089	31.6332	35.7711	29.9486	38.6351	31.2441	19.3683	34.0209	48.1042	27.5669	41.5939	69.5595	70.6521	25.5531	85.3539	57.4567	59.0556	41.7328	68.9696	66.7687	13.0369	52.5174	27.042	29.8639	27.6576	18.4106	35.0106	52.2142	53.9327	36.8658	35.0571	60.2357	60.0357	31.1184	41.4067	39.5232	64.9709	46.5772	33.1148	57.9416	35.9901	40.9475	26.2704	38.3419	38.9747	30.1239	110.825	59.8187
AC092580.1	0	0	0.171072	0	0.0254277	0	0	0	0	0	0	0	0	0.0358751	0	0.0529942	0.0154382	0	0.0575297	0.0160898	0.0451042	0.0818092	0.142229	0	0	0.061164	0.0324673	0.100062	0	0.0405529	0.0255517	0.0191618	0.0367898	0	0	0	0	0.022175	0.0164718	0	0.262698	0	0.18892	0.0191884	0.0518122	0	0	0.0166611	0
AC017074.1	0.139399	1.32763	1.77719	0.287942	0.477189	0.185506	0.585319	0.0761735	1.49058	0.293813	0.453613	0.384048	0.703489	1.2413	1.5452	0.269348	0.543228	0.658662	0.652277	0.264206	0.229246	1.27939	0.333642	0.15974	0.117063	0.310872	1.23763	1.24405	1.44209	1.6172	1.10888	1.0788	0.496236	0.955655	1.85532	2.72528	0.775671	0.988351	0.309118	1.98081	1.30095	0.691171	0.332379	0.337592	0.526681	0.371895	0.240265	0.957554	1.05981
CDK13	4.62414	7.40335	8.41079	8.58831	6.57367	5.68308	7.27648	4.33273	14.2031	6.70914	6.67856	5.5875	11.1704	11.8399	12.2124	9.8006	8.37402	11.4894	7.56299	9.89048	6.66251	6.23325	6.91181	9.79248	8.2346	10.3972	11.4648	15.9107	9.37972	9.8348	10.2884	7.79601	9.41335	7.87072	10.5805	10.2549	9.79834	15.0606	8.06718	15.7857	9.88188	9.62936	8.66958	7.05672	9.82915	9.12213	8.25921	11.6475	7.93386
REXO1L3P	0	0	0.012485	0	0	0	0	0	0	0	0	0	0	0	0	0	0	0	0	0	0	0	0	0	0	0	0	0	0	0	0	0	0	0	0	0	0	0	0	0	0	0	0	0	0	0	0	0	0
AC091489.1	0	0	0.13963	0	0	0.0502019	0	0	0	0	0	0	0	0.0170809	0	0	0.0735048	0	0	0	0	0	0	0	0	0	0	0.0571697	0.0162609	0	0	0	0	0	0	0	0	0	0	0.024366	0.694868	0	0	0	0	0	0	0	0
AL139280.1	0.0422262	0	0.0694632	0	0.036137	0.0374617	0	0	0	0	0	0	0	0	0.0374453	0	0	0	0	0	0	0	0	0	0	0	0	0	0	0	0	0	0	0.485584	0	0	0	0	0.0234092	0.0363648	0.041482	0.0761333	0	0	0.0245446	0	0	0	0.0570723
EIF4E2	3.98533	8.40846	9.15282	5.74614	5.39686	3.93441	6.50826	3.34329	8.88981	5.28629	4.18174	7.71718	6.44505	5.81182	10.1627	7.97458	7.295	4.97912	10.1269	9.04116	7.64604	8.54546	9.00306	6.52616	6.96891	5.81324	7.50415	5.88042	7.86554	4.67905	7.74238	7.7931	6.41536	7.83146	5.52955	9.49862	6.0505	8.17691	8.05371	6.82203	4.98552	6.6919	6.26715	11.1869	7.26786	6.44217	7.14177	6.02454	7.08936
RNU4-73P	0	0	0	0	0	0	0	0	0	0	0	0	0	0	0	0	0	0	0	0	0	0	0	0	0	0	0	0	0	0	0	0	0	0	0	0	0	0	0	0	0.136214	0	0	0	0.0805968	0	0.0869044	0	0
H2AC14	0.101037	0.336796	0.581732	0.125221	0	0	0.0530304	0	0.225752	0	0.0410977	1.47133	0.209956	0.0609969	0.403191	1.20138	0.236241	0.246401	0.163026	0.191498	0.460133	1.71553	1.0364	0.771869	1.15393	0.519973	0.772838	0.510391	0.580686	1.17216	0.304112	0.0977399	0.218933	0.580944	0.422636	0.643121	0.843316	0.188517	1.3443	0.609087	1.43922	0.819761	0.321213	0.848255	1.17459	0.808656	1.39317	0.538236	1.29733
GNA12	5.2838	10.0372	8.93899	3.06443	9.52215	15.154	8.73894	5.94217	22.3432	21.0884	8.01218	9.52027	18.7997	20.7746	11.2833	28.6122	16.8559	14.6678	9.93785	34.1642	18.1563	3.52712	11.2461	19.3651	11.3617	10.9054	17.96	24.815	17.6549	13.7997	12.6785	8.8836	10.4168	12.6655	14.2593	23.1885	11.6935	22.0155	16.874	10.5946	18.1831	14.2525	14.7567	13.9092	9.15446	24.7496	15.445	31.2285	13.916
PRDM4	5.14449	10.0915	7.54047	11.7745	7.75803	6.44846	7.54406	5.97569	4.75772	6.97401	5.59349	4.96118	6.41004	8.9961	9.04423	10.5236	11.2344	7.49813	8.18584	11.3761	13.9125	5.76956	7.66292	9.57358	8.74895	9.27024	9.87227	10.7919	5.13241	9.28654	7.46151	9.83971	6.43832	12.5589	6.60814	20.2203	10.1683	6.80229	8.86453	10.2177	11.8606	10.6332	8.50069	9.80051	7.87664	7.59452	6.01774	7.94974	9.57244
FGF8	0.0278699	0.0132716	0.320927	0.0115136	0.0119255	0	0.0146278	0	0.0266875	0.00691077	0	0.230346	0.628777	0.126189	0.0988578	0.024854	0.0289618	0.050975	0.062956	0	0.0282048	0.140683	0.0476462	0.0106455	0.05617	0.0191237	0.00761349	0.0656997	0.0800874	0.0570573	0.0119836	0.0179736	0.0345085	0.579352	0.0741865	0.00844747	0.0387697	0.0727999	0.0231756	0.132007	0.42437	0.0125623	0.0738356	0.0809933	0.0323996	0.181751	0.0698704	0.015628	0.0376685
AP003497.2	0.0404358	0	0.365849	0	0.0519072	0.0358734	0	0.0441917	0	0	0.0164476	0	0	0	0	0	0.0210101	0	0.0782928	0	0.0204609	0	0.0276516	0.0154454	0.0950786	0	0	0.190645	0	0.0965804	0.0521604	0.0260774	0.0125169	0	0.030753	0	0.0187501	0.0150891	0.0560416	0	0.436955	0	0.0428506	0	0.0470079	0.0479451	0	0.0226743	0.0136631
ACTR3BP6	0	0	0	0	0	0	0	0	0	0	0	0	0	0	0	0	0	0	0	0	0	0	0	0	0	0	0	0.00984163	0	0	0	0	0.00904622	0	0	0.00885785	0	0	0	0	0.0143544	0	0	0	0	0.00866273	0	0.00819359	0
AL589986.1	0	0	0	0	0	0	0	0	0	0	0	0	0	0	0	0	0	0.0151073	0.0479779	0	0	0	0	0	0	0	0.0135383	0.0166896	0	0.0169099	0	0	0.0153407	0	0	0	0.0459602	0	0	0	0.0730272	0	0	0	0	0.0146904	0	0	0
AC016769.3	0	0	0.969948	0	0.106231	0.440502	0.0651516	0	0	0.523266	0.0504915	0.048855	0	0.0374695	0	0	0	0	0	0.13444	0.0628117	0	0	0	0.12509	0	0.0678205	0.12541	0	0.0423552	0	0.0400268	0	0	0.613645	0.112874	0.172679	0.0463212	0	0	1.21944	0	0	0.0400824	0	0	0	0.174016	0
RN7SL309P	0	0	1.68679	0	0.117003	0	0	0	0	0	0	0	0.0405859	0.0825378	0	0	0	0.0416771	0.0882391	0	0	0	0	0	0	0	0	0.138127	0	0	0.0587868	0	0	0	0	0	0.190188	0	0.0757934	0	2.08179	0	0	0	0	0	0	0.0383322	0
PROS1	1.57147	14.8237	2.95182	5.18635	4.48413	8.41196	2.46051	1.51	2.36993	45.5456	1.97867	2.56431	6.60706	9.75625	11.0232	1.01826	5.89685	6.33257	4.50426	5.26846	1.69311	1.9325	0.878423	1.15668	2.60375	4.58283	4.11689	5.11085	3.46805	2.92202	6.29398	4.43246	5.9631	1.7181	17.6354	9.09825	11.962	3.23187	7.01355	9.0438	1.82565	1.15403	6.19349	0.889433	15.0769	5.30991	11.3793	2.97776	2.08818
IGHV3-64	2.1764	0.245925	0.121364	0.152392	6.21904	0.392712	0.387222	5.03931	1.95455	0	0.150045	0.464584	0.284714	0.0668089	0.0327117	1.16234	14.7775	0	3.42834	0.13983	54.5413	0.0338556	1.71534	2.11354	0.941714	2.48057	0.262005	330.097	6.46615	2.71873	0.824791	0.118948	0.867823	0	5.30237	0.178895	0.82104	0.0825916	0.817997	0.0953032	1.522	2.36107	7.11458	0.0238226	1.80111	0.0437386	1.06351	0.351644	0.0747863
RNU5A-5P	0	0	0.693135	0	0	0	0	0	0	0	0.13711	0	0	0	0.298917	0	0	0	0	0.0912682	0.170566	0	0	0	0	0	0.184168	0.227036	0	0	0	0	0	0	0	0.408683	0	0	0	0	1.15899	0	0	0	0.195934	0	0	0	0
LINC01176	1.29063	2.25352	3.5582	0.710915	1.30906	0.890563	1.30463	1.07095	1.92248	0.663772	1.06939	2.16354	1.36226	1.32747	3.30636	1.17939	0.360138	1.93804	1.17235	1.87669	1.23358	2.12777	1.1114	2.26409	0.818895	3.00122	5.22334	5.08694	0.906593	3.08266	2.48701	1.61844	1.95319	0.951396	4.45346	1.11563	4.56607	1.28431	2.11999	0.864486	1.76096	1.89607	2.71009	1.42003	2.86188	2.59304	0.988671	2.53302	2.00283
SLC9A3P1	0.0116028	0	0.0381738	0	0	0.0102936	0	0	0	0.0115084	0	0	0	0	0	0	0.0060287	0	0	0	0	0	0	0	0.00779491	0	0	0.0312596	0.00666841	0	0.00997806	0	0	0	0	0	0	0	0.0128646	0	0.0911865	0	0	0	0	0	0	0	0.0156822
C11orf42	0.256796	0.114133	0.844872	0.0848698	0.498134	0.197445	0.41333	0.0935494	0.732239	0.0764119	0.501378	0.134758	0.172792	0.413412	0.197359	0.0305343	0.338019	0.0835002	0.165738	0.0556241	0.34651	0.26711	0.515113	0.104628	0.0345037	0.234944	0.0374141	0.299799	1.00359	0.0934634	0.220837	0.16561	0.211976	0.408884	0.195303	0.788737	0.0635072	0.549405	0.0949077	0.17692	0.235452	0.432133	0.380984	0.961872	0.0597066	0.121794	0.0965689	0.0479992	0.0809857
DYSF	0.820636	1.66972	1.56282	1.55063	2.3922	11.3508	1.00093	0.499388	0.973346	8.85411	1.43572	1.72685	2.44996	2.86557	1.78416	5.32519	7.31412	1.20959	3.74212	7.13929	1.99603	1.10622	2.5588	2.7125	1.63045	1.55653	2.79335	5.09545	1.90129	0.709574	4.19223	5.46075	2.74379	0.499071	1.83692	3.91339	0.843216	1.59901	7.29844	1.49175	2.21698	0.70407	10.3493	4.2232	1.50691	0.981329	1.88639	5.58348	2.81544
RNU6-747P	0	0	0.154622	0	0	0	0	0	0	0	0	0	0	0	0	0	0	0	0	0	0	0	0	0	0	0	0	0	0	0	0	0	0	0	0	0	0	0	0	0	0	0	0	0	0	0	0	0	0
GPR179	0.0167263	0.00455146	0.121853	0.00197428	0.0327185	0.0699557	0.0300994	0.0208914	0.0549145	0.0711011	0.0680357	0.0244514	0.16031	0.160122	0.0190705	0.0198885	0.0521451	0.0830384	0.0462657	0.00129395	0.10761	0.0109652	0.0147062	0.0109526	0.00802642	0.0180357	0.0221938	0.130361	0.0233459	0.0260902	0.0246586	0.01541	0.0991148	0.0147959	0.0417977	0.0738746	0.024376	0.180116	0.0278181	0.020578	0.431916	0.064623	0.0151931	0.00462941	0.0861131	0.0325821	0.011981	0.00803937	0.0322959
ANGEL2	2.10306	2.53247	3.54134	1.26051	3.61108	3.25497	3.09857	2.43344	5.03418	4.40101	3.65992	3.9726	5.54624	4.97314	3.83471	2.58528	3.81828	6.66643	4.01133	2.31116	7.1135	2.49961	3.20876	3.44101	4.31439	4.07306	1.72575	5.33852	5.77481	3.39092	3.84582	1.63517	8.24604	4.73044	5.77686	3.42414	2.68769	7.8719	2.49408	6.45349	5.06606	3.64168	3.98768	2.02078	4.38704	3.68948	2.67493	2.1673	2.44496
CR545473.1	0.14116	0.201661	1.16106	0.0583161	0.241609	0.563548	0.222268	0.077136	0.135172	0	0.0574181	0	0.0419046	0.127829	0.0625891	0.0419617	0	0.172125	0.091106	0.0764412	0.0714285	0.453445	0.0482655	0.107839	0	0.339015	0	0.522921	0.121692	0.0481657	0.182091	0.182071	0.174785	0.124868	0.590469	0.128359	0.261824	0.421406	0.078256	0	1.45606	0.0636276	0.0747952	0.0455811	0.0410258	0.0418438	0	0	0.0476976
E2F6	1.36043	2.25711	2.29725	0.941331	1.71552	2.23047	1.95287	1.71795	2.44584	2.38879	1.96317	3.22771	3.83874	3.8453	3.15881	1.82053	4.21871	4.57794	2.56583	3.06133	3.51978	2.28099	2.83696	3.73851	2.49641	2.088	3.0204	2.90106	2.71306	4.66819	1.93058	1.79501	2.36006	3.14673	2.18265	4.15265	2.68381	6.81304	2.02005	6.72317	3.61739	2.13648	2.54203	1.28215	2.5679	3.38859	3.75409	2.4557	3.78792
MSANTD4	1.53955	2.0389	2.17665	0.885993	2.1664	3.36363	2.13871	1.49839	3.65991	4.10054	1.68239	3.17735	3.34698	2.2681	1.5792	2.66849	3.78277	3.47199	3.65322	2.2937	2.13748	1.30051	1.18375	1.83148	1.29929	1.77119	2.12798	2.46853	2.80852	1.44526	2.95093	1.17317	4.54517	4.4379	2.99129	3.18989	1.39581	3.47559	1.52014	2.95182	2.41159	2.4478	2.30113	2.52519	1.94782	2.32496	1.48338	2.1518	0.965361
AC108718.1	0.0352901	0	0.406372	0.0874742	0.0302011	0	0	0.038568	0.405515	0.210018	0.028709	0	0.0628568	0.0426097	0	0.797272	0.0366728	0.0215156	0.0683295	0.0764412	0	0	0	0.296557	0.0711251	0.0484307	4.4925	0.190153	0.141974	0.0481657	0.819408	0.0227589	0.0655443	0.0624342	0.509951	0	0.196368	0	0.273896	0.0911745	0.554691	0.0318138	0.14959	0.0227905	0.307694	0	0.0442365	0.0197888	0
IRF4	1.43199	0.183106	1.24054	0.594324	5.52608	0.511697	0.299247	1.48531	0.702551	0.198914	0.374834	0.662749	0.214517	0.146085	0.114641	1.00507	7.65925	0.119237	1.30503	0.333876	0.627319	0.14603	1.39181	0.258297	0.155885	1.23736	0.389381	3.21946	0.918257	0.289549	1.94413	0.295009	0.564353	0.064509	1.53027	0.446101	1.08825	0.437884	2.7381	0.0314015	3.44851	0.185273	7.88615	0.372485	0.412331	0.202415	0.201525	0.704474	0.259854
AC084017.1	0.0227334	0	0.205684	0	0	0	0	0	0.0145126	0.0112742	0.018494	0	0.0134972	0.0274486	0	0.0135156	0	0.0277201	0.0146723	0	0	0	0	0.0521012	0	0.0155992	0	0.0153117	0	0.0155138	0	0	0	0.0201096	0	0.0137812	0.0421658	0	0	0.0195778	0.401989	0	0	0.0146813	0.0396424	0	0.0142483	0	0
ZNF503-AS1	0.472037	0.125196	1.60709	1.54525	0.992023	0.206738	0.620951	0.43099	1.65165	0.124457	0.320818	0.0752535	0.109974	0.0685376	0.47158	0.131438	0.369452	0.0291434	0.717293	0.0258854	0.169315	0.274197	0.118495	0.209976	0.0200709	0.168101	1.7335	2.06858	0.0137363	0.0652415	0.760492	2.24655	0.129473	0.174423	4.28531	0.304264	0.0997443	0.178376	0.543248	0.720405	0.716122	3.03264	0.025328	1.38145	3.96634	0.0495936	0.0411946	0.0268045	0.133253
MPHOSPH6	3.437	10.9425	4.11197	4.46989	4.14084	3.12839	5.28531	3.13183	5.43687	5.30835	4.37927	14.012	9.66767	9.78185	11.0515	9.19787	8.79464	11.6911	8.64259	7.57051	12.9601	10.6596	9.31594	6.92906	13.2724	7.65101	7.96984	8.00909	4.40215	8.54734	7.84608	7.06994	7.72104	9.65794	4.86131	5.47131	14.3726	13.4652	9.07164	7.9956	12.006	7.34771	5.72354	3.96651	18.6756	11.5219	18.6097	8.32489	18.7867
AL513175.2	0.0882651	0.336253	0.290397	0.36464	0	0.117459	0.13898	0.0964636	0.253561	0.13132	0.215415	0.0694778	0.314426	0.266431	0.156544	0.341093	0.917234	0.914827	0.113934	0.477973	0.312641	0.0405045	0.392334	0.134859	0.148244	0.121131	0.096449	0.148624	0.12682	0.21082	0.379527	0.113846	0.163935	0.312312	0.167823	0.267535	0.122785	0.428184	0.24466	0.456079	1.08387	0.358067	0.280609	0.199507	0.384791	0.0784926	0.331924	0.0742417	0
NAA80	2.07302	2.85938	1.64629	2.3625	4.09874	2.43366	1.82904	3.56437	3.01183	1.88333	2.87857	3.42532	1.94167	1.77475	2.40882	2.98553	2.23781	3.37215	2.29526	2.26936	1.99394	3.21474	2.93299	4.81245	4.03998	3.08405	4.8966	3.11147	2.99394	2.55496	2.41284	3.05415	4.34809	5.38272	2.82023	1.77127	3.613	2.21402	4.59198	2.58556	4.7401	3.9954	4.98072	2.48133	3.22019	4.9054	3.3826	3.01132	3.38156
AC024257.5	0	0	0.272555	0.060842	0.0315093	0	0	0.0804771	0.0235044	0.0182595	0.0599051	0	0	0.066683	0	0	0	0	0.0237631	0	0.093153	0	0	0	0	0.202114	0.0402325	0.0495974	0.0634817	0.025126	0	0	0.0227944	0	0.224016	0	0.0682912	0	0.102057	0	0.397868	0.0331918	0.0390175	0	0.214014	0.0218281	0	0	0
SNTG2-AS1	0.110248	0.14	0.0302269	0.0910915	0.15725	0.228221	0.0771532	0.0401629	0	0.236928	0.179378	0.202491	0.436374	0.288417	0	0	0.0190947	0.134432	0.332058	0.0199006	0.0185956	0.0674567	0.0502614	0.0280746	0.0740663	0.176517	1.34526	1.1881	0	0.275866	0.0632069	0.1185	0.182013	0	0	0.155945	0.306733	0.0822811	0.0407461	0.0949449	0.144407	0	0.0778882	0	0	0.130723	0.0230329	0.0412144	0
SPDYE10P	0	0.0249375	0.0358945	0.00721141	0.0373469	0.038716	0.0183239	0	0.0278591	0.00432849	0	0	0.0414556	0.00526915	0	0	0.00453498	0.0106425	0.0168994	0.00945278	0.0220823	0.0240314	0.0179056	0	0	0.0179669	0	0.0470289	0.00501619	0.0119124	0	0.0112575	0.032421	0.0308826	0.0597419	0	0.00809433	0.0521113	0.0048386	0.00751647	0.145761	0.00786824	0.0462461	0	0.0152198	0.0103489	0	0.00489421	0.017695
GOLGA6L10	0.244643	0.209303	0.358107	0.147318	0.166782	0.172896	0.470086	0.126886	0.187941	0.143946	0.283352	0.0979173	0.1871	0.25283	0.518461	0.0986078	0.146505	0.182018	0.254237	0.186369	0.514051	0.350117	0.195652	0.294595	0.16714	0.17925	0.142725	0.413336	0.228777	0.314093	0.185425	0.243344	0.148891	0.0403472	0.211289	0.940101	0.365318	0.198056	0.0988449	0.410656	0.211818	0.183164	0.118641	0.0696235	1.09424	0.174537	0.17932	0.220888	0.221372
AP003733.1	0	0.152982	0.905956	0.0189596	0	0.0407154	0.0481755	0.0501565	0.0732445	0.0113801	0.0373352	0.0180626	0.0272478	0.0277063	0.0610465	0.0136425	0.143076	0.125912	0.0592403	0.0124262	0.034834	0.0842417	0.0784597	0.157771	0.015416	0.047237	0.112835	0.108189	0.145069	0.0469785	0.0592008	0.0295973	0	0.0608953	0.0698079	0.0695529	0.0851235	0.188384	0.165375	0.0592849	0.879155	0.103432	0.0243172	0.074096	0.253426	0.0408124	0.0287641	0.0128674	0.325654
AL034418.1	0.1364	0.216512	1.36499	0.0563496	0.233462	0.141178	0.214773	0.173915	0.0725631	0.112742	0.110964	0.0894729	0.28344	0.315659	0.0806381	0.0135156	0.0118121	0.0554403	0.249429	0.0492424	0.0805232	0.187781	0.0621839	0.0173671	0.0152726	0.124794	0.0745237	0.689028	0.0391963	0.139624	0.1564	0.175932	0.112594	0.0603288	0.138317	0.0551247	0.0421658	0.118765	0.138631	0.137045	1.67496	0.040988	0.313183	0.102769	0.118927	0.067388	0	0.114729	0.138268
AC006330.1	0.275501	0.140564	1.42436	0.21137	0.858886	0.689601	0.712667	0.451636	0.508782	0.268379	0.648359	0.333035	0.642593	0.790028	0.759102	0.350983	0.260733	0.311939	1.24467	0.245097	0.28877	1.31844	0.242226	0.473552	0.661018	0.999227	0.440816	0.709102	0.480666	0.74532	1.17615	0.74242	0.304576	0.809445	1.41432	0.805231	0.273749	1.13821	0.261825	0.796512	0.753941	0.301583	0.427503	0.578239	0.406067	0.495829	0.209673	0.270351	0.91096
LINC02854	0	0	0.0257292	0	0	0	0	0	0	0	0	0	0	0	0	0	0	0	0	0	0	0	0	0	0	0	0	0	0	0.021347	0	0	0	0	0	0.0189629	0	0	0	0	0.307299	0	0	0	0	0	0	0	0
AP001330.4	0.523255	2.08399	0.899894	1.2184	0.977018	1.51925	0.649138	0.363909	0.546607	2.3119	0.580468	2.47128	4.26458	1.95279	1.30767	0.650458	0.469608	1.56609	2.73241	1.62284	0.818387	1.78998	0.390351	2.32575	2.81224	2.93766	0.779688	2.59517	1.06621	2.23988	1.10451	1.25778	3.44562	1.00988	3.18365	0.288365	3.08806	2.0591	1.81959	5.98099	1.72902	0.514594	2.31883	0.399361	6.3595	1.15625	2.50437	1.36037	0.771518
RNASET2	6.21336	3.12567	23.6277	2.37136	7.49554	2.86621	3.60618	7.88076	9.58885	1.53119	6.22208	5.62779	2.57423	1.47169	7.37676	1.04326	12.1959	2.14906	5.18397	1.31456	2.13053	17.2298	11.6238	13.431	6.64884	4.93574	3.68543	4.52088	6.88025	3.12992	6.19902	3.68042	4.37404	4.51194	10.593	7.18428	4.25112	7.21445	1.76978	2.35272	5.32234	11.0481	10.4716	17.301	9.45501	3.34089	2.85376	1.47025	2.56189
CYB561	11.9766	16.107	15.2706	12.1395	18.782	7.73994	13.2549	18.1095	49.9047	3.71977	12.6282	11.4205	15.0549	11.3104	12.7748	14.6647	19.1386	11.0436	13.9393	10.2369	20.6894	11.0359	24.9322	11.2186	11.5099	13.9474	10.1818	11.4107	27.1635	15.5639	14.1362	15.0022	12.8251	17.6616	11.8897	9.52823	9.43032	15.318	7.373	18.682	13.2566	25.8542	7.81219	30.8885	14.3804	8.36842	13.5319	12.5395	41.0126
CIDECP1	1.14051	1.3516	1.78023	1.22075	1.46962	1.33377	1.1564	0.927754	1.09626	1.70649	1.15451	2.29029	1.36582	1.10322	1.60902	1.04021	1.53537	1.26822	3.19532	1.61421	1.12799	1.58797	1.34715	1.90594	1.94165	1.623	2.27655	2.12994	1.80257	0.946359	2.15666	1.79285	1.34398	1.84579	2.65643	1.10386	1.56253	1.7314	1.32562	1.45098	2.1326	1.59482	2.10822	1.90833	0.990644	1.33695	1.24688	0.915705	1.71667
AC093840.1	0.34912	0.387917	1.86651	0.480761	0.149388	0.0516213	0.610796	0.826687	1.59725	0.144283	0.757372	0.641222	1.45095	0.562043	1.80596	0.0691869	1.42096	1.48996	0.751083	0.630185	0.412202	1.76231	1.90993	0.577868	0.390906	0	0.190745	0.156763	0.53506	0.675036	2.15167	0.300201	0.720467	2.98532	4.29256	1.90475	0.593584	0.347409	0.0967719	3.0567	1.82916	3.04239	1.17157	0.638813	0.71026	0.27597	1.53169	0.195768	3.18509
CDKN2AIPNLP2	0	0	0.639574	0	0	0	0	0.0607008	0	0	0	0	0	0.0670619	0	0.033021	0.057718	0.0338627	0	0	0	0	0.0379816	0.127293	0	0	0	0.112228	0	0	0	0.0358194	0	0.0491314	0	0.0336699	0.0515094	0.0414522	0	0	0.92757	0	0.0588587	0	0	0	0	0	0
CARD19	3.33777	5.04028	6.1327	2.2702	3.97514	4.1659	5.43543	2.21226	3.29339	4.74563	3.35545	10.9039	4.22333	3.12216	6.97202	13.1777	3.70264	13.1615	17.0577	8.1027	5.03151	5.81226	6.96031	10.2722	13.5266	6.3223	11.6074	6.49643	6.80886	7.85097	9.06409	4.55066	12.371	4.50179	5.67062	4.46222	3.27199	8.69977	3.00071	9.30647	3.85245	13.4832	6.7178	10.8023	2.96921	10.2552	3.60725	6.79985	5.54906
AL161727.1	0	0	0.091023	0	0	0	0	0	0	0	0	0	0	0	0	0	0	0	0	0	0	0	0	0	0	0	0	0.0993819	0	0	0	0	0	0	0	0	0	0	0.0204499	0	0.652285	0	0	0	0	0	0	0	0
OBSL1	3.3666	4.1324	0.639146	1.75301	4.25119	7.96766	4.62728	3.59261	1.83233	8.6194	6.56481	5.79482	11.8358	10.651	1.88507	2.98476	7.11434	9.07709	5.43799	8.78606	3.94335	0.582495	0.361677	2.42116	2.53778	5.72987	5.28696	5.64895	4.30114	5.39173	1.35575	1.16101	7.68596	7.09873	11.6774	4.15078	1.87331	17.3163	6.4212	9.81904	5.67732	1.8705	3.30251	0.249603	2.46887	4.23784	6.36836	5.71478	1.54241
PLAC4	0.226584	0.0502289	0.424149	0.295344	0.249074	0.16636	0.740205	0.157971	0.717004	0.0678097	0.131891	0.0230632	0.0347914	0.0766499	0.265021	0.149807	0.12991	0.0261997	0.557222	0.0211552	0.0612805	0.53782	0.447477	0.02686	0.0170594	0.0710372	0.0843098	0.122353	0.519771	0.223942	0.364515	0.381692	0.0943251	0.753352	1.61036	1.13793	0.215568	0.148696	0.0779667	0.03869	0.318536	0.0387398	0.0807286	0.661005	0.291796	0.0497953	0.0428488	0.0383361	0.0396011
TTC30A	1.07324	0.523542	1.5206	0.448785	1.41412	0.960857	1.32926	1.11929	1.12798	1.24626	1.3762	1.4578	4.1185	3.13493	2.22554	1.69828	1.59644	2.03482	1.90909	0.818619	2.32958	0.603622	0.145443	1.20735	2.09711	1.21916	2.42417	2.43748	1.56273	2.05655	2.7942	1.01923	3.14396	0.694665	3.48148	2.535	1.97244	4.41276	1.5709	4.70588	0.784319	3.44238	1.10266	1.77926	2.20436	1.72843	1.1423	1.64032	2.40363
AGAP10P	0.0565984	0.038503	0.292619	0.0601249	0.0553563	0.0573855	0.10185	0.0441825	0.0464548	0.128315	0.0855097	0.362776	0.120012	0.126913	0.0645305	0.0384562	0.0336091	0.0542251	0.0991504	0.0525415	0.049096	0.133574	0.0387042	0.0432381	0.0162958	0.754541	0.0265055	0.424777	0.0836446	0.0165532	0.125159	0.0677873	0.0650744	0.0214569	0.178331	0.0441134	0.0374923	0.168963	0.0582713	0.0557052	0.468637	0.0656012	0.214209	0.0313299	0.0422983	0.0623158	0.0304058	0.0362714	0.142067
MRPS33P4	0	0	0	0	0	0	0	0	0	0	0	0	0	0	0	0	0	0	0	0	0	0	0	0	0	0	0	0	0	0.084176	0	0	0	0	0	0	0	0	0	0	0	0	0	0.0398295	0	0	0	0	0
POLDIP3	17.9438	19.9056	18.2659	23.9825	22.4018	19.8871	23.9189	19.5871	39.8977	19.9388	21.1774	21.8276	38.4512	29.7562	14.9337	17.4064	35.9244	29.0644	40.4646	22.4157	30.5892	10.2253	24.6732	17.2313	26.9814	22.0967	15.8558	19.514	25.7172	30.1307	18.0291	19.5448	13.9476	23.8566	16.6778	14.5923	24.435	25.8444	19.2895	23.83	27.1044	20.6235	18.7032	17.282	17.1272	28.7609	32.1915	17.6129	19.7315
RNU6-175P	0	0	0.150287	0	0	0	0	0	0	0	0	0	0	0.110307	0	0	0	0	0	0	0	0	0	0	0	0	0	0.123066	0	0	0	0	0	0	0	0	0	0	0	0	0.358994	0	0	0	0	0	0	0.102458	0
CEP250	1.1746	1.69003	2.54311	2.18685	1.55968	2.43966	1.62217	1.0844	2.88144	2.75315	2.16391	3.6143	6.73588	5.86704	2.74608	3.56513	4.58202	3.8652	3.6511	2.0609	4.4744	4.05339	2.99389	4.05311	4.98939	4.32303	3.89052	3.97265	1.95212	3.99151	2.55162	2.37158	3.93533	6.92514	4.41738	4.75818	4.00791	10.191	4.90474	10.7335	4.75469	3.54228	4.164	2.0045	6.77177	7.48365	3.93587	8.74418	7.98572
AC106882.1	0	0.0392662	0.169556	0.115821	0.0564536	0.00731538	0.034623	0	0.00526396	0	0.0134161	0	0.0293738	0.0746704	0.109683	0.161776	0.102826	0.0100545	0.090472	0.00446525	0.0333795	0	0.0902204	0.0188979	0.0166188	0.073555	0.00901031	0.138845	0.0379123	0.168814	0.156005	0.122309	0.0459446	0.00729408	0.10034	0.0299919	0.145295	0.00615402	0.14628	0.00710118	0.90725	0.00743351	0.227193	0.031951	0.100653	0.0195542	0.062017	0.046238	0.0334346
LINC01249	0	0	0.0674571	0	0.0215959	0	0.00662238	0	0	0	0	0.0148977	2.52827	1.88907	0	0.0150028	0.00327795	0.00384629	0.8632	0	0.188344	0	0	0.0144585	0.194961	0.0952361	0.551493	0.0254949	0	0.00430523	0.00542531	0	0.00390573	0	0.0383842	0.0114732	0.0526562	0.00470835	0.017487	0.0706291	0.0681729	0	0	0	0.0366704	0.115945	0.427035	0	0
SLC24A1	0.858733	0.836303	2.52434	0.666841	1.95053	1.46067	1.47075	0.912623	3.5008	1.33312	1.24486	0.916516	3.76441	1.43703	0.585922	1.09785	2.98914	1.33053	1.56824	0.78436	2.03433	0.389131	1.40554	1.36137	1.08008	1.12385	0.878385	3.43408	1.62532	1.37473	2.05073	1.20755	1.7335	2.11133	1.41751	1.57476	0.950077	2.20538	2.26696	4.3853	1.51594	3.74848	1.60792	1.94588	1.46243	1.23257	1.31249	1.11392	1.21301
FAM218A	0.125844	0.0171219	0.598868	0.0519885	0.169237	0.350883	0.132101	0.0491188	0.017215	0.334338	0.394878	0.459911	1.63306	0.889966	0.0239134	0.0427527	0.0280231	0.432944	0.301676	0.116823	0.141002	0.00824987	0.0245876	0.212876	0.609921	0.308398	0.265201	0.230063	0.0154983	0.0122684	0.123682	0.017391	0.428504	0.00795139	0.0273454	0.0381437	0.0666898	2.95178	0.363773	0.812816	2.39304	0.00810338	0.0857308	0.00580504	0.214221	0.149214	0.152113	0.161295	0.0182238
RPS3AP5	2.1432	5.23901	6.62032	4.13185	1.03935	1.60561	1.54983	1.89984	12.1616	1.74785	6.35418	2.96165	17.7436	1.22198	1.30926	1.18924	2.44989	10.192	1.41397	1.75377	0.939881	3.36577	2.27982	1.56452	3.75955	2.50005	1.37913	0.930268	1.69707	1.38132	2.19122	0.890731	1.09097	5.18196	2.30009	2.82942	2.1201	4.67415	1.09573	1.86621	21.0777	3.00546	7.89868	3.21416	2.46385	0.97413	3.82083	1.01485	1.25524
ATP6V0E1	58.7244	75.2373	78.8084	80.101	51.0396	38.12	48.7842	45.4058	39.3958	50.5999	46.8521	89.5199	96.3864	81.144	68.4835	70.7716	42.1919	74.3528	118.734	66.4581	38.0658	48.5237	82.1777	86.3563	160.025	73.3833	98.3337	77.824	72.0907	72.1761	77.8082	70.9507	81.2665	75.3574	58.9633	54.9214	81.373	44.9962	52.0553	55.2101	61.3106	88.3958	120.761	86.4446	60.3427	62.8885	71.8073	46.9458	81.6342
DCDC2	1.05267	0.0223619	1.64798	0.0290997	1.50034	0.538118	2.40309	0.93661	0.209846	0.0155257	1.70318	0.00924099	0.334565	0.0944988	2.57837	0.246613	2.79985	0.0572602	0.0530388	0.0275485	0.025742	0.0215494	1.94549	0.0239162	0.0157739	0.0912971	0.0106903	0.0711647	2.59766	0.0267052	4.03836	0.0126185	0.0290725	2.3539	2.99406	3.20967	0.0290333	0.0233646	0.0412191	8.27354	0.657377	1.89795	0.165879	0.0631803	0.13193	0.01392	0.0171687	0.00877744	0.0132228
MIR1197	0	0	0	0	0	0	0	0	0	0	0	0	0	0	0	0	0	0	0	0	0	0	0	0	0	0	0.0971066	0	0	0	0	0	0	0	0.135174	0	0	0	0	0	0.349203	0	0	0	0	0	0	0	0
ANKDD1A	0.922862	0.986027	0.908966	0.820173	1.77203	2.67636	0.883268	2.5935	0.297045	1.89224	1.70341	0.277753	1.03598	0.866139	0.264769	0.55097	0.713221	0.423169	1.73682	0.753823	0.857433	0.50535	0.554191	0.536167	0.544446	1.01639	1.7817	1.71065	0.566047	0.674769	1.63062	0.870238	0.561741	0.658568	1.06755	0.679328	0.471083	1.9534	0.791065	1.65631	1.86653	0.566289	2.19017	0.345573	0.383163	0.422986	0.624585	0.963233	0.338036
AC139493.1	0.0984922	0	0.891123	0	0.885038	0.0436896	0.206778	0.0538203	0.0943138	0.0732681	0.120187	0	0	0.0297302	0	0	0	0	0	0	0	0	0	0	0	0.0337917	0	0.099507	0.113212	0.0336068	0.254101	0	0	0	0.449443	0	0	0.110261	0	0	0.338648	0	0	0	0	0	0.0308653	0	0
CASZ1	4.62553	4.22959	7.96234	5.48332	6.71855	4.66362	7.94768	3.96196	10.6928	3.59145	5.46623	1.53676	4.69279	8.2285	5.5517	2.57671	5.20285	4.55294	3.93929	2.90081	6.16296	5.66511	5.30017	3.76422	2.24778	3.01655	2.1305	2.86455	9.93482	7.12878	5.20587	8.35298	2.87861	4.68666	5.71101	3.36547	4.74395	2.88966	1.77645	1.48823	5.02179	3.52933	1.74724	4.6033	4.3979	4.0633	5.93003	5.04825	4.94643
MYCLP1	0	0	0.314135	0	0	0	0	0.019876	0	0	0	0.0143157	0.194359	0.142733	0	0	0.0188993	0	0.0352135	0	0	0	0	0.0138936	0	0	0	0.0367482	0	0	0.0469201	0	0.0112594	0	0.0829903	0	0.050599	0	0	0	0.875444	0	0	0	0.0528565	0	0.0113986	0	0
RNA5S4	0	0	0	0	0	0	0	0	0	0	0	0	0	0	0	0	0	0	0	0	0	0	0	0	0	0	0	0	0	0	0	0	0	0	0	0	0	0	0	0	0	0	0	0	0	0	0	0	0
TMED4	16.2983	10.8341	22.0283	8.94467	18.405	14.8321	14.0376	18.209	32.5085	16.8037	18.019	13.9888	21.8323	19.0588	27.2823	15.3766	14.9909	16.9291	17.7538	15.7866	12.5203	17.7864	22	27.6244	27.9486	18.854	27.3434	15.1665	24.2195	15.88	23.4374	11.8792	21.7606	21.8507	36.9419	20.8892	14.0567	32.4459	9.71119	46.8967	21.0559	21.1975	19.0747	24.7461	15.2447	23.5997	16.545	14.6397	25.1169
TTLL10-AS1	0.0387472	0.0105436	0.168456	0.0228674	0.0710565	0.078572	0.0406736	0.0604946	0.0176683	0.0356868	0.072049	0.0435712	0.0690144	0.103593	0.0343602	0.00329088	0.0546458	0.0472466	0.0464429	0.0479597	0.0784258	0.116846	0.0113558	0.025372	0.048343	0.0227893	0.260087	0.0298258	0.365847	0.241756	0.0761633	0.0571164	0.0582575	0.0342752	0.248379	0.140933	0.0410675	0.0454425	0.00613729	0.0667374	0.135944	0.0199602	0.0527929	0.0464715	0.0257399	0.0459429	0.0381622	0.0775978	0.0149629
WDR48	4.35243	3.20778	7.21571	2.93172	5.72238	5.15618	6.36403	4.1689	9.699	6.87952	5.48215	3.65209	4.82253	4.03991	4.12592	3.46932	5.83753	3.58799	3.95161	3.78212	4.80506	3.71905	6.6437	2.3337	2.76967	4.04896	4.358	6.95335	6.51247	2.75996	4.3043	3.43836	5.91129	5.64004	5.78044	6.119	3.86695	5.35477	3.96455	4.53076	6.99968	2.84097	6.93929	4.48687	4.52866	2.54166	3.20084	3.93837	5.27572
RTP5	0.0225066	0.0285803	0.0863891	0.0247944	0.0834646	0.0599013	0.0315008	0.0409952	0.00478928	0.0186029	0.0732378	0.0413374	0.0178167	0.00905825	0	0.0624434	0.00389807	0	0.0629457	0.00406259	0.0189809	0.0275418	0.035912	0.0114625	0.00504007	0.159583	0.0942746	0.0353709	0.00862338	0	0.109678	0.0241912	0.0371568	0.00663633	0.0114114	0.0136437	0.0974053	0.0671888	0.153884	0.00646082	0.265319	0.00676318	0.874524	0.0145349	0.0174431	0.00889542	0.00470204	0.0462752	0.00506993
LRRC2P1	0	0	0.988632	0	0	0	0	0	0	0	0	0	0.0111504	0.011338	0	0	0	0	0	0	0	0	0	0	0	0	0	0.126495	0	0.0128164	0	0	0	0	0	0.011385	0.0174172	0.0140165	0	0	2.34312	0	0	0	0	0	0	0	0
AP000936.1	0	0	0.299641	0	0	0	0	0	0	0.0401483	0	0	0.0240322	0	0.0358948	0	0.0210318	0	0.0522492	0	0	0	0	0.0618454	0	0	0.0663461	0.0545263	0	0.027623	0.0696192	0	0.0250597	0	0	0	0	0.060419	0.0448797	0.034859	0.675993	0	0	0	0	0	0	0	0
LINC00562	0.118729	0.278924	0.384114	0.0784788	0.216764	0.16151	0.0830881	0.0778543	0.106113	0.0942104	0.186737	0.0809965	0.150381	0.291489	0.280764	0.0470583	0.135719	0.0530835	0.148149	0.00857256	0.140182	0.17435	0.0595404	0.0665151	0.0850813	0.146645	0.10379	0.149274	0.191062	0.0702205	0.245048	0.0357324	0.117608	0.322079	0.48159	0.0911677	0.0807467	0.064981	0.122865	0.0749821	0.987523	0.049949	0.192923	0.132905	0.0322061	0.0281556	0.0892969	0.0887694	0.064189
AC104117.3	0.319077	0.0276262	0.286304	0.239667	0.471658	0.463213	0.152246	0.507221	0.0555528	1.16522	0.637136	0.0913314	0.103331	0.122582	0.0257228	0.0344908	0.0452153	0.176849	0.0748854	0.314158	0.190812	0.0266224	0.0595083	0.132958	0.194873	0.278656	0.0158483	0.547043	0	0	0.274397	0.187069	0.143666	0.0513183	0.198549	0.0703371	0.0807031	0.887594	0.273373	0.174864	0.313454	0	0.368871	0.0374657	0.21919	0	0	0.227719	0
AC009102.3	0.0131125	0.0249766	0.053926	0	0.0561081	0.11633	0	0	0.0083708	0.0455203	0.0106672	0	0	0	0.0116279	0.0077957	0.00681312	0	0.0338516	0.0142014	0	0	0.00896682	0	0.00880914	0	0.00716414	0.0264952	0.0150721	0.00894829	0.0225527	0	0	0.0115991	0.269259	0	0	0.00978617	0	0	0	0	0	0	0	0.0077738	0	0	0
TRIM6	0.0544864	0.589689	0.419639	0.720301	0.326405	0.439442	0.062395	0.0974411	0.309887	0.916275	0.169243	0.577051	0.764623	0.654886	3.62381	0.0353384	0.138979	0.474129	0.786439	0.565969	0.586503	0.286405	0.0846816	0.465439	0.103159	1.51589	1.19889	2.37873	0.0654761	0.250139	0.600618	3.1018	0.441589	0.595901	0.50857	0.13212	0.624742	0.698691	0.6865	1.15175	0.613118	0.192011	0.635143	0.0735741	1.33882	0.39644	0.208003	0.241648	1.35905
LINC02283	0	0	0.135702	0	0.0352984	0	0	0	0	0	0	0	0	0	0	0	0	0	0	0	0	0	0	0	0	0	0	0	0	0	0	0	0	0	0.0313694	0	0	0	0	0	0.283635	0	0	0	0	0	0	0	0
SUCNR1	0.149635	0.0133605	0.461537	0.0811348	0.368164	0.0373363	0.127623	0.0306625	0.188064	0.0602945	0.0380407	0.986449	0.469189	0.121388	0.0621999	2.23238	1.77607	0.570182	1.20116	0.866011	0.409343	4.00413	0.508432	0.07859	0.424097	1.47597	0.51352	1.59365	0.228434	0.153172	0.426257	0.150783	0.457404	0.0372276	23.9164	0.354335	0.160454	0.338518	0.173685	0.36243	0.523679	0.134895	2.81959	0.169111	0.228316	0.598804	0.175846	0.59784	0.93854
U3	0.0917874	0	2.26489	0	0.157103	0	0.192702	0.100313	0	0	0	0	0	0	0	0.0545699	0	0	0.177721	0	0	0	0.125536	0	0	0.125965	0.050149	0.185466	0	0.062638	0.0789345	0	0	0	0	0	0.170247	0	0	0.395232	1.44272	0	0	0	0.0533528	0	0.0575283	0.0514696	0
AC011095.1	0	0	0.16979	0	0	0	0	0	0.00425097	0	0	0	0.0118606	0.0201003	0	0	0	0.00405983	0	0.00360596	0	0	0	0	0	0	0.0327437	0.0224252	0	0	0	0	0	0	0.0050644	0	0	0.00496975	0	0.00573464	0.24204	0	0.00705663	0	0	0	0	0	0
AC130324.1	0.235267	0.291288	2.8059	0.0388774	0.382548	0.229594	0.716197	0.077136	1.47187	0.350029	0.344509	0.314824	0.726346	0.653349	0.417261	0.209809	0.342279	0.301219	0.652927	0.114662	1.28571	1.03645	0.53092	0.359462	0.379334	0.581168	0.0771244	0.665536	0.78424	0.626154	0.728363	0.424833	0.335004	0.541096	1.23462	0.299504	0.261824	0.877929	0.260853	0.243132	2.2881	0.296929	0.473703	0.258293	0.300856	0.502126	0.13271	0.343007	0.365682
SRSF2	12.7984	49.2872	40.1032	19.8051	20.2363	20.8287	28.774	15.4602	21.0938	23.8169	19.1627	60.7973	44.7951	42.4349	34.0365	40.6299	38.3371	33.104	37.8002	32.2737	53.5663	73.4095	54.36	41.8218	86.8344	41.5265	53.3697	40.9621	44.5652	56.4101	41.1159	37.1149	37.4108	58.0106	46.4899	49.3557	54.7004	50.8346	45.8649	57.7153	64.3219	60.9714	48.5166	31.1694	42.6881	40.1008	50.196	35.2074	63.0702
UBE2V1P4	0	0	0.37397	0	0	0	0	0	0	0	0	0	0	0	0	0	0	0	0	0	0.0287583	0	0	0	0	0	0	0.114838	0.0326636	0.0387846	0.0488751	0	0	0	0	0.0689059	0.0527073	0	0	0.0489445	1.11664	0	0	0	0	0	0	0	0
AC009646.2	0	0	0.076393	0	0	0	0	0	0	0	0.0188893	0	0.0137857	0	0	0.0138045	0	0.0141564	0.0899158	0.0628688	0	0	0.0635132	0.0177383	0.0779954	0.0318653	0.0126861	0.0156391	0.0266895	0	0.119808	0.0449232	0.0575004	0.041079	0	0	0	0	0	0.0199963	0.205292	0	0.024606	0	0	0.0688286	0	0.0130202	0
AL157834.1	0.232747	0	0.15315	0	0.438204	0.165188	0.0977274	0.050873	0.178298	0.0230853	0.227212	0.0366413	0.93966	0.702553	0.123837	0	0	0.113521	0	0.0504148	0.117772	0.17089	0.0318322	0	0.0625449	0	0	0.0627052	0	0.190598	0.0800621	0.0300201	0.317005	0.0823536	0.177013	0.141093	0.129509	0.0347409	0.0258058	0.120264	0.320103	0.0839279	0	0.0601236	0.243518	0	0.1167	0	0.0314577
AL352984.2	0	0	0.117807	0	0.0306437	0	0.0375875	0	0	0	0.0291297	0.0281856	0.0425185	0	0	0	0	0	0	0	0.0362375	0.0985905	0.0244863	0	0	0	0	0	0	0.0488714	0.0307931	0	0	0	0.0544655	0	0	0	0	0	0.527642	0.03228	0	0	0	0	0	0	0.0241982
AC112907.3	0.130338	0.224992	0.589627	0.161536	0.278857	0.303533	0.342046	0.169153	0.28602	0.335314	0.145794	0.416795	0.846385	1.04751	0.202267	0.130763	0.347077	0.293025	0.341743	0.13675	0.333884	0.396252	0.245108	0.404508	0.197016	0.301844	0.200282	0.406016	0.29027	0.333547	0.72156	0.262676	0.438764	0.158531	0.365532	0.562961	0.188868	0.638364	0.722564	0.547199	0.848272	0.572808	0.146754	0.32091	0.435626	0.540901	0.326761	0.210125	0.154143
RNU6-268P	0.365434	0.696076	2.40459	1.05677	1.40732	0.162101	0.767206	0.399377	0.116644	0.996766	0.743215	0.143826	0.108482	1.32369	1.29624	0.869039	0.284814	0.111399	1.41512	0.296835	0.462283	2.01235	0.249898	0.139586	0	1.00301	0.798634	2.09213	1.7852	0.498762	2.19984	0.707016	0.33936	0.969772	1.94549	2.43682	1.01671	0.681831	1.51941	0.944125	2.69245	0.164718	0.580886	0.471998	0.637242	0.108325	0.114519	0.204916	0.617394
LINC02487	0.0152919	1.91516	0.528268	11.4218	0.0261735	0.027133	0.00802611	0.00835615	0.0292863	0	0.304785	0.012037	0.0226976	0.0461592	23.0665	0.00909143	0.30193	0.0139847	0.128304	0.00828089	0.266956	0.336835	0.156858	0.0116822	0.0565032	0.870919	0.0417744	0.504683	0.123041	0.751362	1.02575	54.5018	1.155	2.08992	1.77359	0.917739	3.45324	4.37108	0.241608	0	0.277915	0.461817	0.0324103	0	3.82657	0.747936	0.196478	0.0300122	0.170514
AC012100.1	0.385869	0.0612501	0.74056	0.0531367	0.330226	0.11411	0.202527	0.0702851	0.246333	0.255153	0.209274	0.0506228	0.267279	0.0776506	0.0570302	0.0382348	0.167078	0.0392094	0.415072	0.104478	0.325423	0.531221	0.0879574	0.343913	0.302437	0.529551	0.140549	0.77969	0.147846	0.175551	0.774285	0.124425	0.119446	0.455112	0.586938	0.0779724	0.178927	0.191989	0.142611	0.166154	1.20039	0.347859	0.61337	0.166131	0.112146	0.228765	0.0806153	0.288501	0.0434613
RNA5SP296	0	0	1.15897	0.145528	1.50734	0.937555	0.18489	0	0.11244	0.873497	0.716433	0.277285	0.41829	0.318997	0.312382	0	0.0915168	0	0.454709	0.190759	0.267374	0	0.722677	0	0.118328	0.120859	0	0.949052	0.101228	0.120197	0.454406	0.908717	0	0	0.669779	0.106773	0.163345	0.394356	0.195287	0.151684	2.07634	0	0.559953	0	0	0	0	0.197532	0.119029
MPP2	0.364537	0.496412	0.365591	0.301195	1.09189	3.88938	0.533713	0.992499	0.0387858	3.66646	0.819433	1.10751	2.563	2.30498	0.0850696	0.306079	0.33396	1.18729	0.445785	0.564507	2.42063	0.0293482	0.102775	0.46903	0.674552	0.329129	0.375625	0.555671	0.275669	0.707029	0.340991	0.105173	0.376142	0.350751	1.81912	0.283017	0.480417	1.9999	1.09909	2.99066	1.09319	0.17008	0.525242	0.0640178	0.407058	1.63984	1.59933	0.896551	0.678548
AC067959.1	0	0	0.169717	0	0	0	0	0	0	0	0	0	0	0	0	0	0	0	0	0	0	0	0	0	0	0.0353966	0	0	0	0	0	0	0	0	0	0.0312713	0	0	0	0	1.11487	0	0	0	0	0	0	0	0
AC104564.4	0	0.200936	0.115689	0.0581063	0	0	0	0	0	0	0.0572116	0.332144	0.0835076	0	0	0.0418108	0.0365409	0	0.0453892	0	0	0.12909	0.144276	0	0.472461	0	0.0384235	0.0473673	0	0	0.0604786	0	0	0	0.106972	0.0852648	0.0652205	0	0	0.302822	0.552695	0.0633988	0	0	0	0.12508	0.0440774	0	0.142578
AL139390.1	0	0	0.777598	0	0	0	0	0	0	0	0	0	0	0.0456592	0	0	0.0196487	0.0230554	0	0	0.0191351	0	0	0.0288891	0.0254051	0	0	0.152821	0	0	0.0325204	0	0	0	0	0	0	0	0.0419283	0	1.70887	0	0	0	0.109905	0	0	0.0212051	0
AMZ1	0.0390401	0.0265583	0.337165	0.0345605	0.0859124	0.145962	0.111234	0.0518091	0.115712	0.132763	0.0816678	0.0548757	0.124172	0.139729	0.108806	0.0911834	0.123158	0.062905	0.31136	0.41527	0.265277	0.120289	0.469106	0.0894734	0.0711893	0.19326	0.219394	0.368128	0.0929544	0.0532838	0.110312	0.142072	0.0638771	0.074002	0.398715	0.199474	0.0620669	0.19355	0.173143	0.177711	0.353387	0.0628472	0.307331	0.147672	0.0599734	0.104153	0.0769013	0.137605	0.0697266
AC013468.1	0.294241	0.124549	0.618489	0.0270126	0.335748	0.174028	0.377509	0.500223	0.313065	0.145924	0.531933	0.154408	0.213517	0.256585	0.231936	0.0194371	0.254808	0.199325	0.0633019	0.106225	0.413581	0.57011	0.357713	0.0999041	0.307495	0.291637	0.625185	0.352324	0.281846	0.379285	0.337385	0.126506	0.263127	0.549483	0.944858	0.0396382	0.12128	0.536799	0.0181245	0.394175	0.321173	0.117892	0.0692919	0.211136	0.0570108	0.0581475	0.0409817	0.0916641	0.11047
IGHV3-30-2	0	0	0.233054	0	0	0	0	0	0	0	0	0	0	0	0	0	0.0588891	0	0	0	0	0	0	0	0	0	0	0	0	0.0386722	0	0	0	0	0	0	0	0	0	0	0	0	0.120106	0.036597	0	0	0	0	0
AL513497.1	0.0375434	0.18772	1.39732	0.100814	0.0562266	0.0333073	0.35469	0.102576	0.155786	0.0605116	0.0839908	0.591045	0.351069	0.651624	0.449452	0.379448	0.273101	0.309007	0.266539	0.157561	0.370448	0.198128	0.28241	0.365684	0.542276	0.231854	0.21025	0.379302	0.679678	0.941555	0.306719	0.617408	0.232431	0.689114	0.485405	0.369836	0.243724	0.469327	0.202928	0.307154	1.67812	0.2623	0.43764	0.303071	0.229138	0.2504	0.105887	0.115788	0.602575
AC022517.1	0	0.161445	0.743617	0.0933732	0	0.0501294	0.177943	0.123507	0	0.784632	0.137903	0.133434	0.0335479	0.341124	0	0.0335936	0.0293594	0.172249	0.255281	0.0611972	0.0285921	0.363018	0.193201	0.345333	0.0379608	0.271408	0.0926161	0.152232	0.259798	0.308483	0.0971852	0.109322	0.139929	0.0999669	0.773536	0	0.157208	0.168684	0.1253	0.0486616	0.388564	0.0509389	0.479035	0.29193	0.328444	0.200995	0.106244	0.12674	0.0763713
AC116447.1	0.388425	0	0.851959	0.213954	0.258543	0.421175	0.135912	0.0943341	0.578583	0.620703	0.3511	0.135888	0.230614	0.286605	0.995071	0.0256587	0.224246	0.105251	0.139274	0.303824	0.349416	0.277272	0.560753	0.131882	0.463909	0.0592287	0.0707399	0.290687	0.223237	0.206166	0.371149	0.111333	0.347351	0.305417	0.393883	0.235466	0.24015	0.805253	0.11963	1.18936	1.22953	0.0778139	0.228678	0.139359	0.275951	0.0767598	0.0811492	0.363014	0.204163
AC211486.1	0	0.082977	0.0573288	0.0287942	0.0745608	0.0618352	0.0182912	0.0190434	0.044495	0.0172831	0.0567016	0.041148	0.196563	0.231429	0	0	0	0.106236	0.0899693	0.0188719	0.0705373	0.0959544	0.0238316	0	0.292657	0.227175	0	0.0117363	0.040058	0.0594559	0.0749244	0.0112375	0.0107877	0.0462414	0.106018	0.0633786	0.080799	0.0520185	0.00965994	0.0300123	0.119825	0	0.0923274	0.0900246	0.0101285	0.0309913	0.0218423	0.0195419	0.0235512
RN7SKP245	0	0	0	0	0	0.108405	0.0641336	0.0667709	0	0	0.0497025	0	0	0	0.0541787	0	0.0317449	0	0	0	0	0.112147	0	0	0.0410451	0.0419228	0	0.164601	0	0	0	0.0394014	0	0.0540446	0.23233	0.259258	0	0.0911949	0	0	0	0	0.0647446	0	0	0	0	0	0
DCDC2C	0.0109835	0	0.0180682	0	0.00939968	0.0487213	0.0115296	0	0	0.0163413	0.0178706	0	0.397787	0.132617	0	0	0	0.0133929	0.0496221	0	0	0.0100806	0.0150219	0.00839082	0	0	0	0.00739781	0	0.0224863	0	0.0070834	0	0	0.0501205	0.0133166	0	0.0163946	0.00608902	0	0.14027	0	0.0465579	0	0.00638436	0.00651165	0.013768	0.006159	0
AC138207.2	0.0794744	0.264919	0.621004	0.0656649	0.238049	0.352536	0.125139	0.217141	0.431249	0.354725	0.323269	0.125117	1.08526	0.67171	0.211429	0.212623	0.206471	0.266496	0.179527	0.129111	0.643437	0.583528	0	0.30357	0.720792	0.190868	0.130265	0.428231	0.456759	0.189824	0.71763	0.281896	0.36902	0.73817	1.02754	0.0963562	0.479079	1.42353	0.440588	0.547541	1.21014	0.358229	0.505324	0.0256625	0.64674	0.400493	0.0747166	0.267391	0.993604
KRT14	18.5822	3357.43	12.9647	142.946	0.799529	0	39.8849	0.00936724	0.0601883	0.00425069	9.97799	58.0625	3.17541	358.692	872.758	3681.16	0.133604	181.089	61.3927	1603.42	37.7542	168.154	2.20969	3116.07	1322.94	1898.24	1336.57	1142.18	0.581271	1120.27	90.7359	833.119	19.8936	1676.22	0	2.05757	2347.16	99.3044	4655.34	0.199297	1592.58	19.3557	1.46236	22.2463	1365.13	1122.25	1021.07	663.602	0.202731
RNU1-51P	0	0.105796	0	0	0	0.0985498	0	0	0	0	0.180736	0	0.461664	0.134124	0	0.066042	0	0	0	0	0	0	0	0	0.373137	0	0	0.0748187	0	0	0	0	0.0687718	0	0	0	0.206038	0	0	0	0.218252	0	0	0	0.0645691	0	0	0	0
MCHR2	0	0	0.235295	0	0	0.00725116	0	0	0	0.00405343	0	0	0.00485266	0	0.00724799	0.00485928	0	0	0	0	0.00413581	0	0	0.00624401	0.010982	0	0.022328	0.0550506	0.0563692	0.0167331	0	0	0	0	0.161621	0	0.0227399	0	0.0679669	0.0140777	0.762787	0	0	0	0.0190036	0.00969125	0.0102454	0.0045832	0.00552351
ARL2BPP5	0	0	0.234023	0	0	0	0	0	0	0	0	0.0319945	0.0241321	0.0490765	0	0	0	0	0	0	0	0	0	0	0	0	0	0.136883	0	0	0.0349543	0	0	0	0	0	0	0	0	0	0.758663	0	0	0	0	0	0	0	0
SHTN1	4.18419	7.81197	5.66247	2.12717	5.81248	2.7278	8.53808	4.13498	7.16586	1.64477	4.28333	6.1673	10.4295	6.62205	6.83229	7.72779	5.71908	9.35997	7.17586	3.67153	14.2197	4.04256	5.0077	2.94475	11.588	4.99556	3.56058	7.72011	4.24408	4.59613	6.60534	3.16472	14.1835	5.89687	6.87653	10.4736	3.51326	3.05907	8.73963	22.7289	5.17241	12.1517	3.91404	7.53546	3.54002	5.63725	6.38604	6.83411	9.04206
AC090960.1	0.127782	0	0.105103	0.0527894	0.0546779	0	0	0.0698257	0.0815742	0.0633713	0	0.0502919	0	0.0385716	0.0566575	0	0	0.0389531	0.0412359	0	0.0323296	0.293194	0	0	0	0	0	0.172132	0.0734396	0.0872019	0.164834	0	0	0	0.0485918	0.0387314	0	0	0.0708396	0.110045	0.0627652	0	0.0677068	0.0412613	0.0371378	0.0378782	0	0.0716537	0
AL354936.1	0	0	0.0991108	0	0	0	0	0	0	0	0	0.213411	0.697527	0.163677	0	0	0	0.146929	0.07777	0	0	0	0	0	0.303569	0	0	0.0405797	0	0.205576	0	0	0.24245	0	0.0229108	0	0	0	0	0	0.295935	0	0	0	0	0.232172	0	0.0168922	0
RNU6-381P	0	0	0	0	0	0	0	0	0	0	0	0	0	0.109286	0	0	0	0	0	0	0	0	0	0	0	0	0	0	0	0	0	0	0	0	0	0	0	0	0	0	0.35567	0	0	0	0	0	0	0	0
AC104041.1	0.229409	0.946781	0.859595	0.0421214	0.218141	0	0.0802715	0.0835724	0	0	0.476937	0.160515	4.66118	2.69297	0.203435	0.530403	0.18542	1.53852	4.01413	1.13187	3.70176	0.0233944	0	1.22679	4.84621	2.36123	2.74355	2.18038	0.761781	3.98343	1.51252	0.0164387	0.978407	0.992109	4.94344	1.31343	7.5882	0.913138	1.27179	13.4783	2.55414	0.022979	0.162073	0.0164615	1.8076	1.5414	2.9875	0.414508	0
LINC02671	0.0304055	0	0.312611	0	0.00650522	0.00674369	0.0079793	0.00830742	0	0	0	0	0.1038	0.041301	0	0.00903841	0	0	0.00981197	0	0.0192318	0.0488353	0	0	0.0102134	0	0.0249185	0.148474	0	0.00518736	0.111128	0.0049022	0.02353	0	0.0462491	0.00460801	0.0704949	0.0397116	0.0168561	0	0.881154	0	0	0	0.00883682	0.0585846	0	0	0
AC010608.2	0	0.27732	0.0342143	0.103108	0	0	0	0	0	0	0.3384	0.130973	1.01257	0.979389	0	0	0.0648406	0.380415	1.66453	0.675773	1.15767	0	0	0.095334	0.223565	0.827753	0.227271	0.784482	0	0.170322	0	0	1.26189	0.0735926	0.632727	0.579982	0.0771545	2.39047	0.138363	0	0.163457	0	0	0.0268637	0.0725371	0.64119	0.651783	0.163279	0
CDS1	5.80692	16.1866	24.0003	15.1867	6.79609	2.49227	10.7467	3.97542	19.5676	1.17367	4.49941	2.66666	8.66469	12.8348	25.7551	6.81614	12.4765	7.65252	8.55355	4.03454	13.2836	10.0115	18.2456	7.61012	10.249	7.42488	6.04364	5.26901	13.7374	10.1896	19.3872	17.337	9.79215	10.9906	6.27628	12.1228	11.9778	12.3605	2.51464	28.2276	4.46465	6.69278	2.35002	10.8514	13.504	4.36764	11.3773	4.97649	12.531
C1orf167	0	0.00286506	0.42806	0	0.0128723	0.00266884	0	0.00657537	0.00192043	0.00447568	0.00489454	0.0142077	0.00535816	0.0217933	0	0.0107309	0.0265721	0.00366815	0.0135909	0.00488711	0.00608884	0.0110438	0.0061715	0.00229815	0.00202099	0.0288989	0.0131488	0.0648375	0.0172892	0.0123175	0.00517404	0.00388012	0.00372483	0.0106443	0.00457581	0.0109418	0.0167392	0.0179611	0.0216802	0.0233162	0.614692	0.00542387	0.0127517	0.00582826	0.008743	0.00356693	0	0.00337376	0.00203297
SPART	3.82015	5.90057	0.548865	3.05266	6.08797	12.3371	5.79984	4.3389	0.234492	17.0204	4.88076	12.657	12.3182	9.9494	4.41098	5.84172	1.44097	14.0901	4.30089	2.3654	7.60977	1.30355	0.996383	5.34569	6.07675	6.59318	2.87823	8.61792	1.45137	8.54575	2.67977	2.54064	12.5113	0.514469	7.06322	1.17831	1.72314	9.90793	7.0763	15.4529	7.00948	0.187645	5.17389	0.47246	3.57454	8.63453	4.63512	7.7275	0.974317
AP002807.1	0.468958	0.431233	2.08823	0.334027	0.954896	0.817743	1.1543	0.441825	0.629721	0.721773	0.684078	1.12015	0.441644	0.244063	1.01815	0.836423	0.899045	0.522532	0.720145	0.22768	4.68049	2.84958	1.68087	1.1736	0.260733	1.47579	3.78145	1.16541	1.31973	0.695235	2.73959	0.70916	0.260298	2.1886	2.60732	2.85267	0.599878	1.43619	0.672361	1.07233	1.11202	2.07008	1.57658	4.20865	0.798969	0.345134	0.679062	0.553138	0.688479
AC005730.3	0.320503	0.45787	1.62565	0.132406	0.777143	0.663461	0.841097	0.52541	0.443309	0.21193	1.26022	0.210237	0.919725	0.806209	0.663171	0.444611	0.444082	0.390808	0.792946	0.347118	0.351385	1.42175	0.401817	0.204039	1.04071	0.659769	0.583701	1.36718	0.921005	0.729065	1.05656	0.447841	0.5622	0.283513	1.21878	1.03622	0.445852	1.35546	0.266519	0.598032	1.94161	0.62602	0.509466	0.172486	0.558893	0.190012	0.167398	0.419351	1.19127
CALN1	0.00194883	0	0.185941	0.0128816	0.0116746	0.0103737	0.00409146	0.00212985	0	0.0483244	0.0206103	0.86519	0.0543815	0.107064	0	0	0	0.660619	0.042765	0.0179407	0.00295839	0.00178862	0.00133269	0.0029776	0.107359	0.0280823	0.00212953	0.303213	0	0.365732	0	0.00125682	0.219587	0.0948151	0.0044465	0.0023628	0.1229	0.0872678	0.019447	0.140979	0.873007	0.00175686	0	0.0037757	0.0305853	0.787967	0.754852	0.00546403	0.00131701
RN7SL497P	0	0	1.17534	0	0	0	0	0	0	0	0	0	0	0	0	0	0.0337487	0	0	0	0.0328666	0	0	0	0	0	0.0354875	0.0874957	0.0373298	0	0	0	0	0	0.0987979	0	0	0	0.0720163	0	1.78662	0	0	0	0.0755093	0	0	0.036422	0
AL160262.1	0	0	0.0633099	0	0	0	0	0	0	0	0	0	0	0	0	0	0	0	0	0	0	0	0	0	0	0	0	0	0	0.0525271	0.0661931	0	0	0	0.234159	0	0	0	0	0	0.756148	0	0	0	0	0	0	0	0
RBM6	4.09649	5.39833	10.269	3.95543	8.21907	7.63436	7.9539	5.71475	6.94463	8.48749	7.25976	4.98647	5.27602	5.15791	6.8665	3.77418	5.56609	3.65001	5.56603	3.92631	6.08718	9.61556	5.67042	4.79651	5.16599	8.14986	5.55736	6.44339	11.5717	5.1946	7.0181	5.38216	5.94418	9.90477	12.4846	6.24403	5.7756	6.29647	4.86261	8.80352	6.77555	5.89909	8.99721	6.07263	6.61586	3.93025	3.63645	4.28492	6.35823
AC007274.2	0	0	0.145747	0	0	0	0	0	0	0	0	0	0	0	0	0	0	0	0	0	0	0	0	0	0	0	0	0	0	0	0	0	0	0	0	0	0	0	0	0	0.0580247	0	0	0	0	0	0	0	0
AL591686.1	0	0.0486163	0.188938	0	0	0.0452866	0	0	0	0	0.0415269	0	0.0454604	0	0	0	0	0	0	0	0.658662	0	0.0174537	0	0	0.0175135	0.0139448	0.0687629	0	0.0348352	0	0	0.0316027	0.0451547	0	0	0	0.0190485	0	0	0.250733	0	0.216379	0.016483	0	0.0453945	0.0319935	0	0
HMGA1P7	0	0	1.0571	0	0	0	0	0	0	0	0	0	0	0.0235118	0	0	0	0	0	0	0.0197069	0	0.0266325	0	0	0	0.0212783	0.0262313	0.022383	0.053155	0	0	0	0	0	0	0	0	0	0	0.918223	0	0	0	0.0226378	0.0230891	0.0244094	0	0
DDX11L8	0	0.0508744	0.0439364	0.0882708	0	0	0	0.0583789	0.0341007	0	0.0869115	0	0.0317146	0.0322484	0.0947388	0	0.138775	0.0325674	0.0344759	0	0.108119	0	0	0	0	0	0.029185	0	0.0307002	0.0364533	0	0.0688986	0.0330706	0	0.0406259	0.16191	0	0.0398666	0	0.0460025	0.419807	0.0481554	0	0.137989	0.0931488	0.0316687	0	0	0.072198
AC010624.4	0	0	0.702267	0.0119567	0.0123845	0.0385154	0.0607632	0.0316309	0.0184765	0.0287071	0.0117726	0.0113911	0.0687346	0.0611549	0.0128329	0	0.00751914	0	0	0	0	0.0664081	0.00989603	0.0110553	0	0.0198598	0.00790653	0.0779754	0	0.0197511	0.0124449	0.00933268	0.0268775	0	0.473257	0.00877262	0	0.0216006	0.0320902	0.0124625	0.625515	0	0.030671	0.0280369	0.00841166	0.00857937	0	0.0162295	0
AC143336.1	0	0	0.173118	0	0	0	0	0	0	0	0	0	0	0.0141183	0	0	0	0	0	0.012664	0	0	0	0.0178656	0	0	0	0	0.0134405	0	0	0	0	0	0	0	0	0	0	0	0.41353	0.0210824	0	0	0	0	0	0	0
AC010271.2	0	0	0.519615	0.0824161	0.0284548	0	0	0.0363379	0	0	0	0	0	0.0802918	0.05897	0	0.0518284	0	0.0643785	0.0360106	0.0168246	0	0	0.152405	0.0893498	0	0	0.0895789	0.0382186	0.0453806	0.0285936	0.0428859	0.0205848	0.117648	0.0252876	0.0806245	0.0925066	0.0248149	0.0368655	0.601318	1.50252	0.0599485	0	0	0	0.0394243	0	0.0186446	0.0224698
ADAMTS5	0.282812	0.322808	0.303644	0.108808	2.18011	2.21981	0.960871	0.443566	0.323874	5.90571	1.1328	0.458825	0.31403	0.487443	0.126353	1.26553	2.47117	0.369857	0.627008	3.18104	0.817121	0.477515	0.814927	0.707531	0.903572	0.836975	0.213493	2.14912	0.947936	0.14438	1.28289	0.389837	1.31784	0.177602	0.811101	2.43946	0.112119	5.947	0.526603	1.16386	0.549293	0.145966	1.27201	0.347158	0.242191	0.188145	0.148839	1.44422	1.67633
AC009812.4	0.422425	0.051579	0.374177	0.0447467	0.90841	0.605385	0.750417	0.651062	0.034573	0.999126	0.713734	0.682076	0.874586	0.496964	0.384204	0.135231	0.332046	0.660369	0.587218	0.222887	0.6851	0.775397	0.0222208	0.30616	0.291068	0.408777	1.47355	0.379358	0.286354	0.059133	0.335329	0.097794	0.851628	2.00249	1.29332	0.321739	0.110495	1.42274	0.57645	2.85434	0.978929	0.37105	0.987131	0.0629549	0.0755512	0.295387	0.0407319	0.856391	0.439188
AC007728.3	0	0.274558	0.10778	1.01772	0.0224282	0.0232504	0.0275104	0	0	0.0389912	0.0639604	0.185662	0	0.316432	0.139441	0.218133	0.149788	0.159781	0.422862	0.0425755	0.0132612	0.0721587	0.143373	0.080084	0.0528194	0.719319	0.844801	0.300077	0.0602481	0.375576	0.135226	0.439436	0.210925	0.185461	0.0597953	0.0953228	0.267352	0.704132	0.552093	0.0225696	1.44175	0	0.11109	0.101549	0.548404	0.341818	0.739154	0.426176	0.0885539
LMTK2	5.23049	10.1831	8.31573	10.1315	6.74274	6.25163	8.1606	4.86765	8.6324	4.75614	6.4566	3.67094	8.87174	9.24059	9.2121	16.5976	9.39251	10.4041	12.6527	9.3522	16.0609	7.9066	11.9695	5.53857	4.59755	15.579	5.12054	3.78948	6.20398	8.63814	11.3694	13.4128	10.7556	12.6807	11.8201	18.8132	9.49121	7.56302	5.98789	7.54427	9.50326	10.308	4.45469	12.9023	11.4947	11.2204	11.6596	8.93212	20.6142
LINC00102	0.0437702	0	0.22801	0.0482196	0.0499446	0	0.061262	0	0.00931407	0.0795925	0.0118693	0	0.0173247	0.0352325	0.103506	0.0433709	0.0227426	0.0355811	0.122415	0	0.0664445	0.107125	0.039909	0.11146	0.00980181	0.0600685	0.0239143	0.235847	0.0167705	0.0597398	0.0627352	0.310506	0.0451636	0.0645308	0.532624	0.353785	0.0270616	0.0544447	0.0727956	0.0251297	0.372657	0.0526115	0.0154614	0	0.059365	0.0259494	0.0731554	0.0490882	0.0492994
ACTG1P20	0.75195	5.96796	1.37442	4.4871	1.17978	0.852414	2.41186	1.36966	1.04007	1.45023	1.42735	2.33471	2.28183	2.64809	1.07431	2.58298	3.06053	4.45714	2.88493	4.16245	2.0293	1.34193	1.68548	1.88291	1.29099	1.8919	1.73464	1.63194	1.65663	1.91006	3.73623	2.12835	1.24142	3.91708	2.19224	5.77396	4.26163	2.83717	2.06116	1.87077	3.73453	4.70749	1.94787	2.40109	2.35539	1.53552	2.82774	1.54607	2.96428
AC130365.1	0	0	0	0	0	0	0	0.0177907	0	0	0	0	0	0	0	0	0	0	0	0	0.0164744	0	0	0	0	0	0	0	0	0	0	0	0.0100781	0.0287998	0	0.0197366	0.0452905	0	0	0	0	0	0	0	0	0	0	0	0
XRCC6P1	0.0216628	0.0825265	0.0623629	0.143189	0.0278085	0.0288279	0.0454798	0.0947	0.0553168	0.0644597	0.0440576	0.161993	0.0385847	0.085007	0.115261	0.0643955	0.151953	0.468862	0.188749	0.134905	0.158943	0.0695869	0.162953	0.132394	1.12789	0.133781	0.0650964	0.131316	0.0373505	0.192182	0.102462	0.0349264	0.073763	0.153301	0.0741395	0.124756	0.220991	0.0889213	0.0660515	0.149247	0.670354	0.224583	0.103304	0.0419699	0.119623	0.340337	0.271546	0.078958	0.0292792
MIR6774	1.11718	0	1.37835	0.46153	0.717061	0	0	0.305238	0	0.138512	0	0	0.165822	0	0.495348	0	0.145119	0	0.18026	0	0.282653	1.28168	0.954967	0	0	0.191647	0	0.564347	0.160518	0.381197	1.20093	0.180121	0.345824	0	0.637247	1.01587	0.259019	0.208445	1.23868	0	0.274374	1.25892	0.591951	0.541112	0	0.165582	0	0.313229	0.377493
AC090907.2	0.0814613	0.0258612	0.0446687	0	0.0929524	0.0722699	0.0285038	0	0.0520036	0.148131	0.0883601	0.0641222	0.0967297	0.0327858	0	0.080718	0.0141088	0.0331102	0.157727	0.0294086	0.618303	0.0249215	0.0557064	0.041488	0.0182423	0	0.0741787	0.0548671	0.140453	0	0.0233514	0.0175117	0.100865	0.240198	0.0206515	0.0329217	0.0503647	0.222921	0.0301068	0.280615	0.160051	0.024479	0.0863261	0	0.0157835	0.0160982	0.510563	0.0609057	0.0367007
AADACL3	0	0.00459867	0.135032	0.00398952	0	0	0.0050686	0	0.00616491	0	0	0	0	0.00291502	0	0.16937	0	0.00294385	0	0	0	0.00443158	0	0	0.00324387	0	0.00263811	0.0455306	0.00277507	0.00988533	0	0	0	0	0	0.00292709	0	0.00360365	0.00535364	0.00415829	2.91247	0	0	0	0.00841997	0	0.00907893	0.00270759	0
AC090181.3	0.129133	0.17218	2.29421	0.128033	0.77358	0.343688	0.853985	0.127015	2.33295	0.39065	0.472732	0.0406587	0.268339	0.28065	0.377891	0.145868	0.462964	0.125967	0.125015	0.0559425	0.26137	1.87257	1.05084	0.0690553	0.0780778	0.159495	0.0423318	0.408785	0.957383	0.26437	2.07664	0.47469	0.279811	0.125652	0.383021	0.845439	0.131733	0.5397	0.193288	0.100087	0.431314	1.61813	0.232636	0.93402	0.135109	0.244983	0.0566543	0.144822	0.165808
AC023908.2	0	0	0	0	0	0	0	0	0	0	0	0	0	0	0	0	0	0	0	0	0	0	0	0	0	0	0	0	0	0	0	0	0	0	0	0	0	0	0	0	0	0	0	0	0	0	0	0	0
ZNF556	0.0148697	0.580637	0.146767	0.262919	0.0432666	0.0263839	0.0218526	0.0162509	0.0132896	0.0265477	0.0629031	0.426051	0.504984	0.831266	0.0764799	0.252836	1.19756	0.687184	0.800393	0.310817	0.0285921	0.357559	0.559267	0.308982	0.751224	0.234676	0.042246	0.640978	1.0956	0.454607	0.0664951	0.136173	0.226464	0.760274	0.404863	0.445299	0.639863	0.164245	0.120354	0.245869	0.563856	0.013405	0.0535763	0.501274	0.40969	0.458411	0.178938	0.168431	0.0140684
RPL35AP32	0.847399	0.518824	1.99142	1.00022	1.0878	0.912883	1.39783	0.529206	0.772808	1.38083	0.738614	0.619385	0.970291	0.913537	1.44924	0.395843	0.566101	0.553544	1.56262	0.262219	0.826956	1.99989	0.745051	1.43345	0.73195	0.955269	0.297633	1.75303	0.904467	1.23919	1.09311	1.13203	0.487152	1.07085	1.38103	2.31165	0.842011	0.858305	1.14089	0.573393	1.66493	0.763926	1.53944	1.01633	0.914762	0.933	0.758732	0.882472	0.777191
BX284632.1	0	0.0344178	0	0	0.0309269	0	0	0	0.02307	0.017922	0	0	0	0	0	0	0	0	0	0	0	0	0	0	0	0	0	0	0.0415389	0	0.0310777	0.0233058	0	0	0.0274845	0.0219072	0	0	0	0	0	0.0325783	0	0	0.0210058	0	0	0	0
MTMR4	4.27892	9.15184	10.1196	4.7888	6.66348	5.00736	7.55292	4.49915	4.88214	5.76171	6.81088	5.83045	12.2768	9.98707	5.5711	9.45577	9.81454	15.7276	5.54525	5.87355	10.4619	7.13418	8.42415	5.0052	4.67744	4.89771	2.72223	7.56968	9.93	8.46563	8.23445	5.81254	6.55632	6.93159	5.08234	4.79463	3.98525	11.0542	5.41125	5.74144	12.1712	10.4547	6.20024	9.39979	7.36276	7.1188	8.32256	8.0547	9.11335
TRIM43B	0	0	0.0239832	0	0	0	0	0	0	0	0	0	0	0	0	0	0	0.00888863	0	0	0.324598	0	0	0	0	0	0.00796549	0.00981961	0.0251371	0.00994921	0	0	0	0	0	0	0	0	0	0	0.1289	0.0131431	0	0	0	0	0.0091376	0	0
AL356585.3	0.0576717	0.0183088	0.126495	0	0.0164518	0	0.0201797	0.0210095	0	0	0.0781947	0.0302642	0	0.0232112	0.0170474	0	0	0	0	0	0.0291824	0	0	0	0	0	0.0105032	0.0647399	0	0.0262377	0.016532	0	0	0	0	0	0	0	0.0426291	0	0.77429	0	0	0	0	0	0	0.0107798	0
CDC14B	3.49827	1.55909	6.01452	0.523424	6.00841	3.16158	5.24741	3.52912	6.20464	2.87204	3.72308	2.36974	2.6406	1.82989	2.42608	2.62754	2.84496	2.87111	2.24213	2.23946	2.24485	1.83517	3.99476	0.748068	1.18263	1.01942	1.93582	1.99623	2.39396	1.61832	6.15664	0.949671	3.6617	2.2746	2.13045	2.04931	1.38125	3.49229	1.20692	9.23921	1.00602	4.28071	2.42393	4.40979	0.897227	2.61019	1.60577	2.59038	2.7998
KCNK9	0.00439441	0.0292965	0.455422	0.00726166	0.0338465	0.128653	0.0230645	0	0.00841595	0.0326899	0.0464739	0.0311315	0.0182632	0.0265293	0.0194844	0.0156755	0.0662155	0.0776961	0.0992665	0.0356949	0.0244597	0.0887293	0.23139	0.0302138	0.02657	0.0482456	0.0216083	0.230864	0.692006	0.0959633	0.1625	0.01417	0.0244852	0.132166	1.14969	0.277048	0.0529797	0.0459151	0.121808	0.0454131	0.138143	2.27788	0.0884799	0.0113517	0.0357604	0.112026	0.347032	0.0394265	0.0504851
RPL29P25	0.0920033	0.219059	0.435125	0.152034	0.0787362	0.0612168	0.0241444	0	0.0734168	0.0228137	0.0748462	0.144841	0.0819357	0.0277715	0.0407934	0.0136746	0.0956081	0.0981619	0.0296899	0.0498217	0.0116386	0.0844399	0.0157289	0.0527141	0.0618091	0	0.0377002	0.0464756	0.0660957	0	0.0989002	0	0.0427194	0.16277	0.0349861	0.0697165	0.149317	0.0343322	0.0382534	0.118849	0.994201	0.124411	0.0974977	0.0891244	0.106957	0.0409085	0.0720796	0.038693	0.124351
AL512506.3	0.01091	0.0623439	0.0358945	0.0450713	0.0560204	0	0.0229049	0.0119234	0.0278591	0.0541061	0.0355018	0.0085878	0.0259097	0.0329322	0.0773982	0.00648627	0.0566873	0.0266064	0.0211242	0.017724	0.0938496	0.0200262	0.0298427	0	0.014659	0.0449173	0.0655686	0.0367413	0.0188107	0.0521168	0.0938228	0.0422158	0.0270175	0.0289525	0.0331899	0.0264549	0.0303537	0.0325696	0.00604824	0.0657691	0.0535886	0.0295059	0.0115615	0	0.0507328	0.0129361	0	0.024471	0.0294916
Metazoa_SRP	0	0	0.340934	0	0.236487	0.0612889	0	0	0	0.0342608	0.112401	0	0	0	0	0	0.0358953	0	0.0445872	0.112231	0.104871	0	0.0472422	0.0527762	0	0.0948078	0.0377446	0.418773	0.0397041	0	0	0	0.171079	0	0.105082	0.167517	0.0640682	0.618707	0	0.178483	0.475064	0	0	0	0.120468	0	0.129896	0.0387386	0
SUMO2P5	0	0.0760001	0	0	0.0682916	0	0	0.0872109	0	0	0	0	0.0473778	0	0	0	0.0414627	0	0	0	0	0	0	0	0	0.109513	0	0.0537473	0	0	0	0	0	0	0	0	0.0740053	0	0	0	0.783925	0	0	0	0	0	0	0.044747	0.0539275
PLD3	20.535	13.5879	21.1556	17.6212	27.7954	27.4726	16.2234	24.4414	26.8228	40.0476	26.3669	35.0001	25.4856	18.0504	16.0864	24.0607	38.233	40.6519	75.3951	31.163	52.4126	19.7399	36.3948	25.541	40.8247	74.8711	23.0098	35.4985	38.6463	24.9183	34.7774	20.265	39.5149	19.3093	38.9941	23.1709	22.776	30.6966	25.7894	63.8172	55.5956	12.6543	84.4517	35.9002	25.8806	54.4255	34.9145	30.9921	30.6451
FMO9P	0.00778603	0.637723	0.0640411	0.681911	0.0133265	0	0.147117	0	0	0	0.0253362	0.0551589	0.110944	0.0611062	0.352129	0.00925798	0.00404555	2.08867	0.0753775	0.00421629	0	0.0643135	0.00532439	0.576965	0.423691	0.176306	0.255238	0.0209767	0.102921	0.0903274	0.0133915	0.421788	0.385626	0.0068874	0.0177647	0.0141599	1.11922	0.0174327	0.00431639	0	0.428333	0.00701906	0	0	0.375637	0.276959	0.0975988	0.02183	0
WDR3	3.03107	5.33502	5.04567	2.40535	2.47348	1.85855	5.76235	2.19385	2.9699	2.56007	2.39927	2.67198	3.23882	4.58332	3.52818	4.99212	8.14449	3.62636	7.53898	3.15192	4.72257	3.02813	6.47593	3.04092	3.77735	3.50169	6.16473	24.6996	3.27847	4.38237	4.55547	2.29099	3.69889	4.01934	1.6063	8.40757	4.35857	5.41613	5.26891	5.64343	10.1218	3.15446	2.01234	4.42615	3.40869	3.98766	3.48346	5.23558	4.58924
DDX11L16	0	0	0.012313	0	0.0128112	0	0	0.0163604	0	0	0	0.0117836	0	0	0.013275	0	0.00777823	0.0182537	0	0	0.00757492	0.0274785	0	0	0	0	0.0245369	0	0	0	0.0128737	0.00965425	0	0.0132422	0	0	0	0.0111724	0	0.180487	0.0147061	0.0134953	0	0	0	0.01775	0	0	0.0101166
MIR125B2	0	0	0.542047	0.363001	0	0	0	0	0	0.653651	0	0	0	0	0	0.1306	0	0.133929	0.850664	0	2.33427	0	0	1.84598	0	0.150734	0	0.887737	0	0.149909	0	0	0.135998	0	0	0	0.203722	0	0.730682	3.78357	0.647399	0	0	0	1.0215	0	0	0	0
AL358075.1	0.0301244	0.172142	0.991108	0.0248899	0.103121	0.267254	0.221355	0.0329225	0.21154	0.179275	0.0490133	0.0474248	0.0178853	0.0909314	0.186996	0.0179097	0.0156523	0.0918309	0.0583275	0.016313	0.228648	0.276479	0.164802	0.0920534	0.10119	0.103354	0.13167	0.405797	0.225072	0.0822305	0.388591	0.038855	0.0373	0.159885	0.389483	0.127832	0.0279373	0.17986	0.0501007	0.1816	1.56845	0.461668	0.0319234	0.0778179	0.0875513	0.0357188	0.0377612	0.135137	0.0203578
PARVG	0.221346	0.0537778	0.685511	0.492669	0.695854	0.144273	0.156481	0.249311	0.0663262	0.543261	0.273777	1.26585	0.653059	0.0995392	0.0580844	0.506241	0.640766	0.393833	2.11081	0.563847	0.496014	1.06757	0.756824	0.355447	0.587225	2.38828	2.3101	1.93962	0.715247	0.277442	1.59079	0.381633	0.413902	0.0599385	2.77593	0.320393	0.56765	0.608528	1.26215	0.0972557	0.931907	0.211759	7.44623	0.646176	0.438497	0.127209	0.445917	0.576268	0.503701
RTRAF	7.24431	11.0673	7.98916	7.12092	7.02789	7.85652	8.37875	7.78884	9.13983	7.98918	6.37683	27.3802	9.34685	9.0461	7.71144	16.1831	8.30562	9.96193	10.8368	11.0107	9.251	15.4836	10.7705	11.1546	23.8796	10.3109	10.3891	9.04822	8.52541	11.6074	9.58523	8.8909	4.52858	9.13648	9.82042	8.03269	13.269	6.3901	15.6489	8.41744	12.9133	10.5923	12.9841	8.05676	10.7511	14.181	12.4906	9.69193	14.3441
SCRIB	9.6459	22.5173	20.4541	54.2417	12.8161	11.1766	18.8523	9.19954	26.8342	9.7882	14.8286	38.1403	39.5692	31.8842	32.0201	37.7235	29.6761	54.0927	38.6024	38.1406	22.5337	37.5735	28.5549	41.9945	30.4073	35.4925	19.2606	21.564	32.7488	56.2915	21.8472	71.8042	31.4051	23.7265	12.4557	66.3774	38.3885	35.8346	34.3725	30.6392	35.6518	30.4137	18.9382	47.8999	40.828	42.3777	42.7607	39.4382	33.675
GNG10P1	0.0982448	0	0.484846	0.0811737	0	0	0	0	0.0627179	0	0.0799237	0.0773333	0	0	0.0871216	0.058409	0	0	0.063408	0	0	0.360673	0.335918	0.0750536	0	0	0	0.198514	0	0	0	0	0	0.0869059	0.298876	0	0	0	0	0	0.86862	0	0	0	0.171319	0	0	0	0.132786
CYP4F27P	0	0	0.0325521	0	0	0	0	0	0	0	0	0	0.0469942	0.430065	0	0	0.041127	0	0.1788	0	0.10013	0.0726456	0	0	0	0	0.0864917	0.213249	0.0454909	0	0.068069	0	0	0.0700173	0.0601987	0.239915	0.220218	0.118147	0.0219402	0.23858	0.0388789	0	0	0	0.0920174	0.023463	0.0744141	0.0221924	0
AC092754.2	0	0.0404783	0.873952	0	0	0	0.0446147	0	0	0	0	0.0334551	0	0	0	0	0	0	0.0274308	0.0230155	0	0.0390076	0	0	0	0	0	0.257637	0	0.0290041	0	0	0	0	0	0.0257648	0.157663	0	0.0235619	0	1.04381	0	0.0450397	0	0	0	0	0	0.0287223
SEPTIN7P14	0.88341	1.23533	1.6493	1.21072	1.24203	1.18493	1.59707	0.892673	1.70977	1.43255	2.02767	0.543608	3.13448	2.50576	1.49528	0.679438	1.08378	0.703168	1.81003	0.563811	1.65324	1.34166	1.23219	0.891801	0.647654	1.28933	0.637801	1.26793	1.96035	1.16027	1.25713	1.06936	1.62557	0.65121	3.2367	0.901052	0.685979	3.90092	0.806519	2.61444	1.19845	1.03973	1.19993	0.756154	1.74629	0.667138	1.02387	1.08117	0.582788
UBQLN4P1	0.130266	0.547952	0.339293	0.600938	0.287992	0.221505	0.376042	0.225412	0.651416	0.199192	0.309089	0.341795	0.277138	0.288355	0.308046	0.219431	1.88389	1.64797	0.210186	0.740686	0.170282	0.239113	0.571601	0.439528	0.218786	0.350094	0.379584	0.321708	0.642607	0.651908	0.438763	0.231026	0.383076	0.460924	0.404545	1.27007	0.815455	0.575221	0.282847	0.588964	0.799812	0.812251	0.264586	0.778168	0.72564	0.353965	0.381009	0.255662	0.366803
AC105914.1	0	0	0.142307	0	0	0	0	0	0	0	0	0	0	0	0	0	0	0	0	0	0.0437737	0	0	0	0	0	0	0	0	0	0	0	0	0	0	0	0	0	0	0	1.44471	0	0	0	0	0	0	0	0
PKNOX2	0.343887	0.287645	0.327124	0.365666	1.11577	1.26279	0.320178	0.78107	0.0400884	2.39652	0.60087	0.096507	0.51309	0.205802	0.0715975	0.0728907	0.0248599	0.136735	0.389855	0.806421	0.145261	0.0439118	0.0429428	0.105084	0.09442	0.252383	0.0555489	0.594156	0.0635885	0.124481	0.316305	0.248775	0.148105	0.164002	0.309299	0.0326296	0.0610108	0.183003	0.300055	0.0669562	0.264386	0.010783	0.630611	0.0154493	0.139054	0.179055	0.0506034	0.469508	0.0161667
ALDH7A1	5.3693	3.78544	4.00215	7.45153	4.87829	4.47736	5.85007	5.5434	6.5953	3.59016	8.27115	6.99212	10.3193	7.99441	7.05429	4.43004	8.36511	0.927908	12.1544	0.958983	12.0157	5.39265	6.82115	9.64518	0.665179	9.60676	8.57969	10.209	2.27132	0.903488	5.15022	6.4821	9.10021	6.27608	3.6382	3.7934	6.35947	36.3207	7.96221	8.90448	12.4475	9.22685	2.65611	3.08387	15.7168	0.602094	9.12764	5.08573	4.6456
MPRIP-AS1	0.16631	0.0879964	0.501573	0.122144	0.189771	0.131151	0.135784	0.0807814	0.129763	0	0.165362	0.10182	0.164568	0.111559	0.196641	0.0878896	0.0384059	0.0337986	0.0954116	0.0600403	0.0467526	0.322236	0.189549	0.0564675	0.124144	0.0760792	0.141346	0.199139	0.520394	0.176547	0.206587	0.786538	0.102963	0.179808	0.53405	0.179233	0.0685493	0.0551651	0.112687	0.111397	1.16181	0.0333173	0.23499	0.298345	0.107412	0.131464	0.0231636	0.0518101	0.0874156
Y_RNA	0	0	0.159215	0	0	0.17173	0	0	0	0	0	0	0	0	0	0	0	0	0	0	0	0	0	0	0	0	0	0	0	0	0	0	0	0	0	0	0	0	0	0	0.38032	0	0	0	0	0	0	0	0
GLRB	0.695212	0.0215323	0.0743832	0.0513701	0.967414	1.34386	0.842507	1.3775	0.0577316	1.60336	1.02997	0.315884	1.65774	0.337811	0.0300732	0.278908	0.132156	0.561695	0.525302	0.250981	0.86087	0.129687	0.0618423	0.673595	0.315166	0.504189	0.636148	0.30836	0.055223	0.0887145	0.277058	0.0546767	0.40941	0.0899962	0.533035	0.174745	0.0366924	2.36648	0.175471	8.65453	0.966138	0.0407629	0.287504	0.109505	0.262831	0.566301	0.02834	0.405686	0.0305574
KIR2DL4	0.260827	0.0108005	0.708895	0.159287	0.48525	0.13079	0.0238083	0.161118	0.014479	0.0224961	0.0553532	2.0531	0.168323	0.0753085	0.0703946	1.37539	0.229801	0.0345698	0.900254	0.012282	0.527925	0.405914	3.41218	0.285891	0.419022	1.80531	0.675353	0.56522	0.215079	0.092867	0.0877711	0.270599	0.252748	0.0100315	0.301867	0.0274984	0.893945	0.177735	0.144597	0.0195324	0.95808	0.132902	0.877282	0.256327	0.764641	0.0874011	0	0.807601	0.122619
Y_RNA	1.10664	1.58095	2.57898	1.37153	1.57844	1.79993	2.51694	1.41101	0.353232	2.37822	1.50045	2.61328	5.14675	7.46032	3.27117	0.877237	1.34167	2.02409	1.1904	1.49818	4.38645	7.44823	1.76579	3.80437	2.72601	3.41711	3.22467	3.47837	0.636015	1.25867	3.64811	1.42737	2.96887	4.73145	1.40274	1.56533	6.32885	2.06479	1.63599	1.11187	4.89214	2.9929	7.03639	2.02492	3.10906	1.09347	3.12118	1.96507	2.99145
AL157402.2	0	0	0.386556	0.0388307	0.120659	0	0	0	0	0	0	0.0369936	0	0.0283724	0	0.0279408	0.0488383	0	0.394318	0.0254498	0.0951236	0.0862667	0.160691	0.107709	0.0315731	0.161242	0.0770317	0.189925	0.135051	0.0320719	0.161664	0.0606175	0	0	0.142972	0.0569798	0.0435849	0	0.0781619	0	1.10805	0	0.0996071	0.121403	0.0546354	0	0	0.0790602	0
ZFAND3	12.6091	12.7563	15.6106	11.5548	14.7374	17.4479	13.9988	12.0016	23.1125	21.6666	12.2715	12.0606	17.3337	16.713	18.0331	11.8797	17.3467	18.1335	23.0104	26.995	19.1827	19.3395	13.6776	37.8128	6.78525	12.94	11.0787	13.6999	18.1712	26.254	20.6789	11.1433	15.0188	12.0708	20.9221	12.9794	12.8932	14.1537	15.2587	25.6975	11.8587	11.961	14.5634	25.6054	21.2106	14.6205	14.5791	17.4224	15.2091
AL009178.2	0.0071904	0.0136962	0.18334	0.035646	0.0861493	0.0127582	0.0150958	0.0628663	0.018361	0.11411	0.0526456	0.113199	0.081112	0.0130227	0.337945	0.145346	0.156915	0.0394545	0.120659	0.179113	0.0691299	0.633532	0.127844	0.0933822	0.164241	0.118414	0.0942852	0.169505	0.0619875	0.0490691	0.228791	0.208672	0.0400642	0.318026	1.13747	0.640756	0.00666837	0.139526	0.454426	0.0866924	0.240165	0.187981	0.106677	0.357557	0.0710521	0.0554173	0.036053	0.189504	0.286694
AC009656.1	0	0	0.0672834	0	0.035003	0	0	0	0.0261106	0.0405683	0.0665473	0.0321953	0.0485672	0.0493845	0	0.0243167	0.0212518	0.0249365	0.105592	0.0442975	0.0206963	0.0750773	0	0.0312462	0	0	0.0223467	0.0275483	0	0	0	0.0263775	0.0253218	0	0.0622138	0	0.0379316	0	0	0.0352236	0.160721	0	0	0	0.0237744	0.0242484	0.025635	0.0458704	0.0552813
MEIOSIN	0	0	0.883299	0	0	0	0.0223966	0	0.00908029	0.00352703	0.0289284	0.00559816	0.0548921	0.0558158	0.00630673	0.00422823	0.118249	0.004336	0.0275406	0	0.0287897	0	0.0194537	0.0217325	0.0238895	0.0146402	0.00388568	0.105383	0.0245244	0.053387	0.0183482	0.00458656	0.026418	0.0125822	0.0432713	3.36283	0.0197868	0.0106156	0.0394269	0.0122495	1.13183	0.00641137	0.0527566	0.00918585	0.0248035	0.0252981	0.0133723	0.00797601	0.0096124
EID3	0.68107	0.496026	0.790855	0.0993047	0.765715	2.79601	0.476621	0.715142	0.110827	1.87426	0.434558	3.24816	1.64916	1.55598	0.189478	0.238184	0.291428	1.97847	2.2237	1.75729	0.445989	0.796671	0.611857	0.224443	3.26566	0.687259	0.598293	1.28623	0.383752	3.46306	0.872808	0.378942	3.6543	0.909603	1.48285	0.947173	0.371543	0.358799	0.858785	19.045	1.19383	0.156505	1.21706	0.30185	0.326021	4.10109	0.527303	0.456793	0.153421
SRPK1	4.1982	12.7157	18.0776	13.2787	5.8355	3.86188	10.3196	3.93681	17.2983	4.27416	4.06414	10.2381	12.6882	13.2844	21.3062	13.3481	31.6227	19.3436	11.3718	20.5113	17.144	19.0428	25.3626	11.0143	12.2178	9.7267	9.1398	9.66553	26.5543	10.6763	23.9232	10.9485	20.3624	14.7255	15.2313	55.4796	13.7827	8.39887	12.0677	20.9983	23.5342	12.5023	8.41796	25.3368	18.7308	16.3763	12.0576	14.038	19.3524
RAC1P3	0	0.0963105	0.526782	0.0557019	0	0	0.0353841	0	0.0860749	0.0334338	0.0822663	0.0796	0.0600391	0.162799	0.0298917	0.060121	0.0350288	0.0411023	0	0.0730146	0.0682265	0.0928111	0.0230509	0.103005	0.0905823	0.161909	0.0368335	0.272443	0	0.0460065	0.14494	0.0217387	0.0208687	0.119271	0.282	0.0408683	0.156304	0.0503144	0	0.0870874	1.02654	0.151938	0	0.0217689	0.156747	0.0999201	0.105634	0.0378035	0.0683392
C12orf4	1.39337	2.77095	3.23959	1.74651	2.00208	2.10005	3.212	1.3584	2.55227	3.78096	2.41519	4.18151	2.20212	1.8616	3.39092	8.00859	3.99835	3.30391	3.02489	3.77055	30.7762	2.70297	3.1238	4.68422	3.70445	3.87873	4.11568	5.31096	1.98381	4.34375	3.34967	3.2472	2.52909	4.0023	1.77923	2.91796	4.00511	7.40637	4.48329	6.60317	3.59314	3.09746	3.9725	2.39021	4.05879	2.40779	4.55258	2.9211	4.83655
TFDP2	3.33925	1.92821	8.77093	1.88325	4.34002	7.49512	5.24756	3.477	5.32616	9.22231	4.70981	4.34632	38.7937	40.0735	3.20163	2.67796	2.9202	4.61677	4.22233	3.99475	8.6181	5.46886	6.9865	5.81257	1.75979	2.77395	2.24193	5.41135	4.85737	10.5237	4.84309	2.74488	8.91434	5.57481	4.23438	7.22346	2.48111	5.90294	4.20073	5.0113	4.35719	6.0473	3.67276	5.09729	4.45702	6.76621	6.51042	4.21031	4.67431
AC041039.1	0	0	0.180008	0	0	0	0	0	0	0	0	0	0	0.0440407	0	0	0	0	0	0	0	0	0	0	0	0	0.0398572	0.221106	0	0	0	0	0	0	0	0	0	0	0	0	1.07497	0	0	0	0	0	0	0.0204534	0
FANCE	1.06404	21.3248	2.66963	4.14907	1.63122	1.14092	2.09727	1.83215	2.53136	1.11992	1.33889	6.28468	8.61705	7.4727	4.29017	4.94245	4.83656	11.9663	7.96912	11.4286	11.9613	3.94138	4.66416	9.78362	9.27741	4.19163	3.12422	4.75887	3.54598	9.89933	3.9169	4.53687	11.3693	3.98161	3.42909	4.78898	7.58192	4.78755	10.4862	3.55988	9.33988	3.32623	2.57964	4.79035	8.80566	12.0809	12.0952	6.81648	4.01437
AL606970.3	0.0696374	0	0.436743	0.00719215	0.0893932	0	0.0274124	0.00951321	0	0	0	0.0137038	0.051681	0.0578058	0.0385957	0	0.0271372	0.00530706	0.00561807	0	0.00440465	0	0.0416682	0	0.0116958	0	0	0.0351775	0.0100056	0.0118806	0.0374288	0	0.0107781	0	0.801051	0.036938	0.00807271	0.0324826	0	0.0149928	0.188128	0	0.0461226	0.0112431	0.0151792	0	0.00545571	0	0.00588257
CLPTM1	24.7253	34.8329	22.7849	32.9837	25.2939	20.2273	26.5434	23.704	48.1906	22.3677	25.9027	29.004	36.674	38.8735	41.9587	28.8351	27.699	32.4217	58.0741	21.5427	33.2354	23.4099	31.1828	50.9709	29.3685	29.2653	38.2981	26.4067	38.7822	41.3933	32.729	42.0233	33.5385	39.5033	27.0368	36.3283	37.5248	33.2648	21.5816	25.6981	33.193	48.1928	34.2293	48.746	32.5972	33.1408	31.5676	26.9515	46.0571
NIPAL1	4.02255	9.17464	6.28661	14.1961	2.65387	1.4727	4.04418	2.13917	5.55725	0.0583402	4.50853	3.92	2.28155	2.43831	12.0111	7.2872	4.64538	2.04405	15.613	0.764438	1.70806	2.81613	4.55856	3.67712	3.87249	4.81857	4.9704	3.28157	3.2227	2.56669	4.88682	11.2302	2.69873	5.0267	0.917047	4.49271	8.61563	5.68234	2.15573	7.89643	1.99028	2.03556	1.20854	1.6988	8.38018	2.96016	3.84625	2.95743	3.27932
AC120045.2	0	0	0.0903411	0	0	0	0	0	0	0	0	0	0	0	0	0	0.0570695	0	0	0	0	0	0	0	0	0	0	0	0	0	0	0	0	0	0	0	0	0	0	0	0	0	0	0	0	0	0	0	0
ZBTB20-AS1	0	0.0182998	0.237062	0.0317515	0.213768	0.127848	0.110934	0.052498	0.153327	0.119113	0.12505	0.0756233	0.188231	0.191398	0.017039	0.0456939	0.00998365	0.0292866	0.148814	0.0312151	0.0875043	0.220436	0.0722677	0.036697	0	0.112069	0.041992	0.142358	0.0165645	0.0262249	0.280906	0.0681538	0.0535305	0.135975	0.343414	0.0931837	0.0623681	0.0860413	0.0639123	0.0330946	0.575713	0.0692869	0.264705	0.062044	0.106103	0.0284785	0.0481711	0.0377106	0.02597
AC083902.1	0	0	0.403138	0	0	0	0	0.178552	0	0	0	0	0	0	0	0.0323771	0	0.0332024	0	0	0.0275567	0.0499818	0	0	0	0.0747371	0.0297541	0.0366799	0	0	0.0936659	0	0.0337154	0	0	0.0330134	0	0	0	0	0.695488	0	0.0577111	0	0.031655	0	0	0.0305377	0
GATA3-AS1	0	0	0.036316	0	0.00755711	0	0	0	0.022549	0	0.0215512	0.0278037	0	0.00533103	0.00783071	0.00524995	0.00458824	0.00538376	0.0170978	0.0191276	0.0536198	0.0324182	0.00603863	0.438491	0	0.0302965	0.00964926	0.0654242	0	0.0301307	0.136691	0.0113897	0	0	0.0201478	0.00535312	0	0.0263617	0.0244771	0.501913	0.234222	0.00796064	0.0655049	0.0342167	0.169384	0.0366464	0.0110691	0	0.0596759
IGHV3-43	0.270286	0.900969	0.333471	0.334982	13.9172	9.71147	0.614737	22.8929	0.201304	0.0223406	1.90565	25.2116	0.133728	2.12126	0.199737	3.7227	5.00896	0.164788	3.77964	0.0731828	6.86117	0	0.954967	6.29776	0.363164	2.99835	0	21.1478	2.25243	8.42322	4.22263	0.377672	5.15947	0.0398485	12.8477	0.136542	3.59284	1.27757	8.06641	0.775894	0.619554	4.67018	35.517	0.640025	5.39405	1.12168	3.75511	1.69245	0.852403
ARPC5L	6.4122	14.2461	9.16289	13.782	6.85942	5.63585	11.3927	5.92467	7.44357	4.75122	6.80691	23.3952	8.35037	8.95843	17.7502	25.1014	10.2512	12.405	22.1185	10.6076	11.1699	9.65767	13.0288	29.0687	11.9047	10.892	29.7994	16.7574	12.5249	20.1976	12.4957	17.9836	13.9077	11.0712	13.4769	14.1565	14.6356	7.26325	8.42757	16.6317	8.95401	16.1016	13.1369	16.2668	12.9917	11.6838	12.834	9.92746	10.4124
ZNF252P	2.73129	2.58295	3.252	1.63337	3.91949	3.19669	3.5087	3.11111	4.98798	2.50874	3.33813	3.93145	3.15313	1.61019	2.07334	4.08496	4.18305	5.10247	5.71322	2.37365	3.85743	2.96573	4.70301	1.35512	4.15368	3.67792	1.94765	3.21429	3.20211	2.7448	2.89284	3.08733	3.29985	2.39715	1.53437	3.88539	1.73226	4.19807	3.0532	5.65586	4.5685	3.39666	2.38935	4.291	2.87209	2.51378	2.99909	6.8405	3.13408
EXD1	0.0267013	0	0.650081	0.00882467	0.0137105	0.0142131	0.0112116	0.0058363	0.00681828	0	0.00434439	0.0210179	0.0285354	0.0290156	0.0331495	0.00634985	0.011099	0.0390702	0.0379132	0	0.0297245	0.0098025	0.0109556	0.0693544	0.010763	0.0183219	0.0671073	0.169052	0.0245534	0.0583093	0.0137774	0	0.00330616	0.0283435	0.0203074	0.00647463	0.0643832	0.0119567	0.0384867	0.147168	1.31678	0	0.0113184	0.0137951	0.0962275	0.03166	0.0100411	0.0179673	0.0108267
AC009646.1	0	0	0.505683	0	0	0	0	0	0	0	0	0	0	0	0	0	0	0	0	0	0.0311096	0	0	0	0	0	0	0	0	0	0	0	0	0.0543845	0	0	0	0	0	0	0.845554	0	0	0	0	0	0	0	0
PSMC1P10	0.014733	0.0982217	0.0121181	0.048692	0	0.0130707	0	0	0.00940532	0.0292263	0.0239711	0.0463884	0	0.0177888	0.0391949	0.0262775	0.0382757	0.0988065	0.180667	0.0797823	0.0820055	0.0135218	0.02015	0.0787865	0.0395913	0.060657	0.0321981	0	0.0508045	0.0502709	0.0253399	0.0475073	0.127697	0.0130326	0.011205	0.0267938	0.0819803	0.0109956	0.0245029	0.0380638	0.246047	0.0132817	0.0624514	0.00951466	0.265478	0.0262036	0.009234	0.033046	0.0497824
TRIM52	1.32583	0.822891	2.15161	0.595727	2.99595	1.92426	1.65758	1.47828	1.25912	1.70216	2.72675	1.19841	4.67345	2.984	1.46899	0.905144	1.17652	1.86551	2.73247	0.630838	1.04175	1.98248	1.20004	0.739727	2.23778	1.20006	1.17366	2.65288	1.21232	0.880378	1.89858	0.637916	2.10646	0.919796	3.5394	2.53761	0.922867	3.51549	1.26025	2.9276	1.27319	1.93922	2.17223	0.99476	1.8617	0.778957	0.625561	1.14943	0.954374
AMY1B	0	0.0319109	0.00688977	0.00692098	0.00716857	0.0148627	0.00879296	0	0.00534741	0.0373875	0.0204432	0.00659355	0.0099465	0.0252847	0.0148562	0	0.00435234	0.0204279	0.0162188	0.00907208	0.0423858	0.0230636	0.0114563	0	0.0112549	0.0287389	0.00457658	0.0902697	0.00481417	0.0114326	0.0288141	0.0108042	0.00518588	0.0296388	0.0509652	0.0304674	0.0543784	0.00625158	0.00464372	0.0432825	0.0164577	0.0302054	0.00887672	0.0324575	0.00973792	0.0248302	0.021	0	0.0113215
AP000577.1	0.281305	0.669785	1.38826	0.464851	1.32407	0.623913	0.442937	0	0.269371	1.04631	0.114423	1.99286	0.751569	0.509478	0.249456	0.167243	0.219245	0.343012	1.08934	0.60933	0.284686	1.41999	0.865653	0.752156	0.566954	2.02677	1.07586	3.69465	0.646691	1.53576	0.362871	0.634958	0.609546	0.497677	0.962747	2.30215	0.782646	1.04972	0.857719	1.45355	1.93443	0.380393	0	0.726674	1.38986	1.16741	0	0.867577	0.285156
Metazoa_SRP	0	0.209214	1.62614	0.0605002	0.751975	0.194885	0.153729	0.080025	1.21536	0.18157	0.0595686	0.057638	0.130422	0.132617	0.649333	0.0435333	0.0380463	0.0892858	0.0472591	0.118956	0.296415	1.34408	0.550805	0	0.0983852	0.200978	0.0400065	0.147956	0.336667	0.0999393	0.0629702	0.425004	0	0.647725	1.33655	0.976553	0.135815	0.163946	0	0.126119	0.647399	0.396064	0.155193	0.0472882	0.170249	0	0	0.08212	0.544325
AL158212.2	0.0850031	0.0809567	0.17479	0.105349	0.181863	0.150824	0.0892294	0.0464493	0.271323	0.189701	0.138303	0.234186	0.151403	0.179609	0.0376896	0.0505365	0.220834	0.0259123	0.192016	0.0920618	0.301087	0.351068	0.203449	0.0974065	0.0285531	0.116655	0.116106	0.629779	0	0.174025	0.1462	0.082229	0.28944	0.225577	0.0646482	0.154589	0.157663	0.12688	0.424113	0.439223	0.250515	0.498094	0.405357	0.192134	0.518798	0.151184	0.266381	0.0953306	0.172334
GGACT	2.19292	1.30667	1.19322	0.515687	1.54466	1.16729	1.9478	1.84354	4.26438	0.63858	1.7611	3.27527	1.74931	1.15076	1.11692	1.14997	1.29134	2.08774	1.05605	2.67647	0.938924	0.737969	3.34911	0.747428	1.36368	1.11891	0.976931	2.11326	1.0535	1.15883	1.38295	0.8014	1.45163	1.144	1.62076	0.562424	0.703976	0.369291	0.910218	2.73594	0.574473	2.65108	1.22153	3.17737	0.784411	0.966728	1.01848	0.791406	1.93795
FANCG	1.52554	2.31849	3.27488	2.46728	2.05092	1.4206	3.81607	1.59038	2.75242	1.29582	2.22245	12.4043	5.14214	3.43244	3.62191	12.3663	5.60762	6.86353	8.11069	3.45385	4.82324	2.90452	7.00661	5.47173	16.249	3.79741	4.91229	4.6675	6.69388	17.0964	3.17745	4.33306	6.29306	4.97677	4.59568	4.96503	4.05371	7.90927	4.39956	6.15427	6.44103	8.74415	4.22506	6.4632	3.77652	10.805	4.03817	3.49458	6.22226
AC024560.1	0	0.0379742	0.163977	0	0.0113742	0	0	0.101677	0.237569	0.0131826	0.043249	0.334778	0.0394547	0.0481423	0.153218	0.00790169	0.0690575	0.137753	0.403164	0.064775	0.026901	0.109783	0.0363549	0.0101534	0.0714313	0.0547191	0.0944	0.0716144	0.305541	0.0725596	0.148586	0.0857134	1.65389	0.058784	0.283028	0.0725128	0.0246517	0.0198384	0.0221043	0	0.169735	0.503225	0	0.0772492	0.193137	0.0945539	0.266562	0.0149055	0
AC108752.1	0	0	0	0	0	0	0	0	0	0	0	0	0	0	0	0	0	0	0	0	0	0	0	0	0	0	0	0	0	0	0	0.0120425	0	0	0	0	0	0	0	0.0160811	0.073376	0	0	0	0	0	0	0	0
DEFA10P	0	0	0	0	0	0	0	0	0	0	0	0	0	0	0	0	0	0	0	0	0	0	0	0	0	0	0	0	0	0	0	0	0	0	0	0	0.0629559	0	0	0	0	0	0	0	0.0789177	0	0	0	0
MIR5000	0	0	1.56124	0.156831	0.162441	0.336792	0.19925	0.207443	0	0	0.463247	0.298822	0.22539	0.114591	0.168322	0	0.0986249	0	0.122507	0	0	0.522625	0.389404	0.145006	0.127519	0.260491	0.725943	0.383537	0	0.129533	0.4897	0	0	0.503716	0.28872	0.115066	0.704128	0.424986	0	0.163465	0.932338	0.171115	0.603445	0.122582	0.330995	0	0.118966	0	0.128274
AC020904.3	0	0	0	0	0	0	0	0	0	0	0	0	0	0	0	0	0	0	0	0	0	0	0	0	0	0	0	0	0	0	0	0	0	0	0	0	0	0	0	0	0	0	0	0	0	0	0	0	0
AC097375.3	0.0130469	0	0.21999	0.00538991	0.0111655	0	0	0	0.00416445	0.00647035	0	0.0102698	0.0348575	0.0196912	0.00578485	0	0	0.0039772	0	0	0.00660183	0	0	0	0.00438253	0	0.00356414	0.0351501	0.00374917	0.017807	0.00560996	0	0.00403865	0.0173116	0	0	0.00604982	0	0.00361643	0	0.608804	0	0.006913	0	0.00758369	0	0.00817719	0.003658	0
RNU6-307P	0	0.175661	0.60682	0	0.157844	0	0	0	0.235488	0	0	0	0.109505	0.222696	0.163558	0	0.575002	0	0	0	0	0.338556	0.126128	0	0.247819	0.379678	0	0.496909	0	0	0	0.237895	0.456749	0.326307	0.420823	0.782667	0.17105	0.412958	0	0.794193	0.18119	0.166272	0	0.119113	0.107209	0	0	0	0.124644
PEF1-AS1	0.0352901	0.0336102	0.682125	0.0364476	0.234059	0.313082	0.138918	0.14463	0.0901145	0.23627	0.107659	0.0555572	0.0838091	0.0958719	0.297298	0.146866	0.0275046	0.0268945	0.1936	0.200658	0.660714	0.834015	0.319759	0.208938	0.278573	0.351123	0.443465	0.267403	0.0963398	0.204704	0.356594	0.273107	0.0873924	0.398018	0.496531	0.181842	0.073638	0.717707	0.435299	0.10637	0.494021	0.0318138	0.345928	0.581158	0.107693	0.256293	0.121651	0.371041	0.0238488
Y_RNA	0	0	1.26123	0	0	0	0	0	0	0	0	0	0.341399	0	0	0	0	0.116859	0	0	0.193977	0	0	0	0.257538	0	0	0.129099	0	0	0	0	0	0	0	0	0.177758	0	0.318778	0	1.12977	0	0	0.371352	0	0	0	0	0
LINC01833	0.00504925	0.0480889	2.5666	0.00417189	0.0172845	0.0134386	0	0	0.567312	0.0100163	0.0205382	1.49442	0.161882	0.0365792	1.71939	0.0240153	1.13862	0.0831174	0.847296	0.442953	0.0332146	1.3022	0.0138115	0.00385735	0.0271372	0.0034647	0.369667	0.306077	0.0261174	0.0137829	4.51156	0.0488447	0.497033	1.6258	4.14353	0.0367308	0.014048	0.0414522	0.044787	10.0665	0.342259	2.99058	0.0321048	3.59996	0.00586991	0.0688499	0.053799	0.0169882	0.593732
LINC01809	0	0	0.424574	0	0	0	0	0	0	0	0	0	0	0	0	0	0	0	0	0	0	0	0	0	0	0	0.10576	0.130377	0	0	0	0	0	0	0	0	0	0	0	0	0.253547	0	0	0	0	0	0	0	0
AC011257.1	0	0	0.17168	0	0	0	0	0	0	0	0	0	0	0	0	0	0.0361508	0	0	0	0	0	0	0	0.0467417	0.0477413	0	0	0	0	0	0	0	0	0	0	0	0	0	0	0.478445	0	0	0	0.0404418	0	0	0	0
STARD13-AS	0.0439342	0.0278952	0.0803032	0	0.133684	0.173231	0.0768643	0.090695	0.0467448	0.0266302	0.083396	0.00384253	0.0231861	0.00589408	0.0173155	0.0580444	0.030437	0.0119048	0.0441085	0.0317217	0.0271714	0.143369	0.0200293	0.014917	0.00983852	0.0703424	0.0213368	0.0427429	0.0308612	0.0133252	0.0755642	0.0598153	0.0181331	0.0561362	0.170781	0.186433	0.0135815	0.0801513	0.135312	0.0168159	0.0719332	0.0836136	0.0258655	0.0189153	0.0226999	0.0202585	0.00305956	0.0711707	0.052783
AC104451.1	0	0.317387	0.639574	0.183563	0.38026	0.0985498	0.233213	0.121402	0.567312	0	0.542209	0.349758	0.395712	0	0.0985068	0.066042	0.115436	0.0677253	0	0	0.224837	0	0	0.0848617	0.0746274	0.22867	0.242767	0.374094	0.383054	0	0.286586	0.286556	0.137544	0.393051	0.168967	0.0673398	0.206038	0.165809	0.184746	0.573985	0.436504	0.400565	0	0	0.0645691	0.131713	0	0.18687	0.300278
RIPOR1	5.76149	8.22668	3.91921	8.29403	9.20241	13.7825	7.21301	5.58537	2.06252	19.6985	6.74814	9.21439	14.6953	15.6214	5.71465	11.0672	10.4029	11.9019	7.90207	12.8071	26.0693	4.62386	9.08786	5.58894	8.2644	8.69832	14.7947	12.2855	3.73707	7.88141	11.7409	5.76177	10.8591	5.60284	8.4256	7.1139	5.82282	9.01405	20.2724	12.1979	8.43142	8.00439	14.311	7.0926	3.70023	11.7251	15.8482	13.0321	10.7599
AL604028.1	1.92892	2.14847	3.41514	1.64777	2.49013	2.14634	1.81891	2.39393	4.92556	1.68623	2.55328	1.31247	1.59167	1.97373	1.76851	0.73861	1.49488	1.07636	1.94126	1.15077	3.04395	3.0906	2.74992	3.59655	1.64729	2.75934	3.00089	2.15798	2.1984	1.31634	2.69908	1.98193	2.50983	5.46591	3.60538	1.16933	2.27399	3.51359	1.21434	4.25146	2.95479	1.65049	2.00946	2.91368	1.40627	0.833448	1.86467	1.66829	2.36406
CLEC17A	0.0262074	0.0499197	0.941276	1.15486	0.119617	0.0232504	0.0183403	0.00954722	0.0334607	0.0259941	0.0710671	0.055011	0.0674255	0.0632863	0	0.0519365	0.154327	0.0213041	0.0676578	0.0473061	1.41453	0.0320706	0.095582	0.340357	0.0117376	0.155853	0.0525018	0.941419	0.0351447	0.244423	0.736228	0.0394366	0.151433	0.0154551	0.298976	0.0211829	0.907375	0.189072	2.14057	0	1.81935	0.0393764	1.2405	0.0394914	0.0710894	0.0569697	0.0876034	0.284118	0
ANKRD66	0	0	0.130667	0	0	0	0	0	0	0	0	0	0.00314398	0	0	0	0.00550291	0	0.0102531	0.00573516	0.0107181	0.0048601	0	0	0	0.00726723	0	0.00356666	0	0.00361373	0.0182156	0.00341507	0.0032784	0	0.00805476	0	0.00491097	0	0.00293566	0.00456037	0.208084	0	0.0224467	0	0.00307805	0	0	0.0029694	0
SNHG30	1.38572	1.90791	2.5521	0.833812	1.53393	1.85741	1.45462	1.34982	3.03848	2.226	1.73997	12.7454	6.51025	4.19194	5.87701	2.54318	2.35568	4.11403	6.0369	1.9494	3.22394	8.39113	2.73983	8.26179	8.45946	4.13415	2.31245	3.53043	4.45815	7.25684	4.77967	3.08897	8.15005	3.90387	9.24449	4.01756	7.3056	4.03562	1.79528	5.44799	6.12585	3.04158	3.30407	3.17108	10.1297	7.34913	4.26702	2.77032	5.29304
MTCO1P31	1.78817	0.0756912	0.228791	0.0656649	0.034007	0.105761	1.41824	0.0868564	0.0761028	0.118242	2.26288	0.0625583	0.0943704	0.0239896	0.176191	0.0236248	0.0412942	0.0726808	0.128234	0.0645556	0.0201074	0.218823	0.0271738	0.0607141	0	0.0545338	0.0217108	0.160587	0.0913517	0.081353	0.170864	0.128135	0.0984052	0.0351509	0.0906652	0.120445	0.221113	0.355882	0.0440588	0.171107	0.117111	0.0358229	0.294772	0.0256625	0.0461957	0	0.0249055	0	0.0268541
AC104758.2	0.0184731	0	0.374795	0.0152632	0.0895856	0.0764809	0.00646386	0.00672966	0	0.0732912	0.0701315	0.0339292	0.0109678	0.0223047	0.0327632	0	0.00639897	0.00375422	0.051665	0.00666905	0.0124634	0.0282574	0.00421088	0	0.00827366	0.0211265	0.00672865	0.0456218	0.0247729	0.0168087	0.0582499	0.00794233	0	0	0.00936635	0.0746571	0.0171319	0.00459565	0.0443779	0.0159089	0.211721	0.0111023	0.0587289	0.01193	0.0178963	0.00365063	0.00385938	0.00345292	0.024968
OR8U3	0	0	0	0	0	0	0	0	0	0	0	0	0	0	0	0	0	0	0	0	0	0	0	0	0	0	0	0	0	0	0	0	0	0	0	0	0	0	0	0	0	0	0	0	0	0	0	0	0
AC025437.2	0	0	0	0	0	0	0	0	0	0	0	0	0	0	0	0	0	0	0	0	0	0	0	0	0	0	0	0.0240294	0	0	0.0306807	0	0	0	0	0.0216274	0	0	0.0197782	0	0.175239	0	0	0	0	0	0	0	0
MTCO2P21	0	0	0.451305	0	0	0	0	0.0315608	0	0	0.0234931	0.068195	0.0857279	0.104605	0.0768266	0	0	0.0704263	0.0931919	0.0156383	0.0876767	0	0	0	0.0582028	0.0792632	0	0.311211	0	0.197074	0	0.018624	0.250301	0	0.153742	0	0	0.0646581	0.0320191	0.0497397	1.27663	0	0.0918092	0	0.134288	0.0513622	0	0.0323871	0.0390317
AC113385.1	0	0	0.11425	0	0.0594367	0	0.0364525	0	0.0221685	0.0172217	0.0847503	0	0	0.0209643	0	0	0	0	0.0448248	0	0	0.0637424	0	0.0265287	0	0.0238282	0	0.0233892	0	0	0.0298633	0.0223951	0.0429977	0	0.0528209	0	0	0.0777505	0	0.179434	0.409368	0	0.110399	0	0.020185	0.102937	0	0	0
AC012354.5	0	0	0	0	0	0	0	0	0	0	0	0	0	0	0	0	0	0	0	0	0	0	0	0	0	0	0	0	0	0	0	0	0	0	0	0	0	0	0	0	0	0	0	0	0	0	0	0	0
TPT1P1	0.226456	0.395406	0.124175	0.343029	0.0323001	0.100452	0.0396192	0.164994	0.0963773	0.149742	0.153521	0.118837	0.0224084	0.0911421	0.066939	0.044878	0.156886	0.460218	0.146157	0.0613153	0.0190982	0.0692798	0.180669	0.173	0.025356	0.15539	0.0824844	0.101684	0.0650749	0.0772697	0.0649152	0.0243406	0.0233665	0.267093	0.0574096	0.0686398	0.105008	0.112673	0.0418473	0.0650073	0.889861	0.306223	0.519957	0.121872	0.0877541	0.0223759	0.165588	0	0.0255063
AC007742.1	0.0491224	0	0	0	0	0	0	0	0	0	0	0	0	0	0	0	0	0	0	0	0	0	0	0	0	0	0	0	0	0	0	0	0	0	0	0	0	0	0	0	0	0	0	0	0	0	0	0	0
CELA3A	2.45981	0	1.43203	0.0131974	1.613	6.34841	2.0288	9.47885	0.091771	0.00792142	2.97566	0.012573	0	0.0482145	0.0283287	0	0.622449	0	0.010309	0	0.00808239	0.219896	0.0655369	0	0.0107307	0	0.0087269	0.0753078	0.247859	0.043601	0.0686807	0	0	0.155422	0.0485918	0.106511	0	0	0.0177099	0	1.67897	0.100796	0.0169267	0.0618919	0	0	0	0	0.0323829
USP32P3	0.150932	0.402492	0.587613	0.0498823	0.146389	0.241024	0.559808	0.109967	0.0449645	0.164674	0.327428	0.0633632	0.31065	0.443444	0.330147	0.281163	0.203899	0.202444	0.253273	0.354175	0.152746	0.110819	0.357805	0.0538084	0.141957	0.158802	0.0989558	1.12502	0.688171	0.1442	0.899926	0.103827	0.660323	0.0356032	0.987191	0.195192	0.139974	0.225288	2.47115	1.18716	0.583203	0.117922	0.159945	0.649817	0.391867	0.101411	0.0567585	0.236977	0.571193
AC025277.1	0	0	0.0777316	0	0	0.0209604	0	0	0	0.0058585	0	0	0	0.00713166	0	0	0	0	0	0	0.00597755	0.021684	0	0	0.0238086	0	0.0129084	0.0238697	0	0	0	0	0.0073135	0	0	0.00716121	0.0109555	0	0	0.0101734	0.464197	0	0.0125186	0	0	0	0	0	0
GEM	3.58085	7.12315	1.36638	7.46675	3.11503	36.8118	8.11455	1.88814	1.71565	65.1575	11.6823	2.29561	2.76162	2.45597	3.16234	12.9578	2.58563	7.35526	18.4984	9.33169	9.41091	29.5376	7.75514	1.74851	2.9364	15.7762	4.82856	14.4909	3.54316	1.91462	11.3844	4.57104	12.2913	2.89326	23.2301	12.5366	1.61593	87.9989	7.80139	11.782	6.70185	4.70573	31.2182	1.67837	1.7381	4.18019	9.37061	36.1349	3.81698
KASH5	0	0.00331082	0.554705	0.00287225	0.0119	0.00308406	0.0145966	0.00759839	0	0.00344801	0.00565605	0.0109455	0.00412787	0.0272827	0	0	0.0289	0.00211943	0.0448726	0.00188249	0.0299037	0.00638104	0.00237723	0	0.0233542	0.0119268	0	0.0561939	0.0339645	0.0260955	0	0.0067257	0.00215218	0.0707269	0.0211509	0.00210736	0.0193435	0.00259445	0.0289077	0.254469	0.775213	0.0125355	0.00736781	0.00449003	0.00808261	0.0123656	0	0.00389866	0.00234926
SUCLG1	15.1078	10.8132	19.1986	13.6095	15.1777	9.33202	15.744	11.461	17.5041	8.00821	12.925	14.9333	12.1573	11.4174	20.3103	9.95555	18.7643	15.6185	14.6496	7.73408	9.76359	16.0595	18.9532	11.2976	22.8121	8.5575	15.1827	7.46274	19.0828	14.7832	19.2373	12.1378	10.319	14.1469	13.7555	26.6458	12.0142	9.59695	10.7171	5.26791	10.6113	17.1931	9.07814	13.1444	15.9406	12.0207	15.9587	10.8607	12.0285
AC109583.2	0	0	0	0	0	0	0	0	0.0465704	0	0.0593463	0	0	0	0	0	0	0	0	0	0.0369136	0	0	0	0	0	0	0.196539	0	0	0.0627352	0	0	0	0.388372	0	0	0.0544447	0	0.125648	0.429989	0	0	0	0.0424036	0	0	0	0
CCDC169-SOHLH2	0	0	0.00784043	0.00787594	0.0407885	0.00845674	0.0100062	0.0208354	0	0.0425462	0.00775466	0	0.0396162	0.0057547	0	0.00566718	0	0.0639279	0	0	0.00482343	0	0	0	0	0	0.0104161	0	0.00547843	0.0195152	0	0	0.00590144	0	0.021749	0	0	0.00711418	0	0.0164182	0	0	0	0	0	0.0169538	0.0179232	0.0213808	0
AC024084.1	0	0.163693	0.0353422	0	0	0	0.045105	0	0	0.0213095	0	0.0338227	0	0	0.0762074	0	0.0223261	0.235773	0.194126	0.651515	0	0	0.0293836	0.164128	0.115467	0.176905	0.0469526	0.144704	0.0987803	0	0.0369517	0.0277109	0.239417	0	0.130717	0	0.199245	0	0.190566	0	0.844227	0	0	0	0.199809	0.280216	0.0269308	0.0963782	0
AGAP13P	0.161576	0.153885	2.30357	0.400501	1.10621	0.621162	1.01766	0.176584	1.47845	0.0801307	0.569594	0.0423949	0.159884	0.520238	0.764174	0.0320204	0.391783	0.0328365	0.382369	0.0874968	0.0817591	0.0988621	0.662952	0.205725	0.144732	0.295654	0.23541	0.507861	0.371447	0.183773	0.880021	0.798882	0.0666878	0.619354	1.02404	0.293846	0.249742	0.160784	0.119432	0.788505	0.370367	0.7283	0.456601	0.799991	0.469593	0.0957912	0	0.120805	0.400371
PRR5-ARHGAP8	0.04095	0.0780013	0.230962	0.0241675	0.0700898	0.0311396	0.0921129	0.0383603	0.354782	0.014506	0.0285544	0.0598628	0.666862	0.402612	0.0363137	0.0347798	0.15198	0.641992	0.38134	0.104541	0.242733	0.268454	0.0920105	0.0312836	0.0864624	0.0842972	0.0255697	0.114265	0.511045	0.323367	0.427621	0.0339545	0.0615695	0.15007	0.329238	0.365271	0.0271264	0.100418	0.0389173	0.221671	0.183901	0.29533	0.0433955	0.268235	0.0578069	0.298265	0.139328	0.108252	0.0830213
AL591644.1	0	0	0.294673	0	0.0218998	0	0	0	0	0	0	0	0.0303863	0.0617953	0	0	0	0.0156016	0	0	0	0	0	0	0.10315	0	0	0.0344715	0	0.0174632	0.0220066	0	0.0950564	0	0.0194622	0	0	0	0.0141865	0	0.427362	0	0.0813545	0	0.0297491	0	0	0	0
SLA	0.76544	0.373035	2.1688	0.56052	1.95423	0.735852	0.440714	1.36812	0.377514	3.57134	0.547724	2.11183	0.930186	0.364735	0.14529	1.66505	2.72947	1.57014	4.77994	1.1728	2.04671	2.04645	2.69246	0.582798	0.669018	4.49343	1.95675	3.66576	0.662082	1.10935	2.35343	0.691756	1.04603	0.0520843	1.38236	1.03356	0.811956	1.13298	0.976412	0.317469	3.01283	0.300017	14.9425	1.2416	0.855622	0.355144	0.325712	1.1599	1.21794
TRAJ38	0	0	0.518733	0.521083	1.61917	0	0	0	0	0	0.256529	0	0	0	0.279632	0.187474	0	0	0.203519	0	0.478686	0	0	0	0	0	0.172286	0.424777	0	0	0.542356	0	0	0	0.239824	0	0	0.706025	0.174814	0	1.23911	0	0.334166	0.610933	0.183293	0	0	0	0.213101
AC087045.2	0.0194922	0.0185643	0.112228	0	0.0500442	0	0	0.0426055	0	0	0	0	0	0	0	0	0.0506399	0	0	0	0.0690428	0	0	0.014891	0.0654757	0.0535007	0.0319493	0.118158	0.0112027	0.053208	0.0167627	0.0125707	0.0120676	0	0.0148246	0	0	0	0.010806	0	0.248933	0.0175721	0.103281	0	0	0	0	0	0
OR5W1P	0	0	0.0514309	0	0	0	0	0	0	0	0	0	0	0.012583	0	0	0	0	0	0	0	0	0	0	0	0	0	0.0140385	0	0	0	0	0	0	0	0	0	0	0	0.0179498	0.286659	0	0	0	0	0	0	0	0
AP000553.2	0	0.0866048	0.411367	0.0751328	0.0389103	0	0	0	0	0.0225484	0.147952	0.357892	0.377921	0.247037	0.161276	0	0.0236241	0.0554403	0.176068	0	0.253073	0.166916	0	0.104202	0.122181	0.0623968	0.149047	0.153117	0.104523	0.155138	0.430101	0.205254	0	0.321754	0.829903	0.0551247	0.0421658	0.407196	0.126029	5.91249	0.89331	0.040988	0.192728	0.0587254	0.369996	0.161731	0.0284966	0	0.0921784
PA2G4P6	0.195997	0.52889	0.497065	0.256406	0.223645	0.130412	0.154306	0.232052	0.177255	0.113401	0.225883	0.501407	0.290916	0.266231	0.202774	0.22334	0.628002	0.358486	0.400577	0.203428	0.363647	0.329788	0.346245	0.262029	0.241401	0.291393	0.553272	0.385032	0.140805	0.278653	0.337104	0.231734	0.232572	0.390096	0.447191	0.376248	0.439271	0.292555	0.190148	0.37978	0.609719	0.515347	0.675031	0.242604	0.474693	0.261445	0.153553	0.183175	0.154529
AC138474.1	0.0373819	0	0.184482	0	0.0319913	0.066328	0.0392405	0.0408541	0.023864	0.0185388	0.152054	0	0.0221942	0	0.0994485	0	0.0194233	0	0.0482531	0	0	0.0686175	0.0511263	0	0	0.0513014	0.0612719	0.025178	0.15039	0.127552	0.0642946	0	0.0925724	0	0.113722	0	0.0346679	0.055798	0.0207236	0.0321929	0.257061	0.0673991	0	0.0241414	0.0869151	0	0	0.0419236	0
AL513314.2	0.110804	0.187607	0.283539	0.183101	0.35823	0.393206	0.14216	0.228736	0.165049	0.0976908	0.450703	0.523315	0.402025	0.222977	0.349364	0.124432	0.607711	0.547944	0.325784	0.493354	0.404934	0.259887	0.362021	0.235133	0.272945	0.304125	0.0874449	0.439489	0.134439	0.252051	0.39174	0.119097	0.419214	0.413843	0.861433	0.403021	0.29686	0.643188	0.30031	0.360488	0.810336	0.510544	0.0913274	0.27828	0.250469	0.562019	0.138894	0.110459	0.166401
AP000560.1	0.645971	0.230708	0.66415	0.216826	0.466442	0.537267	0.360234	0.496386	0.489698	0.210235	0.771839	0.357522	0.149814	0.121868	0.438576	0.16802	0.293685	0.319991	0.618858	0.415395	0.137897	0.555812	0.296794	0.185057	0.278013	1.19817	0.226097	0.741003	1.56623	0.557921	2.18734	0.26688	0.29994	3.91956	0.905809	0.862728	0.252734	0.647827	0.223819	0.564997	0.753572	0.245674	0.534803	0.482354	0.516286	0.143613	0.297323	0.311289	0.272839
PROM1	2.31169	0.929248	17.1688	0.693165	4.69488	1.60055	5.32532	2.76209	84.2164	0.339106	2.53313	0.0186312	0.0140527	0.0254031	8.98344	0.0297074	27.5126	0.128272	0.0203683	0.146687	0.243529	8.6652	6.40601	0.0100455	0.0388697	2.97035	0.0747175	0.148792	2.27325	0.136398	43.1725	5.30694	0.789664	16.7522	37.6928	41.019	1.03412	6.38879	0.418434	0.459765	0.906829	17.4518	9.09664	17.2201	1.82982	0.194894	0.0725256	0.0471908	0.774891
STX18-IT1	0.0360714	0.0687086	0.267023	0.0298036	0.0926094	0.128006	0.151459	0	0.0921096	0.0357779	0.117379	0.0567872	0.0428323	0.152436	0	0	0.0562271	0.021992	0.0465616	0.0195334	0.036505	0.264848	0.123335	0	0	0.0990059	0.019708	0.145772	0.124387	0.0738481	0.124081	0.0232628	0.0446636	0.0319082	0.0823012	0.0437336	0.0334526	0.107684	0.0399943	0.0931932	0.602407	0.0975546	0.114677	0.0465902	0.0209671	0.0641554	0.022608	0.0809079	0
AC079328.2	0	0	0	0	0	0	0	0	0	0	0	0	0	0	0	0	0	0	0	0	0	0	0	0	0	0	0	0	0	0	0	0	0	0	0	0	0	0	0	0	0	0	0	0	0	0	0	0	0
CHCHD2P3	0.0433497	0.0412861	0.320901	0.0358172	0	0	0	0.0473762	0	0	0.0352657	0.0682454	0	0.0785115	0.0384417	0.0257725	0.0900964	0.0264294	0.0279782	0.0234747	0.0219354	0	0	0.0662335	0	0	0	0.204383	0	0.0591658	0.0372795	0	0	0.0383465	0.0329692	0.0788369	0.0402024	0.0323529	0.0961282	0.0373324	0.8943	0.0390795	0.183754	0.111982	0.0503954	0.0257001	0	0	0.0585909
LINC01284	0	0	0.110142	0	0	0.0475199	0	0	0	0	0	0	0.0636031	0.0323367	0	0	0	0	0	0	0.0677592	0	0	0	0.0719695	0	0	0.072154	0	0.0365531	0.0230316	0	0	0.0236908	0.0407372	0	0.0496748	0.0599637	0	0.0230642	0.289408	0	0	0.0172958	0	0	0	0	0
AC005540.1	0.0638217	0.0810448	0.279969	0.105464	0.254886	0.301976	0.0893265	0.0232499	0.135809	0.0738528	0.0692266	0.11722	0.176829	0.102746	0.264114	1.20155	0.0884297	0.0907917	0.302068	0.172804	0.193766	0.253825	0.218219	0.146269	0.0285842	0.18977	0.0813624	0.472848	0.097813	0.188732	0.493963	0.274395	0.210731	0.112911	0.760443	0.967231	0.0789175	0.301667	1.33269	0.128246	0.250788	0.0575349	0.0901774	0.23356	0.0370973	0.290084	0.160002	0.393667	0.0718838
RNU6-913P	0	0	0	0	0	0	0	0	0	0	0	0	0	0	0	0	0	0	0	0	0	0	0	0	0	0	0	0	0	0	0	0	0	0	0	0	0	0	0	0	0	0	0	0	0	0	0	0	0
AC093166.1	0	0	0.0487295	0	0	0	0	0	0	0	0	0	0.0703489	0.0357664	0	0.0704448	0	0.0722403	0.191185	0	0.0599567	0	0	0.0452596	0.119404	0	0	0.0798067	0	0.04043	0	0	0	0	0	0	0	0	0	0	0.116401	0	0	0	0.0688737	0.0351234	0	0	0
AC093671.1	0.00667488	0	0.0329411	0	0	0	0	0	0	0	0	0	0	0	0.00591915	0	0	0	0	0	0.0101327	0	0	0.00509924	0	0	0	0.00899153	0	0	0	0	0	0	0	0	0	0	0	0	0.354091	0	0	0	0	0	0	0	0
LINC00706	0	0	0.138032	0	0	0.0248137	0	0	0	0	0	0.0220162	0.016606	0.0168854	0	0.0332572	0	0.0511573	0.0361035	0.0151461	0.0141529	0	0.0191267	0	0	0	0.0458443	0.113031	0.0160748	0.0190871	0.024053	0	0	0	0.0212719	0	0	0	0.0310113	0	0.192336	0	0.118559	0.0180629	0	0.0497456	0.0525902	0.0156839	0
KRT80	0.30562	51.1473	3.8298	56.0324	0.223086	0.0598095	0.594452	0.0736782	5.39116	0.0423495	0.870194	1.65922	3.34351	4.66689	36.6034	5.48036	12.4586	8.7493	25.161	5.23758	6.43376	3.82382	5.94406	20.7692	1.78749	18.251	43.746	11.936	7.95063	34.1737	10.9188	64.7378	4.84432	54.2404	4.06422	29.1936	22.141	9.15722	2.14277	30.3567	6.77293	15.5463	1.86703	0.44989	35.0016	17.49	24.6986	9.4786	20.687
AP000435.1	0	0	0	0	0	0	0	0	0	0	0	0	0	0	0	0	0	0.0240316	0	0	0	0	0	0	0	0	0	0	0	0	0	0	0	0	0	0	0	0	0	0	0.0774442	0	0	0.0254555	0	0	0	0	0
ASCL3	0.0308858	0	0.279444	0	0.026432	0.0274009	0	0	0.039434	0.0459517	0.0251261	0.121559	0.0916869	0.111876	0	0.0367248	0.0641919	0.0376608	0.0199339	0.0501759	0.0468855	0.113387	0.0844836	0.023595	0	0	0	0.145619	0.0355016	0.168618	0.0265609	0.0597557	0.0191214	0.109284	0.869125	0.0187232	0	0.0230508	0.0856118	0	0.728196	0.0278434	0.0654606	0.0199462	0	0.23804	0	0	0
AL355379.1	0	0	0.979919	0	0	0	0	0	0	0	0	0.0240458	0	0	0	0.0181616	0	0	0	0	0	0	0	0	0	0	0	0.144026	0	0	0	0	0.0189123	0.0270223	0	0	0	0	0.0169351	0	0.81026	0	0	0	0	0	0.0191461	0.0171297	0
LINC01234	0.0130803	0.0207628	0.351452	0.00720498	0.00746273	0.00386815	0.00915377	0.00476509	0.00556684	0	0	0.284861	0.0336526	0.0447478	0.00773291	0.0233297	1.72176	0.0265826	0.984917	0.0424996	0.0242688	0.0400167	0.0447241	0.353073	0.102521	0.0448772	0.0262041	0.00293669	4.2374	1.88643	0.318713	0.00281187	0.0188954	1.21492	0.185698	1.75504	0.137481	0.0292865	0.0652628	0.32292	0.389777	2.00068	0.00462049	0.0140789	0.0329469	1.53544	0.989245	0.0122246	0
KRTAP10-5	0	0	0.0139832	0	0	0	0.0178459	0	0	0	0	0	0.0100935	0	0	0	0	0	0	0	0.00860248	0	0	0	0	0	0	0	0	0	0	0	0	0	0.310311	0	0	0	0	0	0.033402	0	0	0	0	0	0	0	0
LINC01674	0	0	0.67003	0	0	0	0	0	0	0	0	0.0305344	0	0.0468369	0	0	0	0	0	0	0	0	0	0	0	0	0	0.209017	0	0	0	0	0	0	0.0295022	0	0	0	0.0430097	0	0.914579	0	0	0	0.0901917	0	0.0243125	0	0
RNU6-370P	0	0	0.618489	0	0	0	0	0	0	0.093229	0	0	0.111611	0	0	0	0	0	0	0	0	0	0	0	0	0	0	0.253233	0	0	0	0.121235	0	0	0.142972	0	0	0	0	0.161893	2.58545	0	0.796856	0	0	0	0	0	0
ACAA1	5.3045	4.93407	5.44473	9.24295	5.08112	3.14383	5.64621	4.34189	7.68242	2.79031	4.30634	3.48675	1.92098	2.08785	8.07085	1.89416	3.91982	2.65534	3.45553	2.11414	2.33469	4.21947	5.50134	2.84589	3.07382	3.3963	3.80459	3.99898	5.35723	2.74123	4.73917	7.30318	4.02667	4.94539	3.29355	3.02216	5.00103	2.86649	2.56395	3.3053	3.32986	5.42933	4.15182	5.95584	3.57589	3.05019	3.37808	1.78037	4.90485
MTCO3P29	0.0501944	0	0.350927	0.0414726	0.0644343	0.267185	0.26345	0.137142	0.19226	0.0622325	0.20417	0.0592657	0.0596024	0.121211	0.0445114	0.134288	0.0391208	0.0459037	0.0485938	0.0271813	0.0507977	0.161238	0.120137	0	0.0168606	0.120548	0.0548484	0.0845192	0.0865438	0.171269	0.129497	0.0809271	0.0621507	0.0444012	0.229049	0.0760706	0.0232751	0.187307	0.208699	0.151294	0.394478	0.022625	0.13298	0.0324158	0.0729407	0.029758	0	0.070366	0.0508815
BRIX1P1	0	0.0410133	0.301071	0	0.0737068	0	0.0678065	0	0.0137454	0	0	0.0338972	0.038351	0.0259976	0.0572815	0.0256022	0.0223753	0.0262547	0.0138967	0	0.0326856	0	0.0147242	0.0493469	0.0433957	0.0147746	0.023528	0.130521	0	0.0293874	0.0185166	0	0	0.0380931	0.0163756	0.0130527	0.0599052	0	0.0238732	0.0556285	0.613413	0.0776425	0.0228175	0	0.0125156	0.0510605	0.0134951	0.0362214	0.0145509
HNRNPLL	5.03704	4.30685	6.83085	2.75181	6.00558	8.34294	5.8488	4.02587	7.10543	12.2741	5.17182	8.00776	10.1632	9.34986	6.13812	7.18637	6.63389	8.13426	7.95054	6.94785	10.2152	7.17981	8.84154	5.74681	7.80127	6.16293	5.93509	7.83683	9.1514	5.726	9.02959	4.45542	7.48546	6.99012	6.45925	8.33008	5.71214	12.7657	7.40375	12.8487	9.38096	6.34114	9.35348	5.30789	6.07252	7.07225	9.3241	6.93171	9.6231
DSCAS	0.0707078	0.0336709	0.145395	0.0584216	0.181535	0	0.185558	0.0772755	0.157986	0	0	0.111315	0.0419803	0.0426868	0.0940535	0.0840752	0.0734782	0.0646636	0	0.0191449	0.125226	0.0324475	0.0241764	0.0540169	0.0475025	0.218332	0.0579479	0.142873	0.0406375	0.217138	0.09121	0.0456002	0.153213	0.125094	0.215104	0.0642955	0.0983615	0	0.0783975	0.608929	0.173654	0	0.112396	0.13699	0.1233	0.104799	0.0221583	0.0396493	0.0716758
GRIP2	2.45052	0.0302273	0.175866	0.0979924	3.54814	1.46713	2.11295	2.31119	0.154624	0.185566	6.09748	0.0420761	0.0297528	0.161352	0.54512	0.159891	0.110228	0.101843	0.0711552	0.163728	0.0895969	0.239165	0.0708229	0	0.0493775	0.52382	0.187094	0.17439	0.0460817	0.0216589	0.199676	0.272551	0.0496398	0.413738	3.24467	0.397963	0.0681628	0.172042	0.105569	0.0273326	0.301942	0.0632471	0.716926	0.0668839	0.136906	0.0297097	0.0251268	0.128327	0.0135464
MTND5P27	0	0	0.0186985	0	0	0	0	0	0	0	0.018494	0	0	0.0137243	0	0	0	0	0	0	0	0.0104323	0	0	0	0	0	0.00765587	0.00653271	0	0	0	0	0	0	0	0	0	0	0	0.167496	0	0	0	0	0	0	0	0
MIR3648-1	0	1.34478	0	0	0	0	0	0	0	0	0.17672	0.341985	0	0.0655717	0	0.258298	0.282177	0.728423	0.140202	1.58807	0	0.099686	0.668477	0	1.38641	0.0745295	0.118686	0	0	0.88946	0	0.0700469	0	0	0	0	0	0.0810621	0.120427	0.0935383	0	0	0.115101	0	0.0631342	0.257572	0.13615	0.182717	0.146803
GNPDA1	2.38893	7.71878	9.3537	3.51945	4.13534	4.20811	3.89109	2.09297	6.98562	6.83676	3.69814	14.7288	14.9307	11.1384	5.91329	9.04987	13.6796	10.0298	10.7387	7.7539	6.11154	7.80525	11.6279	7.28118	9.35757	8.08779	9.2228	12.0677	9.61082	7.48776	7.8059	4.29407	13.6317	6.71512	6.04373	13.686	6.10633	13.8913	8.74245	14.9794	11.739	16.1476	10.55	8.07092	8.21685	11.5264	6.79033	7.50611	12.0281
KLK7	0.578328	69.4847	19.0009	30.4356	0.0687405	0.349176	0.354131	0.00877842	15.0652	0.0358514	2.75753	14.5231	0.829793	0.334593	151.497	11.2796	3.66853	1.41528	9.99501	8.56886	2.26389	7.32778	0.708574	0.0368176	0.582793	64.2105	104.706	12.876	8.33256	27.347	17.0064	171.664	11.8453	84.8868	0.0305446	1.70425	37.3651	28.7028	2.94785	36.9665	14.2113	47.6827	0.263873	0.264554	29.5029	30.8483	51.6168	21.5027	65.9852
MTCO1P48	0	0	0.0880332	0	0	0	0.0187251	0	0	0	0.0580468	0	0	0	0.0158186	0	0	0	0	0	0	0.0163718	0	0.0136274	0	0	0	0	0	0	0	0	0.0110437	0	0	0	0	0	0	0.0153621	0.262858	0	0	0	0.0103688	0	0	0	0
MTCYBP11	0.0352583	0	0.0290004	0	0	0	0	0.0192666	0	0.00874285	0.0143416	0	0	0	0	0	0	0	0	0	0	0.0161799	0	0	0	0.0120968	0	0	0	0	0.0151605	0	0	0	0	0	0	0	0	0	0.207821	0	0	0	0.0102472	0	0	0	0
RHCE	0.136606	0.0994905	0.561801	0.511231	0.336967	0.114063	0.109657	0.149295	0.620708	0.0518067	0.13728	0.050602	0.305337	0.407498	0.142517	0.0812157	0.116907	0.0391933	0.134843	0.0435146	1.15071	0.0295002	0.296734	0.40516	0.0917736	0.237097	0.100978	0.324737	0.406408	0.422247	0.103656	0.285024	0.114422	0.156381	0.220011	0.0438415	0.119236	0.893582	0.0712763	0.539777	1.04991	0.0217323	0.0851552	0.114168	0.28025	0.171503	0.0554002	0.0946253	0.0868869
AQP12A	0	0.0106889	0.0369247	0.009273	0	0.00995681	0	0	0.00716467	0.00556591	0	0	0	0	0.0398099	0	0	0	0.0362175	0	0.011358	0	0.391416	0	0	0	0.0429231	0	0.0838527	0	0.0193031	0.0796171	0	0	0.221927	1.45596	0.0104083	0.00837611	0	0	0.0110254	0.0202352	0.0118934	0.115967	0	0	0	0	0
CTD-2297D10.2	0.0439836	0	0.0904428	0.036341	0.188205	0.234125	0.0923409	0.0721035	0	0	0.0357814	0.0346217	0	0	0	0	0.0114267	0.0134079	0	0.023818	0.0778965	0	0	0	0.0147744	0	0	0.0888736	0	0.0150078	0	0	0.0272302	0	0.0501769	0.0133316	0	0.0656521	0.0365752	0.0189391	0.0648127	0	0	0	0	0	0.027567	0.0246637	0
CLMN	3.97962	0.474366	5.62687	0.498979	6.12417	3.33175	9.38758	2.90949	9.7257	2.71095	5.59874	0.271502	1.42017	1.196	2.702	4.23227	4.60268	0.488143	1.3863	0.773417	0.275344	4.4513	9.60076	1.41547	0.218335	0.864677	0.5082	0.986287	4.03478	0.532792	6.34464	2.09592	0.467163	3.05549	5.41787	4.63248	0.509261	2.23593	0.791778	2.41599	0.950461	5.67103	2.10073	6.8988	0.800507	0.897671	0.820231	0.517394	4.32105
TNFRSF12A	3.03628	18.9425	16.7421	5.61179	4.85284	16.4907	29.9623	3.27206	5.70689	8.12707	5.47373	6.77031	2.55015	12.9334	8.63107	101.409	18.7501	22.7557	15.882	39.5126	27.2963	66.5307	22.2391	35.6258	13.0776	29.473	71.171	30.9678	34.4627	7.91994	44.7984	30.0883	3.74643	17.2381	6.49316	36.2609	15.1585	21.492	48.5267	22.0574	44.8144	28.8025	16.5141	11.1912	3.85569	19.7883	14.6074	32.6696	233.473
TLL2	0.170298	0.0502565	0.414299	0.0158543	0.180636	0.131932	0.120855	0.128446	1.87113	0.0915934	0.115125	0.0698571	0.0242091	0.047785	0.176541	0.0327982	0.198157	0.163784	0.0882391	1.43136	0.0473342	0.233347	0.101694	0.0219885	0.159527	0.0345628	0.293548	0.101778	1.31097	0.0327368	0.915837	0.190264	0.0282141	0.647129	0.454227	0.273358	0.647308	0.0393824	0.0771231	0.458568	0.320456	0.149198	0.0635452	0.15645	0.0237015	0.100962	0.0315696	0.0161399	0.0113465
LINC00581	0.0394964	0	0.276134	0.0163167	0.0507013	0	0	0	0.0126069	0.00979375	0	0	0.0117248	0.0238442	0.0175123	0	0	0	0	0.0106941	0	0	0	0	0	0.0406524	0	0.0399033	0	0.0134767	0.0169829	0	0	0	0.225289	0	0	0.0294771	0	0.017007	0.911808	0	0	0.0127535	0	0	0.0123773	0.0332213	0
RPL7AP3	0.165684	0.631188	1.15836	0.342236	0.248136	0.110242	0.521765	0.181074	0.264425	0.0616259	0.40436	1.07595	0.196738	0.300074	0.257119	0.197007	0.150654	0.303042	0.534669	0.246734	0.335351	0.722301	0.198277	0.348077	0.445235	0.312645	0.384723	0.418478	0.214251	0.508801	0.42745	0.18699	0.230794	0.329764	0.252018	0.175768	0.230483	0.278222	0.206665	0.321043	0.651056	0.560112	0.921787	0.0534998	0.312996	0.196453	0.103843	0.278721	0.531849
WFDC2	44.8025	2.29045	72.2236	15.9198	11.8645	6.21249	4.70746	7.37475	6.99	0.6665	26.5617	3.11796	14.6396	3.73218	16.3587	4.90336	6.32876	10.7639	12.7734	4.42023	7.51627	3.16802	24.9977	0.821353	0.427677	180.932	39.0555	3.94471	3.13022	6.63233	281.393	2.44505	9.10854	9.68579	531.016	0.694643	44.6329	108.526	5.85841	1.58379	49.6136	11.2355	0.779559	126.862	17.7534	5.63602	4.29139	8.68633	3.99618
AL161713.1	0	0	0	0	0	0	0	0	0	0	0	0	0	0	0	0	0	0	0	0	0	0	0	0	0	0	0	0	0	0	0	0	0	0	0	0	0	0	0	0.116117	0.662281	0	0	0	0	0	0	0	0
SGCE	1.54287	2.47097	0.763945	0.589824	4.38157	10.6711	1.55512	2.1308	0.377317	16.8982	2.7913	4.13283	6.91805	2.72945	2.85209	4.57725	1.80274	8.16639	7.25286	5.42865	2.79268	0.951068	0.887103	0.996884	9.68967	5.699	1.5014	3.46393	0.555858	1.13147	3.51179	0.757398	7.87914	5.26229	11.7692	2.88966	0.726106	12.2137	5.732	3.32507	1.4629	0.359832	8.45162	0.773321	1.95426	4.14572	0.485907	29.5575	0.840355
AC073651.1	0.0420445	0.120129	0.518733	0.0347388	0.107945	0.111902	0.26481	0	0.268406	0.0417024	0.171019	0.099286	0.574137	0.10153	0.149137	0	0.0218459	0.153802	0.0814077	0.022768	0.106375	0.385881	0.17251	0.0321197	0	0.1154	0.0459429	0.198229	0.096656	0.200846	0.216942	0.189805	0.156179	0.0743839	0.383718	0.254878	0	0.251031	0	0.144834	1.56954	0.189515	0	0.135763	0.0733171	0.0997052	0	0	0.0284134
LINC00476	0.624856	0.365099	0.740974	0.237552	0.708625	1.52022	0.619707	0.728981	0.729274	0.593156	0.960526	0.938448	1.27456	0.939603	0.764876	0.704241	0.211135	0.853073	0.875851	0.303082	0.676981	0.334241	0.526917	0.784855	0.61294	0.40509	0.890144	0.883037	0.687395	0.478739	1.08461	0.442532	0.977801	0.318757	2.09042	0.260275	0.351961	0.946996	0.493043	1.59455	0.519696	0.445805	0.983102	0.259946	0.688534	0.588628	0.569428	0.571797	0.230567
AC093270.2	0.0740557	0.282122	0.466991	0.163167	0.0211255	0.0656999	0.0259126	0	0.0315173	0.0734532	0.0401637	0.252603	0.043968	0.0745132	0.109452	0.044028	0.0897835	0.270901	0.191185	0.106941	0.0624549	0.0453118	0.0675229	0.113149	0.0829194	0.152447	0.013487	0.0997583	0.0425616	0.134767	0.0424572	0.0159198	0.0764132	0.0436724	0.0938705	0.074822	0.0915722	0.092116	0.0410548	0.0637761	1.26101	0.311551	0.261594	0.0637674	0.100441	0.0731738	0.0928297	0.0553688	0.116775
RPL30P10	0	0	0	0	0	0	0	0	0	0	0.0471953	0	0	0	0	0	0.120574	0.0353699	0	0	0.0293556	0.0532447	0	0	0	0.039808	0	0	0	0	0	0	0	0	0	0	0	0	0	0	1.13983	0	0.0614785	0.0374657	0	0	0.0727212	0	0.0392055
AC011483.3	0	0.477437	0.16493	0.0552258	0	0	0	0	0.0640044	0	0	0.0526131	0.0793679	0.0403518	0.681633	0	0.0520942	0.0203755	0.0862782	0.0180976	0.0169109	0.0920178	0	0	0	0.137593	0.0182594	0.135057	0.134451	0.13684	0.258662	0.991433	0.0206903	0.0886885	0.0762517	0.040519	0.0619874	0.0748265	0.0185273	0	0.62379	0.0903839	0	0	0.0388518	0.0990661	0	0.0187402	0.112925
AP001476.1	0.00889477	0.00847135	0.175586	0	0.0152242	0.0868028	0.00933701	0.00972096	0	0.022056	0.0144721	0	0.00528096	0.032219	0.00788771	0.00528817	0.0138649	0.0108459	0.0172223	0.0096334	0.234044	0.0163271	0.0121652	0.00679512	0.0119513	0.0122068	0.0485975	0.0539185	0.0562324	0.01821	0.030597	0.034418	0	0	0.0338241	0.0323525	0.008249	0.00663839	0.0591726	0.076601	0.410687	0	0.0282779	0.114886	0.00517022	0.0263665	0	0.0199509	0
TUT7	4.59399	8.45078	5.34426	10.7706	6.9126	4.59027	7.99246	4.02676	9.26341	5.03656	5.42096	4.15767	3.94418	5.74219	10.8154	23.3144	6.39309	8.94641	16.0855	6.77815	7.35584	5.42826	6.27313	4.49829	2.41265	5.89457	12.6407	7.17796	4.92539	8.74474	7.10675	10.4729	9.20015	5.13129	6.88585	7.57194	6.42314	3.92028	5.39903	10.6213	5.80165	6.29628	6.0391	7.2514	8.39053	7.06124	6.7726	7.97504	5.9196
Y_RNA	0	0	0.883556	0	0	0	0	0	0	0	0	0	0	0.129702	0	0	0	0	0	0	0.108713	0	0.293836	0	0	0.147421	0	0	0	0	0	0	0	0.190047	1.30717	0	0	0.160343	0	0	3.37691	0	0	0	0	0	0	0	0
ATP10A	0.499869	0.394145	0.701823	0.245886	1.3908	2.43804	1.19832	0.569168	0.0994431	6.1664	0.78115	0.581973	0.622548	0.578284	0.245347	0.519728	1.37958	1.48978	1.13442	2.27631	1.76116	0.416099	0.734537	0.172287	0.61697	1.95271	0.288352	3.59856	1.86536	0.228473	0.717788	1.02859	0.369924	1.11058	0.96192	1.54895	0.217774	0.643754	0.793969	0.658739	0.602976	0.113181	5.69143	0.247744	0.328397	0.179188	0.123861	1.56447	0.61434
AC011467.2	0	0	0.332246	0	0	0	0	0	0	0	0	0	0	0	0	0	0	0	0	0	0	0	0	0	0	0	0	0	0	0	0	0	0	0	0	0	0	0	0	0	0.55555	0	0	0	0.0469593	0	0	0	0
RN7SL301P	0	0	0.323773	0	0	0	0	0.0717003	0.0837641	0	0.160116	0.0516421	0.0779031	0	0	0	0	0	0.127029	0	0.0331975	0	0	0	0.132226	0	0	0	0	0	0.0564196	0	0	0	0.149689	0	0	0.0489637	0	0	0.1289	0	0	0	0.0762695	0	0	0	0
AC096708.2	0.0699489	0.0333095	0.143835	0	0.209517	0.0930846	0	0	0.0223271	0.0520348	0.25607	0	0.166119	0.126686	0.0310147	0.0207932	0	0.0213232	0	0.0946969	0.194671	0.0962977	0.0478337	0	0	0.215989	0	0.0235565	0	0.0238674	0.030077	0.0451107	0.108263	0	0	0.0212018	0	0.182716	0.077556	0.0301197	0.309223	0	0.333568	0	0.0406589	0.0622043	0	0.137283	0
ATG2A	5.61431	4.46692	13.1139	6.04886	7.31974	7.65197	9.35128	5.57923	11.883	7.32176	7.82104	5.10175	8.3834	12.3263	7.34683	8.71828	14.3482	6.6747	5.51545	9.00241	8.03998	9.18834	11.4227	6.17353	5.00844	7.60939	11.0061	10.2065	9.58866	10.5599	8.5347	6.70955	8.12049	5.24981	7.58002	20.5667	8.24087	10.1823	6.35847	12.3335	16.1337	10.0934	8.60321	18.1287	8.33756	8.11351	6.54871	15.5795	9.21331
MIR5591	0	0	0.742187	0	0	0	0	0	0	0	0	0	0	0	0	0	0	0	0	0	0	0	0	0	0	0	0	0	0	0	0	0	0	0	0.228755	0	0	0	0	0	2.36384	0	0	0	0	0	0	0	0
AC009720.1	0	0	0.301857	0	0	0	0	0	0	0	0	0	0.0198081	0	0	0	0	0	0	0	0	0	0	0	0	0.045786	0.0182282	0.0224712	0	0	0	0	0	0	0.0253739	0.0202249	0	0.0497992	0.0369913	0.0287319	0.45885	0	0	0	0.0193928	0	0	0	0.045093
C12orf43	1.24819	1.4708	2.83115	0.81294	1.44152	1.73165	1.89518	1.89655	1.03262	1.74177	1.52313	3.12549	1.39329	1.4225	1.1577	2.87367	2.48996	1.68118	1.64817	1.79671	3.20954	2.3233	2.69568	2.41306	4.00236	2.62188	7.42502	1.79935	1.14376	2.41849	2.40969	2.45392	1.04085	2.62794	1.87922	2.14259	2.39782	2.26472	2.50838	3.04929	3.01543	2.84466	2.03134	2.53753	1.73424	2.32759	1.81208	1.82122	2.31752
RN7SL454P	0	0.153251	0.529407	0	0	0.214133	0	0	0.0513616	0	0.0654519	0.189992	0.0477677	0.0485716	0	0.191332	0.041804	0.0490521	0.103853	0.174273	0	0	0.220075	0.0614636	0.0540511	0.055207	0.131873	0.325138	0	0.10981	0.622705	0.207546	0.0498101	0.14234	0.367138	0.0975457	0.0746144	0	0.0892054	0	0.474226	0	0.170521	0.103917	0.0935321	0.143095	0.151278	0.135346	0.0543714
PPFIA1P1	0.113447	0.0360155	0.238463	0.0729045	0.0755126	0.0447318	0.0264639	0.0551043	0.112658	0.00625133	0.092291	0	0.0748392	0.114148	0.0447123	0.0374706	0.0458469	0.0307406	0.0813552	0.03413	0.0829188	0.0231379	0.0258598	0.0096297	0	0.0691956	0	0.101881	0.0289781	0.0344085	0.119241	0.0162585	0.0312156	0	0.153388	0.0458484	0.0350702	0.0752607	0.0768685	0.021711	0.8049	0.0227271	0.013358	0.0244216	0.0879238	0.0896769	0	0.0565469	0.00851853
LINC02846	0.0439671	0.334993	0.120545	0.193746	0.125423	0.104017	0.0769219	0.080085	0.149695	0.20351	0.0596132	0.103826	0.191429	0.194651	0.961733	0.243969	0.0456898	0.357411	0.227014	0.230155	0.571027	0.215214	0.120266	0.604592	0.699059	0.291637	0.728663	0.286263	0.134768	0.830118	0.264673	0.482032	0.517181	0.362998	0.71336	0.151035	0.625217	0.0546896	0.0974973	0.567961	0.302346	0.0660602	0.201902	0.312336	0.357792	0.19984	0.312309	0.0739634	0.178276
ACAP2	3.11602	8.38052	7.5081	9.19843	5.64637	4.97036	5.57278	3.03069	8.75389	6.79004	4.46616	18.9841	24.8177	22.4423	9.79291	9.91721	7.81567	16.6498	14.265	12.7297	20.8864	9.5479	8.98277	7.13467	12.5756	8.10252	4.64912	11.1132	10.9836	21.9821	6.00206	8.88307	24.4461	7.65004	6.73509	8.20288	8.57478	12.6882	5.87351	6.79503	10.1248	7.01634	9.5597	6.71045	14.8527	17.4205	25.1496	7.46349	3.80514
FP700111.1	0	0.00744206	0.0514172	0.00645626	0	0	0	0	0.00498835	0	0.00635684	0.0184524	0.00463931	0.00471739	0.0138587	0.00464564	0.0081202	0.00476405	0.0151297	0.00846292	0.00395398	0.0143433	0	0.00596949	0.00524957	0.0107237	0.0170771	0.0210521	0.00449091	0.00533249	0.0335992	0.015118	0	0.0207365	0.047543	0.00473693	0	0.00583181	0	0.0201881	0.207261	0	0.00828068	0.0100927	0.0136261	0.00463259	0	0.0043817	0
SLC34A3	0.0848924	1.72213	0.0768076	0.974965	0.261542	0.16569	0.0712905	0.129889	0.146324	0.248395	0.179559	0.0735053	0.171367	0.117875	0.587191	0.166553	0.057342	0.507219	0.136976	0.0183884	0.0687302	0.0857048	0.139326	0.214015	0.0855477	0.133978	0.157698	0.371657	1.17095	0.486634	0.313921	1.11138	0.168182	0.0675851	0.368015	0.473455	0.401518	0.152057	0.131775	0.402097	0.241849	0.206631	0.224905	0.120613	0.246725	0.0251644	0.0744895	0.0428429	0.0344218
KCTD9P3	0.0167243	0.0796409	0.0962918	0.0690914	0.0143126	0.0148373	0	0.0182777	0	0.0497647	0.027211	0.0131645	0	0	0.0593232	0.0298291	0.0434489	0.0611787	0.043176	0.00905655	0.025388	0	0.0114367	0.0383293	0.0112356	0.0114759	0	0.0788509	0.0288356	0.0570654	0.0862945	0.0107857	0.0414161	0.0443822	0.025439	0.0405537	0.0310202	0.0124818	0.0278147	0.0288056	0.279303	0.0452306	0	0.0648039	0.038885	0.0198302	0.0209641	0.0375125	0.0339065
RPS27A	71.0009	199.401	163.155	152.344	92.4078	128.312	90.1428	120.029	136.217	94.0494	97.9035	235.796	273.208	169.219	146.796	131.738	132.604	187.329	193.506	133.614	97.4936	106.486	123.875	193.185	294.69	119.743	170.839	121.858	97.1452	128.257	150.404	121.879	107.473	192.182	100.288	253.553	194.237	201.563	186.273	141.505	146.378	180.415	203.185	165.089	160.496	195.606	218.892	97.4238	199.062
AC073857.1	0.816159	0.724309	2.13596	0.613038	1.87316	1.25067	1.94713	1.33795	0.935472	1.65583	1.91642	2.81797	2.10346	3.25868	2.76342	0.518311	1.74446	1.16482	2.77744	1.73773	8.17521	3.64317	3.47557	3.79768	5.42076	4.0475	2.54375	2.2863	1.66305	1.86078	2.9032	1.25606	3.74369	8.35178	5.06452	3.27218	1.35899	5.21905	0.802087	3.99357	2.91555	2.79255	2.47676	2.15623	1.58494	1.33063	1.52297	2.14268	2.3065
RNU6-602P	0	0	0.765749	0	0	0	0	0	0	0	0	0	0	0.112409	0	0	0	0	0	0	0	0	0	0	0.12509	0	0	0.250821	0	0.127066	0	0.12008	0	0	0	0	0	0	0.206447	0	1.0975	0	0	0	0	0	0	0	0
TOP2B	13.712	20.4192	27.8034	14.2079	21.3074	21.4686	23.9523	14.915	38.4234	25.9721	18.2337	23.8937	29.8927	24.5861	18.7026	9.94258	34.5408	27.2886	13.5806	16.0734	24.7845	13.9415	28.7343	12.5139	18.3413	15.646	9.8122	27.2752	30.9983	21.9157	15.9757	14.997	33.9304	39.0809	26.8032	26.894	19.4123	32.8398	15.6211	35.7018	24.5638	11.9676	21.9763	21.4645	19.5206	21.6952	30.0053	12.2037	26.8595
AC011997.1	0.0189445	0.27064	0.529791	0.0156527	0.0810631	0.0168069	0.0198864	0.0207041	0.0483754	0.0187903	0.0308233	0.745607	0.787335	0.503224	0.43679	0.664516	0.078747	0.231001	2.10303	0.0410353	0.488891	0.0521613	0.012955	0.246033	0.699994	0.428978	0.486474	0.842146	0.0871028	1.04718	1.09154	0.109957	0.926554	0.217854	1.15264	0.401951	0.263536	1.06041	0.39909	0.962575	1.5819	0.256175	1.40531	0.183517	0.264283	0.146007	1.09237	0.191215	0.140828
AL031679.1	0.0744789	0	0.0918898	0.0307687	0	0.0330377	0	0	0	0.0184682	0	0.029313	0.0221096	0	0	0	0.0386985	0	0	0.0201659	0	0	0.0254658	0	0	0.025553	0.0203461	0	0	0	0.0320248	0.0240161	0	0.0329415	0	0.0451497	0	0	0.0206447	0.0320703	0.256082	0.0335712	0.0394634	0.0240494	0	0	0	0	0
XIAP-AS1	0.527301	0.270415	1.73485	0.100541	0.902525	0.43182	0.553518	0.797926	0.517878	0	0.296978	0.0638562	0.529806	0.538722	0.323724	0.0482298	0.358283	0.0247296	0.602113	0.197685	0.184721	2.12195	0.332851	0.216908	0.463247	0.389656	0.35458	0.327836	0.186494	0.304483	1.25575	1.38641	0.0753351	1.79401	1.23395	0.737664	0.865187	0.0908165	0.269837	0.209588	1.55403	0.950718	0.472824	0.261949	0.259348	0.192377	0.127111	0.181959	0.328935
AC009065.3	0	0.029697	0.17953	0.0257633	0.10674	0.193642	0.0654633	0.0340776	0.0199057	0.0618553	0.126833	0.0245444	0.166616	0.188244	0.027651	0.0370762	0.0810077	0.0760425	0.100624	0.0337707	0.0473342	0.200326	0	0.0238208	0.0837922	0.128376	0.0511087	0.0420035	0.0716827	0.0851158	0.21452	0.0804367	0.0579131	0.0827477	0.237147	0.226829	0.11567	0.232714	0.0345724	0.107412	0.428846	0.0281098	0.0330435	0.0805483	0.0906232	0	0.0977155	0.0524546	0.0210722
KRT15	0.802052	30.2124	0.284353	143.588	3.17635	0.220827	1.87837	0.0423162	0.379599	0.00411479	5.91059	108.124	153.59	125.957	35.8197	8.26414	1.60229	59.0553	6.93652	13.8026	108.942	12.7221	1.14234	81.0359	41.7574	80.6038	16.8605	172.303	1.28115	134.268	2.64956	68.229	84.7355	3.76026	0.643647	0.652193	224.167	65.8203	16.628	4.18243	106.149	27.6328	0.337049	0.321498	323.341	130.123	276.36	7.63333	3.24652
MTSS2	0.770452	9.7365	1.08084	12.2985	1.57976	8.14326	1.2193	0.747983	3.24068	13.5342	3.18796	5.55358	18.3854	20.3688	3.73865	6.45692	6.37057	17.4372	8.75373	7.78097	16.279	4.14218	3.30026	5.04628	6.3741	5.34841	2.83977	4.45698	2.15779	10.9132	4.54715	5.37479	9.87871	5.37959	6.53776	7.72655	7.75812	21.6168	7.65998	5.04198	9.61269	5.50711	3.34874	1.11888	7.13584	9.49007	12.6825	9.00902	9.60458
CKAP2LP1	0	0	0.139832	0.00739293	0	0	0	0.0097788	0.0171362	0	0.00727909	0.00704317	0.0159372	0.00540178	0	0	0.0185965	0.0163657	0.0115498	0.00969072	0	0.106758	0.0183563	0.00683554	0	0.00613973	0	0.0241064	0.00514246	0.0183184	0	0.00577046	0.0443161	0.007915	0	0.00542417	0.0165962	0.060101	0.00992078	0.00770567	0.843841	0	0	0	0.010402	0	0.0168241	0.0050174	0.00604679
AC010655.2	0.0295328	0.36565	0.121456	0.366017	0.0758222	0.157203	0.217008	0.0322759	0.207386	0.263632	0.0240254	0.209221	0.105204	0.320925	0.104756	0.122906	0.0460349	0.16205	0.26685	0.0799631	0.119551	0.21684	0.262544	0.203053	0.218246	0.283707	0.112949	0.318262	0.135786	0.221693	0.0507947	0.114276	0.073135	0.235118	1.39257	0.554994	0.301275	0.308575	0.0982337	0.483234	0.145062	0.133118	0.0938894	0.190724	0.308995	0.122561	0.0740394	0.115923	0.119748
DLC1	2.58173	0.606659	1.4386	0.607155	5.44822	13.4111	4.12398	2.16234	2.41144	11.7545	3.30313	1.10504	2.74555	1.33411	1.03348	1.17419	2.82249	1.53606	2.91684	2.01568	2.46331	0.88019	3.36672	0.943334	1.61849	2.41861	0.485091	3.85647	2.00326	0.387337	4.27212	1.73154	1.91339	0.426533	3.13404	4.07608	0.369622	1.35049	1.73111	2.75048	1.87202	0.556591	6.59749	0.933043	0.542972	0.523208	0.530822	3.44216	1.0437
NTHL1	2.0838	2.10721	2.93159	1.56218	2.15512	1.29194	1.50331	1.74099	4.71499	1.20898	2.27118	5.89608	3.63035	2.96287	3.28907	1.43499	3.28997	4.81201	2.55479	1.98672	5.18255	4.54125	2.76744	5.81446	6.85368	3.53325	4.69468	3.57652	13.0165	5.11714	4.01991	3.46084	2.2564	4.88937	9.64961	6.78918	4.50671	2.77413	4.28632	2.37657	5.54054	7.26028	4.66374	4.05797	5.79899	4.37395	5.28465	2.52646	4.627
AC022960.2	0.117422	0.027958	0.169017	0.0242546	0.100489	0.104173	0.0616299	0.0320821	0.0749601	0.0145583	0.0955244	0.0231071	0.0522863	0.141777	0.0260318	0.0349051	0.0457584	0.0715895	0.132624	0.0953794	0.0891248	0.188595	0.100372	0.0224259	0.157771	0.201431	0.0320773	0.237263	0.118099	0.180296	0.0504896	0.132521	0	0.0519347	0.200934	0.0889775	0.0544483	0.0876347	0.146466	0.202245	1.32655	0.0264638	0	0.568737	0.170633	0.0522105	0.0183987	0.181071	0.119029
MYZAP	5.02318	1.20692	0.966978	9.38559	3.7827	1.45612	4.67191	2.91174	1.51076	4.64915	4.65158	0.0901367	0.811305	0.0138261	4.43415	0.108927	0.293526	0.223406	0.438508	0.107483	0.853698	1.65352	1.78017	0.116639	0.0923154	0.440018	0.304477	0.339357	0.587919	0.135451	1.37866	4.48016	0.189049	3.05233	0.603821	0.263785	1.70623	0.883105	0.169285	0.933557	0.14999	1.13553	0.161798	1.85371	1.19366	0.176509	0.177033	0.440918	0.15993
AL162727.2	0.148486	0.282836	0.529239	0.0817902	0.847161	0.0878216	0.987171	0.162279	0.97951	0.294556	0.322123	0.233762	0.293862	0.179285	0.482808	0.0882789	0.257174	0.0301763	0.575006	0.0804084	0.200362	0.181706	0.575398	0.0756236	0.133007	0.101888	0	0.166685	1.45076	0.236439	0.723599	0.191521	0	0.525395	0.376433	0.240037	0.045902	0.0369397	0.0823174	0.1705	0.291739	0.713918	0.104903	1.08679	0.11508	0.0586873	0.0620432	0.166527	0.167244
EXTL3-AS1	0.0229415	0.117987	0.35475	0.0379103	0.164919	0.0895529	0.0818791	0.0852461	0.131809	0.122876	0.171702	0.433401	0.305104	0.191129	0.288885	0.057285	0.224099	0.0615425	0.216176	0.0596317	0.099834	0.665353	0.00313765	0.126187	0.26201	0.113342	0.0827263	0.513003	0.0922951	0.075148	0.240694	0.0976481	0.369279	0.361227	1.09224	0.272583	0.182973	0.284221	0.144988	0.576904	0.784293	0.190271	0.0340361	0.100747	0.165355	0.176812	0.0690177	0.216122	0.229455
UBA5	5.65015	3.76383	2.97495	2.29751	7.05578	4.99993	6.94714	5.96527	5.76419	4.22372	6.93317	5.25451	14.6425	12.4581	3.33183	5.27454	5.15432	7.31731	3.64111	3.87072	6.77009	5.03321	6.02187	6.6529	3.90551	4.60212	5.40892	5.64568	2.79302	4.64142	5.22591	3.20244	7.98708	4.3546	3.4325	4.98585	3.72081	4.49042	5.43431	3.4971	2.41378	5.94552	3.64474	3.82829	5.89098	7.47702	7.54919	3.83473	7.45281
AC023024.2	0.353149	0.30831	0.540596	0.210734	0.419755	0.382925	0.442789	0.289463	0.626235	0.78812	0.383056	0.154434	0.582416	0.302031	1.30486	0.519058	0.937852	0.215307	0.373544	0.164677	0.451706	0.189068	1.0599	0.449644	0.23066	0.215399	0.332297	0.568217	0.529959	0.127193	0.894221	0.506109	0.53444	0.676845	0.23128	1.43911	0.282022	0.373382	0.201216	0.236544	0.539661	0.672097	0.457403	0.728542	0.444759	0.662992	0.454973	0.126518	0.928105
TESK2	1.84207	1.79362	3.64503	6.00531	2.47798	1.73865	1.6433	3.30598	3.36254	1.69283	2.1066	2.71931	1.07969	1.53843	2.82865	3.43243	2.09772	0.965198	4.91129	1.77195	6.1942	1.78787	2.08471	5.90323	5.33759	3.5618	2.79744	4.82407	1.35972	4.1849	2.12061	3.40451	4.0589	3.64419	1.88437	2.4831	3.72778	5.78464	3.13212	2.50374	4.63099	1.20435	3.09963	5.18797	5.27499	3.24834	5.57347	2.76881	2.27893
LINC02168	0.166625	0	0.274103	0	0	0	0	0	0	0.0550899	0.0451841	0	0	0.0670619	0	0	0	0	0	0.030077	0	0	0	0.0424309	0	0	0	0	0	0.0758062	0.0477643	0.107458	0	0	0	0.0336699	0	0.0414522	0	0	0.218252	0	0	0	0.0645691	0	0	0	0.0375348
OR1H1P	0	0	0.420411	0	0	0.15871	0.134136	0.0279303	0.0163148	0.0126743	0.124744	0	0	0.108	0.067989	0	0.0132789	0	0.280404	0	0	0	0.069906	0.15619	0	0.0701454	0.0418891	0.103279	0.0293759	0	0.219778	0.0164816	0.0949321	0.0226069	1.24395	0.0929553	0.023701	0.820158	0.184183	0.044018	0.351485	0.0460781	0	0	0.0148551	0	0	0.0286615	0
PIWIL4	0.862153	0.445279	2.73774	0.269344	1.64818	1.17205	1.52187	1.20943	4.13473	0.9147	1.47254	0.175569	0.127332	0.248591	1.72687	0.23461	0.804557	0.389651	0.429096	0.250857	2.18346	6.87348	2.56655	0.488244	0.668536	0.591592	0.309344	0.615359	2.26056	0.146357	5.96461	0.243428	0.265552	1.05481	3.64387	4.23056	0.365967	1.13003	0.370952	1.32242	0.699479	4.19161	2.68183	3.48197	0.24683	0.203435	0.193562	0.274196	0.107252
PDGFRL	0.219124	0.0541055	0.781006	0.067055	1.14599	3.30479	0.511152	0.381389	0.186513	5.88028	0.653622	2.65752	0.510752	0.955403	0.367039	0.506624	0.299396	0.742195	4.49939	2.80389	1.97528	0.111728	0.277491	0.892792	2.05004	3.95387	0.350293	4.96332	0.0419786	0.160612	1.04689	0.0837423	0.678298	0.775334	1.59863	1.89904	0.120424	3.53726	0.913328	12.1611	1.1082	0.256069	6.48467	0.241093	0.443433	0.283874	0.16277	1.22418	0.109691
CTF1	4.66444	6.03137	2.93782	4.184	2.80533	8.40137	2.02268	3.72376	10.5307	9.19471	5.4386	6.65885	4.93182	2.92235	1.6462	1.59961	0.641003	5.92401	3.92802	2.59588	13.1211	0.700917	0.94808	5.96888	1.7681	7.86053	0.622673	4.72437	1.8367	6.83932	3.11203	2.71263	6.80114	3.29464	10.0259	0.363246	4.22773	3.00768	8.34379	1.03207	4.84771	5.27475	4.03409	0.455263	5.03328	3.6639	6.61278	3.83442	1.34187
AC100860.1	0.0690838	0	0.142056	0.0285399	0	0.0153222	0	0	0	0.00856521	0.0140502	0.39425	0.369145	0.125119	0	0	0.11666	0.76867	0.457019	0.0935257	0.489399	0	0	0.0263881	0.0348086	0.0474039	0.00943615	0.0465304	0.00992603	0.306439	0	0	0.192464	0	0.0131352	0.0104698	0.016017	0	0.00957461	0.0743679	0.899228	0.0155697	0	0	0.361404	0.061435	0.184019	0.00968465	0.0233432
PRPF4BP1	0.11236	0.0535058	0	0	0	0	0.0589734	0.0613985	0.0717291	0.139308	0.0457035	0	0.100065	0.0339164	0	0.0334006	0.0875721	0.137008	0	0.0608455	0	0	0.0384182	0.0858372	0	0.154199	0.122778	0	0.161441	0.153355	0.0966267	0.0362312	0.0347812	0.0993923	0.170909	0.0681138	0	0.251572	0.06229	0.193528	0.22076	0.151938	0	0.0362815	0.0326556	0	0	0.0315029	0.113899
WARS2-AS1	0.42237	0.477262	2.56137	0.384468	0.940416	0.787532	0.935585	0.422483	1.53554	0.560944	0.861923	0.447987	0.631169	0.535906	0.663397	1.77692	2.25969	0.724519	2.15309	0.653214	1.23706	0.801576	1.241	0.661741	0.750264	1.23543	0.838971	9.52288	1.26927	0.44701	1.2836	0.627883	1.20108	1.26652	0.70507	0.759453	0.733617	1.98218	0.797704	3.21202	1.74058	0.677631	0.792772	1.50485	1.01949	0.969785	0.673024	1.65589	0.498301
SLC22A4	0.145467	0.360209	1.16059	0.0600951	0.641123	0.729151	0.465732	0.206672	0.520036	0.782735	0.461524	0.383588	0.267734	0.417141	0.651435	1.75994	0.831414	0.501087	1.22051	0.976787	0.673509	0.607461	0.363086	0.711222	2.41873	0.903337	1.46238	1.23451	0.217368	0.317664	0.713053	0.356489	0.603391	0.94578	1.05655	0.925922	0.566603	1.35707	2.07253	0.663955	2.08638	0.714698	1.00971	0.389864	0.346674	0.599372	0.191461	1.67219	1.47458
AC068790.7	0.51839	0.458448	1.76644	0.0917816	1.33091	1.08405	0.777377	0.364205	0.496398	1.12016	1.23503	0.291465	0.5496	0.424726	0.689547	0.242154	0.307829	0.428927	0.525758	0.340873	0.63704	1.56326	0.531743	0.594032	0.29851	0.762233	0.283228	0.59855	0.319212	0.328494	1.27371	0.214917	0.298011	2.12903	1.83047	0.606058	0.274717	1.29884	0.287383	1.97706	0.436504	0.467326	1.0987	0.526081	0.107615	0.241474	0.0696223	0.311449	0.375348
ADGRG5	3.43106	0.0890911	3.0062	0.750815	2.40164	1.15592	3.10016	2.3185	3.68966	0.0298231	2.82384	1.12817	0.301495	0.248079	1.94051	1.009	2.47536	0.195538	1.25276	0.208052	1.02614	0.600978	3.67822	0.0995371	0.657619	1.87292	0.259194	1.7844	1.78951	0.642928	2.07434	0.514938	0.287497	2.49721	8.05959	5.05909	0.845838	0.25183	1.37425	1.85574	2.41882	1.36734	3.75634	1.93748	0.520436	0.0693226	0.127728	0.488952	2.10646
AC073508.3	0.978224	0.892292	0.521292	0.887934	1.54462	0.696724	0.896696	1.15943	1.24897	1.10692	1.21051	2.90651	2.42131	1.85486	1.09961	0.97476	1.19552	1.57081	0.729169	0.865472	1.01787	0.720774	0.763166	2.52612	1.94378	1.6261	1.13667	2.83035	0.926457	1.68302	1.00712	1.4661	2.09834	1.32845	3.42649	0.743348	4.40824	2.41644	1.77968	2.99006	1.51592	0.844602	1.25565	0.507174	4.83717	2.72819	1.4421	1.40611	1.08007
AC025741.1	0	0.0337319	0.233054	0.0292637	0.0909317	0.0628434	0.0371789	0.0774155	0	0	0.115252	0	0.189254	0.277967	0	0	0.110417	0	0.022859	0	0.0179218	0.0650126	0	0.0270574	0.0237943	0.121515	0.019351	0.238553	0.0407111	0	0	0	0.0219273	0	0.457925	0	0	0.211466	0.0785395	0.0305016	0.452319	0	0	0	0.0411745	0	0	0	0
SEMA6A-AS2	0	0	0.467075	0.0335136	0.208275	0.179925	0.0425783	0.0443292	0.0517878	0.120695	0.13199	0.0319281	0.168575	0.0489747	0	0.0482298	0	0.0741887	0.130894	0	0.205246	0.297817	0.0832129	0.216908	0.326998	0.11133	0.0443225	0.0819591	0.0699353	0.0830408	0	0.156952	0.0502234	0	0.215941	0.0983552	0.0376168	0.817348	0.0899457	0	0.916477	0	0.0859679	0	0	0.0721415	0	0.0227449	0
MAST4-IT1	0	0	0.0244388	0.0245495	0.0508554	0.0263598	0	0	0	0	0.0241714	0.0467761	0.141125	0.0179375	0	0.0529942	0	0.03623	0	0	0	0	0	0.113493	0.0199611	0	0.324673	0.0600369	0	0.0202764	0.0255517	0.0958089	0	0.0525662	0.0451948	0	0.0275552	0.0443501	0.0164718	0.025588	0.262698	0	0	0.0191884	0.0518122	0	0	0	0
FAM85B	0.0246852	0	0.588814	0.163167	0.0422511	0.284699	0.0777377	0.161869	0.110311	0.195875	0.0200818	0.0777239	0.322432	0.238442	0	0.07338	0.0384787	0.0150501	0.0159321	0.0534703	0.0624549	0.11328	0.0168807	0.0377163	0.0663355	0.033877	0.0674351	0.0665056	0.0141872	0.151612	0.169829	0.175117	0.122261	0.152853	0.544449	0.0897864	0.0457861	0.221078	0.0410548	0.106294	0.679006	0.178029	0	0.0478256	0.0573947	0.0292695	0.108301	0.0415266	0.0166821
DCBLD2	1.9301	3.44687	0.359441	1.03593	2.32703	4.6862	3.37131	1.8213	0.0841356	5.68126	2.93295	3.66374	12.7319	12.05	1.09338	17.4846	5.00169	7.18626	1.62624	17.0639	14.7822	2.67704	1.19536	2.94368	2.4745	3.91845	7.4376	4.76079	1.3684	2.955	0.900752	1.08705	7.02032	1.75642	2.69975	2.728	2.12609	5.34389	10.6654	19.988	3.64225	0.0640961	2.81352	0.262061	2.8869	10.2573	4.27254	12.4041	0.278917
NDUFAF5	0.883127	1.32871	1.09849	0.613285	1.11744	1.02381	1.33084	0.760875	1.16905	0.99148	0.998321	1.92127	1.44109	1.12191	1.42455	0.568527	1.34844	1.21558	1.92499	0.806833	1.08565	2.4639	1.45607	1.41348	2.68804	1.4276	1.95222	1.09476	1.66901	1.43642	1.46768	0.665625	1.77608	1.82839	2.14888	1.63235	1.16068	1.30607	1.15638	2.62923	1.45836	1.34806	0.978929	0.976206	1.36993	1.52091	1.63335	1.45374	1.18447
PIK3R1	4.54858	14.3001	5.90538	2.89705	6.82186	11.0896	5.03777	4.03242	13.458	21.6852	6.78026	2.8286	2.5658	2.8929	2.70677	2.40737	5.13438	4.28541	5.57136	5.73555	9.17801	1.82484	5.14566	4.55824	3.16558	6.61109	5.02092	14.2798	3.48348	3.4882	4.93601	1.41811	7.78706	1.93711	3.03955	8.29968	2.2582	25.8242	4.41611	2.37846	9.29359	7.49061	14.0354	1.88094	4.01814	2.63852	3.22982	5.32318	1.96337
PDE8B	1.06144	0.66232	0.453891	0.57226	1.42641	3.96402	1.2679	1.07387	0.296564	1.0151	1.13606	0.383404	1.42754	1.07933	0.399475	0.224299	0.547124	0.394804	0.943093	0.343044	1.24658	0.400524	0.48711	0.305424	0.650669	1.01233	0.464557	0.50063	0.472493	0.267068	1.02418	0.374041	1.07373	0.597728	0.618832	0.529099	0.691935	1.64529	0.312167	0.564948	1.23081	0.350264	0.569872	0.252737	0.734808	0.36388	0.407627	0.295231	1.87034
CNBD2	0.0156249	0.0223217	1.24019	0.00968245	0.0534871	0.0173274	0.0164018	0.0298835	0.0448862	0.0251839	0.0603779	0.0584211	0.0463839	0.0707466	0.0588876	0.00696707	0.0811857	0.0119077	0.065549	0.0211531	0.0415085	0.0717022	0.0320548	0.0477464	0.0682308	0.0670095	0.0896369	0.152597	0.0291851	0.0533143	0.0705442	0.0453451	0.0556221	0.186591	0.0891254	0.0426239	0.0615848	0.13702	0.0714623	0.531514	1.58868	0.0598647	0.0620927	0.098384	0.140775	0.0463166	0.0293791	0.0197137	0.0395971
AL390778.1	0	0	0	0	0	0	0	0	0	0	0	0.0292018	0	0	0	0	0	0	0.0957737	0	0.262808	0	0	0	0	0	0	0	0	0	0.0319033	0	0.0918698	0	0	0.0224892	0	0	0	0	0.0364443	0	0	0	0	0	0	0	0
RPL3P2	1.96645	5.26252	1.05601	4.32373	0.987474	1.25436	1.51831	1.70507	1.91933	2.25672	1.78483	3.77378	2.49905	1.21659	1.55646	0.946877	2.31371	6.39084	1.98241	1.56651	0.995041	1.70038	2.00043	1.7009	3.05706	2.59831	1.20758	1.84988	1.55047	1.39741	1.95663	0.985199	1.65007	2.50141	1.82928	2.61075	2.7732	1.84361	1.14421	1.41357	2.69812	3.38432	3.01388	1.42737	2.02155	1.52231	2.40385	0.820176	1.33989
WFDC8	0	0	0.189309	0	0	0	0	0	0	0	0.0208042	0	0	0.00771936	0.0113389	0	0.0066438	0	0	0	0.00647014	0	0.00874397	0	0.0171804	0.00877391	0	0	0.00734877	0.0087259	0.0439844	0	0	0	0.116697	0.00775135	0	0.104972	0	0.0330351	0.515012	0	0	0.00825765	0.00743241	0	0.00801408	0	0
AC090774.1	0	0	0.299641	0	0	0	0	0	0	0	0	0	0	0	0	0	0.0315477	0.0370176	0	0	0.0614463	0	0	0	0	0	0.0331731	0.0817894	0.628114	0	0	0	0	0	0.230886	0	0	0	0	0	0	0	0.128685	0	0	0	0	0	0
AC068254.2	0.00546567	0	0.125877	0	0	0.0193959	0.00573742	0	0.0034892	0.0054212	0.00444641	0.0043023	0.00973516	0	0	0.00649896	0	0.0033323	0	0.00295977	0.00276568	0.0100327	0.00747528	0.00417547	0.00367191	0.0112513	0.00298622	0.0331319	0	0.0261094	0	0.00704973	0	0.0096697	0	0.00662667	0	0.00815833	0.00303004	0.00941398	0.300684	0	0.0289604	0.00352976	0	0	0.00342564	0	0.00369367
MIR548AK	0.342995	0	0.564236	0	0	0	0	0	0	0.510306	0	0	0.407283	0.207068	0	0	0	0	0.442743	0	0	0	0	0.262029	0	0	0	0.462039	0	0	0.294966	0	0	0.606816	1.04344	0.415853	0	0.255986	0	0	1.68475	0	0	0	0	0.203346	0	0.192334	0
GALNT8	0.0169858	0.012133	0.450568	0.0140344	0.0454264	0.135624	0.0200592	0.00928179	0.199249	0.183218	0.0932732	0.0100278	0.0252119	0.0140999	0.0546024	0.0126231	0.0132385	0.0245953	0.0246663	0.116127	0.025785	0.352712	0.222148	0.00486609	0.0299547	0.0611906	0.00116005	0.0886644	0.0256257	0.0159384	0.0237369	0.0492945	0.0368058	0.00751271	0.0226072	0.0656432	0.0216599	0.638602	0.0235414	0.0127996	0.546483	0.0267971	0.0832511	0.00411358	0.0111074	0.00629384	0.117106	0.0583393	0.0043046
PDZD4	0.37381	5.57186	0.200037	0.461424	1.14472	3.10456	0.718604	0.482362	0.077628	4.54526	0.754755	0.709023	4.7703	3.05065	0.371426	0.32131	0.114665	1.83147	4.07817	0.504845	0.118505	0.0330679	0.0677562	0.977132	0.74734	0.695334	0.103348	0.640053	0.0232956	0.473313	1.11545	0.217838	0.942432	0.585639	2.78817	0.292132	0.133656	1.39492	0.489366	1.78027	0.269886	0.089322	1.15976	0.0581707	0.78536	0.384489	0.316147	1.05564	0.0639155
ZNF317	5.32675	8.75675	8.16577	6.21266	6.67606	6.31124	7.29743	5.08751	11.3572	7.31828	5.24089	6.91533	6.34806	8.00453	6.04491	8.89712	6.79297	9.29804	7.82751	7.60015	9.29127	6.02249	10.0674	8.28907	6.08359	7.71016	6.0231	9.39576	7.42947	6.51422	6.71858	5.61095	5.90257	8.1435	6.08268	8.45187	10.2487	5.05866	9.93543	10.6772	10.8715	7.07082	10.6516	8.80701	8.4788	6.63178	7.9158	9.04314	9.29944
NME2	4.88025	30.6962	10.9852	14.2571	6.36964	4.42845	7.37634	6.85974	9.4128	6.68982	4.84637	54.4415	26.4522	22.1977	11.3891	27.1684	17.6305	54.7344	9.92388	25.2972	13.5125	16.2937	17.7939	52.4564	38.026	17.131	15.3408	11.427	20.688	22.3396	12.7567	21.2169	20.1286	22.3735	10.7507	27.5401	19.5159	8.82567	25.6878	7.95147	19.3448	59.9058	18.8527	19.1788	20.9278	41.1048	26.4158	18.5438	19.9589
AC074029.3	0.375975	0.0596796	0.927734	0.103548	0.643517	0.277961	0.32889	0.205449	0.0400027	0.403992	0.458793	0.197299	0.372037	0.416128	0.222272	0.111763	0.0651177	0.114612	0.202215	0.305397	0.44391	0.0575111	0.257106	0.143612	0.084195	0.300984	0.0342363	0.675287	0.180068	0.213812	0.323328	0.24247	0.465532	0.221721	0.476573	0.531812	0	0.374133	0.173693	0.215858	1.04649	0.0564899	0.0664047	0.0404678	0.327812	0.260049	0.235645	0.210827	0.211735
AC022034.4	0.125058	0.119105	0.548596	0.27554	0.713494	1.99705	0.175034	0.045558	0.0532233	2.00532	0.373034	0.42657	0.544491	0.327159	0.0369663	0.0743501	0.216596	0.25415	3.49758	0.767509	1.16014	0.076518	0.142532	0.254766	0.0280052	0.0858122	0.0227755	0.28077	0	0.455161	0.53773	0.161302	1.3162	0.0737495	0.190223	0	0.231957	0.99556	0.0924388	0.143598	0.245708	0.0375797	1.81119	0.026921	0.702688	0.123569	0.0522538	0.701259	0.535251
AC091212.1	0	0.0471393	0.122132	0	0	0	0	0	0	0.0245464	0	0.0389603	0.47018	0.448211	0	0.0294263	0.0257174	0.0301763	0.0319448	0.0536056	0.200362	0	0	0.378118	0	0	0.0270423	0.200022	0.0568925	0	0	0	0.122571	0	0.0752865	0.0300046	0	0	0.0823174	0.298375	0.826594	0	0.209805	0	0.02877	0.0880309	0	0	0.100346
CHMP1B-AS1	0	0	0	0	0	0	0	0	0	0	0	0	0	0	0	0	0	0	0	0	0	0	0	0	0	0	0	0	0	0	0	0	0	0	0	0	0	0	0	0	0	0	0	0	0	0	0	0	0
AC008972.2	0.0395763	0.678463	0.292969	4.51253	0.338693	0.561774	0.332352	0.129757	0.202119	0.235526	0.193176	1.02803	0.375953	0.358388	2.03554	0.423524	0.616905	0.386062	1.09834	0.342902	0.240312	0.908071	0.324766	0.181405	0.186115	0.896164	0.605442	1.38612	0.113727	0.135039	0.714724	5.2833	0.220515	0.700173	0.511689	0.143949	1.72504	0.82703	0.811787	0.886153	0.622062	0.285423	0.629097	0.102234	0.598113	0.445798	0.595313	0.0887694	0.347691
AC007001.1	0.0291802	0.0277911	0.264012	0	0.0499446	0	0.061262	0	0.111769	0	0.0237385	0	0	0.0352325	0.207011	0	0.0758087	0	0	0	0.0295309	0.133907	0.0798181	0.022292	0	0.0400457	0	0.0589616	0.0335411	0.0199133	0.55207	0.112911	0.0361309	0.0258123	0.399468	0.194582	0.189431	0	0	0.100519	0.487321	0.157835	0	0.0565341	0.135691	0	0.0182888	0.0163627	0.0591593
LRRC37A16P	2.137	1.3422	2.6176	0.918826	2.90772	3.04613	2.96948	2.68834	4.36421	3.16925	2.76823	0.871323	2.53449	1.71707	0.677128	1.28573	1.84794	1.74343	2.95692	2.71685	1.99672	2.02246	3.11547	1.32718	3.64597	2.36658	1.18157	1.64299	2.50938	1.65069	4.82135	2.12179	1.91631	2.48421	3.67148	1.544	0.917258	2.4784	2.11655	3.34531	2.17485	2.12515	2.67735	1.32713	1.71281	1.29731	1.1563	1.44833	1.38876
RPL23AP35	0	0.26016	0.0641945	0.0322426	0.0333961	0	0.163854	0	0.0249119	0.0193529	0	0.245738	0.0463376	0.0235587	0	0.0464008	0.0202762	0.0475835	0.12593	0.021132	0.0592386	0.0716306	0.0266857	0.0894351	0.0524328	0.133885	0	0.157702	0.112138	0.133153	0.100677	0	0.0724781	0.310675	0.0890365	0.141938	0.180951	0.0873723	0.0649009	0	0.575035	0.175897	0.206769	0.0756045	0.0453659	0.0925408	0.0244581	0	0
AF064858.1	0.0138461	0.052748	0.239161	0.114402	0.308086	0.0859868	0.0581381	0.166454	0.132587	0.302136	0.16896	0.185282	0.402812	0.576771	0.135063	0.337506	0.0359715	0.109742	0.0714911	0.164955	1.15603	0.0381235	0.151496	0.423107	0.23255	0.199519	1.13474	0.195843	0.0397885	0.954342	0.547734	0.187519	0.0771491	0.110233	1.73754	0.18466	0.29534	0.206674	0.414502	0.918159	0.217634	0.0499288	0.058692	0.125186	0.265593	0.139549	0.390516	0.0931702	0.0467856
ATP5PBP2	0	0	0.0634765	0	0	0	0	0	0	0	0	0	0	0	0	0	0.0133663	0	0.0166029	0	0	0	0	0	0.0172821	0.0529551	0	0.0173264	0	0.0175551	0	0	0	0	0	0	0	0	0.0142611	0	0.657053	0	0.0272609	0	0.0299057	0	0	0	0
PMS2P11	0.0340605	0.0324391	0.0280152	0	0.0874465	0.0302174	0	0.0372242	0.065231	0.050675	0	0.107243	0.0808889	0.0616876	0.0302042	0.0202498	0	0	0.417675	0.0184444	0.10341	0.0312604	0.139751	0.0520406	0.0457646	0.0934864	0.0372186	0.160587	0.0391507	0.232437	0.175746	0.131796	0.105434	0.0301294	0.0518087	0.0206477	0.0315876	0.152521	0.113294	0.0293326	0.133841	0.0307053	0.0360945	0.0879857	0.178184	0.0201929	0.0853904	0.0190993	0.115089
RN7SL786P	0.0656064	0.0624833	0.107924	0.108413	0	0.0582039	0.0688683	0.0717003	0.0418821	0	0.160116	0.0516421	0.0779031	0.039607	0	0	0.0340885	0.0399988	0.0423429	0	0.0331975	0	0.0448642	0	0.0881505	0.0900356	0.0716894	0.0441883	0.150822	0	0	0.0846204	0	0.116069	0.0997925	0.0397712	0.121687	0.0979274	0.0363707	0	0.1289	0	0.139049	0	0.0381347	0.0388951	0.123358	0	0
GPR55	0.217756	0.0315594	0.0817664	0.109516	0.149894	0.0881937	0.0894454	0.227635	0.078572	0.0117383	0.0731698	0.0372623	0.15458	0.180044	0.0209893	0.0675451	0.0590317	0.00865834	0.339133	0.25891	1.88755	0.0347573	0.683044	0.0144655	0.0413432	0.227378	0.157769	0.245507	0.08434	0.277822	0.089561	0.0610578	0.0674064	0.0125624	0.151211	0.0803512	0.131704	0.233176	0.110222	0.0122302	0.22787	0.0554778	0.501653	0.0947711	0.184358	0.0757748	0.133513	0.0716711	0.127964
H3P22	0	0	0.199019	0	0	0	0	0	0	0	0	0	0	0	0	0	0	0	0	0	0	0	0	0	0	0	0.0264399	0	0	0	0	0	0	0	0	0	0	0	0	0.125026	0.80818	0	0	0	0	0	0	0	0
AC010181.1	0	0	0	0	0.0157993	0	0	0	0	0.00915563	0	0.014532	0.0219217	0.0111453	0	0.0109758	0	0	0	0	0	0	0	0	0	0.0126679	0	0	0	0.0125986	0	0	0	0	0.0561628	0	0	0.0137783	0	0	0.0544084	0	0	0.0119225	0	0	0	0	0
SQOR	5.79304	40.1223	12.2116	24.2042	7.32542	4.98213	9.82274	4.80197	13.944	7.3849	3.14697	9.5087	3.23268	4.74333	19.1226	27.6921	18.6686	7.87824	22.1145	6.01011	8.54732	11.6272	23.8902	14.2489	5.55916	14.2147	31.7996	10.1959	4.89403	12.8018	13.3666	25.6089	6.31846	27.0895	6.59671	18.1692	25.3239	4.81962	19.4376	4.11108	19.2746	24.5538	24.4017	17.4752	17.1677	14.8112	21.4675	9.61394	46.4696
LRRC45	3.7193	3.14465	3.19742	3.04615	4.38469	2.23183	6.50513	4.94171	3.27077	1.69663	4.71499	7.20388	7.44545	6.59535	3.93765	3.8519	3.87066	7.85719	2.84837	4.75921	4.00268	5.16012	6.08785	8.95477	11.4553	4.54617	5.61339	4.48796	5.44675	9.36819	5.26864	4.92659	4.27293	13.5678	6.94798	12.588	5.76722	5.68109	5.34108	4.69715	3.968	17.141	5.70528	9.78284	7.99209	6.57001	5.95686	5.0346	9.49699
AC004006.1	0	0	0.127963	0	0	0	0	0	0	0	0.0421878	0	0	0.0313074	0	0	0	0	0	0	0.026241	0	0	0	0	0	0.0283335	0	0	0	0	0	0	0	1.81427	0	0	0	0	0	0.356613	0.0467503	0	0	0.0301436	0	0	0	0
PPM1G	12.5704	31.725	22.8125	23.2592	11.7553	10.3848	21.0444	12.3542	20.3439	12.7548	11.6488	37.5595	41.1059	43.1735	31.3188	37.2676	39.6554	41.0779	24.5148	32.5556	30.208	33.6155	32.1365	55.6729	60.7612	20.1131	34.961	23.9677	15.1162	54.6261	19.7672	33.9769	22.9683	37.8978	22.9831	46.7121	39.927	28.5298	38.6232	32.102	31.5315	59.3956	28.1104	43.8761	31.0681	45.5585	44.4774	33.7464	67.2817
PCSK6	0.790932	1.68464	1.60502	2.04632	1.42741	1.17958	1.07326	0.63573	3.10056	2.22765	1.01767	0.419338	1.83342	1.95297	1.72911	2.36879	1.32926	1.25032	1.48066	0.478931	1.04673	0.309159	2.38165	0.900108	0.518399	0.522357	0.479158	0.732616	3.37728	0.737222	3.11121	1.07567	0.905836	0.984493	0.39049	4.60759	1.18215	0.757523	0.523207	0.624914	0.845509	2.23003	1.07719	2.67277	1.10666	1.63546	1.06399	0.391923	2.31954
BX323845.2	0	0	0	0.0690323	0	0	0	0	0	0	0	0	0	0.100879	0	0	0	0	0	0	0	0	0	0	0.05613	0	0	0	0	0	0.0718506	0	0	0	0	0	0	0.0623555	0	0	0.32831	0	0	0	0	0	0	0	0
AC092435.2	0	0	0.245507	0	0	0	0	0	0	0	0	0	0	0	0	0	0	0	0	0	0	0	0	0	0	0.0768052	0	0.12565	0	0.0509233	0	0	0	0	0.36889	0.0904718	0	0.0278458	0.0206841	0	1.13624	0	0	0	0	0	0	0	0
AC010424.2	0	0	0.145198	0	0	0	0	0	0	0	0	0	0	0	0	0	0	0.457413	0	0	0	0	0	0	0.0296488	0	0	0.148624	0	0	0	0	0.437159	0	0	0	0	0	0.024466	0.0380065	0.520257	0	0	0	0	0	0	0	0
FKBP1AP3	0.0612875	0.05837	0.655327	0.101276	0	0.108745	0.0643347	0.0669802	0	0.0911832	0	0.0482424	0	0	0.108697	0.036437	0.159222	0.373657	0.0395554	0.0331884	0.124048	0.0562491	0.0419108	0.0468203	0.0411738	0	0.0669701	0.0825586	0.0352234	0.0836482	0	0	0.0758862	0.108428	0.0466116	0.037153	0.113676	0.137221	0.0339763	0.158341	0.903111	0	0.0649475	0.0395798	0	0.0363346	0.115237	0.0687337	0
GDF10	0.0318156	0.166656	0.0261688	0.0328592	0.258663	0.564516	0.0584456	0.0695417	0.00507765	2.56793	0.129413	0.0626092	1.27976	0.028811	0.0423202	0.137135	0.0247967	0.0339453	0.0924033	0.0129216	0.0362228	0	0.0108784	0.151909	0.00534354	0.196481	0.0738769	0.101788	0.0045713	0.00542795	0.0957618	0.0102591	0.0837125	0.0703591	0.0604926	0.0144652	0.0590116	0.243384	0.0617324	0.0136997	0.101579	0.00717041	0.910323	0	0.0323633	0.0235776	0.00498516	0.0669021	0.0215008
AL359740.1	0	0	0.325961	0.0545728	0.0847877	0.146493	0.0346668	0	0.147578	0.0818903	0.134331	0	0.0784295	0	0.0585716	0.235609	0.0514782	0.0201346	0.213145	0.143069	0.150398	0.18186	0.0451673	0.0756875	0	0.181288	0.198478	0.244678	0.113881	0.247907	0.198803	0.127788	0.490696	0.204493	1.02978	0.0200199	0.0612544	0.172531	0.0549246	0.284407	0.162214	0	0.139988	0	0.115177	0.0391579	0.165588	0.240742	0.022318
AC104819.1	0.241367	1.14938	2.81247	0.697993	0.895097	0.963598	0.971242	0.131893	2.92761	0.418955	0.392711	0.221657	1.26585	1.74858	1.24856	0.0478329	0.355334	0.0981042	0.571194	0.0653525	0.346046	1.47683	1.04535	0.399514	0.135128	0.220828	0.131873	0.406423	1.66463	1.29027	2.21406	1.34905	0.19924	0.925208	2.23342	1.56073	0.298458	0.540414	0.379123	1.03931	2.41065	0.906629	0.341041	0.207835	0.678108	0.500834	0.126065	0.473711	0.135928
AC063952.3	0.0634763	0	0	0	0.108646	0	0	0	0	0.0314799	0	0	0.0376869	0	0	0	0	0	0	0	0	0	0	0	0	0	0	0	0	0	0	0	0	0.1123	0	0	0	0	0	0	0.187073	0	0	0	0.0368966	0	0	0	0
AC098614.2	0.0423176	0.362728	1.07901	0	0.434583	0.300342	0.0888431	0.231241	0.594327	0.545652	0.240982	0.466344	0.175872	0.0510948	0.0750528	0.176112	0.0879512	0.0774004	0.491618	0.114579	0.235544	0.194193	0.0868151	0.0969848	0.682308	0.522674	0.393051	1.2256	0.0243209	0.519814	1.38289	0.109164	0.104795	0	1.38392	0.359146	0.313962	0.852731	0.187679	0.182218	0.956151	0.0762981	0.403603	0.355276	0.245977	0.0501763	0.106091	0.213565	0.228783
OR5M7P	0	0	0.0330879	0	0	0	0	0	0	0	0	0	0	0	0	0	0	0	0	0	0	0	0	0	0	0	0	0.0135474	0	0	0	0	0	0	0	0	0	0	0	0	0.0592783	0	0	0	0	0	0	0	0
CACNG6	0.116059	0	0.590118	0	0.0993231	0.0468019	0	0.103778	0.00673549	0.010465	0.0600829	0.0415255	0.332003	0.127392	0.00935628	0	0.0493391	0.00643263	0.0068096	0.0057135	0.0160165	0.00968347	0	0.00806026	0.0070882	0.0144796	0.0172937	0.0426382	0.00606382	0.0144003	0.0816607	0.00680434	0.0326601	0.00933312	0.0561703	0.012792	0.0489242	0.212608	0	0.0272589	1.01576	0.0380461	0.0782665	0	0	0.00625512	0	0.00591636	0
AC022929.2	0	0	0.294851	0	0.0393311	0	0.0289461	0	0.0117356	0.0136753	0.0373879	0.0217057	0	0.0332945	0.024453	0.0273234	0.00477591	0.0392278	0.0711886	0.00995497	0.00930216	0.0253081	0.0188569	0.00702194	0.0061751	0.0126143	0.00502197	0.0681002	0.0105654	0.0439084	0.237137	0.0355668	0.0512151	0	0.076897	0.00557208	0	0.336139	0.015287	0.0079158	0.451485	0.0248588	0	0.0178081	0.0320568	0	0.0172828	0.0309253	0.00621168
MAP2K4P1	0.0308006	0.110004	0.0760018	0.0636217	0.0131795	0.0546507	0.040415	0.0168308	0.0442409	0.0649188	0.0187926	0.0181835	0.0731473	0.0464864	0.0546268	0.0549353	0.0480112	0.103282	0.00496975	0.0458678	0.0350672	0	0.0579223	0.0176475	0.00517307	0.0792554	0.0294494	0.0726087	0.0354037	0.0315287	0.079463	0.0248296	0.114412	0.0340572	0.0527065	0.0420111	0.0285645	0.0862023	0.0384191	0.0464192	0.332836	0.020825	0.17952	0.0149184	0.0760893	0.0182603	0.0337829	0.0561321	0.0312223
LLPH	1.73175	2.89329	3.18878	1.1762	1.79392	1.85318	2.6703	1.68945	1.47247	2.2514	1.65953	4.08367	16.1544	15.6895	2.32305	3.84199	2.87352	2.40391	2.88578	2.94182	4.2824	2.41776	4.14818	3.35599	5.16964	3.38026	4.34993	3.56509	2.0243	3.21821	4.06811	2.33145	2.46529	4.46799	2.61553	3.35107	3.90164	2.26361	3.11336	3.74106	4.48376	4.06609	2.66722	3.09133	2.2279	3.53102	2.12938	2.76647	4.38204
LINC02755	0	0	0.0566223	0	0	0	0	0	0	0	0	0	0	0	0	0	0	0.0209853	0.0222151	0	0	0	0	0	0	0	0	0	0	0.0234893	0	0	0	0	0.157068	0	0	0	0	0	0.270509	0	0	0	0	0	0	0	0
MANSC4	0.0573335	0	0.738802	0	0.147197	0.101729	0.0802454	0.0417726	0.109802	0.123212	0	0.0300867	0.147506	0.0807627	0.0338948	0.0227241	0.0893698	0.0116517	0.148014	0.0310472	0.0386817	0.0175401	0.0261379	3.50397	0.179748	0.196705	0.0417663	0.283185	0.0329509	0.0260839	0.0493051	0.0739498	0.0354951	0.18596	0.130813	0.162195	0.053171	0.413631	0.233085	0.0987501	1.35175	0.0516858	0.222777	0.111079	0.0666519	0.249263	0.011978	0.107165	0.0387456
SLC8A2	0.0634534	0.470033	0.133378	0.174759	0.241348	0.641125	0.155419	0.165663	0.00225042	1.66084	0.278176	0.0110994	0.154879	0.212818	0.118791	0.14042	0.0293065	0.0451339	0.391332	0.0763585	0.0142702	0.0323539	0.643647	0.118494	0.217881	0.275756	0.0654848	0.346654	0.358604	0.0433022	0.0515365	0.0522889	0.111305	0.227638	1.15285	0.115398	0.127501	0.115761	0.330274	0.382519	0.623352	0.0413132	0.2615	0.728508	0.084012	0.0647877	0.0176755	0.173953	0.0071469
AC019197.1	1.30728	0.105303	0.363769	0.102102	1.55848	0.496224	0.675899	1.10174	0.190991	0.0516078	1.2963	0.174064	0.0463376	0.0235587	0.167258	0.0270671	0.0473111	0.717717	0.344209	0.0281759	0.0427834	0.0775999	0.00444762	0.114278	0.0131082	0.182977	0.0710694	0.954972	0.0448553	0.359512	0.419487	0.192944	0.350311	3.88344	15.4379	0.87134	0.0301585	0.0145621	0.0432673	0.420082	0.498364	0.539417	0.0551384	0.0126008	0.170122	0.258343	0.0896798	0.0255293	0.00879058
NOC2L	4.96268	18.1225	12.4198	12.5373	6.74815	6.0655	8.33285	5.73224	12.607	7.30993	6.61576	12.4943	11.3582	17.1066	15.5406	20.7916	74.2061	12.8751	13.2948	18.3129	14.942	9.50463	22.7444	12.9349	21.2181	13.8488	27.6599	28.6113	39.2955	21.2955	16.9466	14.2428	11.9312	17.5878	9.52169	25.5159	17.9022	16.9989	21.7063	26.6278	30.5759	13.3419	10.7163	14.4358	20.4099	18.7913	16.5585	26.9711	26.8825
RAI14	2.74681	2.80984	3.02076	2.10351	4.86903	3.92835	6.5063	2.89911	4.00875	11.8161	3.11599	18.9269	11.147	10.5085	4.77241	10.1461	11.0781	40.9613	10.197	50.5322	22.1756	4.14332	2.99323	10.8418	6.40745	9.6963	13.0746	19.4361	2.62233	9.05833	12.9679	4.1219	21.8143	3.47595	8.30402	9.81972	5.29292	10.1495	15.2503	8.96493	9.70927	4.13165	9.92655	5.50897	3.00551	17.7156	9.13555	22.3097	7.33574
AL138834.1	0	0	0.417681	0	0.217291	0.225257	0	0	0	0	0	0	0.150748	0	0	0.452859	0	0.309601	0.491618	0	0	0	0	0	0	0.348449	0.138724	0.855071	0	0	0	0	0	0	0	0	0.235471	0	0	0	1.49658	0	0	0	0	0	0	0.142377	0
MPZL1	9.26785	21.3594	22.8187	11.7798	17.1338	13.1343	18.1131	10.6214	42.7711	28.9187	13.3309	13.012	19.0394	24.808	26.7477	19.5916	23.1994	24.7296	16.5791	37.9662	32.588	14.0522	34.5595	30.1608	18.9166	30.7988	27.3594	34.7132	27.1282	19.8062	22.086	24.9975	26.86	27.6062	14.6819	36.781	26.8879	35.0836	18.2103	12.6997	23.5234	28.2636	23.5026	32.1945	23.8263	17.91	23.4757	21.2049	15.0682
FAM74A1	0	0	0.0252445	0	0	0	0	0	0	0	0	0	0	0	0	0	0	0	0	0	0	0	0	0	0	0	0	0	0.0176393	0	0	0	0	0	0	0	0	0	0	0	0.0904529	0	0	0	0	0	0	0	0
AC010261.2	0.0335059	0.127644	0.151575	0.124578	0.114697	0.148627	0.193445	0.128163	0.0962534	0.0996999	0.258947	0	0.0497325	0.0505694	0.0148562	0.00996006	0	0	0.0756875	0.00907208	0.0339087	0.0153757	0	0.0511934	0	0.0229911	0.0183063	0.078986	0.05777	0.0114326	0.129664	0.0540208	0.0207435	0	0.0637065	0.0304674	0.0155367	0.0500126	0	0	0.72414	0.0151027	0.106521	0.0108192	0.0779034	0.0595925	0.021	0.00939419	0
AL035691.1	0	0	0.0270264	0	0.0562401	0	0	0.0718208	0	0	0.0801923	0.0258644	0	0	0	0.0195351	0.0682915	0	0	0	0	0	0	0	0.0220747	0	0	0	0	0	0.0282572	0	0	0	0	0	0	0.024523	0.0182159	0	0.258234	0	0	0	0	0.0194802	0	0.0184252	0
ARF4P4	0	0	0.432943	0	0.0321758	0	0	0	0	0	0	0	0	0.0453958	0	0	0	0	0.0485315	0	0.0190247	0	0	0	0	0	0	0.101293	0	0	0	0	0	0	0	0	0	0.11224	0.0208432	0	0.443219	0	0	0	0	0	0	0	0
AC092960.3	0	0	0.045814	0	0	0	0	0	0	0	0	0	0.03307	0	0	0	0.0289412	0.0679183	0	0.0603254	0	0.051121	0	0	0.44904	0	0	0.0750319	0	0.0380111	0	0	0.0344839	0	0	0	0.0516561	0	0	0	0.273592	0	0	0	0.0323765	0.033022	0	0	0
AC026407.1	0	0	0.0788271	0	0	0.170047	0	0.104739	0	0.095057	0.15593	0	0.0568998	0.0578573	0.0849862	0	0.0995918	0.0584297	0.432977	0.0518976	0	0.0879582	0	0.073214	0	0	0	0.129099	0.110159	0	0.0824169	0	0	0.0847758	0	0.290485	0	0.0715254	0	0	0.753183	0	0.10156	0	0.0557066	0.0568173	0.0600663	0	0
ZNF441	1.23942	0.764723	1.30393	0.557958	2.23062	2.04937	1.48258	1.43555	1.11981	2.71393	1.6615	0.95292	0.814094	0.7035	1.46059	0.166468	0.635433	0.615062	1.93738	0.552992	0.366711	0.714262	0.912327	0.893372	0.470272	2.1304	0.906642	1.71673	1.65893	0.567621	2.25921	0.852424	1.25933	0.877826	4.20268	0.913598	0.465884	1.36447	0.846897	1.5461	2.08323	0.645898	1.6538	0.885519	1.45044	0.375942	0.307112	1.06213	1.35796
EXOG	0.576452	1.24419	1.70567	0.377318	1.21409	1.37483	1.21808	0.679086	1.12311	1.81739	0.898319	1.38189	0.848954	0.964932	0.643962	0.99699	1.47037	0.570537	1.04608	0.966887	1.36185	1.35014	1.6152	0.700601	1.33532	0.983738	1.02666	1.63876	1.237	1.27467	1.69	1.00665	0.811094	1.74168	2.528	0.871356	0.624858	1.04761	0.935888	1.19918	2.15118	1.25868	1.83263	1.00321	0.696253	0.91208	0.889161	1.00751	1.26734
LINC02135	0	0.00901697	0.241406	0.00782255	0.113433	0.0083994	0.0298151	0	0	0	0	0	0.00562109	0.0228628	0	0	0.0147579	0	0	0	0	0	0	0	0.190815	0	0.00517275	0.0573912	0	0.00646097	0.0244257	0	0.00586143	0	0.0864063	0.00573937	0	0	0.00524865	0.00815346	0.492943	0.00853504	0	0	0	0.0112259	0	0.0159269	0
AC106821.1	0	0	0.196792	0	0	0	0	0	0	0	0	0	0	0.0206344	0	0	0	0	0	0	0	0	0	0	0	0	0	0.0230212	0	0	0	0	0	0	0	0	0	0	0	0	0.369349	0	0	0	0	0	0	0	0
GOLGA2P10	4.68194	9.75486	9.33011	4.86077	7.03329	2.65401	8.77879	3.26942	5.2962	0.904502	4.31547	2.47735	8.32601	6.59969	7.36683	2.97527	3.53636	5.78354	4.65825	3.87231	6.89348	1.69432	3.55912	4.58775	4.99825	3.70867	0.68052	4.53168	5.45195	12.8714	1.55889	7.80318	5.98307	3.82677	2.48664	7.39558	15.2538	3.90094	3.36621	4.44387	2.2287	5.7346	1.34351	4.43129	3.63937	6.21074	2.93443	3.42984	0.939437
GFRA2	0.126553	0.0716656	0.399486	0.0904328	0.8957	1.27446	0.0969409	0.156998	0.0524039	1.62671	0.208688	0.0753851	0.160426	0.0846604	0.0363972	0.260286	0.0799731	0.06673	0.101546	0.0740876	0.00865365	0.0094175	0.0210507	0.0391944	0.0850199	0.265208	0.0373748	0.304092	0.0982878	0.0443485	0.158836	0.0794094	0.148228	0.00605118	0.0936472	0.0622033	0.0570965	0.0842388	0.115666	0.0441836	0.255365	0.0339177	0.246473	0.0265065	0.00994065	0.0243332	0.0257247	0.0575386	0.0762778
AC109464.1	0	0	0.196346	0	0.0204291	0	0	0	0	0	0	0	0	0	0	0	0	0	0	0	0	0	0	0	0	0	0	0.144704	0.027439	0.0325809	0	0	0.0147788	0.0422326	0	0	0	0	0	0	1.03183	0	0	0	0	0	0	0	0
AC005256.1	0.0426871	1.34162	0.315997	0.0352698	0.073063	0.0757413	0.224048	0	1.38979	0.0211699	0.138907	0	0	0	0.492104	0.101514	0.354877	0.182178	0	0	0.129601	1.29287	1.19684	0.815266	0.143389	0.0292911	0.559741	0.0862539	3.87627	0.436962	1.35826	0.0825881	0	2.90755	0	0	0	0	0.141988	0	0.125805	7.73493	0.63331	0.937298	0.0992502	0.404917	0.508334	0.14362	2.07703
LINC01007	0	0.0211511	0.0608888	0	0	0	0	0	0	0	0	0	0.00439514	0	0	0	0	0	0.00477781	0.00400875	0	0	0	0	0	0	0	0.0149581	0.0085091	0.00505183	0	0	0	0.0327419	0	0.0134629	0.00686532	0	0.00410392	0	0.341798	0	0	0	0	0.00438877	0.00463973	0	0
EGLN3	2.68327	1.24994	3.63832	3.33432	2.10535	1.63336	5.82022	1.10622	1.54336	1.58369	1.74847	1.84864	0.624622	1.82681	5.05344	7.43145	2.72629	1.72178	1.49347	2.96652	0.29575	1.42885	4.73811	7.71849	3.76595	2.73082	14.9173	5.48626	1.03675	1.20021	1.93285	3.23307	0.49343	1.03639	4.11178	3.05193	2.61658	0.539312	15.1715	2.21929	9.63832	3.63323	0.993824	6.99326	2.74568	6.18519	3.73817	1.53444	4.3951
PCLAF	0.733021	1.95974	6.94219	1.68717	0.779665	0.209029	6.71084	0.349054	5.66552	0.379108	1.32895	25.9525	7.32389	4.75403	6.04991	14.7518	6.59722	6.49612	6.95791	3.33151	15.3903	11.5186	14.7802	21.0635	28.1472	9.44532	6.90851	17.6433	7.92316	17.1044	8.85679	4.48758	5.93847	13.941	3.0662	9.72204	8.27902	11.5276	14.011	13.7843	30.414	28.9295	6.99117	11.8618	12.542	11.4759	10.7637	11.6354	25.4585
IGHV3-63	0.286667	0	0.0471575	0	0.343461	0	0	0.501271	0.0366008	0	0.0466417	0.04513	0	0	0	0.0340862	0.297899	0	0.0370035	0	0.0580226	0	0.0392068	0	0	0	0	0.270313	0.0329509	0.117377	0.345136	0.0739498	0	0	0.0872087	0	0	0	0.0635686	0	0.0563231	0.0516858	0.425302	0	0	0.0339904	0.0359341	0	0.0774912
LINC00290	0	0	0.0813527	0	0	0	0	0	0	0	0	0	0.0391486	0	0	0	0	0	0	0	0	0	0	0	0	0	0	0.0222059	0	0	0	0	0	0	0	0	0	0	0	0	0.582986	0	0	0	0	0	0	0	0
AC084819.1	0	0.0878304	0.91023	0.114294	0	0.204537	0	0	0	2.37822	0.0375113	0	0.109505	0.334044	0	0	0	0.0281124	0.0595198	0.0499392	0.583305	0	0.0315319	0	0.0619548	0	0	0.186341	0.0265006	0.849602	0.0793068	0.0297369	0.0570936	0.122365	0.210412	0	0.299338	0	0.178937	0.0397097	2.12899	0	0	0.0297782	0.0268022	0.136683	0.0577996	0.0258562	0
AL390760.1	0	0	0.62754	0	0.0408084	0.0846086	0	0	0.0913233	0.0945933	0.0387922	0.037535	0	0.0863627	0	0.652044	0.0247765	0.0290723	0.0307761	0	0.0482578	0	0.163043	0	0.0320352	0.163601	0.104212	0.289056	0.0822166	0.0325412	0.16403	0	0.0885647	0.126543	0	0.0578137	0	1.10324	0.132176	0.0410656	0.421599	0	0	0	0.0831523	0.0282701	0.0298866	0	0.032225
TAFA1	0.0133315	0.00634846	0.0712749	0.0440602	0.0798636	0.00591366	0.0139944	0.0218548	0.0212766	0.0363634	0.0271136	0.0472226	0.0316606	0.0482901	0	0.00792594	0.0346347	0.0690877	0.0172086	0.0144386	0.0202377	0.0367067	0.0546998	0.00509228	0.111954	0.0914784	0.0218515	0.0583653	0.00766196	0.00909778	0.0343942	0.0300918	0.0206339	0.0294822	0.0405567	0.0282859	0.0247273	0.029849	0.0554302	0.034443	0.242287	0.0300458	0.0494469	0.0430479	0.0116238	0.0276629	0.00835562	0.0224269	0.00900937
ADORA2BP1	0	0	0.0190982	0	0	0.0205995	0.0731215	0.0253761	0	0.138183	0.0188893	0.0182771	0.0551428	0.0420531	0	0.110436	0.0241291	0.0141564	0.0449579	0.0251475	0.0234985	0	0.0317566	0.248336	0	0.223057	0.367898	0.125113	0	0	0.0599039	0.0898464	0.0143751	0.0616185	0.0176592	0.0281516	0	0.277267	0.0128723	0.0999816	0.0684305	0	0.172242	0.0149952	0.107973	0	0	0.0781213	0
AL603755.1	0	0	0.197309	0	0	0	0	0	0	0	0	0	0	0	0	0	0	0	0	0	0	0	0	0	0	0	0	0.242358	0	0	0	0	0	0	0	0	0	0	0.0664936	0	2.35658	0	0	0	0	0	0.075175	0	0
AP001893.1	0.486067	0.15431	0.71075	0.356985	1.71012	1.14993	1.36062	0.708288	0.930893	0.776737	1.01053	0.297584	0.448911	0.48907	0.622606	0.353197	0.897977	0.296345	1.04571	0.146231	0.573895	0.446108	1.21877	0.288811	0.217698	0.185294	0.383598	0.691143	0.52767	0.221136	0.696673	0.31347	0.50154	0.382194	0.739347	1.89891	0.550951	1.49136	0.718572	1.02324	0.795835	0.340812	0.515095	0.83708	0.376712	0.44826	0.236947	0.757115	0.18249
ADGRB1	0.13289	1.0277	0.0480935	0.461154	0.293414	0.337181	0.237144	0.188803	0.161186	0.205621	6.01944	0.158998	1.07144	0.720433	0.139056	0.134311	0.0303812	3.53409	0.511177	2.14736	0.0833818	0.126843	0.121773	0.20101	0.123202	0.81338	2.66462	2.60104	0.175662	0.509662	0.326844	0.241679	3.18721	0.0399677	0.436613	0.128894	0.192257	57.4384	0.661564	7.21451	0.271539	0.0239598	0.326715	0.140746	0.109687	0.300956	0.353147	0.739214	0.0413107
LINC00466	0	0	0.244082	0	0	0.0077432	0	0	0.00557181	0.0129855	0.00710036	0	0.0103639	0.00526915	0	0.015567	0.00906997	0	0.00563312	0	0.0176658	0.00801048	0	0.0866802	0.0644994	0	0.038149	0.21163	0	0.029781	0.00750582	0.00562877	0.0162105	0.162134	0.112846	0.015873	0.00809433	0.117251	0.0532246	1.15002	1.00318	0	0.0647446	0	0	0.00517444	0	0.00489421	0
AL162427.1	0	0	0.293043	0	0	0.0395097	0	0	0	0.0883446	0.0362296	0	0	0.0537717	0.0789849	0	0	0	0.0862291	0	0	0	0	0.034022	0	0	0	0.089987	0	0	0	0	0	0	0.0677407	0.0269973	0	0	0.024689	0	0.699997	0	0.141583	0	0	0	0	0	0
Y_RNA	0.365434	0.870095	2.40459	0.150968	0.781843	0.486302	0.575404	0.399377	0.349931	0.543691	0.594572	0	0.108482	0.330922	1.13421	0	0.284814	0	0	0	0.369826	1.00618	0.624744	0.558343	0	0.75226	0.399317	0.738398	0.630071	0.623453	1.09992	0.353508	0.5656	0.808143	1.11171	0.664587	0.338903	0.136366	0.303882	0.629417	3.41044	0.164718	0.580886	0.943996	0.212414	0	0.458076	0.922123	0.123479
FDPSP1	0.109528	0.208628	0.120117	0.150827	0.0156223	0.0161949	0.0958112	0.0399004	0.116535	0.0271591	0.0891026	0.143691	0.0325142	0.0440818	0.0809393	0.0325585	0.227638	0.42292	0.153162	0.177935	0.0646591	0.0167539	0.149799	0.167346	0.147164	0.112734	0.179525	0.159837	0.0944224	0.0872019	0.156984	0.0235452	0.101713	0.322955	0.138834	0.0885289	0.338586	0.108991	0.0101199	0.0471622	0.73525	0.362042	0.0773792	0.0825226	0.148551	0.0649341	0.251706	0.0921262	0.0986909
MRPL20	8.1134	21.5319	16.9459	12.3875	10.5022	10.8125	11.6526	13.9864	11.6974	8.3256	9.09906	17.5366	8.56828	11.4896	17.4491	14.8378	27.2068	12.5781	15.4786	10.2415	13.7286	10.954	17.2058	16.2267	33.929	15.085	26.666	22.1609	54.6015	12.7294	19.3278	17.7549	13.9576	27.579	18.853	20.6514	19.1978	12.5239	15.1692	12.6096	19.1235	21.0259	22.903	17.8566	20.6903	18.5543	18.7802	14.7537	24.2967
AC011466.4	0.0363396	0.0230732	0.448347	0.0100084	0.0518322	0.0429858	0.0381464	0.07943	0.0927945	0.0540659	0.13796	0.0858141	0.215754	0.0731282	0.107418	0.0216048	0.069233	0.0738516	0.140723	0.0655955	0.0490352	0.155644	0.107685	0.0647767	0.0651025	0.099742	0.0463272	0.163173	0.11835	0.115729	0.166672	0.0859312	0.0299971	0.128582	0.32244	0.0807744	0.112338	0.198888	0.0805833	0.198204	0.559287	0.0873599	0.320915	0.0547594	0.0704099	0.0359069	0.015184	0.0543396	0.0573022
AL138731.1	0	0.0503925	0.0652803	0	0	0	0	0	0	0	0	0	0.0157071	0.0319429	0	0	0	0.0161294	0	0	0	0	0	0	0.071093	0	0.0289086	0.0178188	0	0.018054	0	0	0	0	0.0201206	0	0.0736047	0	0.0293328	0.0227834	0.41583	0	0	0	0	0.156844	0	0	0
KRT8P28	0.0140653	0	0.323928	0	0.012037	0.0124783	0.0295291	0	0.0179581	0	0.0228846	0.0110715	0.0167015	0.0169826	0	0	0.0146164	0.00857529	0	0	0.0284686	0.451814	0.0192367	0	0.0283477	0.0193026	0	0.0757876	0.00808364	0	0.0362871	0	0	0.124419	0.149761	0.0682118	0	0	0	0	0.829043	0.0380393	0	0	0	0.00833866	0	0	0
AC063977.6	0	0	0.0477173	0	0	0	0	0	0	0.0863129	0	0	0.757764	0.350234	0	0	0	0	0	0	0	0	0	0.132958	0	0.039808	0	0.0390745	0.133368	0.0395902	0	0	0	0.0513183	0	0	0	0	0	0.299767	0.0569916	0	0	0	0	0	0	0	0
AC007253.1	0	0	0.0180886	0	0	0	0	0	0	0	0	0	0	0	0	0	0	0	0	0	0	0	0	0	0	0.0150903	0	0	0	0	0	0	0	0	0	0	0	0	0	0	0.0864169	0	0	0	0	0	0	0	0
FPGT	2.57714	2.8821	5.41282	2.15638	3.61447	2.45648	4.13892	1.78908	2.94703	2.59328	2.9032	3.49389	2.42426	3.20203	4.54168	2.422	3.4485	2.84589	3.51679	2.65944	2.32174	4.46011	4.78169	3.01214	4.35824	3.91547	2.54266	2.86674	3.28755	2.58858	3.91768	3.21847	4.76046	4.99382	3.28329	2.13786	4.21184	3.39297	3.84791	8.89375	2.43983	3.91289	2.79548	4.32847	5.18727	2.90323	2.84352	2.48373	1.17267
TTLL2	0.0254484	0	0.355838	0	0.0217786	0.0169327	0.0467489	0.0139061	0.0203073	0.00631033	0.046581	0	0.0831	0.0268859	0.406208	0.0113473	0.542132	0.0426672	0.0656983	0.0310068	0.00321928	0.44377	0	0	0.555638	0.0130966	0.013904	0.089987	0.153571	0.0217083	0.67843	0.0656476	0.051204	0.354552	0.967725	0.543802	0.0236008	0.118705	0.024689	0.00547898	0.168749	0.206474	0.0404522	0.131478	0	0.0150872	0.0199374	0.0249727	0.00859892
AC079168.1	0	0	0.270589	0	0	0	0	0	0	0	0	0	0.0279028	0.0283724	0	0	0	0	0	0.0254498	0	0	0	0	0	0.0322483	0	0.0633082	0	0	0	0	0	0	0.035743	0	0	0	0	0	1.38506	0	0.0498035	0	0	0	0	0	0
AC015878.2	0.0541571	0	1.06908	0	0.0463475	0	0	0	0	0.0537164	0.0440576	0.0426297	0.0321539	0.06539	0.0480255	0	0.0281395	0.0330184	0	0	0	0	0.0370347	0	0.0363835	0	0.0295893	0.0364767	0	0.110874	0.093147	0	0	0.0958131	0	0.131322	0	0	0.0300234	0.233198	1.17046	0	0	0	0	0.128429	0	0.151842	0
RN7SKP261	0	0	2.89222	0	0	0	0.0738229	0	0	0	0.114423	0.0553573	0.250523	0.0849129	0	0.0836215	0	0	0	0	0.106757	0.12909	0	0	0.0944923	0.0482565	0.076847	0.568407	0	0	0.0604786	0	0.087078	0.124419	0	0	0.130441	0	0.0389872	0.0605644	2.48713	0	0.149052	0.0908342	0.0408782	0.0416933	0	0.0394353	0
AC025470.1	0	0.0091634	0.031655	0.00794959	0.00823397	0	0.0100998	0.0105151	0.00614215	0	0.0547902	0.015147	0.0114248	0.00580851	0.0255963	0.0171605	0.00999839	0.0117319	0.00620974	0.0104204	0.0146056	0.00883045	0.00657949	0	0	0	0.0105135	0	0	0.00656589	0	0	0.0536095	0	0	0.0291629	0.0267687	0.41648	0.0106678	0.0165718	0.132326	0	0.010196	0	0.0111852	0.0057041	0.0180908	0.0107904	0.0130042
COPS8P2	0.374176	0.29697	0.0769413	0.15458	0.266849	0.165979	0.19639	0.0340776	0.119434	0.494842	0.202932	0.319077	0.0555386	0.112946	0.165906	0.29661	0.469845	0.266149	0.583616	0.607872	0.110446	0.057236	0.0852921	0.0476417	0.125688	0.299544	0.102217	0.168014	0.125445	0.0212789	0.375411	0.0402183	0.0772175	0.137913	0.189717	0.434755	0.11567	0.3258	0.121003	0.34909	0.551373	0.0843295	0.264348	0.161097	0.27187	0.0739441	0.469034	0.139879	0.29501
MME-AS1	0	0	0.0194212	0	0	0.0209478	0	0	0	0.0468397	0	0	0	0	0	0	0.0368057	0	0	0	0.0119479	0	0	0	0	0	0.0129006	0.286263	0.0271407	0.0161134	0	0.0152276	0.0146182	0.0208868	0	0.0572551	0	0.0176222	0.0261798	0	0.510309	0	0	0	0.0137248	0	0	0.0397211	0
AC244153.1	0.0783282	4.25217	0.309245	2.30395	0.187692	0.194573	0.0822226	0.0684829	0.0600041	0.271918	0.0637212	2.19495	4.91089	3.83027	3.01456	2.84065	1.21282	6.42783	3.75108	4.4113	0.174393	0.661378	0.728468	0.035903	1.24188	1.12869	11.3836	0.147719	0.126048	0.85525	0.538879	2.30347	0.455834	1.31647	2.21607	0.189933	8.0632	0.339058	3.76046	0.0539644	1.20039	0.734369	0.464833	0.111286	11.5736	4.71802	7.33444	1.15955	0.0635204
FTLP3	21.5872	21.547	22.9028	7.64847	13.119	9.03373	10.3002	16.9153	16.9248	24.313	18.5255	134.132	31.7449	22.1081	18.3551	11.7995	22.1637	155.565	56.0171	38.4384	9.33076	42.8197	17.8007	22.0075	41.8162	46.6487	12.199	24.7151	18.2802	28.2757	49.2928	6.6863	53.2065	20.0129	24.3876	46.9583	40.9328	14.0385	6.73298	9.47076	39.7582	18.0588	60.6637	31.7801	12.5479	63.2222	45.9507	8.69982	15.4643
SLC39A13	5.65111	6.03608	5.65842	1.96634	7.71967	8.89184	6.37531	4.88488	7.57455	13.0377	6.17248	10.3468	6.45709	8.01021	3.30556	5.73056	8.20824	10.3517	7.77076	14.8252	8.20519	6.47437	5.87396	9.08391	11.5213	10.2751	7.60817	11.5163	8.05462	5.3874	7.74999	3.81774	5.4367	7.38704	11.3335	7.0661	4.12938	9.42188	10.6706	7.26881	5.57247	6.74005	13.88	15.1792	3.31207	6.77643	4.49884	12.4147	12.1343
CD81	13.7442	39.9119	9.29307	17.2022	23.3842	53.6036	13.5283	19.3843	17.6545	82.4708	19.8455	66.4027	35.7222	34.486	19.6351	23.4008	29.3691	41.8639	52.2117	42.9971	21.9559	16.849	41.3833	52.3172	38.238	48.9076	33.3092	44.1418	30.5221	44.9824	17.2883	17.3507	50.8823	54.4229	30.8603	54.4648	28.0552	55.2468	31.1287	20.141	23.8635	27.5457	92.3384	37.2734	26.5737	52.464	26.4808	24.8114	7.94807
AC048383.1	0	0	0.152569	0.0306519	0	0	0	0	0	0	0	0	0.0220257	0.0671892	0	0	0.0385517	0.0226179	0.0239434	0	0.112632	0	0	0	0.049846	0.025456	0	0.274856	0.0213212	0	0	0	0	0.164082	0.0282146	0	0	0	0.061699	0	0.583109	0	0	0	0.0646916	0	0	0	0
AL158214.1	0.0483928	0	0	0.159936	0	0	0	0	0.0308932	0	0.0393683	0	0	0.0584302	0	0.0575415	0.0251445	0.0295041	0	0	0.0244873	0.0888291	0.0330929	0.0369695	0	0	0.0264399	0.0651886	0	0	0	0	0	0.17123	0	0.0293362	0	0.0722336	0	0.0416755	0.09508	0.0436259	0.0512828	0	0	0	0	0	0
TUBB4BP1	0	0	0.542047	0	0	0	0	0	0	0	0	0	0	0.0663084	0	0	0.0570695	0	0	0	0	4.63708	0	0.0839082	0	0	0.0600097	0	0	0	0	0	0	0	0	0.0665832	0	0.0819729	0	0	2.91329	0	0	0.0709323	0.127687	0	0	0.06159	0
AL589994.2	0	0	0	0	0	0	0	0	0	0	0	0	0	0	0	0	0	0	0	0	0	0	0	0	0	0	0	0	0	0	0	0	0	0	0	0	0	0	0	0	0.132685	0	0	0	0	0	0	0	0
SDR42E1P3	0	0	0	0	0	0	0	0	0	0	0	0	0	0	0	0	0	0	0	0	0	0	0	0	0	0	0	0	0	0	0	0	0	0	0	0	0	0	0	0	0	0	0	0	0	0	0	0	0
KRT8P4	0	0.0512243	0.121656	0	0.0230144	0	0.0141147	0	0.0257514	0.0133367	0.0218773	0.0105841	0.0558823	0.0405877	0.0238476	0.0879349	0.0069865	0.0163957	0.00867826	0.00728137	0.0272155	0.0493631	0.009195	0.0410885	0.0180666	0.00922648	0.0587715	0.00905646	0.0154557	0.04588	0.0346899	0.0953871	0	0.0475771	0	0.048907	0.0124699	0	0.0298169	0.104217	0.686878	0.0848514	0.0142492	0.0086836	0.0390789	0	0.0337098	0.0226197	0.0636078
SYTL5	4.30107	0.388646	0.996864	1.29471	5.81811	0.90507	3.98375	1.28441	0.0859671	0.00404751	1.15858	0.0738791	0.29558	0.958323	4.70793	0.00727827	6.96095	0.609542	0.200163	0.064084	0.0557518	3.38196	0.0641827	0.00935233	0.0822444	0.683226	2.26075	0.00274851	0.318959	1.53442	1.05981	4.59231	0.219794	21.4382	11.4893	0.173164	2.95944	0.167505	0.0565563	0.0421713	0.124273	1.22502	0.00432441	0.121226	1.61532	0.706428	1.8466	1.09836	0.664611
DNM1P38	0	0	0.0742759	0	0	0	0	0	0	0	0.0367317	0	0	0.0272584	0	0	0.0234604	0.0275281	0	0	0.0456945	0.16576	0	0.137974	0	0	0	0	0.0518996	0.0616254	0	0	0.0279534	0.0798811	0.137359	0.0821141	0.0418737	0.0336979	0.0250311	0	0.576628	0	0	0	0	0	0.0282991	0.0253188	0
MIR297	0	0	0	0	0	0	0	0	0	0	0	0	0	0	0	0	0	0	0	0	0	0	0	0	0	0	0	0	0	0	0	0	0	0	0	0	0	0	0	0	0.582005	0	0	0	0	0	0	0	0
RHOA	73.4628	167.717	153.159	181.443	110.75	102.772	117.748	68.8666	188.61	152.478	66.8347	125.737	87.7895	85.8659	173.043	131.774	199.65	118.841	138.937	135.693	112.657	88.0356	182.342	119.08	130.2	127.352	112.117	141.952	239.256	91.1558	124.079	158.192	111.499	230.043	112.013	131.976	157.599	97.64	132.572	105.853	151.165	184.064	211.821	246.25	132.541	104.891	125.093	93.4235	202.907
SNORA68	0	0	0	0	0	0	0	0	0	0	0	0	0	0	0	0	0	0	0	0	0	0	0	0	0	0	0	0	0	0	0	0	0	0	0	0	0	0	0	0	0	0	0	0	0	0	0	0	0
RNU1-8P	0	0	0.389836	0	0	0.10512	0	0	0	0	0	0.0932687	0.0703489	0	0	0	0	0	0.152948	0	0.0599567	0.217497	0.0810275	0	0	0.243915	0.0647377	0.23942	0	0	0	0	0	0.104814	0	0	0.109887	0.0884314	0.0656876	0.306125	1.16401	0	0	0	0	0	0	0	0
ZIK1	0.0743797	0.301066	0.211065	0.301132	0.407385	0.501504	0.394293	0.178835	0.0379862	1.05313	0.226909	0.161007	0.136897	0.12124	0.141811	0.0840192	0.218356	0.188193	0.309634	0.241669	1.37939	0.0989844	0.139875	0.85233	0.164899	0.584384	0.203191	0.343167	0.09832	0.116745	0.386985	0.167889	0.131238	0.0888235	0.209304	0.144287	0.306959	0.185963	0.329875	0.0544469	0.31785	0.0134106	0.902508	0.0960696	0.0951156	0.0683494	0.0955668	0.2002	0.110584
ENTR1P1	0.0170006	0	0.0699162	0	0	0	0	0	0.0108529	0	0.0138303	0.013382	0	0.0307902	0	0.0505365	0.0441668	0.0207298	0.0109723	0.00920618	0.0774223	0	0	0.0259751	0.0114212	0	0.00928846	0.0572526	0.0390827	0.0232033	0	0.0657832	0	0	0	0	0.0157663	0.012688	0.00942474	0.0292816	0.634638	0.0306519	0	0	0.0197637	0.0100789	0	0.0285992	0.0114889
IQCB1	2.80853	6.54663	6.19179	2.3735	4.9223	4.15842	3.45299	3.66506	6.24248	3.94956	2.76469	9.03474	21.4829	24.5232	6.3401	5.30277	4.54111	13.1863	6.28219	4.68764	21.1679	14.742	8.34883	4.98672	3.08437	5.20948	3.96229	6.43073	2.41014	7.78897	7.32848	6.08299	16.6016	6.19962	4.87183	8.66049	6.60077	3.70881	5.50632	8.52613	8.68025	5.22561	6.77472	5.29222	6.95118	11.5147	9.40415	2.39827	10.0879
AL109917.1	0.151054	0.10276	0.319485	0.106977	0.166206	0.13401	0.0226521	0.141501	0.35817	0.0749125	0.0877749	0.288762	0.102495	0.20844	0.114816	0.0769761	0.190609	0.184189	0.0696368	0.0584278	0.196547	0.376298	0.17708	0.115397	0.318938	0.236915	0.10611	0.188946	0.248041	0.633225	0.129902	0.278332	0.614544	0.152709	0.935472	0.261629	0.180112	0.12884	0.454593	0.929189	1.03874	0.136174	0.0457357	0.236911	0.878025	0.550112	0.148773	0.242009	0.116664
RPL7P30	0	0	0.0453617	0	0	0	0	0	0	0	0	0	0	0	0	0	0	0	0	0	0	0.0253081	0.0188569	0	0.0185253	0	0.0150659	0	0	0.0188179	0	0.0355668	0	0.0243925	0	0	0	0	0.015287	0	0.568871	0.0248588	0	0.0178081	0.0160284	0	0	0.0154627	0
TCF4	1.02354	0.874757	0.664466	0.868704	2.72182	2.45019	1.32841	0.848091	0.492853	6.39362	1.12533	6.9673	11.4521	6.38963	0.914007	1.6377	3.17687	7.60337	4.70177	4.18631	4.05275	1.00076	1.04065	1.82531	5.01711	3.72793	0.884491	6.0126	0.74698	3.64615	3.52085	1.69437	16.614	0.394972	1.88497	2.23054	1.96563	1.78261	3.98345	3.58754	2.70688	0.351579	6.44726	0.777171	1.41289	6.65651	3.24296	6.59772	0.841767
RNU6-1265P	0	0	0	0	0	0	0	0	0.121173	0	0	0	0	0	0	0	0	0	0	0	0	0	0	0	0	0	0	0	0	0	0	0	0.117513	0	0	0	0	0	0	0	0.186468	0	0	0	0	0	0	0	0
RNU6-415P	0	0.191959	2.81827	0.166532	0.689956	1.60931	0.634724	0.44055	1.02935	0.799655	0.983803	0.158653	0.837659	1.46015	0	0	0.418902	0.245766	1.04068	0.218291	1.32585	1.10991	1.3783	0.615904	0.406219	0.829813	0.110121	0.407261	1.04254	1.78809	1.21331	0.259968	0.748691	1.78291	1.37961	0.244367	0.373841	0.601698	0.893893	1.73576	1.98002	1.0902	1.06795	0.650822	0.117156	0	0.631625	0.452083	0.408626
AC087258.1	0	0	0.446687	0	0	0	0	0	0	0	0	0	0	0	0	0	0	0	0	0	0	0	0	0	0	0	0	0	0	0	0	0	0	0	0.41303	0	1.51094	0	0	0	0	0	0	0	0	0	0	0	0
PABPN1P1	0.407306	0.862039	1.78675	0.486102	0.929524	0.642399	0.427557	0.346219	0.66449	0.628433	0.957234	0.92621	0.994166	0.983575	0.401324	0.511214	0.44678	1.21404	2.86246	0.588173	1.03051	2.03526	0.680856	0.587746	0.577672	1.52164	0.593429	1.3412	0.936355	0.92652	1.67352	0.321048	1.70911	1.76145	2.96005	1.39917	0.503647	1.04705	0.401424	0.779486	2.17848	1.18315	1.10306	0.584535	0.868095	1.20737	0.680751	0.761321	0.367007
NICN1	3.96488	1.38585	4.82037	2.42662	5.58667	4.67817	4.18303	3.72038	4.99405	4.39605	5.26721	2.32758	2.62745	2.01886	1.50346	1.2421	4.04739	1.59933	2.55035	1.83621	2.11435	1.6173	1.98101	1.90202	1.34977	3.2565	1.01748	2.89977	2.86949	1.59884	3.20303	1.4722	2.53317	2.52712	5.85829	1.18559	1.68994	2.74986	1.26553	3.52373	2.72126	3.44795	4.98681	2.65106	2.5452	1.58685	1.33454	1.56828	1.3307
PSMD9	1.16761	2.07974	2.25797	1.30716	1.52936	1.33832	1.43851	1.07881	0.869136	1.2233	1.23809	2.06618	1.00941	1.52951	1.23696	2.30375	1.62321	1.54192	2.29526	2.85854	2.82556	1.94282	1.84833	3.27686	5.1915	2.26748	3.83977	1.71392	0.843936	2.49989	1.87024	1.70144	1.60299	2.69644	1.26253	1.42373	2.44051	1.41688	2.00241	1.94582	3.28348	2.30405	1.99532	2.93992	1.79516	2.23254	2.24289	2.06791	2.51927
RN7SL305P	0	0	0.228907	0	0	0	0	0	0	0	0	0.164299	0	0	0	0.0413644	0	0	0	0	0	0	0	0	0	0	0	0.234308	0	0	0	0	0	0.184636	0	0.0421772	0	0	0.038571	0.0599178	0.410096	0	0	0	0	0.0412482	0	0	0
TMEM25	3.28497	2.00715	2.31802	1.85522	3.26216	3.88681	2.82842	2.85585	5.28444	4.75058	3.97548	1.02985	3.86079	3.61409	1.1069	0.451986	2.81105	1.86696	3.3297	1.49165	0.923261	0.950884	1.75794	3.34965	2.07148	2.12548	1.8141	3.16758	4.67822	1.94494	1.44138	1.61454	1.90019	2.64935	5.2737	1.702	1.18055	4.4969	2.27002	3.01779	2.6296	1.08382	2.10593	0.184971	2.32668	3.00198	2.14531	2.2743	5.39578
NADK2-AS1	0.515921	0.103445	0.469021	0.179484	1.69638	0.891328	1.08315	0.563843	0.53737	1.19851	1.12659	0.341985	0.757716	0.442609	0.818701	0.242154	0.282177	0.148996	0.438132	0.308791	0.467162	0.049843	0.687045	0.643063	0.0547268	0.912986	0.148357	1.15221	0.577419	0.592973	0.934058	0.227652	0.622003	0.0960793	0.516288	0.460904	0.125912	2.10761	0.602136	0.654768	0.400128	0.293748	0.690609	0.140288	0.583991	0.611733	0.0510563	0.913585	0.146803
MKRN1	10.1901	10.679	15.1765	9.73507	13.3931	9.73482	12.571	10.8818	13.2592	11.9905	11.4849	18.0665	19.218	15.4329	13.237	7.37726	8.98485	20.3359	24.0388	14.0254	19.3845	16.6839	19.2103	17.623	15.7707	9.88376	11.6136	14.7185	20.4872	19.5048	14.7017	10.6857	19.9366	15.6382	15.5151	11.1693	14.0472	14.9467	9.06375	21.6737	17.3474	16.6909	13.2203	20.8202	11.2886	20.7227	17.0201	8.61687	24.4952
AC018761.3	0.100777	0.0959796	0.248671	0	0	0.134109	0.105787	0.165206	0	0.0499784	0.163967	0.674275	0.239331	0.304198	0.089367	0.0299572	0	0.122883	0.0650422	0	0.152982	0.0462461	0.0344576	0.19247	0.0338516	0.553208	0.0550604	0.509076	0.0579189	0.412636	0.0866651	0.032496	0.311955	0.0445728	0.728125	0.0916377	0	0.0752123	0.279342	0.173576	2.22752	0.0908498	0	0.0650822	0.146445	0.029873	0	0	0.0340522
CBY1P1	0	0	0.079411	0	0	0	0	0	0	0	0	0	0	0.029143	0.0428079	0	0	0	0	0	0.0244268	0.0443049	0	0	0.0324307	0	0	0	0	0	0	0	0	0	0	0	0	0	0	0	0.237113	0	0	0	0.0561193	0.0286191	0	0	0
AC092451.2	0	0	0	0	0	0	0	0	0.00929327	0	0	0	0.00864301	0	0	0	0	0.00887539	0	0.00788318	0	1.25591	0.00995497	0	0	0	0	0	0	0	0	0	0	0	0	0	0.0135006	0.0325938	0	0	0.414727	0	0	0	0	0	0	0	0
Y_RNA	0	0	0	0	0	0	0	0	0	0	0	0	0	0	0	0	0	0	0	0	0	0	0	0	0.121615	0	0	0	0	0.123536	0	0	0	0	0	0	0	0	0	0	0.35567	0	0	0	0	0	0	0	0
KIAA0319L	13.5164	7.75625	16.7805	8.18331	17.4439	10.6943	15.8722	16.6802	23.0732	4.82626	18.0802	3.8821	8.18279	9.13931	7.80525	5.92336	8.08112	5.94683	7.4459	6.34523	6.7716	5.90351	8.55156	6.05554	5.25841	9.38751	10.5963	6.26062	11.1394	6.10216	18.9223	7.13505	7.69799	10.507	7.23766	6.99982	8.04789	14.1426	5.27459	6.20914	9.2251	8.38137	11.0832	16.8298	7.93095	5.10262	6.18848	6.34737	5.02611
LINC01551	0.0141059	0	0.168233	0	0.0120717	0.0187714	0.0148072	0	0	0	0.0918027	0.00555171	0.0125623	0.0042579	0	0.0125794	0	0	0.00910403	0.0152772	0.0285508	0	0.00964613	0	0.018953	0.00483958	0.0115603	0.0902575	0	0.0144393	0.00606531	0	0.00873293	0.00623891	0.00536403	0.0171022	0.0196226	0.00526377	0.00390998	0.00607392	0.672077	0	0.00747412	0	0	0.00418136	0.00884093	0.0632786	0.00476632
TCP1P3	0.117461	0.261029	0.161022	0.150968	0.0335075	0.0578931	0.150701	0.0855808	0.0749851	0.0970876	0.116791	0.297924	0.0619896	0.0393955	0.104162	0.162945	0.657785	0.477423	0.235854	0.162552	0.237745	0.275501	0.142799	0.638106	0.306879	0.134332	0.263834	0.096695	0.127514	0.231568	0.0785656	0.109419	0.22624	0.427161	0.188593	0.340205	0.338903	0.301954	0.050647	0.26975	0.615418	0.258843	0.165967	0.143285	0.371725	0.0773747	0.212678	0.0512291	0.105839
HHIP	2.82557	0.00462648	0.578022	0.00267576	5.60671	0.893527	1.84933	1.35909	0.439321	0.121258	1.96011	0.458851	6.17295	0.856331	0.0574365	0.163656	0.196033	0.93292	0.228871	0.293745	0.0253999	0.0980843	0.00885839	0.0482434	0.431867	0.0544434	0.00619282	0.0894305	0.0102368	0.0585655	1.89101	0.0344607	0.0380939	0.0229177	0.906381	0.112884	0.0360404	0.403632	0.212748	5.11633	0.58697	0.0408726	0.0480463	0.00522857	0.0320011	0.0335991	0.0842341	0.0962465	0.0153198
CFAP58-DT	0.0983683	0.6558	0.182046	0.284465	0.147321	0.130904	0.154889	0.215011	0.0156992	0.36588	0.10003	0.32908	0.116806	0.37116	0.130847	1.00882	0.153334	0.539758	1.03168	0.173123	0.286208	0.0677112	0.201804	0.488462	0.247819	1.41747	2.74097	1.22571	0	0.251734	0.253782	0.269615	0.0456749	0.0870152	0.130923	0.35779	0.228067	0.201891	0.518064	0.148249	0.700602	0.0221696	0.234546	0.127054	0.628959	0.62692	1.23306	0.882558	0.0332383
AC091544.1	0.11236	0.0535058	0.415881	0	0	0	0.117947	0	0.107594	0	0.0457035	0.0442222	0.0333551	0.135666	0	0	0	0.0685038	0.0725183	0	0.0852832	0	0	0.0429186	0	0.154199	0.0613892	0.189197	0	0.0766776	0.0483133	0.0362312	0	0	0.0427273	0.0340569	0	0.167715	0	0	0.441521	0.101292	0	0.0362815	0.0326556	0.0333067	0	0	0
CCDC96	1.12199	0.471957	0.476808	0.703	0.600123	0.406453	0.893147	0.541575	0.316349	0.394139	0.927971	0.588784	0.527364	0.502371	0.688181	0.516966	0.709288	0.524442	0.802592	0.364549	0.260214	0.351833	0.204603	1.42857	0.345478	0.724978	1.5785	0.579371	0.537363	0.293509	0.796026	1.07935	0.683048	0.686477	1.51464	0.447773	1.01452	2.4842	0.414671	0.644166	0.312295	1.28119	0.396332	0.646091	0.750002	0.626376	0.509831	0.398465	0.650818
AP000866.3	0.496669	0.344019	0.89131	0.48498	1.46835	0.961373	1.56409	0.34542	1.52768	0.738942	1.28561	0.817447	0.831026	0.681461	0.200199	0.375814	0.750734	0.330337	0.23313	0.244506	0.456945	1.07744	0.648407	0.241454	0.212335	0.929467	0.296029	1.21645	0.908243	0.493003	1.08722	0.378545	0.587022	0.319525	0.755473	2.38131	0.251242	1.81968	0.47559	1.16653	0.665341	0.569857	0.622027	0.991414	0.367432	0.803053	0.679179	0.911475	0.213593
SYT6	0.0344742	0.0145925	0.0945184	0	0.0688401	0.112143	0.0402092	0.0502351	0.00978124	0.0341937	0.0405099	0.0995	0.00682263	0.00462496	0.0101904	0.0136639	0.00995138	0.0443718	0.0469721	0.0435598	0.0174443	0.0210934	0.00523884	0.00585253	0.028307	0.0499394	0.0439491	0.126418	0	0.010456	0.0230586	0.00247031	0.0308288	0.0169419	0.0407851	0.00928825	0.00710474	0.0142939	0.00424704	0.0131951	0.154281	0.00690629	0.235435	0.00247374	0.0244917	0.0136255	0	0.0128876	0.00776582
FAM138E	0	0	0.131917	0	0	0	0	0	0	0	0.0130474	0	0.0095222	0	0	0	0	0.0195564	0	0.00868508	0	0	0	0	0	0.0110052	0	0	0	0	0	0	0	0	0.0121978	0	0	0	0	0	0.173312	0	0	0	0	0	0	0.0269804	0
AL451137.2	0	0	0.0725992	0	0	0	0	0	0	0	0	0	0	0	0	0	0.0458617	0	0	0	0.044663	0	0	0	0	0.0605657	0.0241122	0.0594497	0	0.120469	0.0759054	0.0284615	0	0	0.100694	0	0	0	0	0.0380065	0.433548	0	0	0	0	0	0	0	0
OR7E55P	0	0	0.0359346	0.0180487	0	0.0387593	0.0229305	0	0	0	0	0.0687792	0	0.0131876	0	0	0	0.013318	0	0.0118292	0.0110535	0.0200486	0.014938	0	0	0.0299783	0	0.014713	0	0	0.037571	0	0	0	0.0166135	0	0	0.016303	0.01211	0.0376244	0.0643782	0	0	0.0564288	0	0	0.0410733	0.0122492	0
LINC00470	0.173228	0.00458283	0.332459	0.00795154	0.012354	0	0.0151534	0.0420707	0.00614367	0.0119318	0.0156582	0.00378768	1.18847	0.682668	0	0	1.1226	0.0176022	0.0683239	0	0.323837	0	0.796315	1.94094	0.08405	0.03632	0.446934	0.00972294	0.00276551	0.02627	0.0455189	0.136542	0.00595808	0.20857	3.989	0.00875103	0.638143	0.0754159	0.82162	1.094	0.387621	0.00433789	0	0	1.98027	0.193987	0.00301588	0.0404739	0.00325184
AC111193.1	0	0.240259	0.31124	0	0	0	0	0	0	0	0	0	0	0.0761477	0	0	0	0.153802	0.0814077	0	0	0	0.086255	0	0	0	0.0689144	0	0	0	0	0	0	0	0	0	0.116976	0	0	0	0.123911	0.113709	0	0	0	0.224337	0.079055	0	0
NDUFB10	54.3766	38.7888	31.5453	29.6501	45.0498	34.2194	43.9225	46.827	36.7427	26.7315	45.6186	85.3749	42.1778	37.0412	33.0217	36.6952	39.9309	65.6027	52.1001	28.2488	30.6956	51.2479	49.3673	111.138	115.632	35.3562	82.399	39.5535	162.978	55.1507	33.6575	37.4718	42.2843	39.3404	38.7291	45.1144	61.8498	35.0325	55.9649	20.3459	55.8594	71.4713	54.1967	36.5799	86.5906	50.5118	63.1114	30.5325	23.1276
AC007375.2	0	0.030879	0.0266679	0.0267887	0	0	0	0	0	0	0	0	0	0	0.0287516	0	0	0.079069	0.0627771	0.0526722	0	0	0	0	0.0217818	0	0	0	0	0.0221259	0	0	0	0	0	0	0	0	0.0179742	0	0.063702	0	0	0	0	0	0	0	0
LINC02332	0.101299	0	0.12498	0.0836972	0.433457	0	0.106336	0.221416	0.42034	0.0753561	0.247225	0.0398687	0.0601428	0.0305775	0.044915	0	0.026317	0	0	0.0274278	0.30755	0.278914	0.0692722	0.0773869	0.034027	0	0.0830186	0.136457	0.0873285	0.483903	0.0871142	0.0653287	0	0.0448038	0.346689	0.36845	0.0469723	0	0.196552	0	0.348298	0.684904	0.107349	0.0654194	0	0.180167	0	0.0284016	0.136914
GAD1	0.00237208	0.0248508	0.807743	0.135234	0.0203002	0.00841775	0.0249002	0.00777724	0.136287	0.0129403	0.0829783	0.104562	0.0295752	0.032937	2.17504	0.0239745	0.0936709	0.326843	0.0688933	0.54978	0.819803	0.0391874	0.0827282	0.0960435	0.694808	0.32228	0.200882	0.19332	0.370816	0.0291378	1.42999	0.146859	0.066085	4.12318	4.59856	0.306289	0.109993	0.92766	0.285361	8.0058	0.619854	0.357116	0.399685	1.5748	0.0923803	0.151881	0.0312211	0.0931099	0.0561063
AC097639.1	0.692701	0.285553	0.799359	0.0427117	1.00866	0.440269	0.672877	0.632752	1.68303	0.164075	0.563523	0.537121	0.503342	0.118591	1.38441	0.0122934	1.61159	0.397112	0.200183	0.207151	0.0732416	0.531377	0.473696	0.0631863	0.131969	0.234112	0.248544	0.355142	1.86578	0.366884	0.711287	0.0933465	0.902508	2.24066	4.14384	0.488864	0.565704	0.223767	0.149022	1.78074	0.497674	0.503301	0.0766937	0.774516	0.564902	0.429059	0.272157	0.121747	0.510044
AC117415.1	0	0	0	0	0	0	0	0	0	0	0	0	0	0	0	0	0	0	0	0	0	0	0	0	0	0	0	0	0	0	0	0	0	0	0	0	0	0	0	0	0	0	0	0	0	0	0	0	0
RN7SL489P	0	0	0	0	0	0	0	0	0	0	0	0	0	0	0	0	0	0	0	0	0	0	0	0	0	0	0	0	0	0	0	0	0	0	0	0	0	0	0	0	0	0	0	0	0	0	0	0	0
RNA5SP443	0	0	0.974589	0	0	0	0	0	0	0	0	0	0	0	0	0	0	0	0	0	0.0749458	0.135935	0	0	0	0	0	0	0	0	0.127371	0	0	0	0.112645	0	0	0	0	0	1.60051	0	0	0	0	0	0	0	0
RNA5SP326	0	0	1.02332	0	0	0	0	0	0	0	0	0	0	0	0	0	0	0	0	0	0	0	0	0	0	0	0	0	0	0	0	0	0	0	0	0	0	0	0	0	0.873007	0	0	0	0	0	0	0	0
NFE2L2	47.1388	114.308	38.2559	61.5883	56.6026	28.5917	77.8485	28.6997	30.6166	34.6497	37.8002	61.0271	117.693	131.22	43.2922	22.4711	19.9922	77.2774	110.78	43.7615	37.2301	32.1236	23.8903	22.772	64.1015	44.0805	40.5866	31.5911	24.1714	195.351	33.0018	42.2158	94.361	49.0655	23.9412	40.844	64.4709	34.2389	24.59	31.4407	53.5839	14.456	23.0677	20.4393	68.0253	50.7945	147.583	29.0275	17.7025
DENND5A	2.55914	3.35453	2.30761	1.93327	5.37271	10.7502	4.34281	3.00685	2.48953	15.7624	4.93071	5.47204	10.0882	14.452	1.45546	8.99845	5.96017	8.05073	5.72984	7.84974	10.482	2.10599	1.69438	7.69753	4.00199	5.36116	3.88213	9.75883	1.52277	5.70517	5.83829	1.93471	6.95887	3.42366	7.22134	8.27489	2.32512	12.1076	9.81577	7.18411	7.0735	1.286	8.88816	6.35678	2.65444	8.362	4.73818	9.13501	4.8232
MTND1P16	0	0	0	0	0	0.0193149	0.0457077	0	0	0	0	0	0	0	0	0	0	0	0	0	0	0	0	0	0	0	0	0.0146638	0	0	0	0	0	0	0	0	0	0.0162485	0	0	0.342203	0.0196268	0	0	0	0	0	0	0.014713
RPS6KC1	3.75538	2.95695	3.79287	2.49219	4.74102	4.95965	4.36647	4.08003	3.27043	4.21353	5.29304	5.53419	5.5375	6.48683	3.83995	3.98463	4.4211	11.8638	3.973	6.5233	6.81951	2.20308	2.34345	6.17453	11.2502	5.42247	4.40902	6.16284	5.22604	4.63841	4.33499	2.90055	10.0116	6.0963	5.34711	4.58755	4.35268	7.53602	4.542	6.50084	4.67588	2.98114	4.54195	4.04479	4.84858	8.35694	4.5055	5.3717	2.91779
RSL24D1P1	0	0.188844	0.16309	0.0982975	0.101814	0.0703642	0.0416283	0.0433401	0.101265	0.0590009	0.0322613	0.0936471	0.0706342	0.0478819	0.0351667	0.0707306	0.0824208	0.145067	0.230352	0.0644246	0.0802665	0	0.0813562	0.121182	0.159851	0.0544231	0.108334	0.0801304	0.0683748	0.0270627	0.170518	0	0.0982056	0.280637	0.150802	0.120201	0.183887	0.0887901	0.0439694	0.341519	0.896028	0.321752	0.0840498	0.0512209	0.046102	0.0705319	0.19884	0.0222374	0.107199
AC110285.4	0	0	0	0	0	0	0	0	0	0	0	0	0	0	0	0	0	0	0	0	0	0	0	0	0	0	0	0	0	0	0	0	0	0	0	0	0	0	0	0	0	0	0	0	0	0	0	0	0
AC011816.2	0.0703263	0.0669785	1.0412	0.0581063	0.24074	0.0935869	0.0738229	0.230576	0.493847	0.279016	0.228846	0.083036	0.0626307	0.0849129	0.093546	0	0.0730818	0.0428765	0.0226946	0	0.106757	0.12909	0.0240459	0.0805881	0.0708692	0.0723847	0	0.402622	0.101046	0.0239962	0.211675	0.0226771	0.108848	0.0622096	0.0802289	0.127897	0.0652205	0.393647	0.116962	0.0605644	0.725413	0.0633988	0.558946	0.0454171	0.122635	0.0416933	0.0661161	0.0197177	0.047526
LINC01448	0	0	0.192255	0	0	0	0	0	0	0	0	0	0.0594751	0.060476	0.0148055	0	0.00867495	0	0	0	0.00844821	0	0	0	0	0	0.200681	0.0112452	0.0191909	0	0.0143578	0	0	0.0147688	0	0	0.0154836	0.0124604	0.0833015	1.42344	0.738068	0	0	0	0	0	0.0209283	0.0187242	0
AC016027.5	0.0930986	0.177334	0.612599	0.230765	0.478041	0.165188	0.39091	0	0.416029	0.184682	0.0757372	0	0.386919	0.505839	0	0.276747	0.241866	0.567603	0.36052	0.151244	0.235544	0.598116	0.127329	0	0.25018	0.25553	0.0508654	0.376231	0.214024	0.381197	0.320248	0.0600402	0.345824	0	0.14161	0	0	0.0694818	0.258058	0.641406	0.823121	0.0839279	0.0986584	0.0601236	0.162345	0.110388	0	0.261024	0.0629154
AC007991.1	0	0	0.586144	0	0	0	0	0	0	0	0	0	0	0.0187051	0	0	0	0	0	0	0.0470341	0.0853097	0	0	0	0	0	0.208686	0	0.021144	0.0799352	0	0	0	0.0235643	0	0.0287342	0	0	0	0.91313	0	0.032834	0	0.0180098	0	0	0.017374	0
AC010719.1	1.04689	0.199411	0.861083	0.0648737	2.88936	0.696577	1.73083	1.77341	3.57551	0.0519187	1.98012	0.782858	0.71479	0.347609	2.90114	0.0466803	0.339972	0.0957402	0.523646	0.0992099	0.225138	1.24908	0.214772	0.419878	0.685733	0.754274	1.02956	1.46312	0.97772	0.339352	1.48549	0.489485	0.421285	2.56983	2.72699	0.967818	0.752437	0.781321	0.0725465	0.112697	0.539932	0.471884	0.582441	0.253533	0.74544	0.55859	0.278862	0.0880564	0.229932
PSME1	29.8914	42.7184	94.814	38.5382	35.2196	29.6546	34.074	27.1732	40.2947	38.3695	24.4332	222.346	59.413	60.2538	50.8824	85.5014	56.3187	57.1287	137.844	47.7817	67.1892	107.641	124.912	49.3607	182.938	103.496	80.5178	106.735	48.2636	57.3005	46.4837	64.3873	71.4745	28.2379	54.1749	48.838	72.9833	58.4303	77.707	25.7328	153.434	90.3212	164.164	79.9738	64.9818	67.0063	59.6645	56.0893	132.211
POLG	5.36258	9.98681	9.8081	14.5869	8.59711	7.98659	10.4106	5.21665	21.6401	9.11991	7.45609	7.62645	19.6382	17.4783	7.82326	8.70518	14.7819	16.4022	12.2446	10.7805	13.0957	6.23886	17.5558	18.4895	10.5099	8.69616	7.2632	13.1844	10.9275	14.7873	9.60191	11.2537	7.95978	10.5391	6.45118	17.3553	11.1102	11.6729	14.1131	9.25731	9.95383	17.2217	12.7506	17.4838	9.02886	15.2529	12.6381	13.5191	9.91387
FAM172A	5.34743	6.99858	4.93425	4.97253	6.27552	8.80407	6.33368	5.20789	5.37285	12.1241	6.52376	5.71751	7.74829	5.4278	4.96423	1.60449	4.06254	6.96234	6.85279	4.33422	3.8237	3.2483	1.16532	1.79075	4.72953	4.79099	5.03438	2.97587	1.89893	4.17016	3.98195	3.87627	12.0155	4.9724	4.96125	2.7789	4.43361	8.16887	3.15258	6.86956	3.36704	4.31324	4.28583	1.78521	6.60873	4.27196	3.50618	4.15302	3.33758
MIR518B	0	0	1.35621	0	0	0	0	0	0	0	0	0.185414	0	0	0	0	0	0	0	0	0	0	0	0	0	0	0	0.158652	0	0	0	0	0	0	0	0	0	0	0	0	3.93379	0	0	0	0	0	0	0	0
Y_RNA	0	0	0.426922	0	0	0	0	0	0	0	0	0	0	0	0	0	0	0	0	0	0	0	0	0	0	0	0	0	0	0.11807	0	0	0	0	0	0	0	0	0.0959155	0	1.0198	0	0	0	0	0	0	0	0
RPGR	1.43147	1.04531	1.45206	0.422892	2.37515	2.86773	1.96235	1.43282	1.11477	4.55403	1.77017	0.995362	1.63153	2.36124	1.87619	2.45063	1.67528	0.575708	1.1871	0.812227	2.3683	7.74963	1.98774	0.861472	1.81856	2.08657	0.979495	1.78635	1.13259	1.8697	2.33966	0.873748	1.44541	4.56871	4.72738	2.83893	1.07879	1.09081	0.902825	2.80497	1.15081	1.86291	1.51116	1.30272	1.52572	1.3955	0.982958	1.02524	2.63024
AC008539.1	0	0	0.0333625	0	0	0	0	0	0	0	0	0	0	0	0	0	0	0	0	0	0	0	0	0	0	0	0	0	0	0	0	0	0	0	0	0	0	0	0	0	0.518009	0	0	0	0	0	0	0	0
DST-AS1	0	0.135173	0.291846	0.0586336	0	0.188872	0	0.038778	0	0.070387	0	0.0279298	0.105332	0.0642626	0.12586	0	0.0184362	0.0648983	0.0687016	0.0960718	0	0.195392	0.0242641	0.0813194	0.0953497	0.0486944	0	0.215087	0	0.0484279	0	0.0686485	0	0.125548	1.88899	0.0430193	0.0987185	0.0794438	0.039341	0.213899	1.60342	0.031987	0.0752024	0	0	0.105179	0	0.0397932	0.167851
EEF1A1P10	0.632937	2.62556	0.775114	1.8013	0.397221	0.461695	0.605348	0.599497	0.700365	0.906803	0.663654	1.07393	0.392486	0.280213	0.686004	0.393021	1.7905	2.97563	0.835161	0.929229	0.455498	0.516359	1.27924	0.709175	1.04886	0.945827	0.62246	0.606301	1.31763	0.412735	0.955561	0.353762	0.722747	1.53036	0.7595	1.63708	0.847867	1.19669	0.343088	0.811563	1.82389	1.34405	1.55014	0.781174	0.915673	0.400256	0.775763	0.276047	0.342188
AC007557.2	0	0	0.0275827	0	0.0286989	0	0	0	0	0	0.027281	0	0	0.0202451	0	0	0	0	0	0	0	0	0	0	0	0	0	0	0	0.0228849	0	0	0	0	0.0255044	0	0	0	0	0	0.0329437	0	0	0	0	0	0.0420361	0	0
AC022387.1	0	0	0.287156	0	0	0	0	0	0	0	0	0	0	0.0263458	0	0	0	0	0	0	0	0	0	0	0	0	0	0.0881792	0	0	0	0	0	0	0	0	0	0	0	0.0375824	1.20039	0	0	0	0	0	0	0	0
CTXN1	0.629183	4.79386	1.32533	1.93995	0.761714	9.51648	0.950426	0.368969	0.352677	7.8084	0.711597	8.55232	9.46645	6.04042	1.2928	5.38289	1.45917	10.9373	2.38696	5.55948	2.93524	2.43659	2.43464	17.5031	7.66003	1.89541	1.54273	3.64862	0.890787	7.28882	0.93699	0.890707	1.99514	1.92762	4.51675	0.567473	7.94134	2.2677	2.80745	98.2461	3.16585	2.55934	4.09812	1.10997	0.811725	8.41557	3.16437	6.55716	17.8687
PCOLCE	2.76765	1.25996	1.56619	1.49553	12.4633	12.2179	4.35789	3.09732	1.34985	63.4812	4.29592	24.7397	6.15871	15.5824	2.3365	3.73186	14.2223	28.3547	13.0326	44.9682	22.3289	9.94207	7.52509	3.33642	26.0011	35.9919	8.5103	24.487	5.35409	6.63317	9.34428	3.37701	4.54751	1.41018	8.48279	13.1034	1.31929	7.46083	35.9615	18.6007	6.42743	2.0559	40.3279	5.70885	2.36807	4.82729	5.027	26.6533	5.55498
AC004221.1	0.069493	0.242678	0	0.0956964	0.0594719	0	0.0243161	0	0.0147877	0.0459517	0.0376891	0.182338	0.0687652	0.0559379	0.0410834	0	0	0.423684	0.0299009	0.0250879	0.0586069	0.02126	0.0158407	0.123874	0.155621	0	0.0379682	0.046806	0.0399393	0.0790397	0	0.0298778	0.014341	0.0409817	0.0352348	0.0140424	0.107413	0.207457	0.128418	0.37903	0.273073	0	0	0.0149597	0.0942525	0.151064	0.0580736	0.142883	0.0156543
MS4A18	0.122789	0	0.415204	0	0.0233516	0	0.0572861	0.0149105	0	0	0.0887917	0.0107392	0	0	0	0.00811123	0	0	0	0	0	0.438257	0.0186595	0	0.00916569	0	0	0.0183784	0	0	0.0117328	0	0	0	0.114138	0	0.0126527	0.0101823	0	0	0.509305	0	0	0.00881085	0	0	0	0	0.00921999
MTCYBP39	0	0	0	0	0	0	0	0	0	0	0	0	0	0	0	0	0	0	0	0	0	0	0	0	0	0	0	0	0	0	0	0	0	0	0.0302833	0	0	0	0	0	0.0782328	0	0	0	0	0	0	0	0
UFM1P3	0.154551	0.073597	0.317801	0	0	0.0685564	0.0811176	0	0.0986629	0.0766468	0.12573	0	0	0.0466518	0.0685265	0	0	0	0.149623	0.125539	0	0.567383	0.105688	0.0590342	0	0.0530249	0.126661	0.208191	0.0444121	0	0.132909	0	0	0.136714	0.940338	0	0	0.0576726	0	0.133098	0.759137	0.139327	0	0.0998099	0.0898352	0	0.0484329	0	0
AC021424.4	0	0	0	0	0	0	0	0	0	0	0	0	0	0	0	0	0	0	0	0	0	0	0	0	0	0	0	0	0	0	0	0	0	0	0	0	0	0	0	0	0	0	0	0	0	0	0	0	0
DDX19A	1.88184	4.46484	4.42907	2.32444	2.87207	3.2528	3.0253	2.10325	5.34699	4.49588	2.30792	4.20133	6.46725	6.53602	2.57672	3.80448	8.18309	5.73658	4.08879	4.70381	5.61023	3.47602	4.61264	2.19083	4.27199	4.78456	5.01001	4.87518	2.20939	5.29697	4.4881	2.81088	3.85169	2.83031	3.35271	4.20108	4.03773	4.76172	6.43291	6.68659	8.12112	4.70267	3.7423	2.94182	5.37004	3.84578	5.10997	4.53991	4.65768
AC004817.3	0	0.00874591	0.0528723	0	0.0235765	0	0	0	0.00586231	0.0182167	0.00747055	0.0795128	0.00545212	0.0110877	0	0.420386	0.0238571	0.0279936	0.0889022	0.079565	0.0232336	0.126422	0.0816364	0.0631381	0.0308465	0.0126024	0.316087	0.0865915	0.168887	0.0564007	0.0394858	0.0177667	0.00568522	0	0	0.0723689	0.0596144	0.00685354	0.17818	0.118625	0.405955	0	0.0291944	0.0296523	0.0373645	0.076219	0.0402887	0.211124	0.0186175
AC107973.1	0	0	0.111672	0	0	0	0	0	0	0	0	0	0	0	0	0	0.0529081	0	0	0	0	0	0	0	0	0	0.0185447	0	0	0	0	0	0	0	0	0	0	0	0.0188168	0	0.366784	0	0	0	0	0	0	0	0
AC233300.1	0.358948	0.136744	0.728258	0.158174	0.593894	0.551975	0.251197	0.313831	0.427741	0.593379	0.739759	0.094182	0.412019	0.462292	0.38197	0.256085	0.19894	0.0583582	0.231668	0.220295	0.472241	0.724767	0.180006	0.274217	0	0.328404	0.183041	0.773646	0.137531	0.293946	0.535054	0.123461	0.459265	0.254016	1.43777	0.507727	0.110963	0.482205	0.252057	0.494597	0.846294	0.280445	1.26795	0.432713	0.319921	0.141869	0.0899892	0.29521	0.242575
AL138688.1	0	0.0116813	0.121059	0.020268	0	0	0	0.0134044	0.0078299	0	0	0	0.0145641	0.0592366	0.0217531	0.0218759	0.0127458	0.0299113	0.0474963	0.0597767	0	0	0	0.0468496	0.0164798	0.0336645	0.140725	0.107394	0	0.0418504	0.0316431	0.0553696	0.0151868	0.0108496	0	0.0446116	0.0682483	0	0.0543963	0	0.204834	0	0	0	0.0784226	0.0581718	0.0461237	0.0275107	0
SLC35C2P1	0	0.0213778	0.424634	0	0	0	0	0	0	0	0.0182604	0.0176686	0.0133267	0.0271019	0	0	0	0	0	0	0	0	0	0	0	0	0	0.0604735	0	0.0153179	0.0193031	0	0	0	0	0	0.0624499	0	0.0248874	0.0193305	0.793825	0.0202352	0.0475735	0	0.0130472	0	0	0	0
NEK2P1	0.0145792	0	0.179874	0	0	0	0	0	0	0	0	0	0.0086559	0	0	0	0	0	0	0	0	0	0.00996982	0	0	0	0	0.0392784	0.00837902	0	0.0125377	0	0	0	0	0.00883804	0	0	0.0242471	0.112999	0.31509	0	0	0	0	0	0	0	0
CCDC60	0.0511501	0.146146	0.574979	0.0657412	0.126459	0.0554629	0.0596592	0.111802	0.047166	0.0620081	0.0832228	0.0313155	0.209206	0.0343108	0.352792	0.00675779	0.0177181	0.00693003	0.0990381	0.0276988	0.0230066	0.146052	0.00388649	0.00868353	0	0.487475	0.00621031	0.0765587	0.00326636	0.120232	0.131963	0.619427	0.165372	0.623398	1.21892	0.05857	0.980355	0.0508995	0.0598636	0.00978889	1.03847	0.194693	0.0180683	0.0146813	0.221337	0.175209	0.110424	0.0127477	0.00384077
AC073136.1	0.135581	0.187233	0.518553	0.173634	0.0696176	0.0661555	0.0498125	0.11113	0.0476038	0.0840483	0.0827227	0.234789	0.253563	0.130961	0.102196	0.165242	0.345187	0.4505	0.170634	0.22393	0.27442	0.105769	0.0927152	0.145006	0.232266	0.144201	0.314822	0.44746	0.0311686	0.208178	0.139914	0.0699498	0.12171	0.263851	0.0928029	0.180818	0.257761	0.258027	0.0638883	0.291902	1.64491	0.189449	0.114942	0.0744248	0.212782	0.160759	0.165703	0.0722252	0.155762
AC105020.2	0	0.0976575	1.20887	0	0.0585015	0.333553	0.287032	0.0747087	0.174557	0.0847536	0.111222	0.0538089	0.101465	0.103172	0.121239	0	0.106556	0.0416771	0.0220598	0	0.086476	0.0627394	0.0467466	0.0783339	0.0459246	0.0469067	0.056023	0.161148	0.0785753	0.116625	0.235147	0.0661282	0.0634817	0.241878	0	0.0414399	0.253585	0.127545	0.0947417	0.0883054	0.906585	0.0308127	0.0362207	0.0441467	0.0794696	0.040527	0.0214222	0.0383322	0.13859
U3	0.383347	0.273824	0.788271	0.395921	0.656135	0.25507	0.503009	0.314216	0.0611807	0.285171	1.09151	0.37719	0.512098	0.520716	0.254959	0.22791	0.348571	0.233719	0.185562	0.259488	0.727415	0.527749	0.196611	1.17142	0.321922	0.657613	0.36653	0.710045	0.495718	0.327007	0.906585	0.309031	0.474661	0.0847758	0.291551	0.580971	0.533274	1.71661	0.0531297	0.412669	0.282444	0.863964	0.30468	0.123784	0.50136	0.170452	0.300331	0.752364	0.518127
AC114752.1	0	0	0	0	0	0.0600165	0	0	0	0	0	0	0	0	0	0	0	0	0	0	0	0	0	0	0	0	0	0	0	0	0	0	0	0	0	0	0	0	0	0	0	0	0	0	0	0	0	0	0
RN7SL213P	0	0.234953	0.456551	0	0.0527805	0.0547154	0	0	0.157487	0.0917585	0.0501729	0	0.109851	0	0.0546915	0.146667	0.0320453	0.0376014	0	0.100193	0.0624155	0.339624	0.168701	0.0471157	0.0414335	0.253917	0.0673926	0.207699	0.0354456	0.21044	0.053038	0	0	0	0.187623	0.112162	0.0571965	0.046029	0	0.106226	0.605873	0.0555989	0.130715	0.0398295	0.0358491	0.146255	0	0.138335	0.041679
CCNYL1	4.7558	7.86021	8.56135	12.3099	5.76909	6.08743	6.95428	4.75269	4.40953	6.60395	5.80845	2.9654	2.34272	4.02457	14.6189	7.23777	17.127	3.5098	4.36691	8.60329	6.23163	7.15528	3.8714	7.97076	2.75692	4.75393	2.89566	6.30849	3.37541	2.62756	7.54033	18.5765	4.08862	7.42547	4.7921	11.3306	7.7579	5.31011	5.38584	8.18058	6.36533	3.50101	5.20708	7.12171	10.3163	4.50135	7.17197	4.23195	10.8628
C1orf185	0	0	0.232843	0	0	0	0	0	0	0	0	0	0	0.0213627	0	0.0105189	0	0	0.0114192	0	0	0	0.0241982	0	0	0	0	0.107251	0	0	0	0	0	0	0.0807371	0	0.0164084	0.0132047	0	0	0.903819	0	0	0	0	0	0	0	0
5S_rRNA	0	0	0	0	0	0	0	0	0	0	0	0	0	0	0	0	0	0	0	0	0	0	0	0	0	0	0	0	0	0	0	0	0	0	0	0	0	0.167715	0	0	0	0	0	0	0	0	0	0	0
Y_RNA	1.18489	0.564243	4.54808	0.163167	4.39411	1.752	1.6584	0.43165	3.40387	0.685563	1.92786	0.155448	0.703489	1.43065	0.350246	1.87853	0.307829	0.361202	2.16676	0.641643	0.499639	0.724989	2.70092	0.754326	0.928697	0.542032	0.755274	1.1971	1.13498	1.07813	2.03794	1.27358	0.978088	0.17469	0.300386	2.63373	0.549433	0.736928	1.53271	0.510209	1.16401	1.42423	1.6742	1.14781	0.803526	0.234156	0.618865	4.31877	0
MIR6819	0.96151	0.915739	1.05447	0.529625	0.822857	0.853021	0	1.05082	0	0.635791	0.260735	0.252284	0.190288	0.967451	1.13687	0.952737	0	0.586213	1.24113	1.21491	1.94613	2.35324	1.31504	0.979388	0.430637	0.879692	0.350221	2.37458	0.921005	1.0936	3.30748	1.86026	0	1.41756	1.70629	0.97146	0.297234	0.478399	1.42144	0	0.944565	0.288932	1.69822	0	0.372595	2.47016	0	0.718887	0.216594
FABP5P8	0.193571	2.1201	0.756272	2.31908	0.165658	0.17173	0.609587	0.0528878	0.123573	0.0479991	0.0787367	0.685663	0.574632	0.467442	0.686622	0.805582	0.176011	0.826115	0.655896	0.18344	0.367309	0.710633	0.132372	5.91511	0.292599	2.1584	1.5864	0.945235	0.361563	0.693514	0.957178	0.374508	0.2996	1.07019	0.809703	1.11477	1.21175	0.325051	0.724352	0.250053	1.4262	0.436259	0.461546	0.0625047	2.19407	0.372969	2.21413	0.461315	0.163518
PABPC1P3	2.04452	3.08306	1.40137	4.75105	1.27582	1.17143	1.8779	2.28097	1.63148	1.75327	1.97511	5.23036	1.87137	1.23429	4.04157	1.77263	5.93125	8.25806	4.83835	2.99853	1.87512	6.02025	2.94188	3.57935	2.54676	6.98531	6.37646	4.8197	3.13342	3.92409	3.22341	2.25249	4.53564	4.44602	6.70567	5.21583	4.10818	2.79744	2.36132	2.93454	5.64887	3.37906	1.89579	2.44817	5.2488	3.00501	4.37817	3.65434	5.67061
LINC02017	0	0	0.407107	0	0	0	0	0	0	0	0	0	0	0	0	0	0	0.025147	0	0	0.020871	0.0378554	0	0	0	0	0.0225353	0.0277808	0	0	0	0	0	0	0	0	0	0	0.0228659	0	0.405193	0	0	0	0.023975	0	0	0	0
RAB36	0.604563	2.6885	1.3195	0.782702	1.0918	1.8371	0.779535	0.525453	1.32497	4.0535	1.24311	2.43561	13.2638	6.1874	1.89118	2.18204	2.39922	6.32116	6.26762	2.0803	6.35917	0.821372	1.01565	4.07667	5.49107	1.50583	0.754249	3.86995	1.4637	2.49166	1.93225	1.16967	10.5212	6.02162	7.30602	2.66355	4.07921	7.20144	2.17191	9.20352	2.19325	7.02934	1.27125	3.21567	1.64638	3.3189	2.32718	1.56958	0.772081
FAM83H	9.26013	99.7031	45.5858	95.0129	12.3725	4.88684	28.4574	8.01156	81.545	0.876293	10.7092	78.7404	67.6807	54.5221	54.8296	116.731	66.1875	150.372	74.4683	60.3132	30.0442	50.3395	89.7915	70.9563	45.6848	68.0066	58.1393	33.9986	39.6111	99.7692	32.7072	113.84	90.8473	40.8437	7.40825	74.2195	83.1686	31.0275	105.064	38.2776	61.0664	102.623	18.025	83.9847	78.0718	83.2159	80.8637	85.358	63.6403
Metazoa_SRP	0	0.0562539	0.145747	0.0488023	0	0.157203	0.0620023	0.129104	0.0377065	0	0	0	0.0701363	0.0713166	0	0	0	0.036011	0.0381214	0	0.0298878	0	0.0403913	0	0	0	0.0645422	0.0795656	0.0339464	0	0	0	0.0365675	0.0522485	0.0449217	0	0.0547773	0.0440821	0.0327446	0.0508668	0.754321	0.106495	0	0	0	0	0	0.0662418	0
Z98751.2	0	0.0412861	0.285246	0.0358172	0.074197	0.0384585	0	0	0	0	0	0.0341227	0	0	0	0.0257725	0	0.0792882	0	0.0234747	0.0438707	0	0	0.0331168	0	0	0	0	0.0498282	0.0295829	0	0	0	0.0383465	0.0329692	0	0	0.0323529	0	0.0746647	0.553614	0.0390795	0.183754	0	0	0.0514002	0	0	0
SLC41A2	15.6869	0.292802	15.6374	0.159936	23.9132	8.98722	33.5273	14.8252	6.57601	2.64654	13.8206	0.561676	0.534069	0.501812	2.90804	1.62019	6.39754	0.967272	2.50355	1.58468	1.33672	5.35065	7.70091	1.71364	1.05565	2.20593	0.84193	5.61645	7.49084	0.246065	13.6437	1.62287	1.38873	2.90084	3.13489	3.06707	0.246397	1.33703	1.07311	3.44844	1.79347	8.2393	4.73009	16.4522	0.988379	0.641305	0.254538	1.13014	5.07354
CDKN1A	18.6533	66.678	26.404	37.2644	28.1417	53.8768	42.2634	20.3159	4.98007	108.329	22.4388	10.7019	14.4429	46.8865	64.4375	57.5796	22.1219	35.118	38.4586	73.7349	35.4294	45.6235	33.9761	106.528	25.765	29.1706	82.4069	31.3401	48.0138	32.8386	59.5016	49.8716	30.3469	38.0701	48.7462	30.6204	59.2745	11.3046	72.4364	50.8806	29.7727	17.2319	33.1153	21.5386	47.2525	47.237	66.5828	49.977	23.6261
ZMYND10	0.048767	0.0185782	0.818276	0.0765572	0.121031	0.0259587	0.107503	0.0426374	0.0622642	0.0604628	0.115051	0.0499031	0.092652	0.058882	0.19893	0.0144966	0.184974	0.080277	0.0629493	0.0343309	0.0567562	0.0581854	0.083372	0.0186277	0.248994	0.0803111	0.0506243	0.131385	0.210207	0.0831996	0.138396	0.0534656	0.0815175	0.241576	0.196573	0.0325193	0.0407038	0.538662	0.121659	0.491374	0.421587	0.202231	0.144702	0.0692868	0.0538585	0.0578236	0.0427911	0.0957111	1.21609
RN7SL820P	0	0	0.161345	0.0540253	0	0	0	0	0	0	0	0.0514694	0.0388213	0	0.0579839	0	0.0339745	0	0.0422013	0.0708168	0	0.120023	0.0447142	0	0	0.0448672	0	0.0440405	0.0375795	0	0	0	0	0	0.0497294	0.317105	0	0	0.072498	0	0.513877	0	0	0	0.0380072	0.116295	0.0819634	0	0
ANTXRL	0.00630465	0.00600453	0.228169	0.00520915	0.0053955	0.00559328	0	0	0	0.00625335	0	0.0049627	0.00374317	0.00761232	0	0	0.0131033	0	0.0122072	0	0.00319021	0	0	0.0048164	0.00847109	0.0259567	0.0757814	0.0297248	0.00724687	0	0.0271091	0	0	0	0	0.00764386	0.00584692	0	0.0139806	0	0.29729	0	0	0	0.00366467	0	0.0276603	0.00353532	0.0255638
RPL7P53	0	0	0.174081	0	0	0	0	0	0	0	0	0	0	0.0159714	0	0	0	0.0483883	0.0170747	0	0	0	0.0542741	0	0.0177732	0	0	0	0	0.018054	0	0	0	0.0234023	0.0402411	0.0641505	0.0736047	0.0197445	0	0.0227834	0.623745	0	0	0	0	0	0.0165812	0	0
RN7SKP243	0	0.060259	2.08165	0.104554	0.379029	0.392924	0.19925	0.0691478	0.444302	0.0941341	0.154416	0.398429	0.15026	0.26738	0.0561074	0.0376162	0.0986249	0.0385749	0.0816711	0.0342625	0.160078	0.696834	0.389404	0.0483355	0	0.260491	0.0345687	0.511382	0.0363633	0.345421	0.435289	0.163216	0.117513	0.391779	0.28872	0.306843	0.117355	0	0.105228	0.163465	1.42958	0.171115	0.134099	0.163443	0.110332	0.150042	0	0.035479	0.128274
CHRM5	0.0302486	0.0480145	0.279208	0.00833087	0.0316393	0.0417443	0.0776174	0.00734629	0.0815322	0.0216685	0.0628865	0.031747	0.0758273	0.0365226	0.06855	0.0319708	0.130974	0.075817	0.0585682	0.0236604	0.0748299	0.0308466	0.0160885	0.0359462	0.0180635	0.0668805	0.0275444	0.190153	0.0212479	0.098625	0.0664775	0.0260102	0.0853116	0.0327036	0.127807	0.0488986	0.0249356	0.125418	0.0372648	0.0665719	0.709872	0.081807	0.0498635	0.0217053	0.0195361	0.0199256	0.0273845	0.0245005	0.0113566
AC015802.2	0.103443	0	0.510499	0.0854686	0	0.0917713	0.108586	0	0	0.0513006	0	0.244275	1.1669	0.187348	0.0917312	0	0.053748	0.189201	0	0.112033	0.418745	0	0	0.0790247	0.138989	0	0.0565171	0.83607	0	0.141184	0.0889579	0	0.128083	0.0915041	0.0786724	0.062708	0.191866	0.154404	0	0.0890841	1.11782	0.186506	0	0.133608	0.240511	0.18398	0	0	0
DESI1	7.58121	14.9799	8.6581	16.8813	9.48967	7.2735	8.80431	6.39883	9.48866	6.50743	8.07076	11.8546	9.14457	11.0765	8.61978	12.6871	8.55656	12.4135	24.1248	12.1713	7.75789	13.9556	12.7806	18.0868	12.3419	11.5023	16.7187	12.2729	11.9255	10.2291	8.32874	11.6169	10.003	7.79146	7.41959	9.8781	12.6905	5.77836	7.52719	6.49162	17.1125	9.66673	9.35489	9.21298	11.2773	15.7939	14.8018	7.5674	9.771
AL845331.2	0	0.00918148	0.49162	0.00796527	0.0247506	0.00855265	0	0.0105358	0.0123085	0.00956195	0.00784261	0	0.0400655	0.0465598	0.162429	0	0.00500906	0.00587754	0.0559979	0.0104409	0.00487813	0.0353915	0.00659247	0.0147295	0.00647654	0.0132301	0.115877	0.0779177	0	0	0.0331618	0.0435203	0.00596836	0.0767497	0.0293276	0.0759731	0.00894048	0.0431692	0.00534441	0.0249067	0.511407	0.0608353	0.0306483	0	0	0	0	0	0
Z94057.1	0	0	0.037971	0.0190715	0.0987688	0	0	0	0	0	0.0375556	0	0.0137043	0.0139349	0	0	0	0	0	0	0	0	0.0157846	0	0	0	0	0	0	0	0	0	0	0	0.07022	0	0	0.0172269	0	0	0.249431	0	0.0489215	0	0.0134169	0	0	0	0
AC023934.1	0.00818364	0.00779407	0.0336558	0.0202849	0	0	0	0	0	0.00405852	0.00665752	0	0	0	0.00725709	0	0.0170086	0	0	0.00443161	0	0	0	0.00625185	0	0.0112309	0	0.0220479	0.00940667	0.0111694	0	0	0	0	0.012448	0.00496099	0	0	0.00453682	0.00704768	0.305498	0	0.0173447	0	0	0	0	0.00458896	0
RNA5SP140	0	0	0	0	0	0	0	0	0	0	0	0	0	0	0	0	0	0	0	0	0	0	0	0.162344	0	0	0	0	0	0	0	0	0	0	0	0	0	0	0	0	0.417525	0	0	0	0	0	0	0	0
AC010247.1	0	0.0207581	0.1972	0.0360169	0.0746106	0.0193364	0	0.0238202	0.013914	0.0540458	0.0709245	0.102939	0.0517617	0	0	0.0518323	0.0339745	0.0664418	0.0844026	0.177042	0.0551441	0.0600116	0.119238	0.0999041	0	0.119646	0.0476331	0.146802	0.075159	0.0148739	0.149949	0	0	0.0578404	1.34269	0.0396382	0.0202133	0.0487999	0.422905	0.0563107	0.428231	0.0196487	0.300265	0.056303	0.0380072	0	0.0546422	0.232216	0.0441881
MIR4479	0	0	1.35893	0.91006	0	0	0.289053	0	1.40629	0	0.224011	0.867005	0.817434	0.498714	0.488372	0.982259	0.858453	0.67153	1.95493	0.447343	0.975351	0.758175	0.376607	0.841446	0	0	0.601787	1.6692	0.949543	1.3154	0.236803	0.355167	0.852383	0.730744	1.88481	1.66927	0.510741	1.84959	0	0.711418	1.08204	0.496475	1.45903	1.24481	0.320117	0	0	0.617635	0.558264
AL359751.2	0	0	0	0	0	0	0	0	0	0	0	0	0	0	0	0	0	0	0	0	0	0	0	0	0	0	0	0	0	0	0	0	0	0	0	0	0	0	0	0	0	0	0	0	0	0	0	0	0
RNA5SP73	0.181025	0	0.148896	0	0	0	0	0	0	0	0	0	0.214955	0.327858	0	0.215248	0.0940589	0	0	0	0	0	0	0	0	0	0	0	0	0	0	0	0.112073	0.160132	0	0	0	0	0.100356	0.311794	0.889174	0	0	0.233814	0.210447	0	0	0	0
RN7SL14P	0.131213	0.124967	0.377735	0.16262	0	0	0.0688683	0	0.0418821	0	0	0.103284	0	0.039607	0	0	0	0.159995	0.127029	0.106582	0.0331975	0.060213	0	0.100239	0.0881505	0.585231	0.0358447	0.0883765	0.188528	0.179086	0.0564196	0	0	0.116069	0.0997925	0	0.243373	0.0489637	0.0727413	0	0.386701	0.118288	0.139049	0.042369	0.0381347	0.0388951	0.328954	0	0
BUB1B	0.196555	1.96767	4.92194	1.50492	0.687798	0.127877	3.9615	0.128887	5.25055	0.327093	1.18682	11.7208	8.86645	7.11444	5.63575	13.4464	16.5312	9.38979	8.45723	7.05571	15.9996	4.56605	11.8462	10.5344	8.52153	4.08214	10.066	5.5632	6.49675	14.0811	4.8268	3.34366	6.22499	13.6662	2.68746	25.1308	7.16988	9.90674	7.51137	13.4853	10.5814	12.1279	3.00869	6.56967	5.76586	14.6101	9.31607	12.195	14.1332
HSPD1P8	0.0117917	0	0.475245	0	0.0100913	0	0.012378	0.012887	0	0.0116958	0.00959277	0.0464093	0.0210028	0.0142375	0.0209134	0.0210315	0.0245075	0.0287567	0.015221	0.00638547	0.0238669	0.0324671	0.00806365	0	0.0237656	0	0.0386552	0.166785	0.006777	0.0321879	0.0304217	0.00760461	0	0.0208616	0	0.0357413	0.0218713	0.0176009	0.0326853	0.0101549	0.729788	0.0318906	0.0124959	0	0.0137083	0	0.0295622	0.0198366	0.00796878
AC020978.1	0.137038	0.0435048	0.63872	0.0754839	0.430013	0.162101	0.0959007	0.449299	0.233287	0.135923	0.185804	0.0719128	0.867855	0.358499	0.16203	0.0271575	0.094938	0.278497	0.412744	0.19789	0.184913	0.377316	0.281135	0.0697928	0.15344	0.470163	0.199658	0.492265	0.105012	0.218209	0.510676	0.147295	0.02828	0.0404072	0.625335	0.138456	0.169451	0.44319	0.151941	1.14082	0.583365	0.123539	0.193629	0.0884997	0.132759	0.216649	0.0572595	0.28176	0.185218
AC008620.2	0	0	0.0819922	0.0102954	0.0106638	0	0	0	0	0.00617961	0.162191	0	0.00739806	0.00752256	0.0110498	0.00740815	0.0258977	0.0227909	0.0402109	0	0.17024	0.0114362	0.00852105	0	0	0.0171005	0	0.00839267	0.0143228	0.00850344	0.0107158	0	0.146573	0.0330674	0.00947679	0.0302149	0	3.31998	0.0138157	0	0.159133	0	0	0.0160943	0.0144859	0.00738734	0	0.0139745	0.0084208
AC018523.2	0.016012	0.0609993	0.0263403	0.0132298	0.0137031	0	0	0.0174993	0	0.0238226	0.0260521	0.0126039	0.0570396	0.0289998	0.0141992	0.00951957	0.0166394	0.00976221	0	0.0346834	0.00810225	0	0.0437986	0.0856263	0.0430284	0.0219743	0.0349934	0.0215694	0.00920251	0.0327811	0.0413097	0	0.0297392	0	0	0.0194133	0.0593982	0.0119502	0.0088767	0.0413683	0	0.0433043	0	0.0103407	0.00930725	0.0189856	0.0301069	0.0359149	0.0108208
TBC1D3P2	0	0.00879964	0.0455975	0.00763401	0.0079071	0.0163939	0.00969885	0	0.00589833	0.00916429	0.0225494	0.00727284	0	0.0111559	0.00819338	0.0109862	0.0336052	0.0112662	0.0119265	0	0	0.0254397	0	0.00705844	0.0062072	0.00633994	0.00504807	0.00622311	0.0159304	0.0126105	0.047674	0	0.00572015	0	0.0210809	0.00560104	0.025706	0.0206869	0.0153664	0.0159139	0.163379	0.074964	0.00979124	0.0179007	0.0107412	0	0.00579089	0.00518101	0.00624397
SRP14P2	1.51252	1.65393	0.645072	1.75884	0.767057	0.397588	0.882067	0.795893	0.965568	1.13905	1.09374	2.20478	0.798228	0.879299	0.596121	0.865926	1.97928	2.52738	2.02469	1.03141	1.55905	0.874037	1.30248	2.48214	1.2043	1.38381	1.68337	1.16966	0.611716	1.14687	2.69779	0.614165	0.867037	2.82456	1.23554	2.20736	1.40271	1.79777	0.465836	1.92973	1.70599	3.13106	1.48412	1.55563	1.46529	0.664226	1.72041	0.565428	0.719291
H4P1	0	0	0.471422	0	0	0	0	0	0	0	0	0	0	0.0384459	0	0	0	0	0.0411016	0	0	0	0	0	0	0	0.0695878	0.128678	0.0366002	0	0	0	0	0	0	0	0	0.142585	0.105913	0	1.25122	0	0	0	0	0	0	0	0.0430366
GLCE	2.96947	2.49391	7.47281	4.31493	4.1387	2.55332	4.23146	1.82084	10.0167	4.10646	3.25773	2.64845	4.95291	3.82215	7.30359	7.07747	5.499	4.58808	2.66828	3.9011	8.29328	3.99466	9.16509	2.9173	4.82982	4.56889	2.37157	5.43805	5.31646	5.06509	5.0642	4.57555	11.0395	6.46122	4.31047	7.84758	5.24249	8.39818	3.79428	9.0838	4.7972	5.64899	3.3218	9.51041	6.17401	5.33908	4.46339	4.01812	15.8507
IGHVII-28-1	0	0	1.30384	0	0	0	0	0	0	0	0	0	0	0	0	0	0	0	0	0	0	0	0	0	0	0	0	0	0	0	0	0	0	0	0	0	0	0	0	0	0	0	0	0	0	0	0	0	0
MIR548U	0	0	0.397055	0	0.206561	0	0.506735	0	0	0	0	0.379984	0.42991	0.437144	0.214039	0.286997	0	0	0	0	0.122134	0	0	0.737564	0	0	0	0.162569	0.277439	0.494144	0.415137	0	0.44829	0.854038	0	0.146319	0	0.180138	0.133808	0	1.65979	0.217591	0	0.155876	0.140298	0	0	0.135346	0.163114
RNU2-36P	0	0	0.420961	0	0	0	0	0	0	0.0507634	0	0.32229	0.0607726	0	0	0.0608555	0	0.0624066	0	0	0	0	0	0	0.0687666	0	0	0.275772	0	0.0698528	0	0	0	0	0	0	0.284785	0	0	0	1.40778	0	0.216945	0.0661045	0	0	0	0.057398	0
AL162426.1	0.105253	0.0501212	0.151501	0	0.292744	0.373508	0.138107	0.0862719	0.0335958	0.378437	0.17125	0.0828497	0.0468677	0.0635419	0.210006	0.0469316	0.0410163	0.0320852	0.101897	0.199488	0.25298	0.02415	0.125958	0.120611	0.106065	0.090278	0.0431294	0.0886144	0.21172	0.143654	0.135772	0.101818	0.0488715	0.18621	0.500306	0.12761	0	0.530231	0.0583497	0.294589	0.051699	0.0237212	0.0278846	0.0509796	0.0458849	0.0779996	0.0494759	0.0737754	0
TMEM225B	0.402107	0.171674	0.114048	0.114564	0.177994	0.184519	0.174662	0.16669	0.0177033	0.123776	0.20304	0.283775	0.0329293	0.0502251	0.0737753	0.832598	0.014409	0.0760829	0.125287	0.0976117	0.427989	0.0381776	0.265494	0.307187	0.419184	0.751638	0.0757569	0.0747126	0.00796898	0.321719	0.178862	0.143075	0.06009	0.0981235	0.0843636	0.0420277	0.321477	0.279406	0.0845553	0.238821	0.313292	0	0.323264	0.0716366	0.217611	0.147967	0.147738	0.248806	0.0843335
AC244035.2	0	0	0.178015	0	0	0	0	0	0	0	0	0	0	0.0435531	0	0.0428907	0.0374847	0	0	0	0	0	0	0	0	0	0	0	0.0414622	0.0492321	0	0	0	0	0	0	0	0.053842	0	0	0.354357	0	0	0	0.0419341	0	0	0.040454	0
AC136603.1	0.0509797	0	0.964424	0.126364	0.130885	0.0678413	0.0535144	0.139287	0.0650892	0.0632061	0.290309	0	0.196738	0.184661	0.0226039	0	0.0132443	0	0.197416	0	0.0257962	0	0	0	0	0.0174906	0	0.274693	0.0292993	0.0347898	0.131523	0.0328773	0.0946846	0.383315	0.213246	0.21633	0.0709177	0.0570711	0.0282619	0	2.07837	0	0.108048	0.0164615	0.192613	0.0755589	0.0159759	0.0142934	0
AP000942.4	0	0	0.066725	0	0	0	0	0	0	0	0	0	0	0	0	0	0	0	0	0	0	0	0	0.0619737	0	0.0556652	0	0	0	0	0	0	0.100447	0	0	0	0	0	0.0449728	0	0.717243	0	0	0	0	0	0	0	0
SPRYD7	4.90524	7.69888	2.6721	4.36726	4.55856	3.82727	4.63913	4.41407	3.18	3.49804	5.3143	8.35816	5.32766	4.18049	6.18741	4.03687	5.13089	7.40517	8.75717	3.2744	4.20002	5.04459	5.45589	4.73112	7.9829	6.86831	6.05404	3.77696	4.17828	5.35274	4.02204	4.22421	8.54879	4.04396	7.53248	1.70325	3.30598	2.87018	4.13419	8.93263	3.2202	5.47743	2.70454	2.79737	3.99787	4.46278	4.84271	3.45959	4.37507
AC011753.2	0.0320503	0.122099	1.05447	0.0529625	0.109714	0.14217	0.100932	0.0700547	0.122763	0.158948	0.0260735	0.0756853	0.133202	0.38698	0.511589	0.0381095	0.0832653	0.156323	0.330969	0.156203	0.162178	0.382402	0.175338	0.318301	0.0861274	0.175938	0.122577	0.518089	0.0552603	0.678031	0.0826871	0.227365	0.158739	0.170108	0.268131	0.174863	0.0891703	0.26312	0.17768	0.0828044	1.70022	0.0288932	0	0	0.149038	0.133008	0.0401755	0.305527	0.0866376
AL356785.1	0	0.710688	0.859275	0	0	0.662014	0.156662	0	0	0	0	0	0	0.270295	0	0	0	0	0.096322	0	0	0.821839	0	0	0.100263	0.204814	0	0.10052	0	0	0	0.0962477	0	0	0.567522	0.180944	0	0.111383	0	0.128526	1.31951	0.269082	0	0	0	0.0884789	0	0	0
OR8K4P	0	0	0.129088	0	0	0	0	0	0	0	0	0	0	0	0.0198821	0	0	0	0	0	0	0	0	0	0	0	0	0	0	0	0	0	0	0	0	0	0	0	0.0124294	0	0.506585	0	0	0	0	0	0	0	0
OR6K3	0	0.0186948	0	0	0.0167986	0	0	0	0	0	0	0	0.0582709	0	0	0	0.0101992	0.023935	0	0	0	0	0	0	0	0	0.0214492	0	0	0	0	0	0	0	0	0.0118994	0	0	0	0.033809	0.134983	0	0	0	0	0	0	0	0
TUBB2B	0.365351	1.01842	1.04078	1.03076	0.823607	1.92895	0.224497	0.214251	0.386827	1.55557	0.405957	0.483986	1.44962	2.07654	0.632168	0.905925	0.824152	4.09636	0.529113	1.41869	12.8192	0.785129	0.676398	11.6817	1.40683	0.801005	0.720554	0.552172	0.358495	1.94595	0.574739	0.0344807	1.27438	9.81375	35.0786	9.09143	1.83462	0.452233	1.54623	0.322311	1.28683	0.393627	0.632691	2.04294	0.523145	3.62937	0.379781	0.614609	1.60787
ARMC8	2.2473	4.0859	3.53195	2.79013	3.17367	4.03854	3.31765	1.93532	3.88316	6.10616	2.80046	3.54574	8.24245	8.57891	2.72698	5.6382	3.35965	5.26387	3.18658	4.27333	5.6245	3.52019	3.35732	5.03821	2.47538	3.4628	4.08591	4.86449	2.45879	3.90855	4.72909	3.32879	5.95237	4.57118	3.12994	3.02433	3.53126	4.15155	4.37918	4.20068	6.07896	4.23977	4.23285	5.15013	4.93201	5.70239	8.51948	2.67953	4.69968
AL117351.2	0.124527	0	0.102425	0	0	0	0	0	0	0	0	0.196042	0.0739335	0.0751777	0	0	0	0.0759214	0.0803706	0	0	0	0	0	0	0	0	0.167746	0	0.0849802	0	0	0	0	0	0	0	0	0	0	0.611661	0	0	0	0	0	0	0	0
CASC3	9.5823	12.7247	17.0158	11.0239	13.9385	20.9388	11.6478	12.1167	18.0542	20.4083	11.8738	18.788	29.0298	24.5937	9.12784	13.7841	28.1313	18.0345	10.7255	15.1439	31.3951	8.81986	13.0594	17.4054	15.1067	11.0603	8.96227	16.6356	19.5085	13.5322	12.5123	14.3317	17.6929	26.1068	15.6242	22.9327	22.4453	16.9468	15.8262	14.029	17.2554	12.6579	15.2464	20.154	13.8258	16.8774	18.5186	16.2126	28.0812
AP000542.2	0	0	0.0468446	0	0.00270779	0	0	0	0	0	0	0	0	0.00573049	0	0	0.00328803	0	0	0	0	0	0	0.0072515	0	0.00434222	0.00172871	0.0127866	0	0	0.002721	0.00204053	0.00783547	0	0	0	0	0.00708424	0	0.00272486	0.0994655	0.00285238	0.00335301	0	0.00183916	0	0.00198309	0	0.0128295
PER1	17.6018	12.0224	8.05873	12.2294	24.6049	66.4784	19.6669	19.725	1.13187	50.6572	31.7347	3.11435	8.65345	8.6322	2.56765	17.3637	4.52934	11.6081	17.4243	7.55704	24.2744	5.75052	10.1637	5.59714	1.30556	19.9409	15.9906	10.4544	2.28512	12.2405	17.4397	4.25143	21.0253	4.44336	9.73859	11.1054	8.93618	17.4461	14.4126	15.4422	47.7658	5.17016	30.5004	2.45054	13.9853	10.0066	25.781	17.2196	3.42099
CD200R1	0.105138	0.262254	1.29716	1.00934	0.741239	0.0755086	0.115621	0.0601878	0.025569	0.787087	0.199574	0.839418	3.0468	1.96765	0.932346	0.523871	0.421423	0.155673	1.74813	0.498855	0.580144	0.491665	0.876466	0.416898	0.400255	2.46319	0.607258	1.49722	0.261844	0.621825	1.20985	2.89623	0.347152	0.150577	0.323655	0.318679	0.427165	0.515642	0.138777	0.0862325	1.75585	0.239211	2.02142	0.40416	1.60058	0.222613	0.357721	0.395848	0.372176
AL449403.1	0.0247948	0.0118073	0.356896	0	0.0212193	0.0769901	0.0390414	0.176136	0	0.0430379	0.161368	0.0390345	0.110408	0.0449064	0	0	0.00644158	0.120935	0.00800139	0	0.0188196	0	0.00847783	0	0.00832874	0.0170137	0	0.0250503	0	0.109984	0.0213228	0.0239856	0.0383762	0.0109666	0.0377149	0	0.0114973	0.286827	0.00687283	0	0.499336	0	0.0525511	0	0	0.0293995	0.00777015	0	0
HCFC1R1	9.0318	11.3955	11.4237	12.0053	10.0879	13.7136	10.0537	8.29021	14.5189	16.7596	9.82258	40.2399	13.2519	14.7186	10.3805	16.2225	7.32281	20.013	18.6411	11.7544	20.5727	27.7103	12.194	49.7786	42.0155	36.0051	41.3852	24.7924	15.4312	24.2631	15.6632	16.4359	9.92464	17.946	20.1713	6.26913	31.6064	13.9191	52.188	23.7808	22.9857	35.0775	43.8221	14.4234	30.2066	22.3969	33.8532	22.9588	41.4807
AL162595.2	0.123426	0	0.203039	0	0	0	0	0	0	0	0	0	0	0	0.0656712	0	0	0	0	0.0133676	0	0	0	0	0	0	0.013487	0.0166264	0	0	0	0	0	0	0.0750964	0	0	0	0.0136849	0	0.824507	0.0445072	0	0	0	0	0	0	0.0166821
CR769776.2	0	0	0.0850832	0	0	0.183543	0	0	0	0.0256503	0.0420762	0.0814251	0.0614157	0	0	0	0.026874	0.0315335	0	0	0	0	0	0	0.0694943	0	0	0	0.0297256	0	0.0889579	0.0333557	0.0320207	0.0915041	0.472035	0	0	0	0.0573463	0.267252	0	0.13988	0	0.100206	0	0	0.0324167	0	0
LINC00951	0	0	0.0290266	0.0291581	0	0	0	0	0	0	0	0	0	0.0213049	0	0	0	0	0	0.0191103	0	0	0	0	0	0	0	0	0	0.0240828	0	0.0227589	0	0	1.44933	0.278111	0.065456	0	0	0.0303915	0	0	0	0	0.0410258	0	0	0	0
AC093459.1	0	0.0185829	0.0962918	0.0161213	0	0	0	0.0639721	0	0	0	0	0	0.0117793	0	0	0	0	0	0.010566	0	0.053723	0	0	0.0917575	0	0	0.0131418	0	0.0133153	0.0167795	0.0125833	0	0.0172597	0	0	0.0361902	0.0145621	0	0.0168033	0.61337	0.369383	0	0	0.0226829	0	0	0	0
SOX5-AS1	0	0	0.0226489	0.0227515	0	0.122146	0.0289053	0	0	0	0	0.0216751	0.179835	0.0664952	0	0	0.0286151	0.0167882	0	0.0149114	0	0.0252725	0.0188303	0.0210361	0.0554976	0	0.0601787	0	0	0.206705	0.0473607	0.0355167	0.0681907	0	0.0628271	0.0333854	0	0.0411019	0	0	0.595121	0	0	0	0.0160058	0.016325	0.0172585	0.0617635	0
LILRA4	0	0.00857671	0.348132	0.446436	0.138722	0.0079893	0	0	0.0114978	0.0133982	0.0146521	0.0779745	0.0801996	0.0598028	0	0.0107079	0.0233956	0.0603944	0.773017	0.024383	0.0182273	0.0578555	0.0369494	0.0275185	0.0302497	0.234814	0.0738028	0.303273	0.0258781	0.147492	0.108421	0.0406537	0.10593	0	0.0684896	0.0655098	0.0334064	0.21507	0.174733	0	0.557341	0.00811831	2.3858	0.0465258	0.0366417	0.0320334	0.0903069	0.0302985	0.0121716
DAOA-AS1	0	0	0.0712683	0	0	0	0	0	0	0	0	0	0	0.0047554	0	0	0	0	0	0	0	0	0	0	0	0	0.00430368	0.0318326	0	0	0	0	0	0	0	0	0	0	0	0	0.286313	0	0	0	0	0	0	0	0
MED14	4.56372	9.08247	10.2037	6.53938	7.45082	5.44808	9.53237	4.67562	18.1371	8.77805	6.06313	3.8824	15.5926	17.3291	9.90748	16.5889	15.4238	6.52396	8.1817	8.55214	19.4076	6.36458	13.8998	10.3185	7.05282	8.28175	7.77677	14.8605	10.566	9.93319	14.2709	9.01629	9.39126	22.225	17.2528	14.5521	10.0252	8.39567	9.68457	9.36875	14.7348	12.7842	9.13612	11.5093	12.9447	10.2439	10.7561	6.20928	13.2547
AL121823.1	0	0	0	0	0.0225795	0	0	0	0	0	0	0.0207683	0	0	0	0	0	0	0	0	0	0	0	0	0.0354505	0	0	0	0	0	0	0	0.0163345	0	0	0	0	0.0393824	0	0	0.414708	0	0	0	0	0	0	0	0
OR11H3P	0	0	0	0	0	0	0	0	0	0	0	0	0	0	0	0	0	0	0	0	0	0	0	0	0	0	0	0	0	0	0	0	0	0	0	0	0	0	0	0	0.0195582	0	0	0	0	0.0118032	0	0	0
RNU7-107P	0	0	0.790855	0	0	0	0.336439	0	0.409208	0	0.521469	0.504568	0	0.19349	0.284216	0	0	0	0	0	0.162178	0.294155	0.438345	0	0	0	0.17511	0.21587	0	0	0	0	0	0	0.731267	0	0	0	0.355359	0	1.57428	0.288932	0	0.620948	0.372595	0.380024	0	0	0
RN7SL138P	0.408726	1.29756	2.18519	0	1.57404	0.483478	0.286031	0.89338	0.47836	1.35133	0.66501	4.23609	0.768445	0.781377	1.02694	0.404996	1.20343	0.789106	2.81381	1.88133	0.517048	3.001	1.11801	3.95509	1.87635	4.34712	1.71205	3.5329	0.352357	0.557849	3.86641	2.02087	1.34956	1.14492	2.07235	0.536841	1.83208	0.762605	0.604234	1.87728	2.27529	0.245643	4.04259	0.92385	0.950312	0.403858	1.40894	0.954967	1.74936
AC027808.1	0	0.0272621	0	0	0.024497	0.025395	0	0	0.0730943	0.0141959	0.0232867	0	0	0.017281	0	0.0510544	0.0297463	0	0	0.0155009	0.0434532	0	0	0.0218677	0	0.0589252	0.0469183	0	0.049354	0.0390685	0	0	0.0177216	0.101284	0.0217703	0.0173526	0.0530931	0.0854535	0	0.0246514	0.0281203	0.0516101	0	0	0	0.0169703	0.0717629	0	0
PDE4DIPP4	0.494955	0.0336709	0.174474	0	0.121023	0.219554	0.111335	0.309102	0.0225694	0	0.143805	0	0	0.0213434	0.219458	0	0.0367391	0.0215545	0	0.0191449	0.0178894	0	0	0.0270084	0.0475025	0.0485183	0	0.190497	0	0.0482528	0	0.0228001	0	0	0.026888	0.0214318	0.0327872	0.0263855	0	0.0913394	0.277847	0	0	0	0.0411	0	0.0221583	0.0396493	0
AC026461.1	0	0	0	0	0	0	0	0	0	0	0	0	0	0	0	0	0	0	0	0	0	0	0	0	0	0	0	0	0	0	0	0	0	0	0	0	0	0	0	0	0	0	0	0	0	0	0	0	0
CDK19	2.72697	2.34614	7.25478	7.624	4.59154	4.08385	4.49517	2.55248	8.591	4.03388	3.61743	3.02158	3.20866	2.6514	8.9972	6.48037	4.23446	5.31548	4.62487	5.63129	6.34479	4.83794	8.27119	5.74341	4.25309	4.91345	4.12185	4.83873	3.70143	5.52054	4.42318	4.58764	3.71581	8.5825	7.75804	4.89923	3.34456	8.84585	3.2579	15.2818	4.97843	2.57362	9.0677	2.91213	4.58844	2.6517	4.94263	4.3299	7.85292
AL662864.1	0	0	0	0	0.0143371	0.0148627	0	0	0	0	0	0	0	0	0	0	0	0	0.0108125	0	0	0	0	0	0	0	0	0	0	0	0	0	0	0.0148194	0	0	0	0	0	0.0144275	0	0	0	0	0	0	0	0	0
ZNF705G	0	0	0.110323	0	0	0	0	0	0	0	0	0	0	0	0	0	0	0	0	0	0	0	0.00366892	0	0.0036044	0	0.00293132	0	0	0	0.0046139	0.00692011	0	0	0.00408043	0	0	0.00400416	0.00297433	0.00462044	0.152848	0	0.00568558	0	0	0	0	0.00300851	0
AC010809.1	0.452241	0.728898	0.743948	0.258687	0.744281	0.802427	1.38766	0.684342	0.866109	0.776355	0.933912	0.711962	1.75559	1.86914	0.33934	1.38571	1.0303	0.721118	0.336784	0.583987	0.915353	0.383135	0.356838	1.14276	0.210338	0.907085	1.04536	3.28031	0.539821	0.4748	0.897493	0.605744	2.92904	0.984727	1.93139	1.01225	0.161311	1.99915	0.404996	0.149794	0.854367	1.2858	1.65894	0.898644	0.687511	1.1962	0.218034	0.760779	0.376149
GOT2P2	0.156281	0.327451	0.115689	0.0645626	0.0267489	0.0277294	0.164051	0.0341594	0.0399068	0.0930054	0.101709	0.0246033	0.222687	0.179261	0.110869	0.130078	0.186764	0.724136	0.131124	0.0761663	0.213515	0.0573732	0.0748095	0.155207	0.167986	0.096513	0.11954	0.0421042	0.053891	0.245295	0.174716	0.0806295	0.174156	0.0414731	0.047543	0.161056	0.217402	0.139963	0.0866383	0.0269175	0.675517	0.154975	0.149052	0.0302781	0.208933	0.111182	0.303644	0.0963975	0.0633681
AC093772.1	0.108918	0.0172888	0.0895862	0.044996	0.139817	0	0.0571665	0.0595172	0.0347656	0.00900261	0.0443031	0.0142891	0.0107777	0.0219181	0.0321953	0	0.00943209	0.0110675	0.0234321	0	0.0183711	0.0166606	0.0124137	0	0.0365861	0.0124562	0.0297541	0.0366799	0	0.012388	0.015611	0.023414	0.022477	0	0	0.0220089	0.06734	0	0	0.0312663	0.499325	0	0.0769481	0.0820628	0.0211033	0.0430482	0	0.0203584	0
AC007879.1	0	0	0.377345	0	0.0302011	0	0	0.038568	0.0901145	0.0175015	0.028709	0	0.0209523	0.0639146	0	0.0629426	0.238373	0.0430312	0.0227765	0.114662	0.0892856	0.0323889	0.0241327	0.0539194	0	0.0968614	0.0192811	0.356537	0	0.0722485	0.0910453	0	0.0655443	0	0.0268395	0.0641795	0	0.263379	0.058692	0.0911745	1.04004	0.0636276	0.0373976	0	0.0615387	0.0209219	0	0.0989442	0
ISM2	0	0.0766257	0.498265	0.0586549	0	0.0251921	0	0	0.090638	14.343	0.0231007	0.264498	0.0533875	0.0971432	0	0.0815973	0.00491811	0.0115417	0.265743	0.181962	0.208346	0	0.00970917	0.159082	0.0635896	0.055207	0.0672295	0.18807	0.00543997	0.623332	0.0162799	0.0366258	0.0761801	0.0627969	0.0395933	7.58562	0.153618	0.0918351	0.17054	0.211939	0.860116	0	0.0300919	0	0.189815	0.148707	0.062291	0.0212307	0.0383798
ASPN	1.83634	0.467385	1.04818	0.791328	2.64858	10.3296	3.16566	0.873698	0.924695	6.02554	2.47265	24.6915	1.87037	5.70075	1.61439	3.73172	13.1647	9.999	22.1968	16.365	34.1123	7.47524	6.58192	1.52985	20.829	57.2187	11.4299	41.6315	1.27375	3.88373	8.95107	1.04645	16.0241	1.05026	14.6343	13.9199	0.675336	5.95462	3.62452	6.02584	5.15534	1.84811	39.6331	3.77756	1.02139	1.9052	2.55985	13.9457	4.22043
Y_RNA	0	0	0	0	0	0	0	0	0	0	0	0	0	0.347144	0	0	0	0	0.123708	0	0	0	0	0	0	0	0	0	0.110159	0	0	0	0	0	0.145775	0	0	0	0	0.660271	0.188296	0	0	0.371352	0	0	0	0.107481	0
AL590440.1	0	0	0	0	0	0	0	0	0	0	0	0	0	0	0	0	0	0	0	0	0	0	0	0	0	0	0	0	0	0	0	0	0	0	0	0	0	0	0	0	0	0	0	0	0	0	0	0	0
AC034199.1	0	0.00853347	0.051588	0	0.0230038	0.0238471	0.0282164	0.00979224	0	0.0177742	0.0072891	0.0141057	0.0159591	0.0378645	0	0.0585964	0.209499	0.0327763	0.0346971	0.101892	0.0725415	0.435841	0.128671	0.0273798	0.0300972	0.0676299	0.327991	0.181046	0.0360467	0	0.046232	0.0231136	0.0166414	0	0.0749587	0.0977693	0	0.0468095	0.0447049	0.00771627	0.158438	0	0.237377	0.109942	0.036457	0.0159359	0.0168472	0.0653159	0.0363306
LRRC28	1.79094	1.48495	3.0068	1.99504	1.8338	1.65616	2.16972	1.81452	2.21667	1.25704	1.84262	2.37001	1.60122	1.53785	3.76116	1.13866	1.49874	2.06561	2.95771	1.13413	1.89669	2.1813	2.26211	1.87521	2.15439	1.79998	1.52415	1.50712	1.71711	0.943236	1.48942	1.67814	3.5011	3.59901	1.28196	1.60936	2.7024	1.41525	1.7299	3.10101	1.98499	2.3591	1.82644	1.92811	1.80033	2.12478	1.60052	1.58319	1.18752
ZDHHC22	0.0607479	0	0.0124915	0	0.0389909	0.107787	0.0159421	0.00553254	0.00323171	0.0301268	0.0370646	0	0.889653	0.0611232	0	0	0	0.0308639	0.00653454	0.0328963	0.00256159	0	0	0.00386734	0.0612169	0.0243157	0.00276585	0.00681932	0	0.0138186	0.00435345	0.00652949	0	0.340333	0.296458	0.00920648	0	0.00755628	0.00280644	0.0653945	0.179032	0.00456366	0	0	0	0.0240098	0.00951853	0.0709673	0.00342109
USP9YP5	0	0	0	0.0256406	0	0	0	0	0	0	0	0	0	0	0	0	0	0	0.0200289	0	0	0	0	0	0	0	0	0	0	0	0	0	0	0	0	0	0	0	0	0.0267252	0	0	0	0	0	0	0	0	0
OSTF1P1	0.032103	0.0305748	0.105621	0.159148	0	0	0	0	0	0.0159209	0.0522325	0.0252698	0.01906	0.0387616	0.0854049	0.019086	0	0.07829	0.0621586	0.0173844	0	0	0	0.220724	0.0215672	0.0220284	0.0526193	0.043245	0.0369007	0.0438157	0.0276076	0.041407	0	0.0567956	0.0488312	0	0.178634	0.0718777	0.0355943	0	0.630744	0.0289407	0.0680403	0.0207323	0.130622	0	0.0402415	0.0180017	0
LINC00374	0	0	0.422119	0	0	0	0	0	0	0	0	0	0	0.0147536	0	0	0	0	0	0	0	0	0	0	0	0	0	0.0493804	0.0140453	0	0	0	0	0	0	0	0	0	0	0.0210461	1.2484	0	0	0	0	0	0	0.0137038	0
RIPOR2	0.504728	0.158039	1.03502	1.11778	1.1124	0.472314	0.331441	0.377815	0.089748	0.803508	0.727463	0.248537	0.329768	0.222617	0.327001	0.272669	1.92318	0.157374	0.801745	0.19095	0.46298	0.266519	0.821116	0.193672	0.165671	0.736948	0.46716	1.33652	0.633141	0.248499	2.72719	0.321045	0.409502	0.0550448	0.769484	0.64128	1.58165	0.33713	1.30322	0.186569	2.50407	0.143359	8.36986	0.784378	0.363042	0.136635	0.252784	0.617744	0.911135
RPL23AP17	0	0.0746294	0.0644518	0.0323719	0.16765	0.0695181	0.164511	0	0.100047	0.077722	0.127493	0.0308404	0.116308	0.141919	0.0694878	0.0931735	0.0203574	0.0716613	0.177009	0.0212167	0.0396507	0.0359589	0.0535853	0.119725	0	0.0537688	0	0.606946	0.0450351	0	0.10108	0	0.0727686	0.0693157	0.119191	0.0237511	0.0363353	0.175445	0.0217203	0.134965	0.53885	0.0706407	0.166078	0.126513	0.136643	0.0696838	0	0.0659099	0.0794323
MYL6BP1	0.0317898	0	0.810573	0	0	0	0.0667407	0	0.0405882	0	0.051723	0.0500466	0.0377482	0.0383834	0	0	0.0330353	0.0387631	0.0205174	0.0344296	0	0.0291764	0.0434782	0	0.0213568	0	0	0.107058	0.0365407	0.0433883	0	0.0205015	0	0.0281208	0.0241774	0.0385425	0	0.142353	0.035247	0.0821312	1.3741	0	0	0	0.0369566	0.0188467	0.0199244	0.0178261	0.0214833
LINC00358	0	0	0.0252049	0	0	0	0	0	0	0	0	0	0	0	0	0	0	0	0	0	0.0310121	0	0	0	0	0	0	0.0515991	0	0	0	0	0	0	0.0116529	0	0	0	0	0	0.4064	0	0.0162369	0	0	0	0	0	0
NPTN	16.9032	23.6537	26.53	17.3474	19.9184	28.8606	21.9938	12.2625	35.1581	44.3189	19.1591	19.8397	23.7967	21.4132	19.9859	44.8389	28.3336	24.2295	25.6902	20.1082	37.665	13.6668	28.8181	39.0135	26.4936	26.7774	15.8398	38.0869	37.6772	30.5322	30.6529	17.124	22.6197	29.7631	25.7074	19.5296	31.6219	26.5153	27.9859	45.3369	34.0252	28.1945	22.7788	20.013	25.155	33.7287	28.2725	21.2436	31.0579
RN7SKP7	0	0	0	0	0	0	0	0	0	0	0	0	0	0	0	0	0	0	0	0	0	0	0	0	0	0	0	0	0	0	0	0	0	0	0	0	0	0	0	0	0	0	0	0	0	0	0	0	0
RALGAPA1P1	0.156857	0.301769	0.0877318	0.256611	0.177194	0.178123	0.230519	0.113142	0.196265	0.266044	0.186305	0.212369	0.111754	0.17424	0.178046	0.262981	0.233095	0.41122	0.19235	0.212354	0.158743	0.0921359	0.238129	0.170159	0.0969486	0.17867	0.0839866	0.24088	0.124407	0.154143	0.258994	0.143646	0.13207	0.166504	0.267224	0.27956	0.349126	0.161552	0.118263	0.235047	0.388315	0.0989843	0.209443	0.105351	0.149528	0.191567	0.116007	0.175915	0.097523
MTCO3P22	3.64082	1.0925	0.389711	0.906577	0.320117	0.309728	9.34518	0.735842	0.700456	0.222608	4.23993	1.37405	0.488584	0.496806	0.597072	0.177909	0.518284	0.714571	2.67171	0.796734	0.201895	3.84503	0.409271	0.819175	0.418827	1.14646	0.17712	0.352717	0.300971	0.476496	1.5655	0.176904	0.293333	1.74266	2.20002	0.498864	1.20259	0.223334	0.0552982	0.408037	0.489953	0.427133	0.792791	0.370404	2.29022	0.25133	0.343849	0.936891	0.370752
SHROOM1	4.05169	1.78196	13.7523	3.143	8.16131	3.46111	8.93808	3.33552	5.4639	2.59944	3.86105	0.957481	3.36672	2.14428	6.10332	2.10641	4.13	1.63693	6.50322	3.02763	2.24492	5.09075	6.58797	2.22345	1.91668	3.91533	4.58928	5.21957	11.7294	1.60888	8.24676	3.54862	2.38243	8.42019	9.2074	8.7387	1.48086	8.95938	3.80327	1.35609	10.8632	6.99412	2.64838	6.07303	4.26799	0.967643	1.91288	3.45261	1.82042
PRR14	6.97444	7.45284	9.81507	7.99727	8.76016	7.2839	8.9056	6.77534	9.39944	8.63078	7.27666	17.6499	11.1986	10.7052	8.69555	8.59107	11.7269	12.8059	10.2776	5.04945	12.8838	11.7423	8.75947	15.6863	13.7265	10.1345	8.55368	13.3728	14.5227	13.8293	9.16877	10.9295	7.96471	11.6266	13.0894	6.59525	14.5614	12.5953	15.1205	11.8076	21.6691	15.4058	14.0734	11.5989	11.426	10.6929	16.3042	9.01467	7.9513
C2orf15	0.782774	0.914139	2.32243	0.438872	0.917119	0.248019	1.4184	0.723086	2.05238	0.0647004	0.795999	0.432779	1.35551	0.888874	1.52878	0.199448	1.57847	0.630639	1.0886	0.211944	1.49006	0.812502	0.987739	1.00378	0.638566	0.543518	0.763708	0.677862	1.93341	0.527825	1.93134	0.877423	1.00962	3.10769	3.68538	2.35002	1.00249	1.79434	0.289301	11.1952	1.3274	3.2259	1.00728	0.830496	1.35958	0.4033	0.420521	0.402361	2.19154
AL355306.1	0	0.0643179	0	0.0278991	0	0.0299564	0	0.0369027	0.0431118	0.0167458	0.0274694	0	0	0	0.0299433	0	0.0175447	0	0	0	0	0.0309905	0	0	0	0	0	0	0	0	0.0290381	0.0217762	0	0	0.0256806	0	0	0	0	0	0.0331713	0	0	0	0.0196272	0	0	0	0
COPS8P1	0	0	0.153393	0	0	0	0	0	0	0	0	0	0.018454	0	0	0	0	0	0.100304	0	0	0.057054	0	0	0	0.021328	0	0.020935	0	0	0	0	0	0.0274949	0	0	0.0288256	0	0	0	0.244276	0	0	0	0	0	0	0	0
EYA3	2.61762	6.05446	7.77371	9.80725	3.86864	3.04463	4.69779	2.25103	9.43524	4.71705	3.31442	3.80995	4.77158	7.073	5.4849	9.5508	7.82522	3.35545	5.98892	7.82888	8.91013	3.93577	8.1768	5.96459	4.82386	5.494	1.73168	5.7015	4.3867	6.68432	5.57841	6.23129	3.14405	5.64471	5.57791	6.31621	6.88559	5.98907	6.7592	6.37325	8.35437	4.4803	5.33376	4.89224	5.74956	4.32664	5.06925	9.05553	4.55285
MIR6511A1	0	0	0	0	0	0	0	0	0	0.144714	0	0	0	0	0	0	0	0	0	0	0	0	0	0	0	0	0	0	0	0	0	0	0	0	0	0	0	0	0	0	0	0	0	0	0	0	0	0	0
USP30-AS1	0.864284	0.0851526	6.96178	0.196995	0.918188	0.264402	0.813402	0.455996	0.856156	0.206923	0.630374	1.66561	0.902417	0.503782	0.264286	1.34661	1.02203	0.454255	4.174	0.484167	0.950075	0.793233	3.48505	0.136607	0.921012	2.31087	5.81307	3.09129	0.239798	0.223721	2.56296	0.788028	0.516627	0.210906	1.26931	0.289068	0.829175	0.956434	0.462617	0.179662	3.30838	1.42396	11.9383	2.05942	1.28193	0.176688	0.149433	0.618341	0.402812
AC060814.1	0	0	0.0349581	0	0	0	0	0	0	0	0	0	0	0	0	0	0	0	0	0	0	0	0	0	0	0	0	0	0	0	0	0	0	0	0	0	0	0	0	0	0	0	0	0	0	0	0	0	0
MIR4734	0.279296	0.266	0.229725	0.230765	0.23902	0	0.293182	0	0	0	0	0	0.331645	0	0	0	0	0.170281	0	0	0	0	0.190993	0	0	0.191647	0	0	0	0.190598	0	0	0.172912	0	0	0	0	0.625336	0	0.481054	0.548748	0.503567	0	0	0.487035	0.165582	0	0	0
LINC01257	0	0	0.125533	0	0	0	0	0	0.00487153	0	0	0	0	0.00460691	0.00676705	0.00453684	0.00396501	0	0.00985026	0	0	0	0	0.00582969	0	0	0.00416929	0.0256989	0.00438574	0	0.00656247	0	0	0	0.0290185	0.009252	0.014154	0	0.0253828	0.0328589	0.149931	0	0	0	0	0	0	0	0.010314
RN7SL473P	0.261548	0.99639	3.76472	0.270126	1.7347	2.43639	0.892294	0.786065	0.667872	3.56702	0.904287	0.360285	0.62114	0.631593	1.56557	0.155497	1.325	0.996627	1.64585	0.460309	0.363951	2.22043	1.29671	0.849185	0.0439279	1.57035	0.357248	3.08283	1.84139	0.624704	4.27355	1.85542	1.25491	1.38817	5.22159	0.832401	0.848957	0.927199	1.9212	0.900971	1.09199	2.71152	1.38584	0.422273	1.5963	0.46518	0.327853	0.696647	0.441881
SNORD38D	0	0	0.932216	0	0	0.502747	0	0	0	0	0.461009	0	0	0.342113	0	0	0.441668	0	0.182872	0.153436	0	1.5603	0	0	0	0.194425	0	0.572526	0.325689	0.193361	0.487334	0	0	0.250642	0	0.171765	0	0	0.314158	0	3.61855	0.255433	0	0	0	0	0.532762	0.317769	0.191482
TOPBP1	3.12391	5.11587	7.88116	4.91673	5.13371	3.60739	8.50836	3.33537	10.1015	4.51082	4.89961	16.4429	52.5111	47.4761	6.68207	20.6545	14.928	28.1498	10.3134	14.5083	20.5358	9.9178	12.6205	15.5959	8.23951	8.31275	10.6719	12.8508	5.26716	17.0547	9.57169	6.78901	24.7539	11.3747	8.43304	20.0817	10.9567	12.3605	15.0358	10.7611	20.0581	16.3426	8.10604	9.26162	11.7235	27.3926	28.2875	15.047	19.0122
AC124068.2	0.141033	0.134319	0.101501	0.189356	0.15087	0.09384	0.0740226	0.0963331	0.101287	0.0262285	0.0717079	0.194275	0.366334	0.234142	0.187598	0.10481	0.210678	0.204214	0.0910239	0.0763723	0.0892051	0.0808993	0.0482219	0.579111	0.2724	0.0725805	0.26006	0.106865	0.16211	0.0481223	0.0606422	0.13643	0.174627	0.343078	0.268153	0.160304	0.196191	0.118414	0.21501	0.273277	0.259777	0.397314	0	0.740024	0.245933	0.334449	0.176787	0.0296565	0.166791
IGHV3OR16-12	0	0.105496	0.0455545	0	0.66357	0.73703	0	0.121058	0.0353565	0	0.0901122	0	0	0	0	0.0658549	0.374104	0	0	0	0.1121	0	0	0.169243	0.037208	0.0380037	0	0.149214	0	0.26457	0.381032	0	0.0342885	0	0.547587	0	0.102727	0	0.0614077	0	0.0544084	0	1.11515	0	0.128772	0	0.104138	0	0
SNHG16	3.73002	10.2546	8.47822	3.64826	4.76169	6.049	5.40818	6.22033	6.33819	5.1101	5.18493	4.34242	10.7308	11.6928	5.39969	13.1972	9.24142	8.08723	6.72797	12.8913	10.081	3.46354	10.926	7.36477	7.57887	5.14645	9.04221	12.5443	9.06529	10.1196	5.23017	5.27429	8.32958	7.11187	3.76303	11.5114	5.94796	4.99344	9.38309	6.97089	11.9242	12.5234	5.14286	6.46839	10.1391	11.4416	8.99704	10.6093	13.163
AC108860.2	0.662736	0.221769	1.43644	0.207192	1.34127	0.532341	0.893111	0.724294	1.47506	0.00888302	1.04186	1.30418	1.27614	0.551487	1.13569	0.548424	0.651475	1.07566	1.63002	0.203692	0.761337	4.46326	0.60019	1.27258	0.553535	0.762024	0.631215	0.675596	0.988256	1.25902	0.955024	0.54292	2.02378	1.1408	6.93391	0.738363	0.7309	0.454512	0.610687	4.59679	1.27572	1.17068	0.151852	0.705619	3.02975	0.552193	1.53801	0.316386	0.90785
TEX48	0	0	0.329974	0	0.114442	0.0711824	0.0280749	0.0584588	0	0.0265275	0.152303	0.231577	0.047637	0.0968774	0.0237171	0.0318013	0.0138965	0.146754	0.172615	0	0.0676665	0	0.0365787	0.0408637	0.0179678	0.110112	0.0146125	0.198152	0.0307422	0.0730063	0.0920002	0.0172482	0.0827896	0	0.101704	0	0.0992137	0.0798423	0.103788	0	1.18232	0.0241106	0	0.0345443	0.0310921	0.07928	0	0	0.0361484
TMEM41A	1.83824	4.75382	2.83101	3.3265	2.18698	1.42872	2.00776	1.76987	3.32612	1.45639	1.85324	6.25125	7.32101	8.72962	3.56425	4.97494	4.27992	4.28767	4.77622	5.19951	3.33604	3.95179	5.99223	6.04974	4.17459	4.59352	7.08829	5.27605	9.2672	7.44825	3.34981	5.69475	4.58293	3.729	2.02246	6.89669	5.57033	2.85831	3.51362	3.05154	6.18639	4.70918	3.57574	9.08055	6.81613	8.67567	7.82314	2.59531	3.53475
SNORD3C	0	0	0	0	0.0575953	0	0	0	0	0	0	0	0	0	0	0	0	0	0	0	0	0	0	0	0	0	0	0	0	0	0	0	0	0	0	0	0	0.0251139	0	0	0	0	0	0	0.0195596	0	0	0	0
OSTN-AS1	0.493513	0.0361554	0.780618	0.0627323	0.162441	0	0	0	0.0242347	0.0376537	0.123533	0.0597644	0.0901558	0.114591	0	0.0451394	0.0986249	0	0.0490027	0	0.153675	0	0.0259603	0.145006	0	0.156295	0.124447	0.434675	0.043636	0.0777198	0.163233	0.0244824	0.0470052	0.134324	0.115488	0	0.211238	0.0566648	0.273592	0	2.12573	0.034223	0.643674	0	0.0220663	0	0.0237932	0.0425748	0
BX470209.2	0	0	0	0	0	0	0	0	0	0	0	0	0	0	0	0	0.0547326	0	0	0	0	0	0	0	0	0	0	0.0141898	0	0.014377	0	0	0	0	0	0	0	0	0	0	0.0620889	0	0	0	0	0	0	0	0
AC097059.1	0.0990745	0	0.24447	0	0.0282626	0	0	0	0	0.0491342	0.0268662	0.0259955	0.0196074	0.0199373	0	0.0196341	0	0.100673	0.0639435	0.0178836	0	0	0.0903347	0.0252292	0	0.067983	0.144348	0.0667302	0	0	0	0.0212981	0	0	0	0.0400399	0	0.0492945	0.164774	0.0284407	0.616414	0.119087	0.279977	0.0213276	0	0.0587368	0	0.0370372	0.669539
SNORA72	0	0	0	0	0	0	0	0	0	0	0	0	0	0	0	0	0	0	0	0	0	0	0	0	0	0	0	0	0	0	0	0	0	0	0	0	0	0	0	0	0.29777	0	0	0	0	0	0	0	0
MED28P8	0.0375254	0.035739	0.339516	0	0	0.0332913	0	0	0.0718667	0.01861	0.12211	0	0.155956	0	0.0998303	0	0.0389956	0	0	0	0	0.103321	0.179629	0.229338	0	0.0257491	0	0.227472	0	0	0.225895	0.0242005	0	0.995831	0.513711	0	0.034801	0	0	0.258532	0.921601	0	0	0	0	0	0	0.0210423	0
RMND5B	3.48313	7.87259	6.21846	21.4563	4.84714	5.33113	4.70097	3.89822	2.93343	5.06635	4.81833	3.0355	10.0083	8.33146	10.0363	2.75152	4.16703	4.97001	7.59287	1.29641	2.72082	2.96378	4.67352	2.99644	7.4993	4.90031	3.57722	3.44891	4.29549	3.39221	5.779	12.1124	3.93402	5.30438	4.25548	4.89862	7.2351	6.95549	3.12585	5.54452	3.4392	8.30778	4.25073	4.7956	7.55249	2.68509	4.18793	3.05786	5.09206
MZT1P2	0	0.0750808	0	0.0651353	0	0.0699386	0.0827531	0	0	0	0.0641323	0.0620538	0.187219	0.142777	0.139816	0	0	0.0961262	0.10176	0	0.0398905	0	0	0	0	0.216376	0.129214	0.318583	0	0	0.203384	0	0.244029	0	0.29978	0.0955791	0.14622	0.882531	0	0.0678907	0.154888	0	0	0.0509111	0.0916464	0	0	0.0442057	0.10655
AC008758.3	0	0	0	0	0	0	0	0	0	0	0	0	0	0	0	0	0	0	0	0	0	0	0	0	0	0	0	0	0	0	0	0	0	0	0	0	0	0	0	0	0	0	0	0	0	0	0	0	0
IGHVII-67-1	0	0	0	0	0	0	0	0	0	0	0	0	0	0.256585	0	0	0	0	0	0	0	0	0	0	0	0	0	0	0	0	0	0	0	0	0	0	0	0	0	0	2.50515	0	0	0	0	0	0	0	0
AC022509.4	0	0	0	0.0282405	0	0	0	0	0	0	0	0	0.0811718	0.0206344	0	0	0.0710375	0	0	0.0370179	0.0691808	0.0313697	0	0.0522226	0	0.0234533	0.0186743	0.0460423	0	0	0	0.0661282	0	0	0	0.0414399	0.0316981	0.0510181	0	0	0.0671544	0.0308127	0	0.0220733	0.099337	0.0202635	0	0.0766645	0
PRR20FP	0	0	0	0	0	0	0	0	0	0	0	0	0	0	0	0	0	0	0	0	0	0	0	0	0	0	0	0	0	0	0	0	0	0	0	0	0	0	0	0	0	0	0	0	0	0	0	0	0
EXTL2	1.67439	1.48683	2.56147	0.541348	2.5509	2.66594	2.56428	1.66637	2.17395	4.14188	3.10266	2.46408	2.3316	2.35374	1.26245	2.43817	2.83694	3.54581	1.5453	3.78893	3.53638	2.92129	2.2596	1.52323	3.14639	3.38019	4.12773	4.56825	3.2077	1.52353	2.87637	0.717278	2.03817	4.30031	1.41186	2.81462	1.40279	9.42058	4.49771	15.5482	4.27113	1.70998	2.17726	1.25894	1.43169	1.87984	1.56654	7.41603	3.31809
ANGPTL3	4.9749	0.0916679	0.242448	0.0994065	5.92035	0.885917	6.66832	4.56918	0.057604	0.0328166	5.56913	0.151526	0.0571449	0.141635	0.0320071	0.0429171	0.0375078	0.0550138	0.0155301	0.104242	0.0517472	0.0662528	0.127525	0.0597427	0.0565791	0.0949391	0.0788804	0.14181	0.0760609	0.0862092	0.243142	0.399591	0.0744852	0.164961	0.150978	0.167749	0.128314	0.0942815	0.310147	0.139876	0.632326	0.119307	0.503613	0.279713	0.03147	0.0855931	0.139502	0.111317	0.040653
Y_RNA	0	0	0.37837	0	0	0.816224	0	0	0	0.798479	0.187115	0	0.409679	0	0.815868	0	0	0	0	0	0.116386	0.422199	0	0	0	0	0	0.309838	0	0	0	0	0	0	0	0	0	0	0	0	1.80764	0	0.974977	0	0	0	0	0	0
AL365273.1	0	0	0	0	0	0	0	0.0363998	0	0.0330351	0	0	0	0.0201072	0	0	0.0173056	0.0203061	0	0	0.0168532	0	0	0	0	0	0	0.0448658	0	0	0.0286423	0.0429589	0	0	0	0	0.0308881	0	0	0	0.0654384	0	0.211771	0	0	0	0	0.0186764	0
LINC01238	0.158949	0.0336405	0.116211	0.072961	0.332513	0.0470048	0.129774	0.0965071	0.112745	0.157656	0.17241	0.180724	0.157284	0.170593	0.234921	0.0944991	0.0825883	0.0538376	0.102587	0.0191276	0.125113	0.405228	0.0362318	0.0674601	0.0830542	0.0484744	0.12544	0.0356859	0.0710514	0	0.273383	0.045559	0.131207	0.218717	0.120887	0	0.0818939	0.197712	0.166444	0.136885	0.173497	0.0636851	0.0748628	0.30795	0.451692	0.0104704	0.0110691	0	0.0477407
AL049649.1	0	0	0.0897738	0.0338176	0	0.0121038	0	0	0	0.0067661	0	0.0107392	0.00810018	0	0	0.973348	0	0.0166359	0.0528326	0.465449	0.0138072	0	0	0.166762	0.0733255	0.0936169	0.0223623	0.0459459	0.00784108	0.0651732	0.0351983	0	0.0253395	0	0	0.0248119	0.0506107	0	0.0151269	0	0.589722	0	0	0	0.0634426	0.0970613	0.222325	0.18361	0.00921999
RPL12P29	0.0427805	0.244464	0.457439	0.141388	0.109834	0	0.134723	0.0467542	0.191173	0.0848649	0	0.336747	0.126997	0.154961	0.037937	0.254341	0.0666851	0.469483	0.331331	0.162166	0.194826	0.0785272	0.17553	0.196092	0.258665	0.264196	0.0701207	0.259328	0.049174	0.058389	0.29432	0.110358	0.0529709	0.151372	0.292827	0.363075	0.119024	0.159641	0.0237165	0	1.00864	0.269965	0.408018	0.331535	0.174068	0.152176	0.0536259	0.119946	0.0578216
AC025754.2	0.0452563	0.0431019	0.223343	0.0373925	0	0.0802999	0.0475064	0.19784	0	0.0897761	0.0736334	0.356235	0.0537387	0.109286	0.280927	0.080718	0.0235147	0.275918	0	0.269579	0.0916005	0.0415358	0.061896	0.484026	0.24323	0.217378	0.19781	0.396262	0.0780296	0.061768	0.311353	0.145931	0.224145	0.080066	0.103258	0.0274347	0.0419706	0.101328	0.200712	0.116923	0.311211	0.0815966	0.335713	0.0292267	0.105224	0.0536608	0.0567293	0.126887	0.0305839
S1PR5	0.125414	4.84413	0.332388	3.15472	0.0834783	0.0185439	0.190161	0.0456878	0.0489271	0.04492	0.187049	10.2998	6.82141	8.45888	3.73806	4.99566	0.195492	12.8245	7.64016	10.3343	11.1726	0.760967	0.038117	11.3854	8.32721	6.95148	25.5737	14.2428	0.076083	14.4355	0.317566	2.66907	7.2554	0.647148	0.302045	0.181621	7.46963	1.6848	3.65788	9.65452	8.77488	0.0628113	0.812192	0.175485	9.63888	14.6764	12.4457	3.20373	0.211886
AC091917.2	0	0	0.0432278	0	0	0	0	0	0	0	0	0	0	0.0158641	0	0	0	0	0	0	0.0132968	0	0	0	0	0	0.0717858	0.0176991	0	0	0	0	0	0	0.0399707	0	0	0.0196118	0	0	0.180703	0	0	0	0	0	0	0	0
PRDM14	0	0	0.658237	0.00661218	0	0.00709978	0.00840064	0	0	0	0.0260414	0.00629936	0.00475136	0.0434818	0	0.0142735	0.00415815	0.00487911	0	0.00433365	0.00404947	0	0	0.00611366	0	0	0	0.0916323	0.00459937	0.0436902	0.00688213	0	0.0049545	0.00707911	0.0973825	0.00485133	0	0.00597265	0.0399288	0.0344595	1.7453	0	0	0	0	0	0.0150473	0.00448752	0
RBPMS	4.5117	10.17	5.64473	7.43559	8.09876	34.8352	6.34457	3.8494	2.70551	47.0656	5.35503	11.0108	2.14319	1.59777	6.9574	1.09974	3.87067	5.85372	8.03631	4.17391	3.36519	5.90682	4.02388	3.13229	5.87233	4.93291	1.5345	5.71488	1.54245	1.26233	12.7787	8.48469	4.60382	8.57064	7.66513	8.25685	3.19952	5.29994	3.75966	3.77232	1.41288	12.8235	13.3157	5.84998	3.14165	2.70204	4.23131	9.67167	6.67639
AC002383.1	0	0	0	0	0	0	0.0305853	0.0955291	0	0	0	0	0	0.01759	0	0	0	0	0.0376101	0	0	0	0	0	0	0	0	0.0588738	0	0	0.0250567	0	0	0	0.0221596	0	0	0.0217454	0	0	0.228986	0.0525331	0	0	0	0	0	0	0
Y_RNA	0.398994	0	1.4768	0	2.21948	1.06192	0.418832	1.09014	2.54711	0.197874	0.81147	1.57034	0.118444	0.361313	1.59219	1.30467	0.207314	0.486517	1.93136	0.756222	0.605685	4.94361	1.77351	0.152405	0.402074	3.28538	3.8149	5.5091	0.343967	0.816851	4.80373	0.128658	0.247017	0	2.42761	0.725621	0.925066	0.595558	0.552982	2.57708	1.17589	0.899227	5.70809	2.19022	0.463843	0.946182	0.250072	0.223735	0.404456
RPSAP73	0	0.0564243	1.46188	0	0	0.0525599	0	0	0	0.0293813	0	0	0.0351744	0.0715327	0.105074	0	0	0.0361202	0	0	0.0299783	0	0.0810275	0	0.0398013	0	0.0971066	0.159613	0.0340493	0.04043	0	0.0382074	0	0.0524069	0	0	0.109887	0	0.131375	0	1.28041	0	0.0627826	0	0	0	0.0742638	0	0
AL669970.1	0	0	0.357349	0	0	0.0385439	0	0	0	0.0215463	0	0	0	0.078686	0	0	0	0	0.0280404	0	0	0	0	0	0	0	0.0474743	0.146312	0	0	0	0.0280188	0	0	0	0	0.0805836	0	0.52988	0	0.810927	0	0	0	0.0252537	0	0	0.0487245	0
LINC02298	0.481708	0.711896	0.819748	0.205865	0.582828	0.869449	0.784642	0.798754	0.657445	0.494264	0.999963	1.67361	1.38068	0.401118	1.66449	1.47144	0.560997	0.77979	0.51459	0.674625	2.88296	0.243921	1.90831	2.18261	1.57345	1.98323	1.22518	0.648895	0.315035	0.895505	1.01421	0.878413	0.462764	0.83753	0.808515	1.09758	1.83316	1.26449	4.21751	2.24587	1.2728	1.40759	0.492873	0.50418	2.22069	1.66426	0.614238	1.13635	0.0449014
AC013452.1	0.0326935	0.124549	0.833616	0.0540253	0.139895	0.0290046	0.171595	0.178651	0.375678	0.0324275	0.07979	0.077204	0.0582319	0.0789492	0.028992	0.0583113	0.18686	0.0597976	0.0633019	0.0708168	0.0496297	0.180035	0.111785	0.149856	0.175711	0.201903	0	0.374344	0.0939487	0.0669326	0.253039	0.0421687	0.0404811	0.144601	0.149188	0.21801	0	0.1464	0.289992	0.253398	2.08763	0.029473	0.103938	0.126682	0.152029	0.0581475	0	0.0733312	0.0441881
TUBB8B	0	0.0572728	0.230824	0.0331242	0.00571819	0.00592781	0.00701393	0	0.017062	0.00662735	0.0163071	0.0157785	0.00793408	0.0080676	0.0237009	0.119174	0.0451329	0.0570318	0.0344995	0.0180914	0.0338101	0.0245297	0.0822459	0.0102089	0.143644	0.0183394	0.105868	0.12151	0.0422416	0.0319184	0.0574608	0.0732548	0.0372299	0.0886582	0.259167	0.0324041	0.0929493	0.0498673	0.118534	0.218661	0.341326	0.0361412	0.0141615	0.250275	0.104864	0.0633806	0.00837561	0.00374676	0.0270928
PDZRN3-AS1	0.0367035	0.0116521	0.0201261	0.0202172	0.0104702	0.0868324	0.0385283	0.0267418	0	0.188092	0.00995295	0	0	0.00738604	0.0108493	0	0	0	0.0157925	0	0	0.0112287	0	0	0	0.00839506	0	0.0164807	0	0	0.0210426	0.0157803	0	0	0.0744385	0	0.0113462	0.0639163	0	0.0105362	0.156245	0	0	0	0.00711149	0.00725328	0	0	0
PRAMEF6	0	0	0.133388	0	0	0	0	0	0	0	0	0	0	0.00543912	0	0	0	0	0	0	0	0	0	0	0.0181582	0	0	0	0	0	0	0.0116207	0	0	0	0	0	0	0	0	0.0885077	0	0	0	0	0	0	0	0
ATP1A2	0.161422	4.72744	0.375336	3.242	1.17423	33.2877	0.580033	0.332476	0.027744	28.1684	0.871254	0.0806364	0.167718	0.0337333	0.305562	0.00738228	0.0177425	0.711621	2.32008	0.142887	0.0738272	0.0398871	0.0339651	0.0924882	0.0563083	0.325904	0.0610578	0.560345	0.0089205	0.0805005	0.979737	0.104103	0.976302	0.0521739	0.288033	0.0451641	0.100761	2.4141	0.172094	0.114955	0.725797	0.0727606	1.3685	0.00400951	0.59365	0.0736153	0.0428037	1.64672	0.0377612
AL138963.2	0	0	0.853844	0	0.222099	0	0.0908087	0	0.055225	0.0858037	0	0	0	0.261126	0.0767132	0.0514309	0.089897	0	0.111665	0.0936913	0.0875473	0.39698	0.0591572	0	0	0	0.0945286	0.174798	0.198872	0.0590349	0	0.167369	0.16067	0.0765233	0.131585	0.262208	0.401135	0.129125	0.0959155	0	1.61468	0	0.275021	0.111734	0.100568	0.0512864	0.108438	0.0970179	0
AL135786.2	0.0317898	0.0908294	0.183033	0	0.0816167	0.19742	0.0667407	0	0	0.0472967	0.0258615	0.22521	0.0188741	0.0383834	0.0845717	0	0	0.0387631	0.0205174	0.0172148	0.0804297	0.175058	0.0652172	0.121428	0.149498	0.196322	0.104212	0.0856462	0.0730814	0	0.136691	0	0.0984052	0	0.435193	0.0192712	0.0294818	0.047451	0	0	0.718279	0.200608	0.0673765	0	0.0554349	0	0.0796977	0.0178261	0.0429666
SLC30A6P1	0	0	0.121824	0	0.0633766	0	0	0.121402	0.023638	0.0183633	0	0	0.021984	0	0	0	0	0	0	0	0	0.0339839	0	0	0.0248758	0.0254078	0	0.0498792	0	0	0	0	0	0	0	0	0	0.0552696	0.0205274	0	0.54563	0	0.0784783	0	0	0.0219521	0	0	0
AC013356.2	0.18773	0.153251	0.264703	0.310219	0.298366	0.356888	0.0844558	0.0879287	0.188326	0.0931011	0.305442	0.189992	0.0477677	0.0971432	0.118911	0.22322	0.195085	0.24526	0.225016	0.0435684	0.515677	0.0984553	0.165056	0.225367	0.0540511	0.128816	0.0879154	0.126443	0.262025	0.274525	0.115316	0.0691821	0.182637	0.213509	0.142776	0.373925	0.0746144	0.380291	0.193278	0.900739	0.105384	0.290121	0.11368	0.225154	0.12471	0.31799	0.151278	0.210538	0.0181238
SNX1	8.61391	7.08056	9.38371	9.10578	11.4041	19.6166	9.51433	7.40406	10.8435	14.5576	11.7611	8.45784	14.0667	8.89079	7.48797	6.89084	7.39338	6.16824	10.6622	6.03617	13.0701	5.25461	8.09554	5.88874	6.38322	7.96276	4.81005	10.2046	6.61653	7.78277	8.41683	8.49459	7.84522	8.86641	5.91723	5.27272	8.43903	25.8628	10.6379	10.1435	9.63058	10.5443	11.7848	9.22934	9.09016	7.39176	8.96712	8.82759	5.66721
ASPH	10.3191	5.39365	10.0614	3.33353	12.6026	8.86576	38.1944	7.5514	9.46321	11.4665	9.85929	33.5016	15.8836	6.18612	7.588	9.0879	21.1381	25.1403	17.9224	18.9831	7.58532	19.3854	34.0257	8.57979	7.63025	9.33524	4.22271	10.0276	16.1776	15.7465	15.6708	10.1663	54.3197	5.83693	10.8045	12.2656	4.35759	11.8734	8.47148	16.7445	13.4511	18.7502	3.72571	22.3264	7.52867	15.1014	8.70589	11.6996	12.855
HMGN1P28	0	0.0511539	0.706845	0	0.0459655	0	0	0	0	0.0266369	0	0	0.0318889	0.0648511	0	0	0.0279076	0	0.0346654	0	0.0271782	0	0	0.0820641	0	0.0368552	0.0586908	0.144704	0.0308689	0.109961	0.0461897	0.0346386	0.0332523	0.0475117	0.0408491	0.0325599	0.0498113	0.2806	0	0	1.74122	0	0	0	0.0624404	0	0	0.0301182	0
AC115622.1	0	0	0.410921	0	0.0285033	0	0	0	0	0.0495527	0.0270951	0	0	0.0201072	0	0	0.0173056	0	0.0429921	0	0.151679	0	0	0.0508881	0	0	0.0545914	0.0672986	0	0.022729	0	0	0.103099	0	0	0.0201905	0.0308881	0	0	0.0573659	1.11245	0	0	0	0.0580791	0.0197457	0	0	0
MOGAT2	0.070853	0.0404881	10.6842	0.128791	0.416366	0.088002	0.371879	0.139382	3.17525	0.0234255	0.0384267	0	0.00560887	0.00570326	0.188493	0	0.15953	0.00287984	0.00914582	0.0409263	1.46755	0.524562	11.2409	1.98829	0.02856	0.482938	0.0387113	0.429498	0.632532	0.0676926	0.105615	4.47495	0.0116974	0.0250702	0.283802	0.0544055	0.0525672	0.0317276	0.068084	0.0488144	0.218094	0.596154	0.0350394	0.957852	0.400862	0.00560074	0.0148025	0	0.00638427
AC007351.4	0	0	0	0	0	0	0	0	0	0	0	0	0	0	0	0	0	0	0	0	0	0	0	0	0	0	0	0	0	0	0	0	0	0	0.138963	0	0	0	0	0	0.358994	0	0	0	0	0	0	0	0
GOT1L1	0	0.0117181	0.485761	0	0	0.021831	0	0	0.00785454	0	0	0	0	0.0297115	0	0	0.00639293	0.00750136	0.0238229	0	0.0186775	0	0	0	0.00826584	0	0	0.0911574	0	0	0	0.158697	0.00761727	0	0.0280725	0.0298346	0	0	0.0545674	0	0.906521	0	0.0521542	0.00794585	0.0143035	0	0.00771147	0.00689932	0
HSPA8P15	0.174116	0.213207	1.47304	0.143861	0.404449	0.132403	0.261104	0.13592	0.635158	0.0863495	0.283292	0.117476	0.48734	0.21023	0.35292	0.14788	0.310179	0.166815	0.385288	0.107757	0.327244	1.27842	0.272153	0.684076	0.183815	0.631509	0.0407699	0.502599	0.314501	0.237642	0.491985	0.208537	0.477378	0.440058	0.889118	0.633303	0.138407	0.983883	0.22063	1.09247	0.390965	0.156964	0.210873	0.289144	0.534954	0.176958	0.155897	0.223166	0.100857
ZNF428	4.94461	4.72988	3.81728	3.01031	4.54709	5.77197	4.62132	4.88246	3.78648	6.81342	4.95757	9.26091	10.2105	5.7607	2.43278	4.08721	3.62839	4.58804	4.71695	4.00466	12.2138	8.36964	7.07406	12.6493	11.3715	7.00155	5.46231	4.73263	12.5014	7.74022	6.76065	4.27974	4.58509	10.7622	9.92922	4.33186	7.20023	14.8178	3.96749	8.78731	11.0678	10.2347	9.38814	6.41452	4.95409	6.33215	5.702	5.24133	7.52577
TRAJ6	0	0	1.03747	0	0.269862	0	0	0	0	0	0	0.49643	0	0.190369	0	0.562422	0	0	0.814077	0.17076	0.478686	0	0.431275	0	0	0.649128	0	1.48672	0	0	0.813534	0.203362	0.195223	0	0	0.382316	0.29244	0.470683	0	0	0.92933	0.284272	1.33666	0	0.183293	0	0	0	0
SPATA13-AS1	0.0451518	0	0.631345	0.0373061	0.463689	0.0400572	0.42657	0.197383	0.34589	0.0447844	0.293853	0.0710824	0.107229	0.136292	0.0800794	0.0268439	0.0938417	0	0.0291413	0.0489012	0.0685417	0.16576	0.061753	0	0.0910007	0.0309822	0.0246691	0.152057	0.0778494	0.0308127	0.271804	0	0.111814	0	0.343397	0.1916	0.0418737	0.101094	0.100124	0	0.620984	0.0407041	0.0478482	0.145796	0.0262452	0.0267684	0	0	0
AC087289.3	0.00386225	0.0220704	0.050828	0.022338	0.0099159	0.0137059	0.0243257	0.004221	0.0024656	0.0229849	0.006284	0.0273615	0.02981	0.06995	0.0273998	0.00688862	0.0160543	0.0259021	0.0149564	0.0209149	0.0195434	0.0106342	0.0158469	0.0472087	0.0155683	0.0424032	0.0422036	0.0260136	0.0310762	0.144963	0.0464999	0.024908	0.040649	0.0170824	0.0704975	0.00702399	0.0179092	0.0576499	0.0256937	0.0831534	0.0834721	0.052227	0.0163716	0.0274369	0.0718398	0.0503746	0.0145241	0.0151602	0.031321
AP000462.1	0	0	0.255562	0.0197476	0	0.0848155	0	0	0	0	0	0	0.0141902	0	0	0	0.0124185	0	0	0	0.0241879	0	0.0163442	0	0	0	0	0.0482938	0.0137363	0	0	0	0	0.211421	0	0.0289775	0	0.107026	0	0	0.305232	0	0	0	0.0138926	0	0	0	0
FBXO15	0.0567784	0	0.140103	0.02085	0.0647877	0.0307829	0.0596014	0.0620523	0.0161095	0.0187722	0.118042	0.243329	0.425124	0.253273	0.025175	0.0225041	0.0360574	0.57502	0.0346094	0.0529526	0.114922	0.00868513	0.0150995	0.260254	0.328467	0.0865783	0.230938	0.127474	0.00725154	0.174362	0.0379772	0.0122057	0.203098	0.0474351	0.383842	0.0210342	0.0497309	0.381376	0.047215	0.228186	0.412136	0.0113745	0.0768829	0.0081484	0.0843419	0.360925	0.0771035	0.097284	0.0149219
SLC35G2	0.387639	1.11625	0.93401	0.124345	0.671287	0.736354	0.493082	0.284092	0.308601	2.1305	0.534241	1.90617	2.20129	2.24109	1.1364	2.33715	0.744046	2.10756	1.10376	1.70895	0.551526	0.552493	0.346167	1.73849	0.465695	1.12029	1.52738	3.3358	0.159882	1.20441	0.623577	0.441163	3.03796	4.49804	5.32748	0.417453	0.287597	0.89174	2.95043	1.50421	3.05542	0.60024	1.25653	0.930674	0.705124	1.66007	0.55451	0.516569	4.14212
AC109446.2	0.122001	0.0871452	0.426478	0.151203	0.234919	0.108236	0.0320168	0.2	0.0389418	0.0302522	0.0248125	0.0480166	0.0543256	0.0552398	0.432754	0.0181332	0.0950861	0.111572	0.255907	0.0330331	0.123468	0.167958	0.31286	0.0466011	0.0409811	0.397646	0.0166642	0.287603	1.10434	0.124885	0.367211	0.0590099	0.0566483	0.269801	0.719098	0.147916	0.254574	0.0682894	0.219813	0.0262666	0.269665	0.0824876	0.808045	0.0196973	0.14183	0.0361645	0.0573488	0.102618	0
AC091917.3	0	0	0.0536024	0	0	0	0	0	0	0	0	0	0	0	0	0	0	0	0	0	0	0	0	0	0	0	0	0	0	0	0	0	0	0.0288238	0	0	0	0	0	0	0.224072	0	0	0	0	0	0	0	0
NMT2	1.58486	1.16078	4.81053	1.42976	2.71619	3.28813	2.62429	1.4593	4.31253	3.49668	2.29097	3.21539	2.00786	1.79304	1.89603	1.24642	2.46178	1.12349	2.09945	1.19387	4.00345	4.32552	2.18179	1.97341	3.45128	2.65737	1.4659	5.57543	4.80291	2.94657	2.72228	1.54252	1.44731	3.46621	3.47051	4.10022	1.81699	4.21281	1.91402	2.99124	2.92179	2.57248	3.9497	7.31768	1.92949	3.03579	1.29835	2.30223	6.92659
RARRES2P7	0	0	0.0342873	0	0	0	0	0	0	0	0	0	0.0247496	0	0	0	0	0	0	0	0	0	0	0	0	0.0286041	0	0	0.0239579	0.0284475	0	0	0	0	0	0	0	0	0	0.0358996	0.409513	0	0	0	0	0	0	0	0
OR9Q1	0.007858	0	0.355482	0	0	0	0	0	0.00501642	0.0155881	0	0.00618542	0.00933084	0.0189757	0	0.0140153	0	0	0	0	0.00795245	0	0	0	0	0	0.0128799	0.0846823	0.00451618	0.02145	0.00675765	0	0	0	0.0239053	0.00476359	0.0072875	0.0117292	0.0217815	0.00676724	0.617562	0	0.00832728	0.0101495	0	0.00465866	0	0	0
AP3S2	2.06577	1.63482	3.35994	1.62637	2.47611	3.50388	2.95277	2.34323	5.21421	2.83096	2.72915	1.70104	3.38161	2.53001	1.84127	1.34014	2.91983	1.8195	3.15011	1.26307	2.53078	1.44915	3.24794	3.43761	2.26657	1.57434	1.29286	1.74776	3.61405	1.83294	2.52642	1.54927	2.20928	2.64179	2.05563	4.70249	1.79409	3.13244	1.19215	2.08889	1.58232	3.67876	2.66913	6.13186	1.49357	1.4468	1.70464	1.42898	2.06973
ZSWIM3	0.824895	0.83263	5.22493	0.955349	1.42395	1.18217	1.45798	0.724294	3.03807	1.58392	1.16433	1.34858	2.74178	1.98347	2.14449	0.54072	3.26401	1.04023	1.36511	0.393246	1.23794	1.26827	0.670164	1.13108	0.658379	1.13205	1.37903	1.87098	2.52036	0.947837	1.30357	1.64142	1.30947	2.75037	2.11267	1.37623	1.15732	3.30972	0.965416	0.8804	3.3661	1.56355	1.89774	0.792252	1.44664	0.57682	1.06937	1.17419	2.60624
Y_RNA	0	0	1.3157	0	0	0	0	0	0.113462	0.0881438	0	0	0	0.107299	0	0	0	0.10836	0	0	0	0	0	0	0.119404	0	0	0	0	0	0	0	0	0.157221	0.270347	0	0.16483	0	0	0	2.44442	0	0	0	0	0	0	0	0
RNU4-33P	0	0	0	0	0	0	0	0	0	0	0	0	0	0	0	0	0	0	0	0	0	0	0	0	0	0	0	0.309838	0	0	0	0	0	0	0	0	0	0	0	0	0.903819	0	0	0	0.133696	0	0	0	0
AL163952.1	0.116066	0.0122823	0.47733	0	0.209695	0.0343234	0.934083	0.0281882	0.00823276	0.0255826	0.125896	0.121815	0.0612536	0.942052	0.205851	0.0460029	0.0536061	0.0393128	1.51485	0.419015	0.189243	0.319574	0.0793706	0.0394081	0.563152	0.265474	0.359346	0.191094	0.0667061	0.915275	3.70419	0.0914861	0.0239522	0	1.47122	0.0234534	0.179399	0.0481239	0.514755	0	1.22889	0.0465036	0.19133	1.12434	0.419784	0.12233	0.590044	0.571292	0.043576
OR4C14P	0	0	0.0174222	0	0	0	0	0	0	0	0	0	0	0	0	0.0125931	0	0	0	0	0	0	0	0	0	0	0	0	0	0	0	0	0	0	0	0	0	0	0	0	0.166467	0	0	0	0	0	0	0	0
SLC35E2A	1.19796	0.524829	1.55683	0.821535	1.9479	1.76423	2.16923	0.837909	3.94998	0.923835	2.3292	0.301752	1.97371	1.38134	1.04639	0.644557	2.77301	0.858186	0.614673	0.781708	0.824404	1.07199	1.26978	0.329463	0.623724	0.891888	0.395983	2.05752	2.70235	0.580438	1.52986	0.687593	1.86156	2.34723	4.04071	1.31445	0.355516	4.63574	1.26183	3.3942	1.12389	1.24195	1.47262	1.24171	1.47623	1.07243	0.488039	0.960608	1.01197
GAGE12D	0	0	0	0	0	0	0	0	0	0	0	0	0	0	0	0	0	0	0	0	0	0	0	0	0	0	0	0	0	0	0	0	0	0	0	0	0	0	0	0	0	0	0	0	0	0	0	0	0
SNORA80E	0.71353	0.543651	1.40853	0.353728	0	0.379812	1.34821	0	0.182202	0.353862	0.696561	0.786316	0.593087	0.947678	0.759293	0	0.815635	0.261014	0.276311	0.231835	0.216632	3.01241	0.487939	0.327058	0.0958717	0.979219	0.545782	0.38447	0.738149	0.779089	1.5954	0.36813	1.32524	0.378707	1.73654	1.55717	0.264691	2.02359	0.474677	0.491588	1.5421	0.771892	0.453685	0.368641	0.4977	0.592227	0.268325	0.480132	0.578638
AC100756.2	0	0	0.01771	0	0	0	0	0	0	0	0	0	0	0.00649939	0	0	0	0	0.0277934	0	0	0	0	0	0	0.00738728	0	0	0	0	0	0	0	0	0	0	0	0	0	0	0.0211522	0	0	0	0.0500623	0	0	0	0
RPS2P5	26.935	229.033	6.64084	24.8092	35.4996	66.5573	67.7321	102.361	85.4633	44.486	60.109	309.292	186.21	112.537	96.0153	203.509	133.896	293.91	179.54	12.719	140.458	81.2866	178.245	74.6783	246.162	13.5374	220.549	151.381	508.559	91.9209	12.0503	117.292	83.8869	103.411	37.0628	322.439	183.891	88.1115	279.605	13.6189	279.964	123.153	173.406	150.865	196.384	208.739	259.053	77.0779	97.1303
OR9A2	0	0	0.15492	0	0.0161189	0	0	0	0	0.0280226	0	0	0	0.0113708	0	0	0	0	0	0	0.00953068	0	0	0	0	0	0	0.0380581	0	0	0	0.0121469	0	0.0166611	0	0.0114179	0	0.014057	0	0.0648821	0.203534	0	0	0	0	0	0	0	0
BHLHE41	1.78769	1.94312	9.17677	2.83956	1.92827	3.31695	0.992869	1.59114	27.8543	3.18282	5.75683	5.83532	3.94269	0.502251	4.90957	3.056	5.39052	6.31911	10.937	15.0091	26.0276	5.24942	4.9577	2.15258	1.94288	22.5016	2.0292	16.1833	6.6911	1.15238	11.2385	4.61799	8.95525	0.639555	9.84493	2.32053	3.6235	41.0571	3.62654	11.2843	29.5925	3.66515	17.853	2.00519	5.6389	2.67456	2.92992	25.0472	3.19932
TBC1D3P6	0	0	0.752217	0	0	0	0.0426669	0	0.0129739	0	0	0	0	0.0368074	0	0	0.0105596	0	0	0	0	0	0	0	0	0	0.0222073	0.0136883	0	0	0	0.0131065	0	0.0179774	0	0	0.0188475	0	0.0112666	0	0.598945	0	0	0	0.011813	0	0	0.0341882	0
AC092794.2	0.277808	0.0992187	0.199938	0.0286919	0.326902	0.154039	0.364525	0.0759029	0.0886739	0.120552	0.226001	0.136673	0.0824693	0.0838572	0.21556	0.123873	0.0360866	0.0423434	0.268949	0.0188048	0.31629	22.2142	0.118735	0.318345	0.0699881	0.190626	0.0379457	0.444394	0.0399157	0.0710936	0.209043	0.0223951	0.0859953	0.0921542	2.61464	0.294716	0.193229	0.725671	0.115508	0.239245	0.750507	0.0626105	0.0367998	0.0672786	0.181665	0.0823498	0.174118	0.07789	0.0704027
AC226119.1	0	0	0	0	0	0	0	0	0	0	0	0	0	0	0	0	0	0	0	0	0	0	0	0	0.0577761	0	0	0	0	0	0	0	0	0	0	0	0	0	0	0	0.0281615	0	0	0	0	0	0	0	0
SMTNL1	0.0592805	0.214543	0.887414	0.176328	0.25366	0.378661	0.087119	0.0518294	0.0756874	0.299871	0.154322	2.6691	0.556093	2.0256	0.199761	1.26173	0.412741	0.18071	1.6911	0.20545	0.383955	1.09902	0.689151	0.534387	0.278778	2.24538	0.356273	3.56952	0.10221	0.169909	0.591362	0.168215	0.190843	0.0839018	1.23533	0.165307	0.142939	0.76982	0.400937	0.142945	1.71213	0.352711	2.62591	0.214389	1.50236	0.428766	0.00743088	0.179504	0.192295
OR2T3	0	0	0.0840163	0	0	0	0	0	0	0	0	0	0	0	0	0	0	0	0	0	0	0	0	0	0	0	0	0.0550391	0	0	0	0	0	0	0.0155372	0	0.018946	0	0	0	0.301037	0	0	0	0	0	0	0.0343668	0
LINC02243	0.0610324	0.155005	0.234267	0.336182	0.0522313	0	0.0213556	0	0.0129874	0.0706251	0.0496508	0.0160139	0.0362359	0.0245638	0.0541224	0.0241902	0.0211412	0.0124034	0.183824	0.0110168	0.0102943	0.0746867	0	0	0.0273349	0.0418792	0.0111152	0.082215	0.0233845	0.0694167	0.0349907	0.0524805	0.138546	0.0179961	0.0618901	0.0369984	0.13207	0.0607333	0.0225566	0	0.699496	0	0.0215591	0.0262767	0.17738	0.0120611	0.0892556	0.0114079	0.0137484
AC012254.1	0.293261	0.0931002	0.402018	0	0.250972	0	0.513069	0	0.624043	0	0.318096	0.0769467	0.0580378	0.354087	0.260058	0.116234	0.152375	0.0595983	0.189273	0	0.0494642	0	0.401086	0.44807	0	0.134153	0.0534086	0.0658405	0.0561813	0	0.588456	0.126084	0.726231	0.259414	1.6356	0	0.0906565	0.656603	0.0541923	0.168369	0.288092	0.0881243	0.725139	0.12626	0.227283	0.463629	0	0.0548151	0.132122
CYP46A4P	0	0	0	0	0	0	0	0	0	0.18157	0	0	0	0	0	0	0	0	0	0	0	0	0.0500732	0	0	0.0502446	0	0	0	0.0499696	0.0629702	0	0	0	0.0556895	0	0	0.0546486	0.0811869	0	1.00706	0	0	0	0	0	0	0.04106	0
AL606923.1	0	0	0.592448	0	0	0	0	0	0	0	0	0	0	0	0	0	0	0.062735	0	0	0	0	0	0	0	0	0	0.415835	0	0	0	0	0	0	0	0	0	0	0	0	2.32496	0	0	0	0	0	0	0	0
SLC4A7	1.16296	8.19855	4.08874	1.36405	2.77871	6.54938	2.95591	1.29542	2.19869	6.99256	1.86736	2.64384	2.49751	2.53831	2.41055	5.12754	4.41259	2.83117	3.45504	6.16554	2.92794	3.07704	2.09107	1.35285	4.43642	3.94535	1.23524	8.37796	2.75648	2.65006	3.75566	2.12282	7.36099	1.64202	3.89664	6.61488	3.37322	3.95279	2.41994	5.84809	6.41537	1.1657	4.72065	2.12971	2.41914	4.14041	3.30677	6.4369	8.57916
AC034102.1	2.03923	1.78802	2.44938	1.47094	1.46816	0.918928	1.35912	1.66264	1.30181	1.91027	1.26396	1.96189	1.21072	0.898896	1.57872	0.692785	1.68185	2.56549	1.27435	1.70025	1.80168	2.82224	1.17315	2.89317	1.08729	2.6875	1.98072	2.09294	0.930154	1.21491	3.06198	1.62824	1.18233	2.20473	3.05259	2.33504	2.01125	1.86013	1.57911	1.70042	3.84759	2.56786	1.81799	2.1531	1.99437	0.978688	1.54183	0.816781	1.53122
CCNE2	0.413513	0.597095	0.870414	0.473916	0.665909	0.414192	1.61494	0.578266	1.05592	0.368251	0.824721	2.22948	1.71856	1.50053	0.981797	4.827	0.55216	1.66989	1.95428	1.3893	2.76514	1.95472	3.36899	3.44774	1.62799	1.28143	0.512587	1.70703	0.707857	3.42271	1.09359	0.825843	1.86636	1.39235	5.3802	1.09165	0.812342	2.29304	1.65399	4.51843	1.39776	1.73162	0.711498	0.832733	2.15808	1.20731	1.12029	2.59552	1.4904
RNU6-18P	0	0	0	0	0	0	0	0	0	0	0	0	0	0	0	0	0.094938	0	0	0	0	0.167696	0	0.139586	0.122752	0	0	0.123066	0	0	0	0.117836	0	0	0	0	0.169451	0.136366	0	0	0	0.494155	0.387257	0	0.106207	0	0.229038	0.102458	0
AC087468.1	0	0	0.561549	0	0	0	0	0	0	0	0	0	0	0.0187348	0	0	0	0.0189201	0.0200289	0	0.0157029	0.0854451	0	0	0	0	0	0.12541	0	0.0211776	0.0266874	0	0	0	0.0708052	0	0	0	0.0688156	0	0.853607	0	0	0	0.0180383	0	0.01945	0	0.0838872
AC121757.1	0.0939938	0	0.154622	0.155323	0.0804396	0.555922	0	0	0.300021	0.807985	0.305862	0.123312	0.279028	0.283724	0.0555679	0.130391	0.260471	0.420244	0.323543	1.13676	0.650011	0	0.257106	0.909544	0.0420975	0.451477	1.59199	0.611979	0.144055	0.769725	0.13472	0.222264	0.193972	0.914601	0.166801	0.493825	0.348679	1.89405	0.156324	1.80781	0.430908	0.254205	0.0996071	0.36421	0.874166	0.538672	0.765845	0.685189	0.148214
OR10A5	0	0.0529982	0.167825	0.015326	0.0158742	0	0	0	0.0355243	0.00919907	0	0	0.0330386	0.0447928	0.115143	0	0.0192758	0	0	0	0.018772	0	0.0634228	0	0	0.025456	0	0.0749607	0.159909	0	0.0159516	0	0	0	0	0.0449784	0	0.0415309	0.0308495	0	0.41911	0.0668875	0.0393136	0	0.0970374	0.0329907	0	0.0208027	0.112818
AC104108.1	0	0	0.0780618	0	0	0	0	0	0	0	0	0.112058	0.0281737	0	0	0	1.70128	0	0	0.0256969	0	0	0	0	0	0	0	0.0639228	0	0	0	0	0.0293783	0	0	0.0287665	0	0	0	0	1.07219	0	0	0	0	0	0	0	0
AL135929.1	0	0	0.0582635	0	0	0	0	0	0	0	0	0	0	0	0	0	0	0	0	0	0	0	0.0242202	0	0	0	0	0	0	0	0	0	0	0	0	0	0	0	0	0	0.104381	0	0	0	0	0	0	0	0
HINFP	1.02166	1.02225	2.53734	0.924609	1.4748	0.932837	1.0349	0.888468	1.31584	1.28739	1.10603	1.7586	1.01607	0.973175	1.11927	1.38025	1.61629	1.01673	1.43808	1.04623	0.970577	2.32411	1.36468	2.03019	0.922722	1.0993	1.47368	1.30931	1.61301	1.00919	1.23072	1.02165	1.27117	1.99739	1.72636	1.15313	0.741031	1.9359	1.09531	2.89459	1.4801	1.31523	1.51237	2.69694	1.1958	1.24203	0.75619	1.30183	2.07801
RPS27P27	0.0766694	0.146039	0.126123	0.0633473	0.131227	0.136037	0.0804814	0	0.0489445	0.190114	0.187115	0.120701	0	0.0462859	0.067989	0.0455819	0.0398367	0	0.0989662	0.0415181	0.116386	0.140733	0.262148	0.175714	0.0515076	0.052609	0.0418891	0.206558	0.132191	0.0523212	0.1978	0	0	0.339103	0.11662	0	0	0	0	0.0660271	0.602546	0.48382	0.324992	0.148541	0	0.0454539	0.0961061	0	0
AP002833.1	0.103626	0.0657952	0.0284112	0	0.0886825	0.0306445	0	0.0377503	0	0.102783	0.0281004	0.0271896	0	0	0	0	0	0	0.0891745	0.0187051	0.0174785	0	0	0	0.0232057	0.023702	0	0.0465304	0	0.0471445	0	0	0	0.152776	0.341516	0.0209396	0.0320341	0.103118	0.0382984	0.118989	0.746529	0	0	0	0	0.0204783	0.0216493	0.116216	0
U7	0	0.295556	3.06299	0.256406	0.265578	0.550628	1.30303	0	0	0.153902	0	0	0.552741	0.374695	0	0	0.161244	0	0.400577	0.336099	0.314059	2.84817	0.212215	0	0.416966	0	0.169551	0.209017	0.178353	0.635328	0	0.600402	0.384249	0	1.4161	0.376248	0	0.231606	0.344078	0.267252	5.48748	0	0	0	0	0.73592	0	0.174016	0.209718
OR9M1P	0	0	0.0349201	0	0	0	0	0	0	0	0	0	0	0	0	0	0	0	0	0	0	0	0	0.0162168	0	0	0	0	0	0	0	0	0	0	0	0	0	0	0.0117681	0	0.0417072	0	0	0	0	0	0	0	0.229529
RNA5SP413	0	0	0.14753	0.296396	0	0	0	0	0	0	0	0	0	0	0	0	0	0	0	0	0	0	0	0.137024	0	0	0	0	0	0	0	0	0	0	0	0	0	0	0.198871	0	0	0	0	0	0.104258	0	0	0	0
RPL31P3	0	0	0.193744	0	0	0	0.0618155	0	0	0	0	0	0	0.0355509	0	0	0	0	0.0380066	0.0318889	0	0.108093	0.0805393	0.0449869	0.0395615	0.0404075	0	0.158652	0.0338442	0	0	0	0.0729147	0	0	0	0.0546124	0	0.0326459	0	1.3884	0	0.0624044	0	0.0684588	0.0349119	0	0	0
HINT2	7.49376	0.754131	3.03486	2.40111	5.72851	4.2004	6.22109	7.61885	5.23206	2.41282	6.22247	16.6166	3.62524	2.29651	3.74252	5.22203	10.3577	6.64415	6.67526	2.41802	2.18923	3.4913	5.98977	6.8411	14.4396	4.38028	5.07549	3.51333	6.00988	11.0746	5.58797	3.82202	6.62047	4.38314	7.94674	2.88996	4.11077	3.96612	3.94167	5.385	3.745	13.5185	7.05892	5.12419	7.15064	8.35307	3.61722	1.91796	6.24478
KIAA0040	7.0878	8.37376	11.9387	3.75554	9.62329	14.6975	9.77438	8.45643	7.29072	42.0956	8.41296	7.38096	6.45053	6.90703	12.9404	10.7607	22.7655	10.3646	10.4998	18.051	6.9434	11.836	15.575	9.30864	3.65227	10.3104	10.0475	9.99102	33.7064	5.93593	11.5403	7.6025	7.3033	6.73258	20.0389	37.9317	6.55426	14.2343	15.7807	7.96259	14.2952	28.838	17.8984	8.6716	9.76039	7.84186	6.55332	15.4051	4.59929
AC091953.2	0	0	0	0	0	0	0	0.0721847	0	0	0	0	0	0	0	0	0	0	0	0	0	0	0	0	0	0	0	0	0	0	0	0	0	0	0	0	0	0	0	0	0.129771	0	0	0	0	0	0	0	0
AC013401.1	0	0	0.205504	0	0	0	0	0	0	0	0	0	0	0	0	0.0185677	0	0	0	0	0.0474098	0	0	0	0	0	0.0170635	0.105177	0	0	0.295437	0	0	0	0	0	0.0289637	0	0	0.053792	0.39885	0	0	0	0.0181536	0	0	0	0
AC096719.1	0.052163	0.0695519	0.102972	0	0.151779	0.0370219	0.131416	0.0912131	0.0333	0.0103477	0.118819	0.164241	0.192014	0.0881753	0.0832629	0.00620245	0.0487862	0.0381632	0.0336665	0.0112989	0.005279	0.0191499	0.0142684	0.0478196	0.119149	0	0.0683995	0.0351337	0.0359752	0.0427168	0.0179435	0.0201843	0.0775059	0.0276856	0.0555409	0.14546	0.0967519	0.163508	0	0.0359379	0.16398	0.159884	0.0110556	0.00673743	0.0363847	0.0742203	0.124235	0.111151	0.190358
AC104365.1	0.116721	0.166747	0.168008	0	0.0499446	0.0776631	0.030631	0.0318906	0.968664	0.0723568	0.0712156	0	0.0692989	0.158546	0	0.0173483	0.0303235	0.0533716	0.0941656	0.0632066	0.103358	0.21425	0.2195	0.200628	0.0196036	0.28032	0.0797144	0.314462	0.0670822	0.11948	0.12547	0.244641	0.216785	0.180686	0.199734	0.176893	0.189431	0.108889	0.372066	0.125648	0.945975	0.0526115	0.278305	0.0376894	0.0678457	0.086498	0.0365777	0.0654509	0.118319
SLCO4A1-AS1	0.509797	0.825399	2.22237	1.23205	0.523539	0.50881	0.508386	0.403933	1.97708	0.72687	0.383623	0.060193	0.0756686	0.207743	4.6564	0.401591	2.11246	0.155406	0.509992	0.075918	0.0515924	1.96513	1.49035	0.00973642	0.128433	0.760842	0.473505	0.20602	5.12737	0.391385	5.14036	6.23025	0.110465	7.97069	1.82229	8.62231	0.295491	0.171213	0.402733	0.142686	0.40065	10.7312	0.445699	0.831305	0.585246	0.460909	0.287566	0.0500268	1.42975
GLUL	334.73	68.1491	30.4558	25.1121	213.285	232.222	298.748	203.764	45.3537	200.702	352.692	94.2801	29.5715	41.4238	66.124	33.2075	32.4073	72.8271	82.204	50.0332	40.7138	28.1271	18.0204	30.0301	26.8534	67.8845	159.397	47.4982	37.7445	190.406	37.0214	154.862	254.209	61.8837	37.4575	44.443	61.3838	29.2518	23.5837	35.7486	75.9464	25.6294	37.8925	12.3743	306.448	124.683	187.88	36.1117	22.2393
ELL2P1	0.246179	0.332152	0.0674952	0.500031	0.280905	0.391304	0.204582	0.302676	0.0130964	0.295046	0.358818	0.0403708	0.0365401	0.111465	0.100057	0.274424	0.223846	0.212628	0.165506	0.177748	0.0467134	0.047071	0.0491011	0.148886	0.0413466	0.168923	0.156919	0.207263	0.00589521	0.139999	0.167601	0.0529211	0.241315	0.117957	0.124819	0.124363	0.228306	0.107175	0.136476	0.0530018	0.443374	0.110964	0.260881	0.0529946	0.345814	0.182435	0.160723	0.132292	0.0762511
CPT2	10.4738	8.23421	11.5984	10.9622	10.6705	5.98729	12.6842	8.48762	14.5579	3.64056	11.5744	6.14487	4.02391	3.99098	7.95237	7.28299	11.1052	6.90786	7.72451	5.97062	6.33829	3.64568	15.9051	6.96061	6.83948	6.29939	7.0887	5.8697	21.782	9.67003	7.54387	7.62587	10.2354	6.64108	7.23562	6.34234	7.75685	10.288	6.12511	7.67339	7.47126	6.62811	7.94373	17.931	10.8329	3.99422	6.18261	7.42043	6.64303
MEMO1P4	0	0	0.249959	0	0	0	0	0	0	0	0	0.0398687	0	0.0611549	0	0	0	0	0	0	0.0256291	0	0	0	0.034027	0	0	0.0682285	0	0.069129	0	0	0	0	0	0.0307042	0	0	0	0.78514	1.34344	0	0	0	0	0	0.0317449	0.0284016	0
EAF1-AS1	0.00904916	0.043092	0.636381	0.0411222	0.0774424	0.0561969	0.10449	0.0593381	0.0635452	0.0919992	0.080978	0.0320537	0.110139	0.0764826	0.0240739	0.0161399	0.0728788	0.0413781	0.0467232	0.0269517	0.0457896	0.0581367	0.0773521	0.0795002	0.0273571	0.0620935	0.0247205	0.249892	0.0988146	0.0432276	0.0583651	0.0641948	0.0784327	0.0600356	0.116998	0.0603425	0.046157	0.128319	0.0501664	0.0545514	0.817851	0.0489466	0.115075	0.055518	0.0341898	0.0134121	0.00567161	0.0482058	0.0366922
HSPA12B	1.04237	0.455012	0.658335	0.312716	1.88501	2.02016	1.244	0.806929	0.606021	6.41259	1.5395	1.53845	3.6764	1.46085	0.577723	0.527498	2.16321	1.14619	1.49368	1.60268	1.30293	0.632093	0.954663	1.18499	1.89659	1.9627	0.518662	2.54502	0.477835	0.817196	3.06807	1.73261	1.0333	0.214052	1.51947	2.01981	0.322232	1.19471	1.47563	1.4427	0.902098	0.397133	6.81842	1.33031	0.584257	0.610619	0.734978	1.79528	0.775711
FP700111.2	0	0	0	0	0	0	0	0	0	0	0	0	0	0.00623832	0	0	0	0	0	0	0	0	0	0	0	0	0.00564573	0.00695988	0.00593883	0.00705174	0	0	0	0	0.0314357	0	0	0	0.00572857	0	0.0304537	0	0	0	0	0	0	0	0
AC012409.2	0.130165	0	0.214124	0	0.311904	0.20786	0.163963	0.170706	0.116333	0.0774632	0.317673	0	0.0618246	0.0157162	0	0	0.0135265	0	0.0336037	0.0281947	0	0	0.0178023	0	0.0349785	0.0357265	0.04267	0.0526023	0	0.0177655	0.156713	0.0167889	0.016117	0	0.0593972	0	0	0.097145	0	1.09855	0.639353	0	0.0551751	0.0168122	0	0	0	0.0145979	0.0351857
AC093014.1	0.21603	0.15431	0.24432	0.0446231	0.0693291	0.0479137	0.0283464	0.029512	0.13791	0.107136	0.0878719	0.148792	0.0801627	0.0815117	0.239464	0.112381	0.168371	0.131709	0.0871422	0.102362	0	0.123919	0.0184662	0.288811	0.217698	0.240883	0.0885226	0.400136	0.0620788	0.0921402	0.278669	0.0522449	0.133744	0.119436	0.102687	0.147329	0.325562	0.241843	0.0449107	0.488363	1.08764	0.170406	0.257548	0.0348783	0.0627854	0.0640372	0.101549	0.0151423	0.164241
Z92846.1	0	0	0	0	0	0	0	0	0	0.0361784	0	0	0	0.0440407	0	0	0	0.0444763	0	0	0	0	0	0	0.0980181	0.0500571	0.0398572	0.0491347	0	0.0497832	0	0	0.0903272	0	0	0	0	0	0	0	0.501654	0	0	0	0	0	0	0	0
AL136038.4	0.17645	0.134441	0.406372	0.14579	0.362414	0.156541	0.222268	0.038568	0.360458	0.0350029	0.258381	0.416679	0.27238	0.255658	0.34424	0.188828	0.2017	0.322734	0.341648	0.133772	0.0892856	0.518223	0.144796	0.188718	0.521584	0.290584	0.134968	0.166384	0.344795	0.192663	0.546272	0.113795	0.0655443	0.187303	0.53679	0.256718	0.196368	0.184365	0.156512	0.303915	1.17872	0.254511	0.336578	0.341858	0.369232	0.167375	0.154828	0.1781	0.381581
AL354696.1	1.45549	0.711832	1.39129	0.617541	0.908951	0.732878	0.825866	0.945809	0.52736	0.29263	1.08806	1.26954	0.49046	0.427469	1.43023	0.537904	0.408787	0.575597	0.710884	0.958592	0.378197	1.73297	1.74853	0.570981	0.396411	0.94474	0.773727	0.397428	0.949543	0.751656	1.18402	0.583489	0.292246	0.661149	0.987284	0.28616	0.364815	0.645887	0.632425	1.72773	1.19797	0.815637	1.04217	0.482682	0.754561	0.303178	0.44379	0.882336	1.14311
FAM20B	6.71438	8.46982	10.329	6.07196	10.3536	23.3935	10.6607	7.11515	14.0288	24.5374	9.36538	18.0447	31.8934	27.1492	9.87006	7.87211	17.3141	51.1683	12.7582	19.3194	19.825	6.75072	12.2316	16.9093	17.2342	11.2783	8.14351	13.1049	21.5794	15.6263	9.46586	6.26769	55.8092	13.726	12.3133	13.9164	10.0669	20.1193	8.0225	21.0942	12.6387	15.8358	6.32972	11.5931	19.7607	24.9031	13.5095	7.32139	10.2959
RNU6-535P	0	0	0	0	0	0	0	0	0	0	0	0	0	0	0	0	0	0	0	0	0	0	0	0	0	0	0	0	0	0	0	0	0	0	0	0	0	0	0	0	0.717987	0	0.387257	0	0	0	0	0	0
SNRPC	14.3454	26.173	35.2718	16.4066	16.6921	13.3379	17.196	15.8117	25.6165	12.9303	16.8887	61.8345	45.2577	32.2015	42.8474	29.418	68.6505	37.6351	39.6332	52.4215	49.1931	84.6589	48.9867	73.3099	62.9362	37.3359	52.2041	27.852	55.0815	31.6883	62.4465	30.9929	26.5962	58.9657	50.4524	48.3168	41.9845	38.2433	47.4363	51.1436	58.566	45.6701	50.8303	57.4743	56.0554	39.7915	38.363	38.2289	65.4508
HM13-AS1	0.119943	0.152311	0.526159	0.0660677	0.718528	0.390169	0.377719	0.786504	0.127616	0.198278	0.520403	0.346181	0.332323	0.53101	0.354544	0.0237697	0.16619	0.341258	0.412865	0.151554	0.161846	0.330248	0.300746	0.244346	0.0805793	0.192039	0.633477	0.161572	0.344671	0.327408	0.27506	0.43833	0.22277	0.919531	1.21629	0.484736	0.296627	0.477421	0.177316	2.2036	0.942634	0.648768	0.0423686	0.464759	0.348594	0.0948117	0.325758	0.156935	0.24317
FNDC5	12.4442	0.148296	0.163932	0.133798	7.55819	4.57517	3.33438	4.30873	0.0834973	2.40928	15.4437	0.215715	0.218173	0.180484	0.121509	0.0555435	0.103558	0.664524	1.12957	0.327158	0.148125	0.102893	0.0681467	0.352099	0.150634	0.226509	0.193966	0.440475	0.100228	0.106259	0.503481	0.212886	0.316188	1.44348	0.592111	0.0490836	0.109747	1.03193	0.148472	1.74323	0.324284	0.162829	1.28045	0.14078	0.206358	0.354479	0.0624582	0.925518	0.202035
HDAC9	0.24283	0.122828	0.856262	0.192956	0.694036	1.32866	0.213436	0.17904	0.228449	2.70471	0.174861	0.125295	0.149001	0.14239	0.379158	2.88806	1.99762	1.03209	0.828615	1.93786	0.338639	0.485189	0.247893	0.475754	0.106936	2.64368	0.977587	0.800557	0.13355	0.143512	5.18669	0.319201	0.202846	2.86439	0.291603	0.133119	0.289851	0.347719	0.56875	0.0950559	0.615209	0.324699	1.64249	0.621281	0.44168	0.365073	0.116513	3.95208	1.29319
CR383658.2	0	0	0.0421789	0	0	0	0	0	0	0	0	0	0.00761152	0	0	0	0.00666122	0	0	0	0	0	0.00876691	0	0	0	0	0.00863482	0	0	0	0	0	0	0	0	0	0	0	0	0.453391	0	0	0	0	0	0	0	0
Y_RNA	0	0.365099	0	0	0.820168	0.170047	0.201204	0.209477	0.367084	0.190114	0.311859	0	0.1138	0.231429	0	0.455819	0.298775	0.116859	0.247415	0	0.0969887	0.527749	0.655369	0	0.515076	0.263045	0.314168	0.387297	0.110159	0.261606	0.494501	0.247224	0.355995	0.169552	0.874652	1.51052	0.177758	0.429152	0.425037	0.660271	1.50637	0.345585	1.21872	0.123784	0.222827	0.340904	0.120133	0.429922	0.129532
MAPK10-AS1	0	0.0338546	0.24852	0	0.0304208	0.23652	0.0186571	0.0194243	0	0.0881438	0.0144589	0.0699515	0.147733	0.0858393	0	0.0105667	0.0277046	0.0433442	0.0802976	0.0288739	0.089935	0.0163123	0	0.0407336	0.0119404	0.0487829	0.0194213	0.155623	0	0.109161	0.0152846	0.0114622	0.066021	0	0.0811041	0.0107744	0.032966	0.252029	0.0197063	0	0.349203	0.0160226	0	0	0.0516552	0.0526852	0.0556978	0.0199328	0
LINC00324	0.901474	0.912221	1.84596	0.737074	0.835768	0.341564	0.916723	0.862056	0.983122	0.656633	0.534744	1.63355	1.11504	0.827677	0.549594	0.329385	0.824574	0.86449	1	0.803441	0.603454	0.887694	0.667834	0.523681	0.580388	1.24359	0.451485	1.22067	1.98065	1.35213	1.37282	0.635873	1.41851	0.838963	1.08554	0.358628	0.949237	0.469553	1.42639	0.420518	1.82652	0.922723	2.56739	2.00123	1.93223	0.684755	0.600317	0.405453	0.602864
MUC7	0	0.00665477	0.649436	0	0.0179393	0	0	0	0.00892127	0	0	0	0.00829704	0.00421833	0.0185888	0	0	0.00426006	0	0	0	0.0320648	0	0	0	0.0143838	0	0	0.00401582	0.00476837	0	0	0.151406	0.0309047	0	0	0.142562	0	0	0	0.054914	0.0125982	0.00740467	0	0.572675	0	0.00437939	0	0
UBE2V1P1	0.834749	0.543956	0.939548	0.435602	1.61675	0.701586	1.42968	0.720225	0.280469	0.762592	1.67983	0.587907	1.01729	1.32617	0.74024	0.33956	0.273933	0.830358	2.06995	0.880277	1.04486	0.524191	0.120176	0.839082	0.501765	1.89925	0.816132	1.98261	0.454501	1.88885	1.09568	0.70834	0.571193	0.466362	0.735101	0.346233	0.570423	1.67225	0.414053	1.51343	2.67591	0.396064	0.698369	0.283729	1.53225	1.25024	0.605792	1.65061	0.623499
OR11I1P	0	0	0.151705	0	0	0	0	0	0	0	0.0166717	0	0	0.012372	0	0.0121839	0.0106482	0.0124944	0	0	0	0	0	0	0.0137677	0	0	0.0276061	0	0	0	0	0	0	0	0	0.0190056	0.0152947	0.0113611	0	0.543571	0	0	0	0	0	0	0.0114916	0
AC026120.1	0	0	0.451511	0.0174444	0	0	0.0664884	0	0.161739	0.0104706	0.0515275	0.0664766	0.112816	0.0892228	0.0374453	0.0251045	0.0219403	0.0386166	0.272531	0.0457327	0.651689	0.0581322	0	0.112905	0.0992883	0.0869242	0	0.298629	0.109208	0.144081	0.10894	0.013616	0.23528	0.0373526	0.144516	0.0127989	0.332864	0	0.304319	0.0545472	0.435561	0.247433	0	0.0681747	0.122723	0.075102	0.516077	0.0355173	0.114145
SCRT2	0.016397	0	0.00899118	0	0.01871	0	0	0.00597335	0.00697839	0	0.00889282	0.0387207	0.0292055	0.00989899	0.00484685	0	0.00851974	0.04332	0.0176379	0.0118391	0	0	0.00373764	0.00417547	0.00734382	0.00750087	0.00298622	0	0.00942376	0.00745982	0.00470032	0.00352487	0.0439894	0.367449	0.0540392	0	0	0.00407917	0	0.014121	0.0590628	0	0.0115842	0.00705952	0	0.00972105	0	0.00306486	0
NPPC	0.109528	0.712812	0.210206	0.61839	0.1406	0.0485848	0.0574867	0	0	0.41644	15.3256	0.15806	0.986263	0.4849	0.0647514	0.0434114	0.123304	0.111295	0.129599	0.118623	23.1572	0.0502618	0.0124832	0.0697277	1.94993	2.36741	0	0.43033	4.67915	0.959221	0.0941907	0.0470904	9.52711	0.0161478	0.430384	0.663967	0.474021	157.383	0.323838	0.958964	4.93155	0	0.251482	0	1.3794	0.422072	1.61321	0.0921262	0.0493454
SLC5A4	0.0674162	0.0733794	0.293097	0.00795742	0.337926	0.179429	0.101097	0.11578	0.17215	0.530165	0.266386	0.0151619	0.583237	0.45351	0.0854049	0.0515323	0.165136	0.0176153	1.08777	0.0260766	0.0682265	0.583384	0.125134	0.0809322	0.122933	0.0462597	0.168382	0.25947	0.0664213	0.0460065	0.306445	0.23602	0.1431	0.0766741	1.26717	0.788174	0.0803851	0.222821	0.0320348	0.398114	0.842044	0.104186	0.530714	0.167931	0.0727754	0.0628069	0.120724	0.10801	0.110644
[truncated: 8,818 more rows]
[truncated: 122 more columns]
