# Supplementary material for: Construction of a novel necroptosis-related lncRNA signature for prognosis prediction in esophageal cancer
Source: BMC Gastroenterol. 2022 Jul 15;22:345. doi: 10.1186/s12876-022-02421-8 (PMC9287891; doi:10.1186/s12876-022-02421-8)
Supplement: Supplementary file 5 — Additional file 5: Table S5. 171 samples of transcriptome data containing EC and normal samples from the TCGA database.. [file 12876_2022_2421_MOESM5_ESM.xls]

## Sheet: Sheet1
id	TCGA-L5-A4OR-11A-11R-A260-31	TCGA-IC-A6RF-11A-21R-A336-31	TCGA-V5-A7RE-11A-11R-A354-31	TCGA-IC-A6RE-11A-12R-A336-31	TCGA-L5-A4OG-11A-12R-A260-31	TCGA-L5-A4OO-11A-12R-A260-31	TCGA-L5-A4OF-11A-12R-A260-31	TCGA-L5-A43C-11A-11R-A24K-31	TCGA-V5-AASX-11A-11R-A38D-31	TCGA-L5-A4OQ-11A-12R-A260-31	TCGA-L5-A4OJ-11A-12R-A260-31	TCGA-LN-A7HZ-01A-31R-A354-31	TCGA-V5-A7RC-06A-11R-A406-31	TCGA-V5-A7RC-01B-11R-A406-31	TCGA-R6-A6L4-01A-11R-A31P-31	TCGA-LN-A49O-01A-11R-A24K-31	TCGA-R6-A8W5-01B-11R-A37I-31	TCGA-LN-A9FQ-01A-31R-A38D-31	TCGA-LN-A49P-01A-11R-A24K-31	TCGA-LN-A9FR-01A-11R-A38D-31	TCGA-LN-A4A8-01A-32R-A260-31	TCGA-IG-A4QS-01A-11R-A260-31	TCGA-L5-A8NM-01A-11R-A37I-31	TCGA-LN-A7HV-01A-21R-A354-31	TCGA-VR-A8EZ-01A-11R-A36D-31	TCGA-IG-A3YC-01A-11R-A24K-31	TCGA-Z6-AAPN-01A-11R-A406-31	TCGA-LN-A49W-01A-11R-A260-31	TCGA-L5-A8NE-01A-11R-A37I-31	TCGA-Z6-A9VB-01A-21R-A37I-31	TCGA-L5-A8NV-01A-11R-A37I-31	TCGA-R6-A6Y0-01B-11R-A336-31	TCGA-IG-A625-01A-11R-A31P-31	TCGA-R6-A6XQ-01B-11R-A336-31	TCGA-2H-A9GG-01A-11R-A37I-31	TCGA-2H-A9GN-01A-11R-A37I-31	TCGA-VR-A8EX-01A-11R-A36D-31	TCGA-IG-A5S3-01A-11R-A28J-31	TCGA-Z6-A8JD-01A-11R-A36D-31	TCGA-2H-A9GQ-01A-11R-A37I-31	TCGA-LN-A9FO-01A-11R-A38D-31	TCGA-L5-A8NJ-01A-11R-A36D-31	TCGA-IG-A7DP-01A-31R-A336-31	TCGA-VR-A8EQ-01A-11R-A36D-31	TCGA-LN-A49S-01A-11R-A24K-31	TCGA-LN-A8HZ-01A-11R-A36D-31	TCGA-VR-A8EW-01A-11R-A36D-31	TCGA-LN-A49X-01A-31R-A260-31	TCGA-R6-A6DN-01B-11R-A31P-31
AC239860.1	0	0	0.0595582	0	0	0.12848	0	0	0	0	0.0589067	0	0	0	0	0	0	0	0	0.0392115	0	0	0	0	0	0	0	0	0	0	0	0	0	0	0.0550707	0.0877912	0	0	0	0	0	0	0.0767343	0	0.0420895	0	0	0	0
ATOH7	0.290619	0.0503244	0.0977882	0	0.0678301	0.0351583	0.818137	0.101059	0.00843301	0.0262049	0.472846	0	0.117644	0.0877242	0.0117143	0.0314146	0.0549101	0.362422	0.0341032	0.0429207	0.0401061	0.109116	0.298104	0.171558	0.141994	0.0362576	0.0360869	0.195742	0.0759207	0.0811331	0.136322	0.00851922	0.089961	0.0934825	0.0602801	0.144144	0.0245018	0.0295767	0.285608	0.432299	0.415268	0.130996	0.0139988	0.366835	0.414638	0.219284	0.00827941	0.0814819	0.0357088
IL17REL	0.0634763	0.0251894	1.36181	0.131117	0.669982	0.0844713	0.627454	0.537636	1.18528	0.0550899	0.0817617	0.0124913	0.138185	0.0798356	0.0422172	0.0251589	1.78651	0.0258001	0.129732	0.0572896	29.0442	0.0970967	0.430458	0.0363693	0.0781811	0.0362968	0.0202305	0.174577	1.22517	0.144393	6.87806	0.204683	0.0458479	0.280751	0.374141	0.339906	0.323773	0.0986957	0.246329	0.109331	0.732703	0.162133	0.151351	5.88938	0.0461208	0.100353	0.0663069	0.115681	0
RN7SL122P	0	0	0.427395	0	0	0	0	0.0709856	0	0	0	0	0	0.0392123	0	0	0	0	0	0	0.0328666	0	0	0	0.043636	0	0	0.0874957	0	0.0443252	0	0.0418885	0	0.057456	0.049399	0	0	0.0484757	0	0	0.89331	0.0585543	0.137663	0	0	0	0.0814188	0	0
DDX19B	2.37791	3.33942	3.61656	1.40388	3.03401	2.29371	2.74121	2.7358	3.4252	2.09912	2.49722	5.51321	3.41142	1.75921	2.08184	0.75313	2.54745	3.71929	3.06386	2.63858	2.51369	3.32919	3.41186	1.11968	2.20456	3.09721	2.66925	2.96442	1.44615	1.96794	4.53603	1.84303	2.40096	3.01751	3.74193	1.07982	1.95667	3.2977	3.91402	4.84405	4.50636	2.63476	3.86692	2.56875	2.04062	2.30687	3.24087	2.228	3.41847
AC078886.1	0	0	0.203186	0	0	0	0	0	0	0	0	0	0	0	0	0	0	0	0	0	0	0	0	0	0	0	0	0.0713074	0	0	0	0	0.0436962	0	0	0.149752	0	0	0	0	1.04004	0	0	0	0	0	0	0	0
AP003066.2	0	0	0.260768	0	0	0	0	0	0	0	0	0	0	0.0212665	0	0	0	0	0	0	0	0	0	0	0	0	0	0.0237263	0	0	0	0	0	0	0	0	0	0	0	0	0.346057	0	0	0	0	0	0	0	0
LINC01821	0	0	0.104966	0	0	0	0	0	0	0	0	0	0.00757674	0	0.0113167	0	0	0	0	0.00691065	0.0258299	0	0	0	0	0	0	0.0515722	0	0	0	0	0	0	0.00970567	0.00773617	0	0	0	0	0.41371	0	0	0.00824148	0	0	0	0	0
AC011008.2	0.116651	0.0777686	0.0335815	0.134934	0.294497	0.150059	0.140818	0.146609	0.167553	0.338428	0.422294	0.110186	0.332436	0.186621	0.196543	0.0034676	0.039397	0.0284479	0.353851	0.00631689	0.0973938	0.00535307	0	1.30108	0.188082	0.212115	0.24856	0.219992	0.0268169	0.0398028	0.225712	0.146697	0.129994	0.0515939	0.439153	0.0636434	0.0973638	0.983773	0.0840692	0.215986	0.424002	0	0.0556278	0	0.172903	0.0345786	0.109668	0.0850354	0.0078832
AC037487.1	0.0553173	0.105368	0.467992	0.00652933	0.250228	0.0841298	0.265452	0.034546	0.292599	0.101896	0.090003	0.130629	0.450415	0.271934	0.0210233	0.00939644	0.205302	0.0578156	0.183611	0.0599109	0.115963	0.0870338	0.167524	0.0362223	0.228286	0.0542252	0.0561287	0.234194	0.0862931	0.172571	0.0679589	0.0713493	0.14188	0.188741	0.186314	0.0143716	0.0513012	0.153343	0.0131428	0.238194	0.590003	0.0356202	0.0586208	0.0408277	0.0780884	0.126495	0	0.0354504	0.0747661
H2BC6	0.101299	0.241192	0.333279	0.0418486	0.0433457	0.0449346	0	0	1.29335	0.0753561	0.164817	0.31895	0.360857	0.733859	0.943215	2.28854	0.342121	0.432319	0.621103	0.630838	0.999537	0.929714	0.62345	0.464321	1.12289	0.382301	2.57358	1.22811	0.232876	1.20976	1.13248	0.587959	0.250857	0.224019	1.07859	0.644787	0.751556	0.831622	7.35667	2.35542	11.2451	0.913205	0.536743	0.359807	1.41316	0.780723	3.42845	0.227213	0.376515
PLXNC1	0.476557	0.173262	2.20872	0.459103	1.58735	0.82803	0.521009	0.667776	0.420363	3.18421	0.620942	2.05772	1.12471	1.12335	0.371749	1.26967	4.9975	3.86029	5.66523	4.98034	4.9099	1.33936	2.5733	0.487936	2.06973	4.43558	1.36344	8.44532	0.472771	1.00533	2.74294	0.914358	2.17911	0.36908	3.01081	1.84124	0.610673	1.45071	3.76117	1.628	2.14848	0.545485	10.1422	1.39196	0.931017	0.466584	0.782034	4.51295	1.25481
AL360271.2	0	0	0	0	0	0	0	0	0	0.0602225	0	0	0	0.0733099	0	0	0	0.0740351	0	0	0.0614463	0	0	0	0	0	0	0	0	0.165738	0	0	0	0.107418	0	0	0	0	0.0673196	0	1.43152	0	0	0	0	0	0	0	0
ELP3	2.1582	3.70673	4.66908	2.44551	2.66958	2.71595	3.06889	1.85125	6.95825	3.99885	2.4108	6.4955	3.11401	2.37591	2.90133	6.48883	9.55339	2.53431	4.46904	2.64383	4.03973	2.15388	8.9494	3.88216	3.93302	3.14102	2.04122	3.94554	5.05528	2.50253	3.09747	2.98018	2.9687	2.84601	2.45519	4.43508	2.95348	4.34216	5.68868	7.82494	5.0385	4.54192	4.88936	4.05951	2.92854	3.95031	2.31885	6.89308	4.0127
AC073308.1	0	0	0	0	0	0	0	0	0	0	0	0	0	0	0	0	0.0333061	0	0.0413711	0	0.0648711	0	0	0	0	0	0	0	0.0368402	0	0	0	0	0	0	0	0	0	0	0	0.188913	0	0	0	0	0	0	0	0
HBP1	5.62725	5.35938	5.75523	13.1141	7.91654	6.28956	6.77306	4.66629	8.37953	9.58895	6.9895	4.99651	11.306	10.0225	7.75547	8.48283	4.92163	10.315	12.2347	7.04807	7.87565	4.7126	6.76792	5.11731	3.72049	9.03014	4.47385	7.52641	3.60388	7.62784	7.01536	8.19321	9.18985	7.23522	4.18376	4.39288	6.11228	10.3983	7.69494	10.2861	11.4614	3.80748	7.62704	4.72753	11.4572	7.94251	8.97743	7.90939	6.59052
PTP4A2P2	0.233674	0.148367	0.128133	0.0965352	0.299966	0.380065	0.081764	0.127689	0.124311	0.30903	0.0950487	0.183936	0.277472	0.235118	0.345362	0.115771	0.485659	0.261188	0.226222	0.210899	0.275896	0.107232	0.266325	0.446285	0.104657	0.106895	0.148948	0.20985	0.22383	0.186042	0.870795	0.125582	0.0723337	0.447859	0.385056	0.708275	0.180591	0.290661	0.107953	0.100619	0.497371	0.140437	0.660343	0.754539	0.271653	0.0923565	0.0488188	0.240226	0.31583
MIR4673	0	0	0	0	0.283584	0	0	0	0	0	0	0	0.393477	0.200049	0	0	0	0.404056	0	0	0.167675	0	0	0	0	0	0	0	0	0	0	0	0	0	0.252018	0	0	0	0	0	0	0.298726	0	0	0	0	0	0	0
AC245047.5	0	0	0	0	0	0	0	0	0	0.0341402	0	0.0541878	0	0	0	0	0.0357689	0	1.77721	0	0.034834	0	0.141227	0	0.416232	0	0	0	0.0395643	0	0	0	0	0.0608953	0	0	0.0638426	0	0	0.0592849	0.405764	0	0.43771	0	0	0	0	0.0386022	0
LSM1	5.27522	8.43961	6.33714	5.65853	5.10853	4.69027	5.5375	4.89284	4.57878	5.37573	4.74321	14.4423	4.20345	3.34532	6.14496	7.44172	8.38516	5.44495	7.75011	6.35227	8.99722	6.30676	9.13716	9.94238	11.8365	6.04879	4.48759	6.59963	11.203	11.6288	6.11835	9.43768	7.96419	7.15307	4.63669	7.04096	13.9901	8.50433	7.6254	4.95144	7.1256	9.9909	7.30656	8.88299	20.2201	13.5385	12.1448	10.4376	9.31111
MIR3621	0	0	0	0	0	0	0	0	0	0	0	0	0	0	0	0	0	0	0	0	0	0	0	0	0	0	0	0	0	0	0	0	0	0	0	0	0	0	0	0	0	0	0	0	0	0	0	0	0
SORT1	8.82482	22.2114	27.9275	42.3492	13.5234	16.9904	16.1919	8.44718	10.1719	30.5647	10.3394	1.7634	6.5483	3.57643	40.3334	5.82894	17.1262	9.03837	13.1654	7.79232	26.2225	7.68977	3.36756	11.2844	5.84319	10.739	3.74019	8.28379	20.2412	4.57571	20.5586	37.1346	11.2791	28.7935	15.4461	25.8557	23.975	20.3197	3.94103	9.52336	6.85214	15.905	13.9722	10.793	15.9529	5.16966	12.5738	6.4587	23.2232
A2ML1-AS1	0	0.700311	0.355768	0.285904	0	0	0	0.0472714	0	0.0214509	0	0	0.0513609	0	0.11507	0.0514309	0	0.0527418	0.111665	0	0.131321	0.039698	0	0	0	0.207759	0.0945286	0.116532	0	0.23614	0.037197	0.474211	0.0535568	0.191308	0	0	0.361021	0.161407	0	0	0.977305	0	0	0	0.7794	0.282075	0.162657	0	0.0292306
MIR325HG	0.0107069	0	0.0704522	0.00884642	0.0366516	0.0189976	0.0112392	0.0117014	0	0.0212395	0.00871019	0.0421395	0.0699251	0.032319	0.0189893	0	0	0.0391664	0.276412	0.0289899	0.0325066	0	0	0	0.00719301	0.0881619	0.0116996	0.0504801	0.0307674	0.0219199	0.0276227	0	0.344688	0.142067	0.171003	0.00649058	0	0.0799079	0.0118713	0.0368826	0.305027	0	0.0340388	0	0.0186706	0.00634761	0.00671058	0.0120077	0
CSPG4P11	0.0119454	0.00758454	0.00982529	0.00328993	0.0238534	0.0883135	0.0501575	0.013055	0.0127096	0.0789883	0.0226749	0.00313428	0.035461	0.048077	0.024717	0.0236729	0.00827565	0.0291315	0.0128495	0.00431247	0.0544006	0.00365448	0	0.0425864	0.00802511	0.0163934	0.00870202	0.0348646	0.0114422	0.00543458	0.0308182	0.0128396	0.0468377	0.0211335	0.0151416	0.0410348	0.0147709	0.0564628	0.0309039	0.0102873	0.0430281	0.00717917	0.00421961	0.0257148	0.0277739	0.0424915	0.0299475	0.0133968	0.0107635
POU4F3	0	0.015753	0.0952327	0.0273326	0.0283104	0.0146741	0.0173627	0.0180767	0.0105591	0.0410144	0	0.0390592	0.127664	0.0299566	0.0586707	0.0196673	0.0515653	0.0403372	0.0960776	0.0895695	0.0334783	0.0303612	0.0339328	0.126359	0	0.034049	0.018074	0.022281	0.0570369	0.0225751	0.0853454	0.010667	0.0102401	0.0438941	0.0754776	0.0200538	0.061358	0.0370334	0.0183392	0.0142444	0.259982	0.0596442	0	0.0106819	0.0480717	0.00980604	0	0.0927498	0.122957
BCRP5	0	0	0	0	0	0	0	0.0844533	0.0986629	0	0	0	0.137639	0	0.0685265	0	0	0	0.149623	0	0.0782043	0.141846	0.158532	0.177103	0	0.10605	0	0.104096	0.0444121	0.158204	0.0664547	0.149507	0.143524	0.136714	0.0587711	0.0468451	0.0716652	0	0.257038	0.133098	0.60731	0	0	0.049905	0	0.0458132	0	0.129996	0
NOM1	1.71458	3.02922	2.73174	2.22557	2.68975	3.74378	3.7235	1.93694	2.91348	3.27551	2.80601	5.09026	6.78747	6.35308	2.21056	4.18042	3.827	6.40827	4.89789	3.95317	5.86864	4.63563	5.5672	4.77719	3.86376	3.17812	3.64836	6.50627	2.34305	5.4392	5.23518	3.71713	4.15739	3.875	2.88103	5.16196	4.45367	7.51854	3.00604	2.73265	8.67335	4.92446	3.13913	2.82738	2.73744	5.13904	4.27489	2.37335	9.68016
AC090571.1	0.543075	0.517223	1.34006	0.224355	1.39429	0.481799	0.570077	0.593519	0.173345	1.07731	0.6627	0	0.322432	0.327858	0	0.645744	0.141088	0	0.175253	0.44113	0.824404	4.48587	0.92844	0	0.364845	0.186324	0.445072	2.01179	0.312118	0	1.6346	0.350235	1.00865	0.240198	3.09773	1.15226	1.51094	2.43186	0.451602	1.63692	4.26804	0.24479	0.863261	0.701442	1.42052	0.482947	0	0.609057	0.183503
EIF3F	9.91748	20.7541	17.2378	17.7204	11.0229	18.0074	12.0767	14.7342	18.6597	16.1093	12.5324	23.2465	16.0422	13.7932	9.5821	6.97922	15.3459	18.0231	8.21528	14.1027	10.3327	11.7624	13.7611	18.4972	19.3274	14.1812	20.2333	13.1513	11.3972	13.1975	12.3738	9.04923	12.1629	21.1099	11.0804	24.5061	12.4146	23.4825	15.8476	8.9393	11.6994	13.9907	20.1224	22.2706	12.891	20.8739	14.8153	9.45754	14.348
MRPL35P1	0	0	0.112453	0	0	0	0	0	0	0	0.0278056	0	0	0	0	0	0.0177594	0.0625157	0.0220598	0	0	0	0	0.104445	0	0	0.0186743	0.0460423	0	0.023325	0	0	0	0	0.0259949	0	0	0	0	0	0.402927	0	0	0	0.0198674	0	0	0	0.13859
POTEG	0.0467534	0.163269	0.108957	0.128765	0.0733542	0.145173	0.0817966	0.025548	0.0248722	0.255051	0.063391	0.0797375	0.0601428	0.0893803	0.1382	0.0926536	0.174097	0.194781	0.115671	0.0886127	0.0946307	0.114426	0.111901	0.12501	0.073289	0.155059	0.114949	0.267666	0.0626974	0.069129	0.107217	0.105531	0.0723626	0.110286	0.0355578	0.0803032	0.216795	0.133757	0.155514	0.301977	0.352126	0.21074	0.156894	0.095613	0.108705	0.0831539	0.175818	0.091759	0.084255
THY1-AS1	0	0	0	0	0	0	0	0	0	0	0	0	0	0	0	0	0	0	0	0	0	0	0	0	0	0	0	0	0	0	0	0	0	0	0	0	0	0	0	0	0	0	0	0	0	0	0	0	0
C1QL3	1.12144	0.62739	0.148358	0.246224	1.4765	0.911418	2.02511	0.805643	1.31167	0.0505598	0.197773	0.012346	0.470262	0.397691	0.0556348	0.0139872	0.0774203	0.224719	0.308748	0.0254804	0.936507	0.575803	2.10759	0.257615	0.563732	0.699555	0.0471316	0.575741	1.35214	0.0909796	0.316973	0.151726	0.0145654	1.08913	0.184894	0.370815	0.160003	0.0351172	0.156512	0.655106	0.670251	0.155534	0.548498	0.0658393	0.770374	0.172025	0.0245759	0.593665	0.688966
AC097460.2	0.0884647	0.294887	0.254672	0.073093	0.0378539	0.274691	0.417884	0.145023	0.0564745	0.219362	0.179919	0	0.157569	0.240331	0.117673	0.0525945	0	0.0269675	0.0570959	0.0479055	0.022382	0.284173	0.0604956	0.101373	0.0891477	0.151757	0.0725004	0.297921	0.0254214	0.0301853	0.0380385	0.0285259	0.0821528	0.0782546	0.0336405	0.241326	0.0820421	0.330117	0.122607	0.419018	0.60834	0.0398752	0.0468739	0	0.0514215	0.0524468	0.0831687	0.0248032	0.0896758
AL137918.1	0	0.0581271	0.4267	0.0252137	0.0261157	0.0360973	0	0	0.0324684	0.0504465	0.0827514	0.18416	0.374437	0.393021	0.0270612	0.0362853	0	0.080622	0.0919119	0.0385587	0.164709	0	0.0626045	0.25644	0.553532	0.132617	0.027788	0.246645	0.0233845	0.37485	0.122467	0.0328003	0.0566777	0.0269942	0.0773626	0.0369984	0.226405	0.068325	0.0507524	0.0613207	1.16916	0.0183401	0.0646772	0.0131383	0.112341	0.0361834	0.031877	0.0684476	0.0481195
RNA5SP354	0	0	0	0.118776	0.369076	0	0	0.157108	0.275313	0.142586	0.233894	0.226314	0.0853497	0	0	0.0854661	0.224082	0	0.278342	0.0778464	0	0	0.196611	0	0	0	0	0.193649	0.330478	0.196204	0.618126	0.185418	0.0889988	0.635819	1.53064	0.348583	0	0.107288	0.0796945	0.123801	0.141222	0	0.15234	0	0.33424	0.085226	0	0.0806104	0.291446
BX510359.1	0	0	0	0	0	0	0	0	0	0	0	0	0	0	0	0	0	0	0	0	0	0	0	0	0	0	0	0.0555616	0	0	0	0	0	0	0	0	0	0	0	0	0	0	0	0	0	0	0	0	0
LINC02744	0	0	0.0643229	0	0	0	0	0	0	0	0	0.0123115	0.297154	0.0755386	0	0	0	0	0.0605673	0	0.0158286	0	0	0.0119485	0.0105075	0.0214645	0	0.021069	0	0.0426941	0	0	0.00968307	0	0	0	0.014505	0.0116729	0	0	0.0768247	0	0.0331492	0	0.0181826	0.120544	0.235268	0	0.0105698
AC112484.4	0.257246	0.816668	0.423177	0.212547	0.366917	0.684662	0.630085	0.468568	0.93059	0.127577	0.139516	0.47248	1.57822	1.24241	0.228121	0.152939	0.133663	0.679629	0.719458	0.0464347	0.303728	0.629596	0.469106	0.393044	0.40325	0.353034	0.0936994	1.32836	0.0985637	0.351102	0.589931	0.165901	0.743218	0.303408	0.717368	0.883687	0.477139	0.0639964	0.0950742	1.03384	0.252713	0.618416	0.272609	1.05216	0.299057	1.06757	0.483692	0.240417	0.289742
LINC01948	0	0.195315	0.187421	0.451848	0.117003	0.141507	0.143516	0.0747087	0.407301	0.146906	0.12976	0.412535	0.202929	0.330151	0.46475	0.0406412	0.402546	0.541802	1.22064	0.394857	0.0691808	0.0627394	0.0311644	0.0522226	0.275547	0.515973	0.56023	0.844109	0.0261918	0.35765	0.48989	0.235123	2.4123	0.221721	0.13864	0.110506	0.295849	0.272097	0.416864	0.313975	0.425311	0.451919	0.265619	0.161871	0.529797	0.243162	0.57126	0.319435	0.261781
FOXP3	0.251124	0.253238	2.3875	1.27544	0.524635	0.1245	0.0852854	0.217945	0.26876	0.106225	0.510733	4.93017	0.552532	0.601961	0.589478	4.68097	1.61183	1.49052	6.09696	2.4318	7.50466	1.28119	1.97487	0.457041	2.24283	7.05989	2.77636	8.37744	1.40082	0.751017	2.43271	1.60999	1.7056	0.463881	3.87034	1.67009	1.10281	4.05157	2.79662	0.858701	3.77303	0.426139	19.0276	3.16245	1.61854	0.867006	0.972134	2.37318	0.833564
PIGBOS1	4.38	3.26135	4.73251	1.66142	3.71431	2.94967	2.52877	5.24376	4.81695	3.04105	3.9681	8.36854	5.22458	2.48798	4.67857	3.64563	4.89298	2.99812	4.92135	1.94061	2.97188	6.88869	5.97681	6.50964	4.65456	4.64481	3.75275	3.36578	3.87891	4.29332	6.33485	3.00446	4.33865	4.33237	5.63269	4.26037	3.34192	4.33872	5.31989	6.27526	2.89462	10.5893	5.63317	6.93013	6.1334	5.158	4.55452	3.22639	3.61924
AC097372.1	0	0	0.24165	0	0.0228571	0.023695	0.0280366	0	0	0	0.0217279	0	0.0317146	0.0322484	0	0.0317579	0.0277551	0	0	0	0	0	0	0	0	0	0	0	0	0	0.0229686	0.0344493	0	0	0	0	0.0247695	0	0.0296133	0	0.524759	0	0	0	0.0465744	0	0	0	0
AC127459.3	0	0	0	0	0	0	0	0	0	0	0	0	0	0	0	0	0	0	0	0	0	0	0	0	0	0	0	0	0	0	0	0	0	0	0	0	0	0	0	0	0	0	0	0	0	0	0	0	0
PNOC	0.285076	1.25243	0.385756	0.288728	0.590243	0.505821	0.0579194	0.361806	0.10567	0.100333	0.0897732	0.296784	0.0545981	0.0111034	0.0326194	0.0546726	0.707167	0.0168198	0.118704	0.0448184	0.111678	0	0.295563	0.126454	0.105026	0.321816	0.0552676	0.631771	0.264258	0.288677	0.775013	0.0830283	0.113865	0.0162693	0.622459	0.0111494	0.690797	0.123538	0.703531	0.0395976	0.460731	0.0911916	2.17318	0.0475106	0.112252	0.0872304	0.340055	0.139229	0.0248584
USP34	3.11948	5.50228	7.26982	4.84206	6.32425	8.61832	6.87074	3.48586	10.8647	10.0264	5.36244	2.50475	11.8932	15.3467	4.95007	5.85691	9.71112	8.15469	6.77031	6.49362	7.78765	2.95609	6.66006	5.84654	1.9573	3.10347	2.86771	7.67709	4.76356	5.94993	7.75951	5.15746	7.89338	6.62287	3.84504	12.0813	4.86469	10.236	8.29224	12.6251	8.12646	6.57638	5.83541	4.8212	6.21846	6.29001	8.60485	8.43412	6.27408
LINC00479	0.0554892	0.0440398	0.0228203	0.0458474	0.0633167	0.0328189	0.0388321	0.0404289	0.0354234	0	0.127901	0.0509581	0.0164724	0.0502489	0.0492068	0.0329898	0.197017	0.0112769	0.0417821	0.0801295	0.0561562	0.101855	0.0505943	0.056521	0.00621307	0.0317297	0.202114	0.031145	0.111619	0.353428	0.127251	0.166999	0.0687068	0.0245425	0.0844035	0.0448507	0.0857677	0.110435	0.107667	0.238934	0.118108	0.291802	0.039202	0.0477803	1.02675	0.00548285	0.00579637	0.0207437	0.0874983
MTCYBP36	0	0	0.548206	0	0	0	0	0	0	0	0	0	0.0263808	0	0	0	0	0	0.0286777	0	0	0	0	0	0	0	0	0.179565	0	0	0	0	0	0	0	0	0	0	0	0	1.13491	0	0	0	0	0	0	0	0.0300278
LINC02742	0.0387911	0	0.27652	0	0.0774603	0.0458856	0.0950128	0.0282628	0	0	0.0420762	0.0203563	0.0153539	0	0	0	0.00671849	0	0	0.00700206	0.0196287	0	0	0.118537	0.0260604	0	0.18368	0.0522544	0	0.017648	0.0333592	0	0.0160104	0	0.00983405	0	0	0.00965025	0.0143366	0	0.393777	0.0233133	0	0	0	0	0	0.0290027	0.0524295
PDE7B	0.798995	0.159708	2.07162	0.440107	2.268	3.79216	0.659241	0.48871	1.64564	3.24988	0.770364	0.165644	0.240116	0.460523	0.297409	0.39292	0.55695	0.980274	0.500823	0.336523	0.138094	0.150887	0.0966851	0.831434	0.35785	0.527948	0.194017	0.655526	0.113383	0.249067	1.66547	0.30323	0.476337	0.145428	0.687689	0.205304	0.143318	0.532507	0.373677	0.271837	0.862436	0.0800322	1.70387	0.133776	0.537055	0.124757	0.261722	0.49966	0.184429
IKBKB	2.01636	3.4425	4.55613	3.75165	4.37609	2.9611	3.65397	1.87394	3.65442	3.51318	2.85507	6.1398	2.99287	2.3124	4.25345	3.0696	3.28592	18.2212	11.0075	2.70184	4.60294	5.98642	5.2034	3.7299	3.81372	3.77735	1.32909	3.55085	2.85324	2.67255	4.15769	4.80498	6.79371	3.47439	3.6915	3.99112	14.3683	5.07891	3.0899	5.29658	5.18467	5.49626	5.31969	4.18522	4.66264	4.3028	4.18144	4.82035	3.03498
ATP8B3	0.0557477	2.28304	0.433313	0.152001	0.202762	0.0766592	0.099483	0.0517869	0.405708	0.170029	0.106576	0.438818	0.178731	0.408911	0.0988719	1.09208	0.168003	1.1573	0.347207	0.463394	0.204514	0.097213	0.306885	1.84407	0.241566	0.437996	0.45992	0.585749	0.230685	0.920655	0.148618	0.197737	0.119071	0.0838331	0.114475	0.0878663	0.390337	0.0873723	0.721636	1.12582	0.933747	0.173384	0.236308	0.0810048	0.183084	0.808079	0.531091	0.559561	0.167649
RN7SL81P	0.524349	0.428047	1.10902	0.247564	0.769261	1.72783	1.41536	1.06424	0.143458	0.260041	1.15782	0.117926	0.578154	1.08532	0.265704	0.178136	0.311367	0.0456692	2.27224	0.202818	0.909687	0.687489	0.665915	0.629472	0.100647	0.462597	0.163705	1.00905	0.602712	0.511184	1.61044	0.289849	0.510124	0.463831	0.455757	1.77096	0.347343	1.1181	0.166107	0.258037	1.39815	0.202585	0.555662	0.483753	0.653112	0.444089	0.187793	0.798074	1.01243
RAET1E-AS1	0.969457	3.18541	2.89719	5.40677	1.21683	1.13243	1.17031	1.43033	3.3523	1.33017	0.99898	1.62796	2.05291	2.36058	2.75103	7.58883	2.84602	5.47713	1.75195	4.18235	0.466027	0.637661	1.82312	7.3444	2.49663	1.47457	3.14272	1.27328	2.0151	1.99577	1.77857	3.61581	3.39108	2.81568	3.61282	3.71226	4.13573	2.15853	2.19456	4.09095	1.90474	2.05381	1.60952	2.52519	3.63465	3.81249	2.12664	1.92079	2.20568
AC087477.5	0.0963089	0.0687932	0.158431	0.0198935	0.206052	0.149524	0.151646	0.131568	0.0461115	0.155229	0.215459	0	0	0.0290712	0.0213512	0	0	0	0.0310793	0.0260766	0.0121833	0.0220979	0	0.0183937	0	0.0495639	0.0131548	0.0973012	0.0691888	0	0.28988	0.0155276	0.0298124	0	0.128182	0	0.0223292	0.0359389	0	0.290291	0.307488	0	0.153091	0	0	0	0	0.0270025	0
APOBEC3AP1	0	0	0.0560304	0	0	0	0	0	0	0	0	0	0	0	0	0	0.035395	0.0415319	0	0	0	0	0	0	0	0	0	0.0458819	0	0	0	0	0	0	0	0	0	0	0	0	0.669204	0	0	0	0	0	0	0	0
AJ239328.1	0.00406713	0	0.00334527	0.00336042	0.0452483	0.0144329	0.00426935	0.0133347	0.00519278	0.0907659	0.0562475	0.057626	0.0507091	0.034375	0.205579	0.0556143	0.0105662	0.0322354	0.139123	0.0286317	0.0370442	0.0149311	0.0250314	0	0.038253	0.0251171	0.037776	0.17258	0.0444121	0.138776	0.0139905	0.0209835	0.103236	0.00359773	0.0247457	0.150397	0	0.124451	0.0135283	0.00350258	0.0559364	0.0109995	0.0215501	0.00787973	0.00236408	0.0843927	0.0484329	0.0182451	0
RN7SKP158	0	0	0.246637	0	0.15397	0	0	0	0.0382848	0.0297418	0	0	0.035606	0.108616	0.0531816	0.0356546	0.0311606	0	0	0	0	0	0.0410108	0.0458149	0	0	0.0982981	0.0807859	0.103401	0.0818521	0.0515737	0.0386762	0.0371284	0.318299	0.228053	0	0.0556175	0.0895164	0.166234	0.0516469	0.294573	0	0	0.15492	0.0697187	0.0355544	0	0.100887	0
MTATP6P23	0	0	0	0	0	0	0	0	0.0262203	0.0203694	0	0	0	0	0	0	0	0	0	0	0	0	0	0	0	0	0	0	0	0	0	0	0	0	0.0312376	0	0	0	0	0	0	0.037027	0	0	0	0	0	0	0
SERF1A	0.0833211	0.0226728	0.0930087	0.0147521	0.0101866	0.01584	0.0374845	0.0130086	0.00379935	0.0118062	0.0145249	0.0327931	0.028268	0.0107789	0.00527768	0.00353832	0.0123694	0.0108855	0.0537761	0.0096686	0.0120461	0.0491602	0.0244192	0.0772926	0.0719695	0.00816761	0.07804	0.0561198	0.0136819	0.00406146	0.0153544	0.0191909	0.0405304	0.0263231	0.144843	0.0613336	0.038636	0.106602	0.0428919	0.0768808	0.0350798	0.0160958	0.0756832	0.0576528	0.00691881	0.0317554	0.0111904	0.0100119	0.0482639
SLC24A5	0	0	0.0134623	0	0	0	0.00429526	0	0	0.00608779	0.00998628	0	0.00485875	0.00988104	0.00725709	0	0	0	0	0	0	0	0	0.00312592	0	0	0	0	0	0.00279236	0.00351884	0.00263885	0.00253324	0	0.0342319	0.00496099	0.00379475	0.00610765	0.00226841	0	0.096473	0	0	0	0.00237843	0	0	0	0
AC012183.1	0.0783596	0.335832	1.51462	0.0647437	0.0670599	0.208554	0.0822555	0.128457	0.100047	0.038861	0.0956201	0.185042	0.441971	0.425756	0.173719	0	0.101787	0.0238871	0.252869	0.0212167	0	0.107877	0.0267926	0.0897936	0.289536	0.0806531	0.107031	0.184723	0.0675527	0.187161	0.134774	0.227407	0.0970248	0.450552	0.148989	0.0950045	0.254347	0.175445	0	0	1.53957	0.176602	0	0	0.0910954	0.0232279	0.0982246	0.0659099	0.291252
RPL19P5	0.549618	2.24338	0.904137	0.843359	0.100792	0.348289	0.329683	0.42905	0.451115	0.369921	0.319374	1.79233	0.466167	0.331808	0.452577	0.373442	0.999518	1.86693	0.658781	0.914148	0.317843	0.720621	0.724854	0.539843	0.60661	0.565706	0.643477	0.502397	0.541507	0.401864	1.08036	0.202545	0.340269	0.868186	0.686725	0.99955	1.41992	0.878987	0.261168	0.439517	0.848465	7.326	1.24809	0.278886	1.41481	0.535315	0.615137	0.264169	0.769388
SLC23A3	0.157448	0.134441	1.34415	0.278123	0.329889	0.0915164	0.587016	0.0652689	0.138638	0.145397	0.163421	0.0811989	0.180512	0.272047	0.380349	0.122657	0.220037	0.165505	0.196228	0.149942	0.208791	1.64436	0.686855	0.0829529	0.12766	0.286859	0.198744	0.310827	0.692711	0.140792	0.611638	0.563721	0.326041	0.499473	0.264266	0.269883	0.382666	0.271483	0.38827	0.26651	0.186675	0.244722	0.391236	0.911621	0.343986	0.119094	0.268822	0.0821998	0.245826
AL390254.1	0	0	0	0	0	0	0	0	0	0	0	0	0	0	0	0	0	0	0	0	0	0	0	0	0	0	0	0	0	0	0	0	0	0	0	0	0	0	0	0	0.0413036	0	0	0	0	0	0	0	0
Metazoa_SRP	0.138658	0.132057	0.627262	0.0572821	0.0593313	0.184519	0.218327	0.151537	0.0885167	0.137529	0.3384	0.109144	0.0823231	0.0837085	0.430356	0.0412177	0.0360226	0	0.178981	0.0750859	0	0.254517	0.0948194	0.105927	0.558912	0.190288	0.113635	0.0933908	0.15938	0.189247	0.476966	0.357686	0.0858429	0.42929	0.158182	0.210138	0.128591	0.0517418	0.115303	0.238821	0.340535	0.124999	0	0.179092	0.120895	0.0822038	0.0869044	0.0777519	0.0937038
AC132807.1	0	0	0	0	0	0	0	0	0	0	0	0	0	0	0	0.0507572	0.0221798	0	0	0	0	0	0	0	0	0	0	0.0575026	0	0	0	0	0	0	0	0	0	0	0	0	0.293544	0	0	0	0	0	0	0	0
PHC1P1	0.364061	0.383228	0.157603	0.955176	0.595794	0.521306	0.536367	0.223369	0.301726	1.3272	0.685866	0.241322	0.420921	0.289192	0.351162	0.0987286	0.491159	0.75155	0.40398	0.72287	1.60949	0.0820675	0.0786186	0.356192	0.19309	0.473327	0.174481	0.679699	0.205564	0.396639	0.488847	0.247144	0.533819	0.694935	0.349747	0.55755	0.201393	2.31667	0.771899	1.50713	0.746662	0.610335	0.656541	0.0577469	0.408382	0.367299	0.300233	0.573043	0.172653
TRAV31	0	0	0.0470197	0	0	0	0	0	0	0	0	0.0449981	0	0	0	0	0	0	0	0	0	0	0	0	0	0	0	0.0385032	0	0	0	0	0	0	0	0	0	0	0	0	0.786217	0	0	0	0	0	0	0	0
LHX1-DT	0.00768503	0.161022	0.202273	0	0	0	0	0	0	0	0	0.0544434	0	0.00927901	0.0136299	0.77672	0.0199653	0.0187416	0.0347199	0.557654	0.0077774	0.00705325	0.00525532	0.0117419	0.0103258	0.0632797	0.00419879	0.0621137	0.0353342	0.00524446	0.0594801	0	0	0.00679806	0	0.00465873	0.00712708	0.00573553	0.0298228	0.00661828	0.339732	0	0.00814397	0	0.0134011	0.214137	0.0337165	0.655023	0.311609
OR2A13P	0.147156	0.220237	0.0345822	0.104217	0.287853	0.0373006	0.154472	0	0	0	0.205223	0.0661907	0.0374437	0.0380739	0.149137	0.0249965	0	0.28197	0.312063	0.159376	0.0957373	0	0.086255	0.240898	0.014123	0.245226	0.0229715	0.056637	0.012082	0.1865	0.12655	0.0406724	0.338387	0	0.175871	0.0254878	0.038992	0.219652	0.0116543	0.0181042	0.247821	0.0379029	0	0	0.183293	0.0498526	0.105407	0.141458	0
AC080075.1	0.0457862	0.0872133	0.338938	0	0	0.0812401	0.0480627	0	0.0584583	0.0454137	0.0372478	0.0360406	0.244656	0.19349	0	0.0272211	0.0237901	0	0.295508	0.0743825	0.0463365	0.126067	0.0626208	0.0349781	0	0.0628351	0.100063	0.431741	0.0263144	0.21872	0.0393748	0.118112	0.0850387	0.202509	0.487511	0.083268	0.0849241	0.341714	0.126914	0.0788614	1.97909	0.041276	0.194082	0.029569	0.0266139	0.0542892	0.143484	0.102698	0.0928261
PPP1R12C	6.79695	7.36752	9.73668	6.16997	7.99973	26.2596	9.3237	5.93212	5.84949	36.1177	7.26895	6.36209	9.58082	7.25498	7.44561	5.58302	6.38086	7.06756	6.46098	5.0099	5.00277	8.08687	6.93049	4.6976	5.673	8.95801	4.98831	7.43795	6.88196	6.95588	10.513	8.23645	6.06759	5.07233	6.01422	10.4881	6.46071	7.85461	4.47791	4.64181	6.22473	6.30307	9.22212	9.72685	4.47447	5.85838	5.0229	8.46562	7.08666
LINC01800	0	0	0.0650712	0.0245122	0.0846304	0.00877328	0	0	0	0.00490431	0.0160898	0.00778419	0.0352278	0.0179103	0	0	0	0	0.012765	0.0107103	0.0600476	0.0272283	0	0.00755471	0.0265745	0.0339284	0.059433	0.0666065	0	0.0202457	0.0595302	0.0127551	0.018367	0	0.00752104	0.0119897	0.0366845	0.0221414	0.0274114	0.0596147	0.194296	0	0.0209593	0	0.0172445	0.0117256	0	0.0110906	0.0200489
MMD2	0	0	0.710786	0	0.0814182	0.232108	0.0166446	0.00866451	0	0.058977	0.0128993	0.00624061	0.00941408	0.00478625	0.00703049	0	0.00411937	0.0048336	0	0	0.0040117	0.00727635	0	0	0	0	0.0043316	0.149516	0	0.016231	0.00681794	0	0	0	0.482371	0.00480609	0.00735251	0.0177508	0.0307661	0	0.755474	0	0	0	0	0	0	0	0
ANKRD54P1	0	0	0.0682833	0.0342963	0	0.0368254	0	0	0	0	0	0	0	0	0	0	0	0	0	0	0.0210039	0	0	0	0	0.0284826	0	0.0838732	0.0238562	0	0	0	0.0256982	0	0	0.0251631	0	0	0	0	0.489329	0	0	0	0	0.0246088	0	0	0
AFAP1L2	0.972638	17.1147	2.43058	4.94736	2.70813	2.97219	1.90019	1.46529	5.66586	4.75663	1.90121	1.57376	1.48177	2.72798	4.43837	18.6368	2.76201	4.17775	4.31577	19.8337	24.4613	1.41031	2.19631	6.09656	1.44526	10.0018	8.39186	8.59145	1.91379	7.03394	5.38749	7.76457	2.45464	10.0587	1.73888	3.09961	6.49269	2.12226	15.3506	1.09066	3.32102	6.51228	3.53953	7.29989	6.72937	3.69406	3.2724	11.8607	11.9159
FBXW9	1.71092	4.61537	3.11117	4.58474	2.11319	1.35378	1.92219	1.8193	3.55415	1.00903	1.89594	4.14944	4.73307	4.87972	2.09129	4.06324	4.52657	4.74756	2.79343	4.24686	4.56269	1.5448	3.61749	5.65916	4.96424	9.1318	2.51127	4.24195	3.02433	3.91926	2.54502	4.09148	2.71392	2.61786	3.08776	3.83474	5.4291	3.22331	5.81401	3.20968	6.03259	5.55258	2.60693	5.14833	6.28415	5.13743	4.25453	6.26458	3.94992
FOSL2	22.1376	62.5542	43.5665	109.193	50.8559	93.5096	63.2802	24.4148	51.6603	102.068	24.5183	21.2165	53.8113	93.9301	56.9581	30.2514	23.2718	49.1326	50.2823	56.6322	47.0273	20.4506	104.767	67.679	27.0598	35.1812	44.3403	47.1822	21.0313	69.9997	38.3338	52.014	95.7822	31.9861	14.6302	49.9905	49.0865	25.8123	64.9338	16.6887	37.6824	30.3344	21.4333	52.3068	56.5762	58.1334	73.9286	47.2971	24.1298
CLRN3	0.101827	0.727345	19.6263	0.0701109	0.101667	0.135506	0.0712596	0.0741899	18.5263	0.117831	0.276125	0	0.010076	0.0307367	25.2684	0.0100898	13.8443	0.13451	0.0328599	0.174614	0.103051	47.086	26.3793	0.02593	0.0912113	0.0116452	0.0927233	0.0571532	12.3774	0.0115815	13.3979	7.39871	0.0105068	17.9248	27.5181	8.93001	0.031478	0.0506638	0.103492	0.0876922	0.133376	44.5211	3.18328	15.1248	0.138106	0.0100614	0.106367	0.0951651	0.0344069
PHACTR1	0.389269	0.0964252	0.670509	0.454319	0.578131	1.49444	0.349986	0.37964	0.192785	0.731515	0.58933	0.23084	0.651889	0.262404	0.298757	0.165011	0.477987	0.258614	0.513741	0.474529	0.290602	0.552723	0.432122	0.249372	0.243925	0.486305	0.15355	0.656054	0.430389	0.154861	0.713053	0.23078	0.729473	3.50054	1.16696	0.824336	0.296252	0.532839	0.887398	0.263077	0.653353	0.387117	0.775085	0.427253	0.29628	0.907596	0.0864311	0.289737	0.199363
AL136369.1	0	0	0	0	0.0685714	0.0710851	0	0	0	0.039737	0	0	0.333004	0.0483725	0	0	0	0	0.103428	0	0	0	0	0	0	0	0	0	0	0	0	0	0	0	0	0	0	0	0	0	0.236141	0	0	0	0	0	0	0	0
RN7SKP164	0	0	0.241815	0	0	0	0	0	0	0	0	0	0	0	0	0	0	0	0	0	0	0	0	0	0	0	0	0.0495041	0	0	0	0	0	0	0	0	0	0	0	0	0.79424	0	0	0	0	0	0	0	0
RNU6-871P	0	0	0.321614	0	0	0	0	0	0	0	0	0	0.116076	0	0	0	0	0	0	0	0	0	0	0	0	0	0	0.131681	0	0	0	0.126084	0	0	0	0	0	0	0	0	1.72855	0	0	0	0	0	0	0	0
COL9A3	0.202346	0.447097	1.29152	0.371154	0.477942	0.624713	0.18267	0.181336	0.372023	0.840933	21.123	0.197503	0.29073	0.0757379	0.839765	0.406614	1.08502	0.155442	0.749621	0.723193	1.91877	0.393709	0.428954	1.53963	0.0924385	0.821969	3.19059	0.403411	7.06133	1.3063	0.636884	0.125275	11.713	37.4381	7.14369	0.247782	0.540449	206.795	2.51948	4.99426	4.85819	1.92994	0.441727	0.188174	0.538686	0.566221	0.578307	1.08246	0.516894
RNU2-50P	0	0	1.57434	0	0	0	0	0	0	0	0	0.215235	0	0.247613	0	0.0812825	0	0	0	0	0.0691808	0	0	0	0	0.0938133	0	0	0	0.1866	0	0.176342	0	0	0	0.16576	0.253585	0.204072	0	0	1.20878	0	0	0.0882934	0	0	0	0	0
LINC01281	0.0110269	0	0.0634885	0.063776	0	0	0	0	0	0	0.00897056	0.0781185	0	0.0199711	0.0195569	0.111448	0.0401063	0.0134457	0.106753	0.0238852	0.133913	0	0.0678656	0.00842395	0.0814883	0.257259	0.144592	0.215383	0.0823866	0.00752504	0.0568969	0.0142227	0.0546141	0	0.083864	0.0200538	0.0511317	0.0740669	0.0366784	0	0.0541629	0.0298221	0.701126	0.0925761	0.0384574	0.0392241	0.0138224	0.0618332	0.0149038
RIMBP3B	0.00320241	0.0121999	0.0131701	0.0158757	0.00822183	0.00284108	0	0.00349987	0.00204437	0.00476453	0.00521042	0.0201662	0.0171119	0.0154665	0.0141992	0.00761565	0.00166394	0.0273342	0.0124012	0.0277467	0.00162045	0	0.00437986	0.00733939	0.00860569	0.0109871	0.0139973	0.0150986	0.0018405	0.00874162	0.0110159	0.00206527	0.00793045	0.00566561	0.00974224	0.00582398	0.0118796	0.0143402	0.010652	0.0303368	0.0440436	0.00288695	0.0407239	0.00206813	0.00558435	0.00379713	0.00802852	0.00538723	0.00216417
NACA2	1.73616	3.42685	2.71116	2.51555	1.3566	1.20543	1.05651	1.12746	0.738892	1.45999	1.53521	3.12936	2.06157	0.789898	2.07511	0.897559	1.75189	3.31357	1.38037	1.41707	1.3878	3.20997	1.44535	2.84489	2.75536	2.64162	2.18584	1.84726	1.17135	1.11612	2.22876	0.762673	1.79143	5.40863	1.4161	1.98293	2.91688	2.96706	1.01828	1.66852	3.18867	2.8354	3.46638	1.51121	1.76971	1.6409	2.41286	0.931222	1.58139
EXOC6	1.41114	1.21768	4.48173	0.732949	2.72598	1.79805	3.01562	1.60086	5.75574	2.85567	1.53064	3.2205	1.87055	1.36268	1.90365	1.23685	7.29276	6.69987	2.2718	1.04794	2.00796	3.62752	5.65609	1.1962	2.81649	1.34955	1.31258	2.51115	5.01305	1.96046	5.2125	0.712572	2.32383	5.4734	4.18726	3.01223	1.44336	1.2228	1.5436	4.41788	2.9214	5.74594	2.8938	4.2834	1.48635	3.56163	1.10209	1.49761	4.86205
RNU6-1148P	0	0	0.309245	0	0	0	0	0	0	0	0	0	0	0	0	0	0	0	0	0	0	0	0	0	0	0	0	0.253233	0	0	0	0	0	0	0	0	0	0	0	0	1.66207	0	0	0	0	0	0	0	0
PCMTD1P3	0.207105	0	0.613248	0	0	0	0.130441	0	1.03126	0.041084	0.0336966	0.489068	0.737769	0.625154	0.587701	0.0246258	0.236742	0.277789	0.0802003	0.269164	0.0838377	0.0760317	0	0.0632867	0.19479	0.369489	2.0594	0.502173	0.0476113	0.452268	0.997384	0.480831	0.0769312	0.0366404	1.3231	0.728183	0.230483	0.432789	0.619996	2.06894	1.66833	0.261386	0	0.107	0.264843	0.982266	0.649021	0.394855	0.195944
PRSS41	0	0.0778267	1.94918	0	0.0174832	0.0181241	2.2946	0.0223267	0.834665	0	0	0.0160808	0.0363873	0.0863326	0.489137	0.145748	0.0424592	0.0498209	0.0395554	0.0110628	0.165398	0.0749989	0	0.0156068	0	0.448579	0.033485	0.288955	0.892326	0.125472	0.281096	2.0553	0.0126477	0.234927	1.41388	0.321993	0	0.0304936	0.566272	0.0527802	1.6256	0.128917	0	0.0131933	0.24937	0	0.294494	0.0343668	0.0138059
GABARAPL2	14.0605	9.58005	15.1479	13.7896	13.2407	12.051	13.9682	10.4016	14.9861	16.7775	13.7031	16.7791	19.6035	15.5492	15.3429	6.32123	32.5141	18.5199	17.1181	13.4869	10.8254	25.413	15.8857	9.28925	15.7535	14.6976	15.4804	14.2531	16.8988	11.9435	16.7355	10.0361	17.5494	15.9832	27.3662	6.19153	13.8584	15.5626	12.8211	23.7737	18.1553	16.6954	24.8769	11.673	24.7247	12.5458	26.7041	9.74892	15.4549
OR6C76	0	0.0198296	0.0171254	0	0	0.0369431	0	0	0	0	0	0	0.0123616	0	0	0	0	0	0	0	0	0	0	0	0	0.0142868	0	0	0	0	0	0	0	0	0	0	0	0	0.0115425	0	0.163631	0	0.0220642	0	0.0121024	0	0	0	0.0140705
AC003005.1	0	0	0	0	0	0	0	0	0	0	0.0263761	0	0	0	0	0.0385519	0.0168464	0.0197673	0.0209257	0	0.0164061	0	0.0665151	0.0495379	0	0	0	0.0218376	0.0186339	0	0.0278823	0	0	0.0286804	0	0.0196547	0	0	0.0179742	0.251297	0	0	0	0	0	0	0	0	0
MIR4456	0	0	0.747941	0	0	0	0	0	0	0	0	0	0	0	0	0	0	0	0	0	0	0	0	0	1.22181	0	0	0	8.36187	0	0	0	0	0.402192	0	0	0	0	0	0	0	0	0	0	0	0	0	0	0
LINC01273	0.0656064	0.124967	4.19106	0.0903443	0.411735	0.44623	0.275473	0.454102	0.237332	0.325363	0.320231	0.722989	0.259677	0.118821	0.833892	0.0260031	0.52269	0.0399988	0.621029	0.142109	0.39837	0.923266	0.418733	0.384251	0.0293835	0.330131	0.513774	0.692283	0.251371	0.134314	0.394937	0.239758	0.203085	2.20531	0.79834	0.0795423	0.121687	1.02824	0.303089	0.696829	2.74988	0.51258	0.301272	0.183599	0.228808	0	0.0822384	0.257521	0.635488
NGF	0.0560192	0.0889209	0.353254	0.0154284	0.367548	0.629514	0.156812	0.122445	0	0.787148	0.501298	0.793719	0.465633	0.473469	0.0331178	2.17592	0.0194047	1.036	1.08466	2.83132	0.122834	0.325622	0.0255387	0.171182	0.188172	0.691907	0.510111	0.528233	0.0107319	0.700864	0.289049	0.0722547	1.10981	0.39643	0.454452	0.113198	0.0519522	5.03096	0.900617	0.176892	0.330192	0.050501	0.811317	0.0964734	0.119394	5.11454	0.702208	2.82714	0.0757148
AL139287.1	1.31689	4.19674	5.08251	1.59025	4.33457	3.72957	4.51926	2.657	2.87771	3.99387	4.45005	2.11304	3.51835	4.98413	9.25249	2.49933	4.1844	2.37775	2.90937	2.19422	3.63934	4.881	3.77533	2.59246	4.59365	4.4486	5.17483	6.68639	14.6421	6.01422	6.14155	4.769	3.22978	4.12195	6.85673	7.30759	3.19412	8.46742	3.31331	8.41845	3.28396	2.8766	2.03962	2.3551	4.62221	2.94273	1.71422	3.72061	4.92892
BCKDK	12.5189	10.8989	10.16	10.7398	14.6362	12.0916	13.3904	13.6266	13.0512	11.268	15.6543	14.5191	9.37476	10.3218	6.50425	14.6065	15.5274	10.6363	9.36346	7.17835	8.75363	7.69536	12.2407	23.0147	16.3222	13.1105	8.20229	15.5685	13.6704	9.42855	9.57644	11.2672	8.98491	8.79226	8.81856	6.0835	14.0678	11.1515	27.4837	10.2856	15.9332	15.577	17.2144	15.0807	13.0132	12.9045	17.5909	12.7152	10.4968
MIR6129	0	0	1.62283	0	0.153499	0.159126	0	0.392049	0.114503	0.177905	0	0.141187	0	0.108283	0	0	0	0	0.115763	0	0.0907601	0.329238	0.122656	0	0.120499	0	0.0979975	0.241616	0.103085	0	0.154248	0.231348	0.333133	0	0	0.108732	0	0	0.198871	0.154467	2.64305	0.323392	0.190076	0	0	0.212674	0	0.100578	0.121213
AC006499.1	0	0	0.113511	0	0.019684	0	0	0	0	0	0	0	0	0.0138858	0	0	0	0	0	0	0	0	0	0	0	0	0.0125667	0.0154919	0	0	0	0.0148335	0	0	0	0	0	0	0	0	0.180764	0	0	0	0	0	0	0	0
TBC1D27P	0.100547	0.0673868	0.12252	0.396916	0.471667	0.0925054	0	0.077327	0.00237731	0.00369364	0.136327	0.0058626	0.00442193	0.00674451	0.00330232	0.00442796	0.0212842	0.00227041	0.0336485	0.00806637	0.0602993	0.00683561	0.0280124	0	0.00500359	0.068993	0.0101731	0.16805	0.0214024	0.147396	0.656509	0.0288193	0.013833	0.00658829	0.237905	0.0135449	0.331544	0.0778196	0.481021	0.0384843	0.351198	0.030214	0.540648	0.00721483	0.032469	0.00883104	0.0513481	0.110674	0.00503323
SF3A1	12.0041	19.8498	17.6789	17.6211	16.0996	16.8981	16.1906	13.5479	34.0882	19.2323	14.0779	14.7547	33.1556	30.8882	15.0225	19.537	38.8502	19.2553	23.0872	25.475	33.1377	10.1611	28.4417	20.6796	22.0291	18.0128	22.4605	21.1305	15.3072	23.9012	19.1136	17.6706	20.2336	29.2382	16.6546	25.9433	21.8813	22.5381	27.2391	40.4814	33.8725	18.9365	23.9296	20.9089	18.3507	24.989	28.052	23.6028	31.0276
OTUD7B	1.80624	2.5368	5.00765	2.22995	2.85246	3.17211	3.33198	1.67221	4.15414	4.99004	2.25439	2.30897	5.04548	3.7986	3.98797	1.58358	4.1778	4.43329	3.3377	3.2543	4.06292	7.3663	3.28611	2.92777	2.43014	2.30584	3.03952	4.13091	3.84231	3.15442	3.56916	2.90335	5.21448	3.11459	9.06285	3.4221	4.95532	4.3976	2.32399	5.41596	4.93364	3.38255	2.54533	4.40566	3.28503	3.3115	3.0581	3.20689	2.9469
C16orf82	0.00795067	0	0.156949	0	0	0.00705359	0	0	0	0.00788598	0.006468	0.00625837	0	0	0	0	0	0	0.00513143	0	0	0	0	0.00607388	0.0160241	0.00545559	0.00434393	0.0107101	0	0	0	0.00512747	0.00492226	0	0	0.00481977	0	0	0	0.0136941	0.382717	0	0.016851	0	0	0	0.00498313	0	0
CLDN4	0.735958	57.5035	38.5123	69.472	1.49451	0.911135	1.9903	0.590742	31.879	0.350551	1.7657	19.0288	36.9457	32.6299	65.1269	22.5892	41.4847	38.3751	84.4361	13.5412	18.0394	146.559	116.342	2.24893	4.69286	18.451	30.7866	7.87229	31.9141	58.2651	99.6589	95.8451	46.0111	117.4	91.2795	80.8706	68.9468	8.94959	16.9262	126.638	44.2003	135.444	22.6086	114.353	28.4442	40.4616	89.1312	1.47122	197.425
HSPA8P8	0.594882	1.96	1.20341	0.983029	0.275188	0.313803	0.641336	0.368997	0.441346	0.454491	0.418548	0.455605	0.639561	0.592086	0.456242	2.22718	3.11601	1.83304	0.850898	0.966422	0.49627	0.0885369	0.714654	0.601848	0.248431	0.397164	0.38651	0.617255	0.480498	0.493738	0.691326	0.373276	0.238892	0.725335	0.415748	2.23196	0.790262	0.791955	0.650664	0.401538	1.65843	1.50739	0.647446	0.508776	0.747642	0.495656	1.05808	0.252438	0.662785
AC055855.1	0.195507	0.14896	1.09349	0.193843	0.501943	0.624412	0.656728	0.299133	0.599081	0.523574	0.540764	0.369344	0.719669	0.660962	0.485441	0.185974	0.365701	0.0953572	0.580437	0.0423484	0.554	0.897174	0.347608	0.627298	0.341495	0.509782	0.149544	1.36948	0.314615	0.613727	0.504391	0.353036	0.774646	0.93389	0.594764	0.426665	0.290101	1.13811	0.2818	0.673476	1.38284	0.281998	0.828731	0.40403	0.704578	0.857714	0.122535	0.438521	0.290669
AC106744.1	0	0	0.0243647	0	0	0	0	0	0	0	0	0	0	0.0178832	0	0	0	0	0	0	0	0	0	0	0	0	0.0161844	0	0	0	0	0	0	0	0	0	0	0.0221078	0	0	0.232802	0.0267043	0	0	0.0172184	0	0	0	0.0200185
MTCYBP14	0	0	0.44981	0	0	0	0	0	0	0	0	0	0	0	0	0	0	0	0	0	0.0138362	0	0	0	0.0183698	0	0	0.110502	0.0157151	0	0	0.0176342	0	0	0.124776	0	0.0253585	0	0.045476	0	0.778991	0.0246502	0	0	0	0	0	0	0
AC008737.1	0.158092	0.451699	1.08361	0.174162	0.721571	1.40254	0.497857	0.403145	0.60554	1.07151	1.07175	0.124442	1.12634	1.04985	0.327117	0.12532	0.027381	0.610441	0.544181	0.456587	0.373315	0.435286	0.108109	0.241547	0.106208	0.433918	0.287917	0.745364	0.333151	0.35962	0.453182	0.713686	0.554624	0	0.76149	0.351401	0.3421	2.47775	0.934853	0.589972	1.50129	0.285038	1.67533	0	0.214418	0.406144	0.0660567	0.916048	0.106838
LINC00266-2P	0	0	0	0	0	0	0	0	0	0	0	0	0	0	0	0	0	0	0	0	0	0	0	0	0	0	0	0	0	0	0	0	0	0	0	0	0	0	0	0	0	0	0	0	0	0	0	0	0
AC015802.5	0.0489993	0.0933335	0.0806051	0.0404851	0.293534	0.0869412	0	0.0535506	0.0625607	0.194402	0.23917	0.115709	0.261825	0.0887436	0.217258	0	0.0763787	0.238991	0.126498	0.132671	0.247941	0.539653	0.0670152	0.0748655	0.230429	0.403468	0.401569	0.429036	0.0563221	0.100315	0.252828	0.0632002	0.546038	0.21672	1.26704	0.0891113	0.0454419	0.58511	0.0814921	0.506373	0.240679	0.220863	0.103851	0.189864	0.484187	0.290495	0.337816	0.274762	0.364247
AP002906.1	0.0839086	0.0799143	0.138032	0	0.0718087	0	0.0880805	0	0.0535659	0	0	0	0.0498179	0	0	0.0997716	0	0	0.0541553	0.181753	0.254751	0.0770106	0	0.0641016	0	0	0	0	0.0482243	0	0	0.0541135	0.0519478	0	0.127632	0.559527	0.155633	0.0626231	0.186068	0.216784	0.824299	0	0	0.108377	0	0	0.0525902	0.0470516	0
AC008663.2	0.116759	0.0185335	0.197408	0.010719	0.160986	0.132359	0.129374	0.0850697	0.0579735	0.131894	0.17414	0.0204238	0.130941	0.195801	0.0402655	0.0154259	0.0438151	0.0553667	0.0837305	0.0351264	0.0196938	0.0297669	0.0576655	0.034688	0.00871561	0.0756669	0.0744248	0.0961175	0.141665	0.0265598	0.0613615	0.0209165	0.064254	0.0229519	0.0986668	0.0432548	0.0240628	0.198486	0.0359604	0.0167587	0.210286	0.0818673	0.027496	0.0041891	0.0980318	0.0499932	0.0325243	0.0181868	0.00876725
EPGN	0.0431107	33.1753	0.159566	26.795	0.018447	0	0.0226271	0	0.0275212	0.00534499	0.298106	0.0254509	0.051191	0.20821	10.6852	0.230674	0	0.197128	0.013912	0.140072	0.327217	0.158267	0.0294808	2.23953	0	4.22279	0.482856	1.65509	0	0.551622	0.889775	18.7945	2.54888	6.92152	0.0245906	0.0196006	8.83576	3.42659	1.75064	0.0556899	0.847019	0.19432	0.0114213	0.00696028	3.8152	0.779531	0.243179	0.211525	0.0509844
UNC93B2	0.0267818	0.102028	0.0440568	0.0663845	0	0	0	0.117078	0.393232	0.0132819	0.0217874	0.0210813	0.333916	0.0808418	0.213746	0.0955347	0.0278311	0.146955	0.0518556	0.174035	0.0948629	0.540762	0.0549433	0.0818393	0.0179924	0.12864	0.029265	0.0180385	0.0307843	0.127936	0.115158	0.138175	0.0497418	0.284289	0.0611058	0.146118	0.223537	0.0799517	0	0.184514	0.578816	0.434586	0	0.363212	0.0155673	0	0.100714	0.0150178	0.0542969
AL109761.1	0.172253	0	0.283361	0.142322	0.184267	0.26743	0.135613	0.14119	0	0.0213564	0.0700652	0.169486	0.639183	0.285973	0	0.0256022	0.134252	0.0525095	0.0833801	0.116598	2.11367	0.0395231	0.0883449	0.0657959	0	0.35459	0.0705841	0.203032	0.049499	0.293874	0.370331	0.222175	0.319925	0.0761862	0.0655026	0.156632	0.11981	0.289252	0.429718	0	0.169217	0.116464	0.912699	0.0278105	0.575717	0.229772	0.0809704	0.289771	0
KRT18P6	0	0.0147194	0.0889842	0	0.0529057	0.0137113	0.032447	0	0.0295989	0	0	0.0121655	0.0183519	0.0279911	0.0137053	0.00918845	0.0401516	0.00942265	0	0	0.0156409	0.0425537	0.0211376	0	0	0	0.00844405	0.0312287	0.0177648	0.0210939	0.0664547	0	0	0.0683568	0.0822795	0.0281071	0.0286661	0	0	0.0399294	0.759137	0.0278654	0.0163781	0	0.00898352	0	0	0.00866642	0.104445
METTL3	2.36174	3.26972	3.01479	2.20076	3.34402	3.08109	3.58992	2.27297	3.40503	3.47102	3.02499	7.14635	3.86	4.55575	2.92679	4.45294	5.33943	2.53399	4.03979	4.00025	6.39662	4.23471	4.82927	2.64048	4.24741	3.93082	3.98526	5.94285	2.82146	4.8623	3.44305	3.41844	4.2386	2.71415	4.7907	3.24145	3.64226	4.61699	6.63842	6.78446	6.1783	3.38802	3.43781	2.50848	3.48406	5.34503	3.01452	3.90606	3.13382
IGHVIII-76-1	0	0	0.281132	0	0.175505	0.121292	0.0717579	0.0747087	0.0436394	0.0339015	0.111222	0	0	0	0	0	0	0	0	0.0370179	0.103771	0	0.0934932	0	0	0.0469067	0.0373487	0.138127	0	0	0	0	0	0	0.0519898	0	0	0.0510181	0	0	0.60439	0	0.0724415	0.0441467	0	0	0	0	0
AL136317.3	0	0.0411038	0.0887457	0	0	0.0382887	0	0	0	0	0	0	0	0.0130275	0	0.0128294	0	0.0131564	0	0.0116856	0.0218385	0	0	0	0	0.0148072	0	0	0	0.0147262	0.0185574	0	0	0	0.0164118	0	0.0400249	0.0483152	0	0.0185838	0.317983	0	0	0	0	0	0	0	0.014583
AP001059.2	0	0	0	0.0687386	0	0	0	0	0	0	0	0	0	0	0	0	0	0	0	0	0	0	0	0	0.0558912	0	0	0	0	0	0	0	0	0.0735926	0	0.0504332	0.0771545	0	0	0	0	0	0	0	0	0	0	0	0
P3R3URF-PIK3R3	0	0	0.0207092	0	0	0	0	0	0	0	0	0	0	0	0	0	0	0	0	0	0.00637015	0	0	0	0	0	0	0	0	0	0	0	0	0	0	0	0	0	0	0	0.0123671	0	0	0	0	0	0	0	0
SIGLEC5	0.0421351	0.0133765	0.196388	0.0348137	0.0480788	0.0560714	0.00737168	0.0537237	0	0.0870673	0.0114259	0.127139	0.216808	0.0254373	0.0435921	0.0918515	0.623951	0.0813482	0.163166	0.114085	0.0781763	0.0257809	0.139266	0.107296	0.0707674	0.183111	0.0690629	0.435153	0.0565042	0.0335464	0.392546	0.0317023	0.060867	0.00621202	0.0106818	0.0595996	0.0846648	0.0471698	0.101221	0.0604774	0.407027	0	0.34977	0.126985	0.0775571	0.0333067	0.00880282	0.0630059	0.104407
KLHL2	4.55443	6.27561	4.73036	7.45517	5.27178	6.02946	6.87979	4.67948	7.49754	6.79358	3.91459	2.82986	5.7798	4.0542	9.68053	4.12162	5.32055	7.14502	4.0051	5.89236	6.28012	2.29391	0.887389	3.98464	5.17304	6.14291	7.02092	4.62176	3.99015	4.17623	4.25102	8.83763	8.31201	5.51612	10.4299	3.49249	3.79765	5.03079	3.33383	7.95317	5.03467	2.38518	4.14686	1.49346	6.37473	2.94857	2.44311	5.21536	3.79101
TRIM50	29.2947	0	0.387487	0.00648737	23.7129	14.6838	23.9597	29.0295	0.0100248	0.101241	30.1233	0.0556241	0.02797	0.0284407	0	0.00466803	0.012239	0.00957402	0.0253377	0.0170074	0.0198652	0.0360311	0	0.0119965	0.0263744	0.102366	0.0085797	0.105768	0.288804	0.0214328	0.101283	0	0.0340269	0	0.955443	0.00951952	0.0218449	0.0468793	0.0957614	0.0135236	0.601639	0.0637043	0.0416029	0.00507066	0.054767	0.00930983	0.0246055	0.0176113	0.0106122
AC022784.6	0.0699489	0	0.230136	0	0	0	0	0.0764461	0.200944	0.0173449	0.0853568	0.0825904	0.186884	0.0211143	0.341161	0.0415864	0.617861	0	0.0225728	0.113636	0.176974	0.160496	0	0.0534371	0.281956	0.095995	0.248412	0.188452	0.100503	0	0.150385	0.0676661	0.0216527	0.0309379	0.0797983	0.381632	0	0.182716	0.135723	0.421675	0.309223	0.599056	0	0	0.0406589	0.0829391	0	0.0196118	0.590887
RNF144B	2.18741	4.77824	3.89045	4.76647	4.53608	1.47472	3.72781	1.66392	7.59704	5.10927	2.18518	1.43039	4.62957	1.98882	6.99183	9.2201	3.71394	4.0999	5.03508	13.7622	8.02898	2.07	1.95828	6.90071	1.26395	5.93125	25.7352	3.20106	1.85643	3.45987	7.31327	3.74233	3.07332	3.0879	2.34745	0.987078	5.11881	4.68891	6.63502	3.36087	3.44412	1.44745	7.41053	1.58099	5.76443	2.9072	2.27785	8.84244	0.870604
RPL35AP14	0	0	0.250479	0.150968	0	0	0	0	0.194406	0	0	0.0958837	0.108482	0.147077	0	0.0362099	0	0	0.078618	0.131927	0.0616377	0.111797	0.0832993	0	0.0409172	0.0417922	0	0.328177	0.140016	0.0831271	0	0.0392786	0	0.269381	0.0463211	0.147686	0	0.136366	0.101294	0.104903	0.717987	0	0.0645429	0.0393332	0.0708047	0.108325	0.038173	0.102458	0.0823193
EDF1	83.0091	81.7109	82.0653	94.7137	72.0846	55.4021	63.86	92.8204	75.9876	43.8008	71.5451	209.641	67.2561	56.9883	108.805	118.549	72.0313	81.8086	145.12	93.9606	76.6696	145.267	93.3416	218.023	164.662	89.3459	145.12	72.0734	159.115	124.402	95.2599	116.218	69.4761	76.4118	97.1943	68.5726	89.7802	84.6288	58.1664	73.5492	62.388	151.104	137.725	113.286	78.8672	73.8426	66.1894	56.222	175.965
DBF4	1.18593	2.40927	2.4	1.30413	1.85459	1.13916	2.82563	1.26345	2.14051	1.08742	1.85319	6.32632	4.7337	4.5996	3.89264	11.8035	4.05182	3.42011	6.89416	2.50875	9.36183	5.67708	6.00068	4.62768	6.36803	5.81925	4.6801	3.05139	2.77781	5.48173	5.06262	2.47327	2.50106	5.07922	2.46899	8.6115	5.86706	6.78778	5.30216	7.88759	7.45533	5.9993	3.79285	3.23156	5.60149	6.00907	4.39822	9.40337	14.2731
HADH	19.1859	8.35616	26.2503	7.80976	25.9926	22.4261	23.2166	17.2052	39.3341	16.3797	21.1995	15.5455	30.97	26.1518	12.1275	6.12178	14.0721	10.9247	13.564	5.38193	15.6926	11.3945	29.9556	14.8819	18.0443	9.35778	12.2132	9.02586	22.1562	19.7268	12.1241	9.53785	9.10859	8.49146	15.5359	14.6101	14.8552	29.5979	5.96026	11.1217	15.1889	16.0383	9.11468	12.1465	21.6793	10.3008	21.9801	7.98811	7.66786
AC017101.1	0.0684788	0.0978286	0.675897	0	0.175812	0.121505	0.39536	0.149679	0.0437158	0.186785	0.278543	0	0.0609854	0.165365	0.0607257	0	0.0533714	0.104375	0.198886	0.370827	0.848949	0.0314246	0.187314	0.130785	0	0.21145	0.168363	0.599598	0.177104	0.210293	0.235559	0.132488	0.0635929	0.181726	0.312485	0.269831	0.158768	0.357752	0.322686	0.117947	1.07635	0.0308667	0.471694	0.066336	0.0796088	0.081196	0.0429195	0.921585	0.0462776
AC010096.1	0.0228797	0	0.225826	0	0.0391608	0.0101491	0.0360259	0.0125024	0	0.0170202	0	0	0.251305	0.345316	0.0101446	0	0	0.00697464	0.0369169	0.0185847	0	0.0104994	0	0.0524365	0	0	0.00625028	0.0308206	0.0197243	0.0156137	0	0	0.0779065	0.0101195	0.0174009	0	0.0106093	0.0256135	0	0.0098519	0.359624	0	0	0	0.0265984	0.0135643	0.02151	0	0
RPLP0P2	0.300088	0.666873	1.77715	0.557874	0.235413	0.115366	0.204755	0.262369	0.127714	0.317489	0.244126	1.8031	1.39861	1.68483	0.691891	1.87925	0.92774	3.16821	3.77674	4.91844	3.8797	1.71677	0.499348	0.905539	1.74386	6.8638	1.60404	4.49379	0.896832	0.843041	0.460219	0.219333	0.842222	1.51751	3.71252	1.19458	0.964776	0.698017	4.90212	4.41059	1.75405	0.599669	2.48047	0.571705	0.869246	1.1564	1.25701	2.34461	0.970047
TREML5P	0	0	0.13959	0	0.0580953	0	0	0	0	0	0.055225	0	0	0.0409823	0	0	0.0352721	0.0413877	0.0219066	0	0	0.0623037	0	0.0777899	0	0	0.055634	0.0457226	0	0	0	0	0	0	0.129072	0	0.031478	0.0253319	0	0	0.366784	0	0.0359692	0.0657602	0	0	0	0	0
AC245102.1	0	0	0.625361	0	0	0	0	0	0	0	0	0.0854963	0.0644864	0.0655717	0.0963177	0	0	0.132441	0	0	0	0	0	0.0829759	0	0.0745295	0	0.219468	0	0	0	0	0	0	0	0	0	0	0	0.0935383	0.426804	0	0	0	0	0	0	0	0
RPL7P44	0.263487	0.727737	0.346754	0.326554	0.0901964	0.140254	0.22127	0.115184	0.151385	0.169873	0.257221	0.829614	0.187723	0.0477206	0.327117	0.234974	0.355953	0.674697	0.323107	0.313904	0.0799961	0.507834	0.324328	0.221418	0.300924	0.271199	0.215938	0.124227	0.166575	0.287696	0.24925	0.118948	0.228374	0.536076	0.24047	0.383347	0.3421	0.235976	0.116857	0.294986	0.672992	0.308791	0.390911	0.119113	0.214418	0.312419	0.231199	0.14775	0.14245
AC105272.1	0	0	0	0	0	0	0	0	0	0	0	0	0	0	0	0	0	0	0	0	0	0	0	0	0	0	0	0	0	0	0	0	0	0	0	0	0	0	0	0	0	0	0	0	0	0	0	0	0
KCNAB1-AS2	0	0	0.209229	0	0.0310993	0	0	0	0.0695959	0	0.0295628	0.0286047	0.0863016	0.0438769	0	0.0216048	0	0	0.0703616	0.137751	0.147106	0.0333522	0	0.0555229	0.0488269	0	0.357381	0.12238	0.522131	0	0.031251	0.0234358	0	0	0	0.0220294	0.0337013	0	0.0402917	0	0.571187	0	0	0	0.021123	0.0215441	0	0.0203774	0
AC107376.1	0	0	0.289743	0	0	0	0	0	0	0	0	0	0	0	0	0	0.0915168	0	0	0	0	0	0	0	0	0	0	0	0	0	0	0	0	0	0	0	0	0	0	0	0.519085	0	0	0	0	0	0	0	0
AC009902.3	0.00900125	0.0171455	0.0518255	0.081809	0.0693291	0.0479137	0.0755903	0.127885	0.0804475	0.0714241	0.0659039	0.559741	0.700088	0.201062	0.0878035	0.0374603	0.0561236	0.389639	0.290474	0.0682411	0.159415	0.0578289	0.0184662	0.0962704	0.260028	0.43853	1.30325	0.230381	0.0413859	0.380846	0.0774081	0.0870749	0.629712	0.0398118	0.123224	0.0873061	0.225389	0.987524	0.0798413	0.186043	0.309492	0.0405729	0.0572328	0.0232522	0.19882	0.0960558	0.287721	0.131233	0.012166
RPL22P20	0.155576	0.29634	0.426544	0.214238	0.0443805	0	0.054437	0.113351	0	0.077155	0.0421878	0.326564	0	0.0626148	0.0459873	0.0924938	0.0538905	0.284554	0.26776	0.168495	0.0787229	0.142786	0.390092	0.198086	0.209036	0.177922	0.0850005	0.558858	0.26824	0.0707793	0.133791	0.0668883	0.0321057	0.27524	0.0788811	0.125749	0.192375	0.0774068	0.201245	0.133981	2.95479	0.233751	0.274778	0.0669812	0.0904309	0.0307447	0.162514	0.0290796	0.140183
FAM153A	0.165062	0.010917	0.175364	0.00757672	0.13145	0.47389	0.0649759	0.0526149	0.00731758	0.976631	0.139876	0.306776	0.225945	0.406901	0.0121978	0.00817781	0.00833824	0.367597	0.378782	0.00248291	0.0858432	0.00420813	0.0141095	0.0157623	0.469747	0.0928123	0.025051	0.0787492	0.0197636	0.0484989	0.0433732	0.0133063	0.261152	0.099369	0.0819474	0.00833851	0.0191348	0.0496182	0.0381278	0.760109	0.189179	0.00620011	0.12876	0.0577406	0.0692936	0.247363	0.0143686	0.0347094	0
PET100	6.73707	9.31002	6.14979	8.76804	5.17016	3.75803	7.01656	5.07218	3.85108	3.05287	5.11533	17.4412	4.36068	3.49834	6.7084	3.96871	2.51214	4.88062	3.81388	4.11562	5.59704	11.3238	7.31109	19.7595	14.7378	8.27277	7.32805	5.24944	7.89575	6.11804	6.8161	6.98576	5.64301	10.0572	12.1431	3.011	16.5795	3.3586	7.76268	10.3524	3.07991	7.31987	12.7949	7.36514	7.07956	10.3899	8.57195	4.66175	7.92734
INIP	3.49641	4.1172	5.40629	2.88522	5.21652	3.67052	6.32897	3.81634	8.8379	3.48769	4.87608	7.29976	5.6765	5.48916	7.37703	10.0729	4.59343	5.00448	9.34881	5.1248	7.67182	3.20086	5.66762	6.42608	6.25392	4.51929	3.01156	6.47836	6.05635	7.79157	5.58787	4.42707	6.83048	5.84556	7.83291	5.42616	3.71808	6.30426	2.77884	9.16265	4.07311	7.58311	4.75916	4.27621	4.13405	5.53462	4.21933	4.44916	6.54787
AC009961.1	0.200962	0.225573	0.690692	0.260924	0.245689	0.248328	0.331498	0.10197	0.229091	0.227802	0.134292	0.225981	0.272718	0.342301	0.241855	0.174948	0.193919	0.280051	0.203818	0.244856	0.203377	0.500626	0.22577	0.16449	0.482174	0.295491	0.227438	0.381894	0.466115	0.200814	0.228371	0.337892	0.244387	0.88249	0.966163	0.652633	0.332807	0.187478	0.286479	0.902418	1.14927	0.265279	0.296627	0.203943	0.350436	0.391464	0.224918	0.14891	0.145509
AL031729.1	1.42557	3.68522	0.586276	2.86053	1.04571	0.361349	1.06889	0.667709	1.10508	0.656488	1.24256	3.60688	1.20912	0.676208	1.44477	0.968616	1.90469	1.48996	1.11724	0.827118	0.721354	1.12147	1.11413	2.10033	2.18907	1.25768	0.945778	1.7146	1.69714	1.52876	1.75136	0.985035	1.13474	4.23349	2.63307	1.60493	4.53283	1.44392	0.677403	1.49077	3.00096	2.2949	4.53212	1.38096	2.60429	1.20737	2.61664	0.399693	1.85797
RN7SKP188	0	0	0.202911	0.0509576	0	0	0	0	0	0	0.0501729	0	0.0366169	0	0	0	0	0	0	0	0	0	0	0	0	0	0	0.207699	0	0	0	0	0	0	0	0	0.0571965	0.046029	0.0683814	0	1.27233	0	0	0	0	0	0	0	0
BRAT1	5.39198	6.61055	7.79451	4.49886	7.19258	4.50405	6.21958	6.0827	12.2346	4.1929	7.74039	16.0222	13.3997	11.0847	13.9841	10.2595	11.6625	16.936	8.39502	11.9203	6.18098	5.11628	9.83131	17.1111	21.5049	10.5904	16.7828	15.094	16.906	16.3925	9.69934	6.9091	12.649	13.5457	17.7448	15.4614	11.8308	16.9252	9.71037	12.6093	17.2216	14.041	11.6027	16.2374	9.74144	14.6844	9.51083	10.2909	14.3864
ALG3	7.84512	18.405	19.6924	12.1338	7.88754	4.7618	9.52081	7.16129	25.3544	6.03189	7.56672	69.6918	74.9398	74.6131	16.4063	23.6763	22.3842	41.1304	18.7488	27.1371	12.7573	26.1382	32.0807	53.0897	42.6338	28.3875	52.1258	41.7053	58.6498	51.981	19.3806	19.2839	39.3934	26.9299	12.1005	31.46	23.6743	16.6046	21.4548	34.4661	26.78	46.8198	28.5714	56.9626	26.9374	66.2151	46.4849	18.5143	22.9917
AC121342.1	0	0	0.0584754	0	0	0	0	0	0	0	0	0	0	0	0	0	0	0	0	0	0.017987	0	0	0	0	0	0	0.023942	0	0	0	0	0	0	0.0811041	0	0	0	0	0.0306125	0.384123	0	0	0	0	0	0	0	0
AC234771.5	0	0	0	0	0	0	0	0	0	0	0	0	0	0	0	0	0	0	0	0	0	0	0	0	0	0	0	0	0	0	0	0	0	0	0	0	0	0	0	0.0655132	0.149464	0	0	0	0.0221092	0	0	0	0
RPL7AP49	0	0	0	0.027803	0	0	0	0	0	0.0333763	0	0	0	0	0.0298403	0	0	0.0410315	0	0	0	0	0	0.0257068	0	0.04618	0	0	0	0	0.0289381	0.0217013	0	0	0	0	0	0.0251139	0	0	0	0	0	0	0	0.0398993	0	0.0188692	0
GPR62	0.0981551	1.10479	0.0807339	0.0663542	0.137456	0.197909	0.0843016	0.204792	0.0968391	0.0885059	0.152442	0.25286	0.365551	0.166997	0	0.0901861	0.111274	0.565789	0.213087	0.0241605	0.0496674	0.065517	0.0305101	0.109069	0.137879	0.122458	0.0585033	0.0841412	0.041027	0.353186	0.1458	0.0748105	0.795506	0.126293	0.393613	0.0486838	0.165507	0.359618	0.158298	0.922149	0.227914	0.0321768	0.0756486	0.10949	0.114108	0.0423213	0.145409	0.140103	0.0422116
SMAD1	1.31995	2.89536	2.9146	1.9172	2.19569	1.5604	1.65659	1.56247	4.3821	3.30343	1.8798	3.21098	9.35426	9.0285	2.56137	4.19425	3.77627	3.40786	4.0304	3.40263	8.52438	0.787878	3.91729	2.67254	3.43646	2.77031	1.50757	4.2191	3.2199	4.89364	2.66988	3.34047	3.14085	1.63293	2.70726	2.06399	3.65439	5.21458	5.79136	3.33792	6.87655	2.10055	2.89331	2.61564	4.29579	3.93947	7.24936	5.93031	1.71641
RNU6-236P	0	0	2.27557	0	0	0	0	0	0	0	0	0	0.109505	0	0	0.109655	0	0	0.11904	0	0.186658	0	0	0	0	0	0	0.248455	0.212005	0.125867	0	0	0	0.163153	0.140274	0.335429	0	0	0	0	1.44952	0.166272	0	0	0	0	0	0	0
AL109933.2	0	0	0.185547	0.0621291	0	0	0	0	0	0	0	0.473518	0.0446445	0.0907915	0	0	0	0	0.194126	0	0.266346	0	0	0.172335	0	0.103195	0	0.0506465	0	0.20526	0.387993	0.048494	0.232766	0.0665164	0	0	0	0.0561199	0.166745	0.0647573	0.22161	0	0	0	0.349666	0.133739	0	0	0.101633
IQCF3	0	0	0.153004	0	0.0238793	0	0.00976344	0	0	0	0.0756651	0	0.00552215	0	0.00824795	0	0	0.00567063	0	0	0	0	0	0	0.00624854	0	0	0.00626456	0	0	0	0	0	0	0.00707378	0.0112767	0.0258772	0.00694157	0	0	0.319798	0.0167696	0	0	0.00540635	0	0	0	0
MIR4296	0	0	0.913677	0.183563	0.57039	0.1971	0.233213	0.485606	0.283656	0	0	0	0.527616	0.268248	0.197014	0	0.230872	0	0	0	0.112419	1.01952	0.151926	0	0	0.304893	0	0.149637	0	0.454837	0.191057	0.859667	0	0.589577	0.844835	1.07744	0	0.994853	0.123164	0	0.654756	0.400565	0	0.143477	0	0.131713	0	0	0.150139
RPSAP3	0.396745	0.734725	0.416975	0.801304	0.245218	0.156435	0.115686	0.361331	0.393984	0.262345	0.394482	0.711345	0.143949	0.119759	0.410463	0.15725	0.64134	0.873481	0.284514	0.190974	0.133838	0.32367	0.557692	0.437799	0.414616	0.69572	0.373319	0.44537	0.55738	0.240666	0.360144	0.199006	0.245625	0.838392	0.30174	0.40085	0.674558	0.460601	0.195508	0.284728	0.909424	0.874288	0.490511	0.370096	0.47404	0.405088	0.469695	0.185395	0.35749
LETM1P2	0.00897645	0.10259	0.140282	0.0445002	0.0691382	0.0796362	0.037691	0.0196205	0.0286521	0.0534205	0.0730248	0.0141316	0.0213178	0.0162574	0.0159203	0.0266836	0.0932816	0.065673	0.0347608	0.0145828	0.00908434	0.00823851	0.0306922	0.0411451	0.0180915	0.0184784	0	0.0181379	0.00515898	0.0183773	0.0385974	0.040523	0.0111146	0.00794043	0.0136539	0.027208	0.0416237	0.0535948	0.00995267	0.0618435	0.291002	0.0404611	0.0475626	0.0289852	0.130443	0.0266087	0.0225042	0.00503353	0.0242649
RN7SL680P	0	0	0.161345	0	0	0	0	0.0714605	0	0	0	0.0514694	0.0388213	0	0	0	0	0.0398651	0.0844026	0.0354084	0	0	0	0	0	0.0448672	0	0.0880809	0	0	0	0	0	0.115681	0.0497294	0	0.0606398	0	0.072498	0	0.770816	0	0.138584	0	0	0	0	0	0
GABRA1	0.0462612	0	0.0614662	0	0.137043	0.0694548	0.0672387	0.00777819	0	0.008824	0.202646	0	0.00211277	0.00429665	0	0	0	0	0.00918689	0	0.00180066	0	0	0	0	0	0.00194425	0.038349	0	0.0048569	0	0	0.00660931	0.00629569	0.579175	0	0.0033002	0.108889	0	0.00919379	0.272676	0	0	0	0	0	0	0	0
AC010542.2	0	0	0	0	0	0	0	0	0	0	0	0	0	0	0	0	0	0	0	0	0	0	0	0	0	0	0	0	0	0	0	0	0	0	0	0	0	0	0	0	0	0	0	0	0	0	0	0	0
AC107909.2	0	0.0377688	0.260945	0	0.033938	0.105546	0	0.0433401	0	0.0590009	0	0.0624314	0.0235447	0.0478819	0.0351667	0.0235769	0	0.0725334	0.179163	0.0214749	0	0.582344	0.0542374	0.0302955	0.106567	0.0816347	0.0866672	0.0267101	0.113958	0.162376	0.0341035	0.0511499	0.0982056	0	0.211123	0.0480804	0.0367775	0.17758	0.109923	0.375671	1.40248	0.0357502	0.0840498	0	0.115255	0.0705319	0	0.0889495	0.080399
AL713998.1	0	0	0.180345	0	0.0208491	0	0	0	0	0	0	0	0.00723213	0	0	0	0	0.0148532	0	0	0	0.0223595	0	0	0.00818344	0	0	0.0492265	0	0.00831271	0	0	0	0.0107752	0	0.0073843	0	0.00909108	0.00675293	0	0.682088	0	0.0129086	0	0	0.00722164	0	0	0
SLC16A3	1.43452	7.11267	5.74043	4.70509	2.36788	1.10683	2.6124	0.781505	2.77784	3.32536	0.786842	5.52955	12.2141	7.15128	7.80993	7.30742	12.9467	10.4726	7.21741	10.1081	6.17547	3.14385	21.0821	21.2304	13.0643	8.74567	19.5002	6.5189	7.98093	7.46523	6.20559	7.96876	1.28103	6.8235	8.39744	6.08336	3.44283	2.71385	8.98043	7.34684	8.35505	11.0765	4.27264	19.0281	2.98412	5.1775	8.48688	12.2403	9.68261
RPF2	3.30498	7.85251	9.90182	3.70683	3.47683	4.32071	4.67283	4.12406	7.10601	6.04196	3.74708	10.2059	5.93696	5.56139	8.01436	11.8338	11.456	5.92944	10.453	6.40841	6.79787	12.7508	9.96408	10.1069	16.6876	8.14427	12.8769	6.00992	6.24269	8.42288	5.50432	5.57125	5.59209	7.44332	5.58065	12.4592	7.58168	7.91317	5.26723	15.5962	11.6696	5.36565	4.19965	4.65184	6.43254	6.90065	6.93596	6.14119	15.2335
AC009035.1	0	0.0259694	0.20185	0	0	0	0	0.0298001	0	0	0	0	0	0.0164615	0	0	0	0	0	0	0	0	0	0.0208308	0.0183186	0	0	0.0183655	0	0	0.0234491	0	0.0168812	0	0.0207379	0	0	0	0.0151164	0	0.348229	0	0	0	0	0	0	0	0
VTCN1	0.135634	3.00799	1.84341	0.368218	0.326116	0.01146	0.67121	0.0282348	4.95194	0	0.162884	2.02852	1.55304	1.23995	0.171826	0.0767981	1.01684	1.28372	2.8096	4.04668	0.41833	0.474225	0.32684	0.034539	0.655203	4.06403	3.10536	0.691684	0.248705	6.83623	13.7693	0.108299	1.7354	0.165687	0.432269	0.231006	2.10244	1.50877	0.336576	3.19273	0.755049	2.02625	0.0205335	12.6593	0.735835	3.30836	14.7269	0.0108652	28.8295
AL590408.1	0	0	0.532474	0	0	0	0	0	0	0	0	0.033972	0	0.0781649	0	0	0	0	0	0	0	0	0	0	0	0.0296144	0.0707399	0.087206	0	0.0589046	0.111345	0	0	0	0	0.0523259	0	0	0	0	1.39912	0	0	0	0	0	0	0	0.0874983
ACTN2	0.0388893	0.0404051	0.357673	0.0146054	0.0665627	4.91487	0.0334005	0.034774	0	5.11441	0.0373892	0.0500919	0.0671685	0.0277464	0.0313512	0.0336301	0.0275543	0.0452645	0.244149	0.0248883	0.030412	0	0.00483527	0.035111	0.318266	0.0703515	0.0695375	0.214309	0.0182869	0.0289517	0.063847	0.01368	0.0372089	0.00312735	0.198972	0.0321478	0.022951	0.134566	0.0607581	0.115697	1.10097	0.0254971	0.629416	0.0091327	0.05754	0.0272477	0.050964	1.10027	0.011946
AC023796.2	0.0866994	0	0.106967	0	0.0370985	0.0769169	0.045505	0.0473762	0.0276737	0.0859939	0	0.0682454	0.0257374	0.052341	0	0.180407	0.427958	0.0264294	0.0559565	0.0704242	0	0	0.118577	0.0331168	0	0.0892371	0.142107	0.291976	0	0.0887487	0	0.0279566	0	0	0.461568	0	0.0402024	0.0970588	0	0	0.383272	0	0	0.0279955	0	0	0.081509	0.097233	0
NUP62CL	0.335095	0.937484	1.06803	0.467216	0.21508	0.0650313	0.549619	0.240332	1.29689	0.155798	0.400389	1.76396	1.74704	1.15058	6.00812	3.68562	2.63889	0.408601	6.74502	1.31559	1.90757	2.63338	0.0358049	1.62396	1.03415	3.39155	3.5129	2.58848	1.72727	1.1148	2.66559	0.972478	2.82661	2.69557	3.05824	4.40555	1.12653	1.227	1.2133	0.631271	7.64337	9.33636	0.0776796	1.0144	2.52604	1.55205	1.09606	0.904288	5.05986
ZNF100	1.36015	0.853277	1.48355	0.527703	1.90797	0.802707	2.31238	1.4768	0.547406	1.56318	1.44327	1.31736	1.46587	1.27097	1.17207	1.03893	1.63314	0.228947	1.65647	1.3338	2.74702	1.0638	0.7441	1.16106	0.311873	1.46489	0.722131	3.37965	2.12762	0.349085	0.518733	0.846665	1.6219	2.70975	1.35378	0.865763	0.866529	1.23359	1.63429	4.7236	2.73336	0.890306	2.184	0.129849	1.79434	0.315537	0.591179	1.07276	2.64165
UBE4B	5.99929	9.34266	14.5533	12.462	7.37591	11.6462	9.46997	7.84397	23.4577	10.5955	8.94559	6.43526	11.3329	14.5338	12.6686	5.55829	27.0107	13.8262	9.72214	14.5515	17.9183	9.6971	11.2794	7.25839	12.0768	7.80992	6.63278	10.8354	16.8741	14.0859	9.08435	10.2879	8.32206	10.6573	5.90007	13.1113	9.35168	15.3089	9.69025	21.4298	12.6772	4.95072	5.73112	5.76799	15.5336	10.5838	6.56305	19.554	14.3673
RPS26P47	1.06742	2.83581	14.1399	3.15644	0.961577	0.697778	0.884602	1.28937	0.39451	2.08962	1.73673	12.0284	13.7756	1.18707	1.09603	3.07285	2.65635	1.64409	0.725183	0.638877	3.63875	22.4293	3.11187	2.78971	30.1941	1.00229	6.87559	4.46505	0.839491	0.766776	7.9717	1.7391	2.85206	7.70291	4.27273	3.81437	13.0775	9.89517	1.61954	1.64498	1.71089	2.83618	16.0745	7.22001	2.87369	6.02851	1.33803	0.661562	0.987121
AP000781.1	0.062864	0.718458	0.310239	0.103881	0.322793	0.390397	0.461927	0.137406	0.401314	0.374115	0	0.841218	0.22394	0.721077	0.390226	0.52324	0.751262	0.383269	0.568021	0.408506	0.508957	0.173088	0.214944	0.912468	0.29563	0.64704	0.961699	0.592776	0.361295	0.9009	0.43249	0.364875	0.389191	0.611694	0.621537	0.914609	0.4081	1.40751	0.662156	1.40759	1.11161	0.340029	0.333091	0.649567	0.621192	0.335423	0.669807	0.528763	0.55228
AL049612.1	0	0.02683	0.185369	0	0.0241087	0.124962	0	0	0.197823	0.167651	0.0687528	0	0.0167256	0.0170071	0.374723	0	0.0292748	0.0171753	0.0363637	0.0152552	0.0427645	0.827365	0.0963223	0	0.0567771	0.0193304	0.123132	0.0758968	0.0323812	0.0961232	0.145358	0	0.0348814	0.0996788	0.771307	0.734334	0	0.0420495	0.0156174	0.0485213	0.166048	0.025396	0.149267	0.054579	0.0163749	0	0	0.0157969	0.0571134
H3P40	0	0	0.15961	0.0400833	0	0	0	0	0	0	0	0	0	0	0	0	0	0.0591546	0	0	0	0	0.033175	0.0370612	0	0	0	0.0980256	0.0278815	0	0	0	0	0	0.036896	0.029409	0	0	0	0	0.524238	0	0	0	0.0845967	0	0	0.0272035	0
AL359704.1	0	0	0.0308651	0	0	0	0	0	0	0	0	0	0	0	0	0	0	0	0	0	0	0	0	0	0	0	0	0	0	0	0	0	0	0.0331944	0	0	0	0	0	0	0.331776	0	0	0	0	0	0	0	0
Z97205.1	0	0	0	0	0	0	0	0	0	0	0	0.0687024	0.0777292	0.0263458	0	0	0	0	0	0	0	0	0	0	0.0293179	0	0.0238431	0	0	0	0	0	0	0	0	0	0	0	0	0	0.171484	0	0	0	0	0	0	0	0
AC044860.3	0	0	0.17479	0.0438955	0.0909317	0	0	0.0580616	0	0	0	0.0418188	0	0	0	0	0	0	0	0	0	0	0	0.040586	0	0	0.0290264	0.0357829	0	0.0362551	0.0456876	0	0	0	0	0	0	0.0396499	0.0589046	0	0.156572	0	0.0562996	0	0	0	0	0.0297908	0.0718057
AC104685.1	0	0	0.0433443	0	0.0450982	0.0935028	0	0	0	0.0261343	0.0857402	0	0.0625745	0.0318137	0.046731	0.0313299	0	0.0321284	0.0340113	0.0570734	0	0	0	0	0	0	0	0.177468	0	0	0.0453182	0	0	0	0	0	0	0.0786586	0.0292142	0	1.70836	0	0	0.102097	0	0	0	0	0
C1orf54	1.24453	2.38436	2.27344	1.54242	1.79575	4.21102	1.06336	0.806588	0.572771	6.49498	1.64817	6.44735	2.39712	2.46367	2.34841	2.79615	2.80464	3.35268	9.27451	4.34142	2.16749	4.51575	2.05837	2.83015	4.84156	5.86857	7.18704	5.48752	1.89628	1.48134	4.71661	2.50116	2.07853	0.537646	3.79707	1.45625	1.48969	1.71724	2.64744	1.74476	3.15601	1.96991	15.3355	3.12144	2.06927	1.51855	2.58494	2.99434	2.43512
AC018495.1	0	0	0.142307	0	0	0	0	0	0	0	0	0	0.0256804	0	0	0	0	0	0	0	0	0	0	0	0	0	0	0.029133	0	0	0	0	0	0	0	0	0	0	0	0	0.084983	0	0	0	0	0.0256432	0	0	0
FGD1	2.14486	8.36704	1.27141	4.45498	2.55179	4.15869	2.56835	1.97423	1.10941	5.68368	3.24793	10.0976	10.3667	11.4744	2.27918	8.89088	2.31682	6.58578	16.7977	5.47063	8.47661	1.12907	1.33539	10.1493	11.0452	4.65378	9.11757	13.3591	1.66901	7.66808	2.00577	3.98751	7.5964	17.4763	22.0376	1.78262	5.08525	10.1951	5.65881	14.3005	10.6791	2.00779	3.68325	1.67165	10.1759	12.0001	11.471	3.55689	1.47112
M1AP	0.208541	2.76197	2.21914	0.0376916	0.356937	0.138758	0.533592	0.3205	0.852859	0.11635	0.201461	0.0872062	0.0967297	0.0708174	0.109802	5.17241	8.52964	0.0715179	0.25657	2.5162	1.90932	0.921098	3.36467	3.64928	0.0525377	0.241475	1.5809	2.8487	0.0786539	0.0533676	0.190548	0.453904	0.145246	3.60297	0.421291	0.0474072	0.0725252	1.20134	6.06231	4.71433	0.620999	0.0528746	0.566299	1.43094	1.72356	0.93885	0.0408451	0.0365434	4.52739
KCNH1-IT1	0	0	0.154128	0	0	0	0	0	0	0.185862	0.0762211	0.147502	0	0.0565634	0	0.204245	0	0.171369	0.120941	0.253685	0	0	0	0.0238589	0.314723	0.0214302	0.0170635	0.0210353	0	0.383633	0.0268579	0	0.232023	0	0.0950101	0.0189326	0.0579275	0	0.0173138	0.053792	1.01247	0	0	0	0	0.722106	0.0195743	0.12259	0
LINC00922	0.0187178	0.124787	0.0923737	0	0	0	0	0	0	0.00928273	0.0076136	0.375709	0.0333391	0.0395502	0	0	0.0389023	0.0741769	0.108725	0.0354762	0.0189427	0	0	0.021449	0.144611	0.0449531	0.0357932	0.069339	0	0.0510939	0.0321935	0	0.0231763	0	0.0569424	0.0226937	0.00867942	0	0.00518835	0.0402989	0.524055	0.016874	0.277698	0.012088	0	0.0332908	0.0175972	0	0
LINC01787	0	0	0.0322582	0	0	0	0	0	0	0.00972499	0	0	0	0	0	0	0	0	0	0	0	0	0	0	0	0	0	0.00660386	0	0	0.00843181	0	0	0	0	0	0	0	0.00543553	0.00844378	0.269695	0	0	0	0	0	0	0	0
TSPY24P	0	0	0.0362996	0	0	0	0	0	0	0	0	0	0	0	0	0	0	0.0269067	0	0	0	0	0	0	0	0	0	0	0	0	0	0	0	0	0	0	0	0	0	0	0	0	0	0	0	0	0	0	0
AC128709.1	0.0977535	0.248267	0.562825	0.10769	0.0278857	0.115632	0.0342046	0	0.0416029	0	0.026508	1.00031	0.406265	0.354087	0.0288953	0.0968616	0.0169306	0.834376	0.925334	0.846969	0.280297	0	0.0668477	0.174249	1.29155	0.134153	0.12462	0.241415	0.0374542	1.51208	0.140109	0	1.81558	0.0576476	0.0743454	0.059259	0.181313	0.0729559	0.144513	0.0280615	0.544175	0.146874	0	0.168346	0.170462	3.63176	1.49085	0.146174	0
RN7SKP167	0	0	0.169271	0	0	0	0	0	0	0	0.111613	0	0	0	0	0	0	0	0	0	0	0	0	0	0	0	0	0	0	0	0	0	0	0.0606816	0	0	0	0	0	0	0.33695	0	0	0	0	0	0	0	0
ZBTB49	0.764704	1.5275	1.82571	1.29161	1.35519	1.36285	1.03715	0.961464	1.33492	1.65456	1.41486	1.17724	2.3866	1.53205	1.14021	1.19493	1.42055	2.02993	1.99602	1.39989	1.16769	0.888168	1.16156	1.37518	1.1866	1.2677	1.4087	1.9326	1.46628	1.02062	1.78082	1.27437	2.16604	0.927868	1.58521	1.58763	2.00204	6.40416	1.05796	1.22387	2.00771	1.25674	2.24466	1.17125	1.35316	1.32798	0.967049	1.12704	1.38571
RPS27P5	0	0	0.131809	0	0	0.0710851	0	0	0	0	0	0	0	0	0	0	0	0	0	0	0	0.147078	0	0	0.107659	0	0	0.323806	0	0	0	0	0	0	0	0	0	0	0	0	0.787138	0	0	0	0.0465744	0	0.0502194	0	0
CBLN3	0.549434	0.479673	0.790855	0.302643	1.00571	1.43524	0.608794	0.433672	0.716115	1.91873	0.838076	0.762859	0.394168	0.557436	0.581967	0.598863	0.610612	0.590865	0.852048	0.702502	4.9194	0.497263	0.71492	0.460545	1.07659	0.35083	2.31396	3.97818	1.39028	0.932162	0.826871	0.698829	0.500784	0.44552	1.77593	0.41634	0.417544	1.18461	1.7641	2.46442	0.719669	0.405881	3.45304	0.827931	0.501229	0.502175	0.406538	0.620468	0.556956
GPR89A	1.15046	0.646692	1.29352	0.319757	0.891219	0.702281	0.886353	1.14966	0.662561	0.383855	1.25647	1.48992	0.691399	0.664802	1.09196	0.698617	0.987136	1.16687	0.742513	0.969739	0.5679	2.44111	0.856497	1.2686	0.973796	0.98255	2.28935	1.66586	1.25364	0.895542	1.11038	0.608073	1.03025	0.855844	2.41619	1.15809	0.97231	1.64371	0.79772	1.05136	1.79377	0.970525	1.2378	1.29054	0.967293	0.696654	1.02315	0.631306	1.05327
AC008521.1	0.627295	0.199145	0.945925	0	0.62631	0.185506	0.987726	0	1.86879	0	0.255157	0	0.0620725	0.126234	0.556274	0	0.271614	0.0637415	0.134954	0	0.105806	5.4694	1.00093	0	0	0.143479	0	0	0.781131	0.071347	0.449546	0.471974	0	1.57221	2.14687	2.34501	0	0.0780277	0.0579596	0	1.33519	0.0942506	0	1.35037	0	0.0619825	0	0.0586258	0.635883
IGKV2OR22-3	1.62923	0	0.0893374	0	1.39429	0	0	1.24639	0	0	0	0.726719	0	0.0327858	0	0	0.479701	0.0331102	0.245354	0	0.0824404	0	0.0371376	0.20744	0	0.0745295	0.0296715	0.402359	0.0936355	0.407669	1.02746	0	0	0	0.495636	0	0.151094	0	0.180641	0	0.746906	0.293748	2.47468	0	0.157835	0	0	0	0
MGMT	3.48472	0.717162	0.949382	2.88375	1.91445	3.68156	3.37526	3.73632	2.20704	3.29554	3.19706	9.08131	3.23719	2.77071	0.955325	2.49983	5.15772	2.68083	5.42756	0.75601	9.25873	3.6119	3.19861	4.16116	9.29786	5.49134	5.82585	4.73119	2.49554	1.84168	1.38494	2.62661	2.01447	8.58636	2.20298	4.16163	1.43745	2.67457	4.21106	2.42826	5.15656	0.10901	6.05763	0.550189	6.88495	4.07647	5.8839	1.61194	4.9662
LINC00423	0	0	0.0178081	0	0	0	0	0	0	0	0	0	0	0.0130708	0.0383991	0	0.0112496	0	0.0139736	0	0	0	0	0	0	0.0148564	0	0	0	0	0	0	0	0	0	0	0	0	0	0	0.127616	0	0	0	0	0	0	0	0
MIR3650	0	0	0	0	0	0	0	0	0	0	0	0	0	0	0	0	0	0	0	0	0	0	0	0	0	0	0	0	0	0	0	0	0	0	0	0	0	0	0	0	0	0	0	0	0	0	0	0	0
AP001636.1	0.0174249	0	0.0573288	0	0	0	0.0548737	0.0190434	0.0333713	0	0.0283508	0	0.0103454	0.0105195	0.015452	0	0.0181076	0	0.0224923	0.0188719	0	0	0	0.0133116	0	0.0239132	0	0.0821539	0.100145	0	0.0149849	0.0112375	0	0	0.198785	0.0739418	0.0323196	0.117042	0.00965994	0	0.085589	0	0	0	0.0303854	0.0103304	0	0.00977096	0
HSPE1	15.0314	27.2661	71.3587	13.8494	15.6651	12.0106	24.4052	12.9692	23.3456	10.3579	16.3553	89.487	29.7675	28.1073	64.0433	43.1306	40.0991	39.5031	56.7404	33.4536	48.4084	126.076	60.7884	43.8022	130.946	31.2684	55.2673	41.9954	22.2281	65.0156	48.7127	19.8278	55.1438	57.4726	32.2427	140.07	39.6192	53.9291	35.9582	63.4215	86.7046	50.7261	24.187	40.8156	37.5701	52.6009	76.2111	25.2088	62.4056
AL022318.2	0	0	0.872597	0.125221	0.194552	0	0	0	0	0	0	0	0	0	0	0.0450519	0	0	0.0489077	0	0.0383444	0	0	0	0.152726	0	0	0.0510391	0	0.155138	0.325834	0	0	0	0	0	0.0702764	0	0.168038	0	0.89331	0	1.12425	0	0	0	0	0.0849847	0
AL162274.2	1.64885	0.673013	1.40464	0.0486553	1.61267	1.61954	1.11268	2.38123	0.63908	1.3726	1.62881	1.52966	0.734213	0.888772	1.25329	0.910266	0.581352	0.359026	0.836145	0.701556	0.625753	2.37805	0.523506	0.674804	1.38465	1.85875	1.41565	0.951911	1.42146	0.964474	1.31668	1.63302	0.729147	2.39619	1.47795	1.10664	1.14686	1.14268	1.30584	2.18068	2.14045	1.96422	2.24656	1.40711	0.753046	1.187	0.81198	0.825529	2.06939
Y_RNA	0	0	0.853844	0	0	0	0	0	0.2209	0	0	0.544755	0.308165	0.313351	0	0.102862	0	0	0	0	0	0	0	0	0.348702	0.11872	0.283586	0.233064	0	0	0	0	0	0	0	0.104883	0	0	0	0.297998	2.37952	0	0.183348	0	0	0	0	0	0
Y_RNA	0	0	0.714699	0	0	0	0	0	0	0	0	0	0	0	0	0	0	0	0	0	0	0	0	0	0	0	0	0	0	0	0	0	0	0	0	0	0	0	0	0	1.49381	0	0	0	0	0	0	0	0
AL035252.3	0.393261	0.260841	1.10902	0.0870343	0.42069	0.3925	0.589734	0.391415	1.30906	0.299512	0.71983	0.276389	0.717134	0.699525	1.68141	0.062626	0.415968	0.411023	0.571082	0.813808	0.25585	1.66931	0.595482	0.246782	0.32553	0.240936	0.253231	0.208117	0.948463	0.301918	0.923992	0.692921	0.526065	1.29831	1.44205	0.749252	0.442862	2.93501	0.0583968	0.241909	0.772662	0.804008	0.0744191	0.721094	0.171442	0.283107	0.189261	0.88602	0.626442
AL356102.1	0	0	0.0591203	0	0	0	0	0	0	0	0	0	0	0	0	0	0	0	0	0	0	0	0	0	0	0	0	0.0484121	0	0	0	0	0	0	0	0	0	0	0	0	0.211833	0	0	0	0	0	0	0	0
RN7SKP161	0	0	0.421789	0.0529625	0.164571	0.0568681	0	0	0.0409208	0.158948	0.156441	0	0	0.0773961	0	0	0	0	0.0413711	0	0.454098	0	0	0	0	0	0.0350221	0.0863482	0	0.0874878	0.110249	0	0.0793695	0	0	0	0.118894	0.0956799	0.0355359	0.0552029	3.84123	0	0.135857	0	0.111779	0	0	0	0.0433188
RPL21P121	0.0420445	0.0800862	0.414986	0	0.107945	0.0373006	0.044135	0.13785	0	0	0.0684078	0.0330953	0.1997	0.177678	0.0372843	0.274962	0.0873838	0.0256337	0.0542718	0.136608	0.0425499	0.270117	0.086255	0	0.169476	0.0288501	0.0689144	0.141592	0.144984	0.0860767	0.0361571	0.244034	0.0520595	0.446304	0.479648	0.254878	0	0.0941366	0.093234	0.108625	0.619554	0.0758058	0	0.135763	0.024439	0.0997052	0.105407	0.141458	0.0568268
AC087698.1	0	0	0.122754	0	0	0	0	0	0	0	0	0	0	0	0	0	0	0	0	0	0	0	0	0	0	0	0	0.10052	0	0	0	0	0	0	0	0	0	0	0	0	0.73306	0	0	0	0	0	0	0	0
AC082651.4	0	0	0.477559	0	0	0	0.0221628	0	0	0	0.0171758	0.0166192	0	0.0191192	0	0	0.00548508	0	0	0.00571658	0.00534171	0	0	0.00806461	0	0.0289747	0.00576767	0.035551	0	0	0	0	0	0.0186763	0	0	0.0195802	0	0.0058523	0	0.487413	0	0	0	0.0122723	0	0.0132327	0.0118391	0
AC004805.2	0.0405616	0	0.233537	0	0.069425	0	0	0	0.0776817	0.0201158	0.0989926	0.0319281	0	0	0.0359693	0.0482298	0.0421509	0.0247296	0.0261788	0.0439299	0.0205246	0	0.0554752	0.0309869	0	0.222661	0.0221613	0.136599	0.0233118	0.0553606	0.0697636	0	0.0251117	0.0717604	0.74037	0.0491776	0	0.0605443	0.0674593	0.0349313	0.677396	0.109698	0.042984	0	0.0707312	0.0240472	0.0254222	0.0454897	0.137056
AC092839.1	0.207435	0	0.298581	0.0428476	0.177522	0.322051	0.163311	0	0	0.102873	0.126563	0	0.277104	0.219152	0.137962	0.0616626	0.161672	0.126468	0.10041	0.056165	0	0.0475954	0.0709259	0.0396171	0.0348393	0	0	0.104786	0	0.0353896	0.0891938	0.100332	0	0.0917468	0.433846	0.0943115	0	0.425737	0	0.446602	0.0509447	0	0	0	0.0904309	0	0	0	0.0350457
CFH	2.65717	2.94446	1.65052	1.77104	16.1028	7.47028	5.90864	4.01888	1.44806	127.848	5.32113	5.26204	1.48212	2.23886	5.57685	6.00221	6.46169	5.85958	6.9311	11.7271	5.23368	2.19419	3.60296	4.7365	3.70086	17.225	6.97427	11.7874	1.31193	2.1786	21.5112	5.20127	3.54125	0.462879	5.55332	3.99862	4.83056	6.5405	5.01137	9.03549	7.27217	0.878538	25.3529	1.13781	6.73199	4.04857	0.634866	7.36656	1.51669
AC009878.1	0.28751	0	0.141889	0	1.37788	0.612168	0.905416	0.125686	0.0367084	0.541825	1.16947	0.0905255	0	0	0	0	0.0597551	0.0350578	0	0.0622771	0.0581932	0.31665	0.747121	0	0.0772613	0.0789136	0	0.0774594	0.561813	0.0392409	0.14835	0.111251	0.925588	0	0.131198	0	0.213309	0.343322	0.0318778	0.247601	0.960308	0	0	0.668433	0	0.0340904	0	0	0
RNU6-433P	0	0.358078	0	0	0	0.166777	0.197334	0	0	0.093229	0	0	0.111611	0	0	0.223527	0	0	0.242657	0	0.0951236	0.862667	0	0.143612	0.252585	0	0	0.633082	0	0	0.161664	0	0.116383	0.166291	0	0.227919	0	0.2806	0.312648	0	0.738699	0	0	0.121403	0	0.111449	0	0.210827	0.127041
AC245052.7	0	0	0.268759	0	0.0932113	0	0	0	0	0.0810235	0	0.0428672	0.0646661	0.0986315	0	0	0.0282963	0	0.0351482	0	0	0.149945	0	0.0416035	0	0.112106	0	0.0733599	0.0938964	0	0	0.035121	0	0	0.497017	0.19808	0.10101	0.0406439	0.0603814	0.281397	0.641989	0	0	0.0351698	0	0	0	0	0
USP32	2.21852	4.81648	3.80505	6.29895	3.72816	3.97666	3.82403	2.01131	7.56898	6.82645	2.50416	3.98079	5.08308	6.32075	5.13968	6.71624	8.39522	7.21789	5.01961	10.3141	5.65251	3.7067	6.0512	4.70507	3.18749	4.022	3.64046	6.42359	3.49621	6.87998	5.42657	5.04663	6.06519	4.35981	4.47702	7.76977	4.10321	3.9907	7.87273	8.61059	6.64476	4.21133	4.60317	5.12365	8.26044	7.03216	8.03471	7.65927	8.49638
UBC	71.2813	160.964	153.976	170.744	94.7013	99.0716	82.5543	69.5924	97.6248	113.676	65.7328	216.185	90.7105	92.4429	125.434	96.0466	87.5371	148.95	445.566	177.873	115.879	99.0528	96.1042	190.983	126.9	116.869	314.651	132.748	37.7242	110.042	169.748	151.127	174.261	136.633	108.795	124.176	152.014	98.8928	287.603	165.583	265.767	171.23	163.078	251.865	156.716	152.782	206.009	88.1795	122.642
AC015909.5	0.0690228	0.23008	1.08577	0.292275	0.443021	0.535805	0.271705	0.24516	0.247855	0.551968	0.322869	0.488982	0.240757	0.265643	0.0994632	0.0461653	0.573818	0.341914	0.350815	0.168198	0.641769	0.475114	0.188802	0.177962	0.278223	0.272332	0.254551	0.255691	0.932223	0.388599	0.74197	0.255953	0.251051	0.801367	0.498698	0.470725	0.240044	0.405668	0.196106	0.111453	0.508548	0.443344	0.356581	0.161585	0.330995	0.168797	0.156819	0.0774088	0.174919
LARP7	6.86645	6.63991	11.264	2.29465	8.3022	7.63798	9.24353	6.47332	9.87953	7.75808	7.95825	10.1917	10.7348	7.81078	8.06776	7.89411	7.47136	5.57302	15.7828	5.19113	12.4878	14.4717	11.3263	5.85282	9.03937	12.1208	11.014	9.88172	9.66214	9.78994	10.2245	6.2718	6.57218	5.58686	14.4321	5.2278	6.86529	17.3965	8.1096	16.1524	11.0825	6.31525	10.793	4.46531	12.2047	4.72373	7.83589	8.63509	8.07361
AC006355.1	0	0.0183992	0.0794502	0.015962	0	0.0171391	0.0202794	0	0	0.00958085	0	0	0	0	0	0	0.0100379	0	0	0	0	0.0177307	0	0	0	0	0	0.0260239	0	0	0	0	0	0	0	0	0	0.0144182	0	0.0166373	0.474461	0	0	0	0.0112294	0	0	0	0.0130556
MIR4509-1	0	0	0	0	0	0	0	0	0	0	0	0	0	0	0	0	0	0	0	0	0	0	0	0	0	0	0	0	0	0	0	0	0	0	0	0	0	0	0	0	0	0	0	0	0	0	0	0	0
FYTTD1	4.32186	10.0305	7.03745	9.65792	6.38192	10.9342	6.4522	4.48367	8.23192	12.0651	5.96951	19.3493	36.9518	36.0676	7.71478	12.3592	8.93556	18.5546	16.0334	9.77049	14.7178	7.61564	8.67145	16.741	17.2131	11.3157	9.84316	16.1611	8.58577	19.8391	5.12457	9.15978	25.265	8.84216	6.65357	7.81702	10.0993	18.6385	9.98488	11.8225	16.0997	8.37647	7.59283	8.85783	16.0911	17.4027	25.1881	12.4316	5.88583
ATP6V1H	12.0031	8.26378	5.82887	9.75243	10.8672	9.14945	9.64449	7.78687	5.41654	9.26912	11.399	13.7657	10.611	8.06725	8.39951	9.83764	10.7471	9.87762	12.6777	7.40682	7.87152	8.60159	13.9789	11.4702	6.83558	13.2598	10.6167	7.96812	6.44595	11.8111	6.44775	8.82343	18.277	6.6323	4.56589	4.08876	4.9585	7.11499	9.39049	13.9591	14.4744	8.67046	8.73912	9.9048	11.5807	8.59172	11.6445	11.6824	8.99419
IGFL2-AS1	0.0111655	0.627403	0.0918374	3.21042	0	0.0990564	0.0234412	0	0	0	0.127166	0.114255	0.397746	4.50276	1.23766	0.604071	0.823808	1.36147	2.70235	11.3187	0.0282491	7.24502	0.274873	0.290013	1.87528	2.07627	3.4162	0.263212	9.07372	0.853394	0.470496	0.295229	0.124426	0.869158	2.64094	0.0541487	1.52216	0.366654	0.656126	1.50965	7.83164	0.16105	0.130155	0.10095	3.71882	10.7434	3.1561	0.494619	0.0150911
ARMCX4	0.232834	0.638752	0.840712	0.227464	1.08026	1.67069	0.785494	0.628949	1.22369	2.09588	1.04237	0.442626	1.21023	1.07146	0.157127	0.151485	0.351522	0.338368	0.400727	0.532884	0.861762	0.677366	0.0650902	0.218145	0.188885	0.706386	0.149613	0.733808	0.0807941	0.564615	1.4948	0.269149	0.882109	0.927473	1.58035	0.411009	0.175188	1.40546	0.409963	0.868895	1.04727	0.761706	0.806943	0.45015	0.495389	0.309063	0.492858	0.379366	0.284017
KCNV2	0	0.204429	0.308962	0.0886746	0.0918468	0	0.0469413	0.0195487	0.279763	0.0665312	0.0509303	0.0985593	0.143369	0.118785	0.0872411	0.0850752	0.144057	0.0763381	0.0288614	0.0242157	0.0090511	0.0820836	0.0366959	0.0546593	0.0540759	0.0368215	0.102615	0.0963813	0.138783	0.05493	0.130751	0.0519103	0.215942	0.118671	0.0544157	0.151807	0.0663543	0.140171	0.039665	0.0308086	0.412941	0.0483756	0.00947771	0.0462066	0.129965	0.0265113	0.0448436	0.0601813	0.0423082
AL136369.2	0	0.0346742	0.059891	0	0.436201	0.161497	0.0382174	0.0795779	0	0.252777	0.0592358	0	0.0216156	0	0	0	0	0	0	0	0	0	0	0	0	0	0	0.0245216	0	0	0	0	0.0225397	0	0	0	0	0.135858	0	0	0.357657	0	0	0	0	0	0	0	0.0246038
RPL34-DT	0.235293	0.020372	0.182975	0.0141388	0.25628	0.129042	0.125741	0.107535	0.13109	0.0297027	0.26102	0.0134699	0.0736585	0.0774807	0.0037937	0.0254341	0.0377882	0.0156494	0.0138055	0.00463331	0.0129884	0.0471163	0.0029255	0.0424866	0.00287405	0.0352262	0.00934943	0.0605099	0.0467153	0.0467112	0.044148	0.0275896	0.0105942	0.00756861	0.253783	0.00518679	0.0238048	0.239461	0.0332031	0.066316	0.617791	0.0385664	0.0770701	0.0110512	0.106927	0.0076088	0.0107252	0.0479782	0.00289108
NSFL1C	5.30453	11.8631	8.8689	10.4401	6.3995	6.40304	5.98934	4.99897	8.82508	6.76525	5.77892	12.8657	8.82786	8.91678	12.1793	5.92293	9.87528	12.4307	15.3308	8.71155	11.1743	16.6879	11.7912	23.4566	13.1907	15.6789	27.428	10.8272	8.96011	15.9751	14.4472	11.1374	8.96808	18.8036	7.44934	9.63606	13.1008	12.3593	6.89539	12.957	15.389	11.9388	8.63182	8.4753	15.4202	13.7364	20.3981	11.7805	11.1002
AL354733.1	0.020011	0.0571751	0.0329186	0	0.0685013	0	0.0210059	0	0.0638734	0.0198481	0	0.0157516	0	0.0120808	0	0.011897	0	0	0.0387457	0	0.0202515	0	0.0136843	0	0.0134436	0.0411934	0.0437328	0.0134781	0.0115008	0.0546239	0.0344177	0	0.0123888	0.0354028	0.0913148	0.0242616	0	0.089608	0	0.224032	0.157266	0.0541193	0.021206	0	0	0.0118636	0	0.0224422	0
AL031727.1	3.30858	10.9265	4.13504	7.562	1.83862	3.39271	2.52588	4.60205	3.97742	4.73071	6.57166	6.35867	5.10222	3.89107	5.44883	3.14215	8.95276	11.1599	7.8205	3.6066	2.43516	7.09852	7.6985	7.41859	12.2396	4.74695	7.32461	4.02278	8.44572	2.28718	5.72752	4.18434	4.01688	9.7304	5.22869	8.62186	9.48406	6.63818	2.76321	4.55151	9.07544	14.1386	12.1122	3.21892	5.12011	2.29267	3.39328	2.6745	2.96187
AL512782.1	0	0	0	0	0.0459655	0	0	0	0	0	0	0	0	0	0	0	0	0.0327463	0.0693307	0.0290855	0	0	0	0	0	0	0	0	0	0	0	0	0	0	0	0	0.0498113	0	0	0	0.105528	0	0	0	0	0.0318427	0	0	0.0362974
AC226101.1	0	0	0	0.0216246	0.0223982	0.0464385	0	0	0	0.103837	0	0	0	0	0.0696273	0	0	0.0159567	0	0.0425185	0	0	0.0178976	0	0	0.0179589	0.057198	0.26442	0	0	0.0225074	0.0168788	0	0.0694549	0.139335	0	0	0.0585991	0	0	0.102844	0	0	0	0.0152131	0.0155164	0.0328073	0	0.0176871
RN7SL716P	0.0729504	0.0694777	0.600027	0	0.0624307	0	0.0765775	0	0	0.0361784	0.118693	0.0574229	0.173247	0.132122	0.064691	0	0.0758087	0	0.0470828	0.0395041	0	0	0	0.0557301	0.196036	0.200228	0.119572	0.294808	0.0419264	0.14935	0.188206	0	0.0451636	0.0645308	0.388372	0.0442232	0	0.163334	0	0.125648	1.07497	0.0657644	0.231921	0.0942235	0	0.086498	0.137166	0.12272	0.0492994
CCDC58P1	0.0454668	0.17321	0.037397	0	0	0	0.190909	0.04969	0.0870757	0.0225484	0.0369879	0.0357892	0.107977	0.109794	0	0.0270311	0.0236241	0.194041	0.0586892	0.0492424	0	0	0.15546	0.0694682	0.0305452	0.0935951	0.0745237	0.153117	0.0261308	0	0.0782002	0.029322	0.0562969	0.0402192	0.0691585	0.0551247	0.0421658	0.0678659	0.0504114	0.0391556	0.223327	0.163952	0.144546	0.0293627	0.132141	0	0	0.0509908	0.0614523
AC008417.1	0	0.0988674	0.796921	0.0571807	0.384971	0.0613974	0.145294	0.0378171	0.28717	0.0343215	0.0563002	0	0.0410887	0.125341	0.0920559	0.102862	0.125856	0	0.0669992	0.0562148	0.0700379	0.254067	0.118314	0.0793044	0	0.0237439	0.0567171	0.25637	0.0198872	0.141684	0.178546	0.334737	0.0642682	0.0612186	0.105268	0.839066	0.0320908	0.154951	0.30693	0.0595996	0.917817	0.0311944	0.183348	0.0223468	0.160908	0.0615437	0.0216877	0.135825	0.093538
RNU6-987P	0.187988	0	0.463867	0	0.482638	0.166777	0	0	0.120008	0.279687	0.152931	0	0	0	0	0	0	0	0	0	0	1.0352	0.257106	0.143612	0	0.128993	0.102709	0	0	0.128287	0.484991	0.121235	0	0	0.428916	0.341879	0	0	0	0.161893	1.29272	0	0	0.242807	0.109271	0	0	0	0.127041
NPM1P48	0	0.19646	0.0377039	0.0189374	0	0	0.0240595	0.0250489	0	0.0227334	0.0559372	0.0360829	0.0272159	0.0553477	0.020325	0.0545059	0.0833629	0.125764	0.0887563	0.0248232	0.0463909	0.0210357	0.0783677	0	0.0615917	0.0943632	0.0375676	0.0308748	0.0263453	0.0156411	0.039421	0.0147813	0.0709487	0.0810985	0.0174315	0.125048	0.0212559	0.0684229	0.0127063	0.0197385	0.045032	0.0619866	0.0242887	0.0444055	0.0399677	0	0.0574608	0	0.108424
EPPIN-WFDC6	0	0	0.0973746	0	0	0	0	0	0	0	0	0	0	0.0102101	0	0	0	0.0103111	0.0218308	0	0	0	0	0	0	0	0	0.0227822	0	0	0	0	0.0104705	0	0	0	0	0.0757328	0	0.0145648	0.365515	0	0	0	0	0.0100266	0	0.00948358	0
PDZPH1P	0.0288359	0.00915439	0.0237179	0	0.0740329	0	0.0201797	0	0.00613611	0.0619693	0.00781947	0.0151321	0	0.0058028	0	0	0.0449485	0	0	0	0	0.114683	0.0197191	0.014686	0	0	0.0157548	0.025896	0.0110484	0.00655944	0.090926	0.00619884	0	0.00850259	0.00731027	0	0	0.00717364	0.0159859	0	0.103868	0	0.0203719	0	0.0167613	0	0	0.00538988	0.00649569
RN7SKP137	0	0	0.10476	0	0	0	0	0	0	0	0	0	0	0.0384459	0	0	0.0330891	0	0	0	0.0322243	0	0	0	0	0	0	0	0.0732004	0	0.0547656	0	0	0	0	0.0386052	0	0	0	0	0	0	0	0	0	0	0.0399138	0.0357102	0
SKIDA1	0.0147619	0.165899	0.189414	0.0951357	0.0505329	0.0733394	0.0402893	0.0193597	0.0131933	0.158132	0.076858	0.0557753	0.201581	0.151502	0.065453	0.122869	0.0536911	0.0702003	0.0266769	0.0511609	0.159851	0.0243871	0.0181706	0.205247	0.083305	0.230949	0.0371005	0.236636	0.0101808	0.106784	0.0660131	0.0552167	0.0785964	0.195873	0.0808347	0.037585	0.197139	0.222547	0.157126	12.6188	0.336441	0.0212925	0.134534	0.0381334	0.17676	0.0612618	0.140632	0.317865	0.215482
AL357093.1	0.0426871	0	0.245775	0.0705396	0.182658	0.378707	0.179238	0.186609	0.136254	0.0211699	0.20836	0.0672023	0.152064	0.051541	0.0378541	0.0253786	0	0.0260254	0.0826519	0.0462319	0.0216001	0.195889	0	0	0.0860334	0.0585821	0.116613	0.0287513	0.0490667	0.0582615	0.183548	0.0825881	0.0528552	0	0.194792	0.129387	0.039588	0.0318585	0.094659	0	0.838697	0.0384822	0	0.0275676	0.173688	0.0253073	0	0.0239367	0.115391
AC122719.1	0	0	0	0	0	0	0	0	0	0.0173449	0.0569045	0.0275301	0.0207649	0.0422286	0.0310147	0	0.181724	0	0.0225728	0	0	0	0	0	0	0	0.0382173	0.0942261	0	0.0238674	0.060154	0	0	0	0	0	0	0.0783069	0	0	0.0343581	0	0	0.0225867	0	0.0207348	0	0.0588355	0
BMPR1B	2.31065	0.0324494	0.420361	0.0230326	2.07818	1.95926	2.72141	1.9532	0.0276825	5.39783	2.95569	0.258439	0.307108	0.287967	0.543847	1.61682	1.94251	0.532532	0.567738	0.60215	0.108144	0.0824399	0.019063	0.437753	0.297564	1.12644	0.832606	0.86786	0.0516242	0.405837	0.0692552	0.545327	0.126561	0.0986365	0.779732	0.0431862	0.347574	0.705055	1.15047	0.373442	0.663331	0.0530533	0.331519	0.00400062	0.293466	0.506819	0.00776522	1.56317	0.00627958
RPS3AP49	0.816675	1.97985	0.915991	1.20641	0.402402	0.702573	0.363694	0.486836	0.710935	0.625932	0.664378	1.32465	1.13137	0.433271	0.768104	0.735658	0.822956	1.82567	0.814592	0.643268	0.550994	1.31737	0.558474	0.567177	1.42982	1.49436	0.676059	0.800087	0.654264	0.55732	0.872575	0.223441	0.551568	1.0289	0.564649	0.660101	0.89509	1.69923	0.685978	0.596751	3.20913	1.18243	1.75712	0.319644	0.733635	0.630888	1.08576	0.24979	0.668974
CRTC3-AS1	0.204292	0.0972834	0.672131	0.0506381	0.209799	0.181241	0.150114	0.267921	0.299958	0.172235	0.199433	0.450263	0.26684	0.184998	0.271743	0.121457	0.169837	0.137008	0.276888	0.0995653	0.320458	0.187497	0.153673	0.405776	0.123521	0.168217	0.0669701	0.57791	0.434422	0.278827	0.140548	0.0790498	0.113829	0.487926	0.559339	0.309608	0.0568379	0.548884	0.12458	1.21395	1.0436	0.184168	0.151544	0.224285	0.261245	0.15745	0.0768246	0.206201	0.179477
AC025575.2	0.34603	0	3.38691	0	0.769942	0.0613974	0.908087	0.151269	1.23704	0.0171607	0.140751	2.72378	3.73907	8.04268	0.0613706	1.5635	1.43835	0.0421935	1.51865	0.0374765	5.63805	1.23858	0.425932	5.18122	7.11351	2.49311	2.09853	0.186451	0.676165	4.32136	0.952243	0.334737	0.0428455	3.06093	0.631607	0.461486	10.1407	0.206601	5.23699	1.10259	2.78744	3.49378	0	0.42459	3.70089	4.18497	3.75196	0	2.17476
ARHGEF2	4.18623	5.55849	6.93223	5.49769	8.62122	4.63097	7.90806	2.62201	9.1335	9.15238	4.47459	4.00106	7.80318	6.4215	8.07361	3.76758	9.22871	5.80259	5.16607	7.74302	6.30175	11.3023	8.65397	4.87555	3.0798	5.7127	4.95908	7.29831	13.8513	7.07478	4.98962	8.14477	3.61327	7.3096	17.7648	9.41658	4.37255	12.2735	5.13151	5.00407	10.0478	14.943	10.4578	7.31158	3.49197	4.69593	8.79544	5.17008	9.41128
RNU6-428P	0	0	0.450861	0	0	0	0	0	0	0	0	0	0	0	0	0	0	0	0	0	0.184913	0	0	0	0	0	0	0.123066	0	0	0	0	0	0	0	0	0	0	0	0	3.05145	0	0	0	0	0	0	0	0
OR13Z1P	0	0	0.173533	0	0	0	0	0	0	0	0	0	0	0.0283043	0	0	0	0	0	0	0	0	0.0320612	0	0	0	0	0.0157891	0	0	0	0	0	0	0.0356573	0.0142108	0	0	0	0	0.414522	0	0	0	0	0	0	0	0
AP003170.1	0.208794	0.0903885	0.671331	0.0627323	0.406103	0.202075	0.3188	0.14521	0.266581	0.207095	0.540455	0.0747055	0.360623	0.194805	0.218819	0.0564242	0.226837	0.0925798	0.245013	0.08223	0.499445	0.4181	0.116821	0.145006	0.0255037	0.325614	0.124447	0.370752	0.130908	0.129533	0.457053	0.0856885	0.258529	0.151115	0.548568	0.310678	0.0704128	2.06826	0.263069	0.310584	0.559403	0.0684461	0.201148	0.232906	0.275829	0.18005	0.0118966	0.212874	0.0384823
MOCS2	5.64075	4.06481	3.44625	2.8598	4.97489	6.12117	4.93434	4.36933	1.49313	6.58541	5.21604	4.18918	3.3181	3.70191	3.92611	6.11727	3.465	2.63383	4.78483	4.75275	2.84769	4.11715	4.6849	3.95882	5.03741	6.19425	4.96585	2.08805	2.55761	2.58846	4.19627	2.84687	3.05919	3.72647	4.26528	3.27749	2.53718	4.66626	5.52743	2.22157	3.76134	5.17895	4.12297	2.94325	3.13318	2.41072	2.48333	4.50378	3.43386
SLITRK2	0.0223664	0.0118343	0.0878951	0.0102667	0.0446625	0.198427	0.0234784	0.0434558	0	0.247726	0.0404342	0.00782475	0.103283	0.0105021	0.00220379	0.0177298	0.00645631	0.00606058	0.0433064	0.0242237	0.00628756	0	0.00339889	0.00379704	0.0116869	0.0136421	0.00135779	0.0636059	0.13283	0.00678373	0.00427432	0.0016027	0.0153856	0.00219833	0	0.0165717	0.00691419	0.0574967	0.00964398	0.00428039	0.339349	0.00448071	0.194884	0.00802463	0.0043336	0.11934	0	0.0222967	0.00167945
OR4K11P	0	0	0.10673	0	0	0	0	0	0	0	0	0	0	0	0	0	0	0	0	0	0	0	0	0	0	0	0	0.0145665	0	0	0	0	0	0	0	0	0	0	0	0	0.594881	0	0	0	0	0	0	0	0
Y_RNA	0.184441	0	2.12387	0.152392	0.315687	0.818149	0.580833	0	0.235488	0.54882	0.300091	0	0.219011	0.334044	0	0.109655	0.191667	0	0.833277	0.199757	0.0933288	0	0.630638	0	0.371729	0.379678	0.403084	2.98146	0.106002	0.251734	0.317227	0.118948	0	0	0.420823	0.670857	0	0	0.511248	1.27071	6.52285	0	1.17273	0.714677	0.214418	0.109347	0.231199	0.103425	0
RNA5SP487	0	0	0.263618	0	0	0	0	0	0	0	0	0	0	0	0	0	0	0	0	0	0	0	0	0	0	0	0	0.107935	0	0	0	0	0	0	0	0	0	0	0	0	1.10199	0	0	0	0	0	0	0	0
FAM21FP	0.0562071	0.160594	0.516247	0.123841	0.152323	0.124663	0.0983362	0.112618	0.20333	0.0650414	0.243869	0.287582	0.194664	0.101798	0.166145	0.111389	0.238505	0.257012	0.235797	0.0710204	0.109025	0.163357	0.064061	0.393609	0.16363	0.122133	0.511822	1.03477	0.215357	0.0958929	0.338355	0.205408	0.191388	0.14916	0.363356	0.0851831	0.147691	0.461436	0.166186	1.29887	0.957087	0.422253	0.744547	0.241992	0.359384	0.199936	0.0469709	0.10506	0.158268
MIR4288	0	0	0.240011	0	0	0	0	0	0	0	0	0	0	0.176163	0	0	0	0	0	0	0	0.267813	0	0	0	0	0	0	0	0	0	0	0	0	0	0	0	0.217779	0.323536	0	1.4333	0	0	0	0	0	0	0	0.197198
Y_RNA	0	0.19	0.328178	0	0.170729	0	0.209416	0	0.127356	0	0.162294	0	0	0.240875	0.17691	0	0	0.243258	0.257514	0.216064	0.201895	0.366193	0	0.304809	0	0.273782	0.108997	0.537473	0.114656	0.544567	0	0.128658	0.123509	0.529416	0	0.120937	0.370027	0.14889	0	0	1.56785	0	0.211411	0.128836	0	0	0.375108	0.223735	0.269638
XIAPP1	0.0325845	0.0620668	0.0536024	0.134613	0.139429	0.0578159	0.0684092	0.0356111	0.0416029	0.0807985	0.106032	0.0256489	0.135422	0.039343	0.086686	0.0774893	0.135445	0.139063	0.231333	0.0705807	0.0494642	0	0.0445651	0.0746783	0.0218907	0.0894354	0.0178029	0.131681	0.0936355	0	0.16813	0.10507	0.0403461	0.317062	0.123909	0.059259	0.0302188	0.0486373	0.0541923	0.0280615	0.384123	0.176249	0.0690609	0.0210433	0.0947013	0.0579537	0.306338	0	0.0880816
AC104996.2	0.117304	0.0744801	0.916601	0.0161536	0.0669257	0.0693791	0.143659	0.106833	0.549158	0.0581749	0.127238	0.107725	0.0232151	0.0118029	0.156035	0.0464936	0.152375	0.119197	0.0883273	0.0846969	0.158286	0.0897174	0.0802172	0.567555	0.0394033	0.0670765	0.117499	0.184353	0.0449451	0.0667095	0.151317	0.0378253	0.0605192	0.103766	0.49068	0.142222	0.163182	0.131321	0.0325154	0.0673476	1.93982	0.176249	0.12431	0.0757557	0.125006	0.0231815	0.024507	0.010963	0.052849
AL359697.1	0.0999184	0.158603	1.61629	0.0825565	0.17102	0.295482	0.454507	0.181999	0.361456	0.231246	0.135475	0.209735	0.158195	0.221179	0.472564	0.0990068	0.415333	0.0406121	0.257953	0.108216	0.269652	1.06988	0.660505	0.279885	0.872645	0.594204	0.236563	1.25624	3.34982	0.272747	0.143212	0.429589	0.206198	1.56149	1.79848	1.0499	0.401545	0.149143	0.203106	3.01171	2.15947	0.240202	0.317657	0.30113	0.271036	0.13822	0.229623	0.0373527	1.26045
RNU6-393P	0	0	0.450861	0	0	0	0	0	0	0	0	0	0.108482	0	0	0	0.094938	0	0	0	0	0	0	0	0	0	0	0.246133	0	0	0	0	0.11312	0	0	0	0	0	0	0.157354	0.538491	0	0	0	0	0	0	0	0
LINC01683	0	0	0	0	0	0	0	0	0	0	0	0	0	0	0	0	0	0	0	0	0	0	0	0	0	0	0	0	0	0	0	0	0	0.0419764	0	0	0	0	0.0263069	0	0.932338	0	0	0	0	0	0	0	0
AL080285.2	0	0	0.45644	0	0	0	0	0	0	0	0	0	0.0760321	0.051541	0.113562	0	0.0221798	0.0520509	0.0551013	0.023116	0.0864004	0	0	0.0326106	0	0.234328	0.0466451	0.0575026	0.368	0	0.0367097	0.0275294	0.0264276	0.0377604	1.16875	0	0.039588	0.0318585	0	0.0367618	0.125805	0.0384822	0	0.0551352	0.0744377	0	0.0267544	0	0
CPNE8	0.925053	2.03893	0.888198	0.748717	2.11001	1.50402	1.41495	0.701494	0.183188	3.90978	0.985988	4.149	6.05934	4.57482	1.80135	5.71293	2.17959	2.25594	8.28784	1.39853	3.19827	0.68267	0.444102	2.18353	3.04136	4.00283	6.69207	3.05425	0.28427	4.39834	3.56847	2.67607	5.28754	0.440874	3.71584	0.51042	2.8293	0.859465	3.85563	0.490995	7.19211	1.20154	1.55647	1.4484	4.04264	6.47362	0.832993	2.5809	0.928786
C4orf47	0.257623	0.136311	0.741644	0.177382	0.318461	0.317437	0.210336	0.26591	0.146189	0.574935	0.454091	0.202788	0.841251	0.53571	0.469602	0.246763	0.58749	0.130889	0.212459	0.209262	0.210024	0.118222	0.234897	0.590429	0.576915	0.45176	0.797611	0.414516	0.0411283	0.117206	0.738494	0.138453	0.124051	0.455779	0.195932	0.251612	0.477838	1.89066	1.10289	0.899776	2.1512	0.180635	0.333676	1.69147	0.291175	0.0848516	0.170437	0.192615	0.454594
MUC4	0.0449231	7.46111	7.70668	0.584028	0.204779	0.0398543	0.306037	0.135264	11.3595	0.102755	0.163337	9.5201	0.481721	0.695167	17.5079	0.00436048	3.79897	0.347668	1.70708	0.428946	0.399425	5.08812	62.4703	0.0203111	0.438533	2.19803	1.41304	0.324803	0.1312	37.7996	9.62266	26.1239	0.799733	0.649599	0.568965	1.58061	15.7387	0.87376	0.344594	0.120799	0.47824	1.11906	0.203054	35.9732	15.0742	4.05363	5.79148	0.0483247	5.03893
AC108935.1	0	0	0	0	0	0.0334841	0	0	0.0240943	0	0	0	0	0	0	0	0	0	0	0	0	0	0	0	0	0	0	0	0	0	0.0324576	0	0	0	0	0	0	0	0	0	0.0741551	0	0	0	0	0	0	0	0
TSPY13P	0	0	0.0175938	0	0	0	0	0	0	0	0	0	0	0	0	0	0	0	0	0	0.0216474	0	0	0	0.0287405	0	0	0	0	0	0	0	0	0	0	0	0	0	0	0	0.0420266	0.0192832	0	0	0	0	0	0	0
AC008074.2	0.943191	0.478438	0.261407	0.296473	0.815953	0.218288	0.89323	0.414561	0.916266	0.198289	0.767301	0.492265	2.72689	2.85943	2.65467	0.188949	0.394189	0.412531	0.655061	0.166551	0.4202	0.301097	0.203312	2.12248	0.399474	0.506503	0.621747	0.676704	0.430124	0.706624	0.617154	0.297525	0.717218	0.23579	0.257305	0.783077	2.2058	0.49734	0.608136	0.591543	0.664713	0.452867	1.20594	0.0662085	2.15126	1.06973	1.91481	0.310437	0.214777
AC108727.2	0	0	0.0820445	0	0.0853645	0.0884937	0	0	0	0	0	0	0	0	0	0	0	0	0	0	0.0504737	0	0	0	0	0.0342227	0	0	0	0	0	0	0	0	0	0	0	0.0744448	0	0	0.293972	0	0	0	0	0	0	0	0
AC015909.4	0	0.0322146	0.0556426	0	0	0	0	0.0369666	0	0.0503243	0.027517	0	0.0200823	0.0204202	0	0	0	0.0206222	0.0436615	0	0.0171157	0	0	0	0.0227239	0	0	0	0	0	0	0	0	0	0	0	0.031369	0	0	0	0.0332287	0	0	0	0	0	0.0423997	0	0
RPLP1P10	0	0	0.0474358	0.0476506	0.0493553	0	0.121078	0.126057	0	0.0286012	0.187667	0	0.0342406	0	0.102284	0	0.0299657	0.105484	0	0	0.0291824	0	0	0	0.0774892	0.0395732	0	0	0	0.0393566	0	0	0	0.153047	0.0438616	0	0	0.129125	0	0.0496664	0.113311	0.103981	0.122232	0.0744894	0	0.034191	0.0722922	0.0323393	0
RNU6-761P	0.365434	0.522057	2.85546	0	1.25095	1.29681	0.767206	0.599066	0.116644	0.0906151	0.445929	0	0.542409	0.44123	0.32406	0.10863	0.094938	0.111399	0.235854	0.098945	0.0924565	3.35392	0	0.418757	0	0.626883	0.199658	1.1076	0.210024	0.124691	0.785656	0	0.33936	0	0.694817	0.332294	0.508354	0.681831	0	0.314708	1.25648	0	1.54903	0.235999	0.531035	0.433299	0.114519	0.512291	0.123479
ADPRHL1	4.75878	0.442759	2.19693	0.845041	2.45944	2.15966	2.17383	4.72968	4.88874	0.637166	3.45876	4.15173	2.7551	2.19423	2.08376	0.728661	2.9645	5.12241	2.89133	0.57673	0.782703	0.760251	1.49706	1.62723	1.46506	0.910593	1.3762	1.1557	3.37622	1.82276	1.59916	0.539661	4.67827	1.45054	4.97565	0.696864	1.23854	0.435275	1.33548	3.31206	0.58125	4.08427	0.904689	1.13541	1.44938	1.1726	1.43567	0.331782	1.02248
ZNF668	0.576336	1.43377	1.16059	0.956488	0.480471	0.476044	0.730162	0.390953	0.818313	0.776158	0.739665	1.70515	1.50736	1.61071	0.678508	1.34695	1.71414	1.98711	0.974823	1.03046	1.67185	0.592796	1.08723	1.88261	1.24168	1.11141	0.716639	1.40214	1.79894	1.44099	0.756266	1.06379	0.938163	1.18665	0.921997	1.20476	1.30859	1.32377	1.64161	1.62165	2.04508	1.80504	1.70064	1.11981	1.6808	1.23124	1.15217	0.877599	0.574153
AC016727.1	0.737011	0.37942	1.36805	0.658321	1.13361	0.795226	0.909567	0.696621	1.64674	0.810043	0.88315	0.540939	0.952021	1.20855	0.936191	0.349353	0.388119	0.613288	1.32417	0.33978	0.564442	1.35284	0.701509	0.677165	0.575426	0.587731	1.08831	1.08672	0.337718	0.618498	1.77295	0.520267	0.690591	1.16294	1.28012	0.815076	1.03449	1.50149	0.706736	1.76689	1.39912	0.763175	1.16098	0.668925	1.27362	0.761694	0.674162	0.441202	0.955751
AC019186.1	0.143491	0.0341652	0.265553	0.0296396	0.1228	0	0.188282	0	0.0916026	0.106743	0.0583663	0.197661	0.149088	0.32485	0.22268	0.063982	0.0186392	0.109355	0.277832	0.524499	0.163368	0.428009	0.171719	0.493288	0.361498	0.246152	0.195995	0.314101	0.082468	0.195844	0.215947	0.185078	0.266507	0.222128	0.682068	0.30445	0.166342	0.214182	0.159097	0.401614	0.845776	0	0.114046	0.0695007	0.187665	0.0850696	0.134901	0.0804625	0.242426
AC104073.2	0	0	0.309245	0.103548	0	0	0	0	0	0	0	0	0.111611	0.0756596	0	0	0	0	0	0.0678661	0	0	0	0	0	0.0859955	0	0.295438	0.0360137	0.0427625	0.0538879	0.121235	0.193972	0	0.190629	0	0	0.187066	0	0.0539644	1.04649	0	0.132809	0.121403	0.145694	0.0371498	0	0.0351379	0.0423469
PTGER1	0.288927	2.43725	0.0792154	0.568387	1.53067	0.549271	1.27094	0.706709	0.0702652	2.16297	0.74991	1.14797	0.547295	0.755851	0.231813	0.0490784	0.164421	0.511681	0.284153	0.141559	0.1462	0.277802	0.112902	1.25077	1.01674	1.51996	0.172892	0.435539	0.458623	0.666625	5.19418	0.381536	0.39182	0.121705	3.36935	0.233533	0.293469	0.482608	1.20512	1.62326	0.716345	0.3969	1.0206	0.0888526	0.47184	0.342583	0.198333	0.362605	0.455595
TAF1D	3.22981	6.2627	6.6863	3.17699	4.9936	4.02514	5.99596	3.66685	4.33273	4.727	4.02343	11.3592	4.69265	4.51089	6.21833	7.62699	10.203	6.01362	8.77878	8.7023	4.83011	17.9477	10.5527	7.15741	7.01647	7.8309	8.69888	8.26681	7.48239	7.0655	5.87258	6.3761	5.94986	9.74189	7.71003	14.7951	5.48461	8.22617	9.93611	11.6039	7.50683	9.3776	6.77896	5.87212	9.66358	9.10602	5.01783	11.6544	6.05849
AC104408.1	0	0	0	0	0	0	0	0	0	0	0	0	0	0	0	0	0	0	0	0	0	0	0	0	0	0	0	0	0	0	0	0	0	0	0.17493	0	0	0	0	0	0.112977	0	0	0	0	0	0	0	0
AC093732.2	0.071353	0	0.410821	0	0	0.0633021	0.0749006	0.0779806	0.0911011	0.0353862	0	0.224662	0.25418	0.129229	0.0632744	0	0.0741486	0.0870048	0.0921036	0.0386391	0.108316	0	0	0.109019	0.0479359	0.0979219	0.0779688	0.192235	0.0820165	0.146079	0.306807	0.138049	0.353397	0	0.217067	0.0432548	0.132345	0	0.118669	0	0.841146	0.0643243	0.226842	0.13824	0.041475	0.042302	0.313046	0.040011	0.0482199
AC114811.2	0.024235	0.0164867	0.0740391	0.0572111	0.151107	0.0030715	0.134468	0.0264861	0.088407	0.0360567	0.0506971	0.0136261	0.228163	0.238273	0.0276314	0.0391083	0.0233856	0.0358835	0.118428	0.0543698	0.0700751	0.0540179	0.0686588	0.0317386	0.0976883	0.0451374	0.0548557	0.0792838	0.0139284	0.15121	0.0744335	0.0334915	0.036438	0.0428758	0.121122	0.0713585	0.102745	0.121442	0.0499026	0.0327972	0.159853	0.0187266	0.106398	0.0134152	0.181118	0.0779968	0.0585878	0.0446519	0.0444541
RN7SKP296	0	0.982876	0.565891	0.710567	0.196263	0.254322	0.421288	0.0626589	0.256205	0.454936	0.326492	0.13539	0.374437	1.79986	0.406738	0.818069	0.297899	0.524325	0.518049	0.55885	0.406158	0.10524	0.274448	0.569395	0	1.57364	0.438546	3.62992	0.263607	1.3694	0.591661	1.14622	0.603417	0	0.261626	2.01585	0.053171	2.0111	1.17602	0.0493751	1.07014	0.206743	0.425302	0.0740525	0.999779	0.679809	0	1.31813	0.0774912
IGHV3-71	0.599047	0.0518664	0.671897	0	1.6778	0.289885	0	8.21338	1.28633	0	0.443031	0.128602	0.0969991	0	0	0.0971314	1.04696	0.0332024	0.105444	0.0589811	0.192897	0.0499818	0.223446	0.166414	0.0731723	0.448422	0	4.54831	0.25039	1.52373	0.842994	0	0.202293	0	0.952616	0.165067	0.30303	0.0406439	0.483051	0	0.374493	0.736415	4.1552	0	0.284895	0.0968585	0.13653	0.0305377	0
CASC19	0.159815	6.34197	5.258	0.704242	0.410308	0.0945219	3.97034	0.0582198	1.83642	0.184934	0.476711	4.02555	0.284654	0.739691	2.40926	7.22107	4.84391	0.584615	5.98247	0.144239	0.323472	62.5333	0.837873	0.203483	13.4923	0.621417	0.320161	0.789368	9.49112	6.97996	4.71865	1.47728	2.47354	0.70685	1.0534	3.32626	2.4208	0.357822	0.502054	0.734034	1.04666	1.24863	1.12906	8.22235	1.88886	15.4754	4.17354	0.089616	29.0525
MRPL38	1.08348	2.28239	2.28721	2.0418	1.70375	1.04646	1.76486	1.14329	0.626939	1.14349	1.59352	1.93259	1.99956	2.38765	1.38205	1.44063	2.74828	1.56195	1.49158	1.44514	2.27673	2.62564	2.25928	1.94902	6.08494	2.09488	3.52267	1.46672	2.35891	2.53871	2.18482	3.61077	1.78105	3.05471	1.94845	1.61454	2.24228	2.26257	2.39967	1.89375	2.07634	5.33605	2.98076	3.57442	2.86353	2.5504	2.09076	1.73888	3.1164
AP000281.2	0	0	0.0418769	0	0.0435714	0	0	0	0	0.0252495	0	0	0.030228	0	0	0	0	0	0	0	0	0.0467278	0	0	0	0	0	0	0	0	0	0	0	0	0.271051	0	0	0	0	0.0438461	0.150048	0	0	0	0	0	0	0	0
IGHD3-22	0	0	0	1.56325	3.77807	0	0	0	0	0	0	1.98572	0	0	0	0.749896	1.63845	0	0	0	0.319124	0	1.7251	0	0	0.432752	0	14.0177	0	0.430384	2.71178	0	0	0	2.87789	0	4.09416	0	1.39851	0	0	0	0.668331	0	0	0	1.18582	0	0.426201
EDNRB-AS1	0	0	0.16054	0.0268778	0.0556786	0	0.0682954	0	0	0	0	0.0256062	0	0.0196388	0.0288472	0	0	0	0	0.0176158	0	0	0.044491	0	0	0	0	0.0219103	0	0	0.0279751	0	0	0.0287758	0.296887	0.0197201	0	0	0	0.0280148	1.05458	0	0.137892	0	0.0378175	0.0192857	0	0.0182413	0
AL359232.1	0.0543982	0.0828939	0.170024	0.0179784	0.0837968	0.00965207	0.0456823	0.0832314	0.527849	0.0215822	0.0619553	0.145586	0.0904317	0.0262725	0.115774	0.135833	0.0847944	0.106129	0.112349	0.0117831	0.027526	0.269601	0.119039	0.00831144	0.138873	0.246358	0.0416094	0.16854	0.0750335	0.0890945	0.112274	0.0210492	0.0538847	0.0769917	0.0661952	0.0329766	0.0908078	0.0730777	0.108565	0.243606	0.45958	0.0392317	0.115294	0.0632352	0.0948594	0.0451503	0.0681888	0.0427051	0.139695
CACNA2D3	0.552611	1.94573	0.299577	1.21065	0.802536	0.846811	1.58645	0.878459	0.0293982	0.492057	0.606222	1.89813	0.427516	1.14996	0.367534	0.0448011	0.110937	2.48858	1.59416	0.743592	1.34094	0.0307383	0.191811	1.12897	4.3397	0.669329	0.187559	0.163544	0.0962421	1.69131	0.514832	0.310486	2.81732	0.159241	1.33408	0.154809	1.5763	0.687379	0.900497	0.010816	0.563436	0.0566109	0.146403	0.0675908	1.29946	1.90862	1.14664	0.384997	0.0792169
SERPINB8P1	0	0	0.127963	0	0	0	0.054437	0	0	0	0	0	0.0307893	0.0313074	0	0	0	0	0.03347	0	0	0	0	0	0	0	0	0.0349286	0	0.0707793	0	0	0	0	0.0788811	0	0	0	0.0574984	0.0446602	0.662281	0	0	0	0	0	0	0	0.0350457
GSTT2B	1.10295	0.796307	0.20485	1.01419	0.411054	4.79782	2.33425	0.252745	0.124922	2.11738	1.80901	2.2965	3.73892	4.02738	0.0946526	0.190374	0.277298	3.63338	0.310001	2.73589	0.594111	0.0979626	0.145982	0.407707	0.203171	0.207516	0.116634	1.07837	3.61932	0.352061	1.9735	1.15874	1.3877	0.409145	1.55591	1.0892	0.791904	0.624008	0.216966	1.10305	0.506805	0.128297	0.49015	0.32168	0.506682	1.84566	1.56096	1.03745	0.180331
FUBP3	6.7666	11.5872	8.17906	6.63214	8.56472	10.7401	8.52662	6.91788	12.3925	11.6871	8.56902	19.0865	13.8713	12.0515	13.5908	22.5313	14.1907	16.5148	18.7497	16.5814	15.8372	11.4529	11.153	12.8636	10.4226	9.51276	19.0126	14.6147	8.29202	18.7882	11.6626	8.38884	19.7899	8.20276	11.6344	14.3633	8.55697	13.2743	10	25.1804	10.6476	12.0049	9.07435	8.96449	10.417	12.4558	11.7573	14.3055	13.6945
AL121796.1	0	0	0	0	0	0	0	0	0	0.0208065	0	0	0	0	0	0	0	0	0	0	0	0	0.02869	0	0	0	0	0	0	0	0	0	0	0	0.478619	0.101732	0	0	0	0	0.0412149	0	0	0	0	0	0	0	0
ADCY10P1	0.67428	0.262711	1.40052	0.31795	1.00255	0.516627	1.11533	0.509882	1.30657	0.361419	0.878214	0.31363	1.32433	1.01561	1.05394	0.0911083	0.217641	0.365417	0.314301	0.24158	0.53419	1.02829	0.225892	1.43867	0.436975	0.687006	0.331187	0.332586	0.587159	0.448526	0.960578	0.533679	1.49269	0.753103	1.71198	0.40669	0.852717	0.866677	0.158584	0.920882	1.6493	0.70917	0.454712	1.56367	0.924414	0.260443	0.572016	0.591976	0.409646
IPO9-AS1	0.0613837	0.0584616	0.391289	0.063397	0.26266	0.163373	0.177198	0.050314	0.0979659	0.114158	0.0998732	0.374466	0.328	0.176024	0.0544339	0.0729883	0.119604	0.196478	0.138661	0.124652	0.357199	0.140844	0.0524707	0.152405	0.391765	0.252722	0.251532	0.361761	0.167574	0.240866	0.184759	0.128658	0.237517	0.135748	0.443505	0.269782	0.313099	0.847525	0.2297	0.211452	0.648246	0.124508	0.162624	0.0594629	0.214081	0.309329	0.25969	0.111868	0.0829654
AL365356.2	0	0	1.06658	0	0	0	0	0	0	0	0.162294	0	0	0	0	0	0	0	0	0	0	0.274645	0.0682119	0	0	0	0	0	0	0	0	0	0.123509	0	0	0.0604684	0	0.223334	0	0	0.293972	0.0899227	0	0.0644181	0	0	0	0	0
LINC02402	0	0	0.212287	0	0	0	0	0	0	0	0	0	0.0095772	0.0292151	0	0	0	0	0	0	0	0	0	0	0	0	0	0.0869181	0	0.0110082	0.0277443	0	0	0	0.0368047	0	0.0299196	0	0.0178852	0	0.871567	0	0	0	0	0	0	0	0
RPS18P13	0.258379	1.10736	1.20428	0.818352	0.0368534	0	0.226022	0	0.32989	0.0640693	0.280261	0.677944	0.102269	0.181983	0.343689	0	0.447505	1.05019	0.4169	0.816187	0.152533	3.04328	0.206138	0.427673	0.289305	0.443237	1.24699	0.580092	0.296994	0.264487	0.999894	0.13886	0.213284	0.685676	5.24021	0.44379	0.638989	0.257113	0.310352	0.333771	2.32674	0.232928	0.684524	1.11242	0.525655	0.153182	0.620773	0.169033	0.0873056
CDRT15P14	0	0.0643179	0	0	0	0	0.0354452	0.0369027	0.107779	0	0	0	0	0	0	0.0200749	0	0.164693	0	0	0.0512583	0	0	0.0515912	0	0	0.0368972	0.227428	0	0.046086	0.0580761	0.195986	0	0.119477	0.0513613	0	0.0313149	0	0.205912	0.0290793	0.165856	0	0	0.0872259	0.0785088	0	0.12698	0	0
FLT4	0.708967	0.454352	0.579502	0.472636	2.34754	3.52303	1.45366	0.453788	0.379276	3.27831	1.49849	0.730176	3.17071	1.42536	0.795176	2.76929	1.77071	0.688087	1.0862	1.42445	1.09858	0.885822	0.801991	0.777829	1.26121	1.38063	0.766256	1.70775	1.04975	0.488339	1.94493	2.25476	0.970823	0.115269	0.880186	1.52231	0.223262	1.66813	3.35488	0.661912	0.896085	0.541568	4.81211	1.37642	0.364598	0.373177	0.553706	2.57232	1.11197
RN7SKP278	0	0	0	0	0	0	0	0	0	0	0	0	0	0	0	0	0	0	0	0	0	0	0	0	0	0	0	0	0	0	0	0	0	0	0	0	0	0	0	0	0.168475	0	0	0	0	0	0	0	0
PRKD2	5.92337	8.1578	13.0748	11.2832	9.56082	6.26463	7.12983	5.26909	12.8223	5.88586	6.52722	11.518	13.3084	16.1613	17.56	12.9189	10.5407	15.9359	14.6455	8.03462	12.0963	14.4312	12.4293	12.9144	6.54551	13.1419	12.549	12.0292	12.598	17.1612	14.7569	15.9817	14.0797	10.1841	10.7518	19.0943	18.8305	17.4071	10.0285	9.10169	26.4534	13.9808	23.834	18.4845	10.9927	15.758	15.309	11.2187	9.14376
AL139246.3	0.718317	0.0892334	5.72844	0.335457	2.48566	0.637268	1.04909	0.409585	2.61181	0.154885	0.68599	0.0737508	0.0556273	0.0377089	7.11767	0.0557032	0.94119	0.0761639	0.161255	0.101474	0.86918	5.15947	3.88699	0.0238589	0.104908	0.321453	0.989681	0.420706	1.93852	0.0426259	7.73507	0.584097	0.0386704	0.635412	5.67686	0.643708	0.0579275	0.442863	0.173138	0.161376	0.490892	2.30869	1.39004	1.00846	0.108922	0.0370311	0	0.157615	0.0633174
PDIA3P1	4.76468	5.32706	7.24165	3.16653	4.58729	2.86016	4.78411	5.37704	7.51331	3.37748	5.22436	5.19772	4.14336	3.14223	6.44117	4.5031	14.6455	7.56227	6.91076	5.31459	5.81778	5.96531	5.82593	9.88128	2.61819	5.25951	11.5943	11.6943	6.13158	5.42511	15.5994	2.35469	4.80146	10.4567	14.5343	12.1815	5.58348	15.2869	2.89265	14.3504	8.99255	11.0418	5.70781	11.146	6.60777	3.41581	7.68483	4.55219	4.33991
SNORD116-18	0	0.202392	0	0	0	0	0	0	0	0.632336	0	0	0.126169	0	0	0.126341	0	0	0	0	0	0	0	0	0	0	0.116106	0	0	0.145021	0	0	0	0	0	0	0	0.634399	0	0	0.208763	0	0.900794	0	0	0	0	0	0
EPS8L3	5.63974	0.385574	100.073	0.260167	12.0734	2.51916	18.0792	2.93124	19.5092	0.164525	2.9367	0	0.0333838	0.0135783	44.3377	0.00334294	21.1202	0.0788473	0.185081	0.0517633	0.224773	67.4338	48.7755	0	0.260649	0.0115749	0.0583701	0.0265104	46.7418	0.0498834	49.1625	22.9759	0.0104434	38.2642	28.2714	27.2077	0	0.0923227	0.0436406	0.295384	0.270665	39.8929	7.29936	101.523	0.558893	0.0500032	0.0951525	0.00945903	16.4612
LRRTM3	0.00420445	0	0.031124	0.0382127	0.00359816	0.0335705	0	0	0.0241565	0.0312768	0.00342039	0	0.00249625	0.00253826	0	0	0.00218459	0.00512673	0	0.0022768	0.00425499	0	0.00287517	0	0.00564922	0	0	0.0198229	0.0048328	0	0.00723141	0.00271149	0.00520595	0.00743839	0.00959296	0.00254878	0	0.0470683	0	0.00362084	0.22717	0.00379029	0.00445554	0.0352984	0	0	0.00263517	0.00707292	0
RAB21	3.23326	4.73513	4.46943	3.72712	4.27154	6.51673	4.66612	3.24844	2.90229	8.08085	3.47732	4.66882	7.60181	16.7129	5.23165	6.45897	4.42481	4.44943	6.9496	5.4388	12.6579	3.29419	5.49421	7.85063	8.26922	5.0504	3.5457	8.12044	3.13208	5.45124	5.25696	4.74114	6.57122	7.18366	4.91526	7.18529	6.21412	4.60592	4.10328	7.67089	8.10597	4.98763	4.12143	3.41789	7.10153	6.76319	5.66905	5.12533	5.35542
BIRC3	8.24365	1.56281	32.5015	2.48599	21.0489	8.77851	8.31502	12.8547	3.3601	5.19354	10.9882	1.35102	0.812128	0.525934	4.65369	7.94992	13.2675	1.17167	9.34699	2.88407	42.7703	2.75191	52.3418	0.969487	0.976609	4.86791	78.0187	7.53163	6.2608	1.69303	35.9877	8.26475	2.80137	5.53242	5.5141	23.2212	3.23653	4.7531	8.43087	9.32547	18.2686	4.37691	63.8827	50.9304	6.2202	1.27964	4.6566	2.56066	12.381
LTC4S	0.0492048	0.109346	0.0809432	0.0542066	0.0982551	0.130959	0.0516512	0.0358501	0.0104705	0.0894748	0.0533718	0.0387316	0.18502	0.148526	0.0872678	0.0195023	0.0255664	0.0499986	0.0423429	0.0266454	0.0829937	0.0451598	0	0.0751795	0.132226	0.0450178	0.0179224	0.0883765	0.0282792	0.0111929	0.0987343	0.0528878	0.0609254	0.0145086	0.0873185	0.0298284	0.0304216	0.0979274	0.0181853	0.0141249	0.209463	0.014786	0.382384	0.0317767	0.0286011	0.0486189	0.133637	0	0.0110841
AC010376.1	0	0	0.0481459	0	0	0	0	0	0	0	0	0	0	0.035338	0	0	0	0	0	0.0316979	0	0	0	0	0	0	0	0	0	0	0	0	0	0	0	0	0.0542853	0	0	0	0.862552	0	0	0	0.0340244	0	0	0	0.0395576
RAB40AL	0.0684788	0.0434794	0.0657122	0.01886	0.087906	0.0303761	0.059903	0.0623663	0.0582877	0.0339608	0.0649934	0.00898385	0.108419	0.0620117	0.0809676	0.0203562	0.00593016	0.0278334	0.0736613	0.0185414	0.0231006	0.0628493	0.0156095	0.017438	0.09201	0.0783147	0.0748282	0.0691844	0.0655941	0.0233658	0.147224	0.0147209	0.134252	0.0302877	0.0954816	0.145294	0.0529227	0.0681433	0.00632718	0.0098289	0.123332	0.0720222	0.0604736	0.044224	0.0398044	0.0744297	0.0214598	0.0575991	0.0231388
AC015910.1	0.0302175	0.028779	1.66524	0	0.0646501	0	0.0317199	0	0.0868066	0.0674361	0.196659	0.0832499	0.457485	0.21891	0.0669907	0.0269476	0.0471022	0.0368459	0.107264	0.0654536	0.0382258	0.0693334	0.0103319	0.0346267	0.131953	0.0414693	0.0247644	0.111939	0.0607835	0.0824847	0.103945	0.0584627	0.0187076	0.16038	0.126399	0.0549543	0.224189	0.101484	0.0586315	0.182161	2.15216	1.02153	0.224154	0.0487865	0.0263466	0.107487	0.0284085	0.0254166	0.0408415
AL356320.2	0.231369	0.367259	1.42728	0.191166	0.495013	0.410527	0.728619	0.210717	0.763129	0.34423	0.470557	0.424952	0.686838	0.791516	0.341956	0.366813	0.32058	0.164571	0.447983	0.438519	0.409763	1.98192	0.210959	0.53026	0.129531	0.529203	0.210685	1.06488	0.177298	1.26314	0.862207	0.422768	0.668457	0.989218	2.69814	0.771419	0.250334	1.06484	0.320664	0.531342	1.81833	0.417156	0.612967	1.22026	0.784508	0.525812	0.120843	0.540583	0.130298
RN7SKP284	0	0	0.609473	0	0	0	0	0	0	0	0	0	0	0	0	0	0	0	0	0	0	0	0	0	0	0	0	0.460692	0	0	0	0	0	0.0504206	0	0	0	0	0.031599	0	1.23188	0	0	0	0	0	0	0	0
AL451069.3	0	0.0919054	0.174618	0.0318925	0.0330334	0	0	0.0210925	0.0862448	0.00957139	0.0314014	0	0.0114586	0	0.0513441	0	0.05014	0.0235334	0.049825	0	0.136722	0.0708528	0.013198	0.044232	0.0388976	0.0264863	0.0105446	0.0389973	0.0443683	0	0	0	0.0119485	0	0.484383	0.0350991	0	0.0288079	0.0427974	0.0664833	0.0947984	0.295777	0	0.0498557	0	0.022884	0.0362888	0.0108223	0
NACAP7	0	0.122299	1.05621	0.106099	0	0	0.0336991	0	0.040988	0.0318418	0	0.0758095	0.01906	0.0193808	0	0.0381721	0.0333608	0.0978625	0.0207195	0.0173844	0	0.0294638	0	0.122625	0.0215672	0.0440568	0.0350796	0.151357	0.0184504	0.0657236	0.0276076	0	0.0397499	0.113591	0.0244156	0.0194611	0.119089	0.0239592	0.0177971	0.0829404	0.946116	0.0578813	0.0680403	0	0.0559811	0	0.0402415	0.0360034	0
TUBA1B	12.3737	57.5429	51.6437	45.8709	24.9005	20.242	54.3905	8.75831	40.0442	53.1886	15.0637	103.777	126.205	81.8673	36.7991	89.8975	110.506	64.8511	66.4873	74.64	163.31	21.7591	101.012	110.555	230.859	48.5263	64.5835	75.0589	63.0161	96.3424	62.101	70.4965	39.688	118.481	40.8962	98.4887	83.96	80.1412	139.702	75.7425	122.309	159.551	75.6849	83.6443	67.4822	126.59	97.4522	108.271	73.3401
SNORD88C	0	0	0	0	0	0	0	0	0	0	0	0	0	0	0	0	0	0	0	0	0	0	0	0	0	0	0	0	0	0	0	0	0	0	0	0	0	0	0	0	0	0	0	0	0	0	0	0	0
TEX38	0.0393638	0.11247	0.205056	0.0542066	0.235812	0.174612	0.0964156	0.0143401	0.0921406	0.0976089	0.181464	0.0103284	0.0701128	0.0712927	0.0465428	0.0312037	0.0545416	0.0239993	0.11856	0.0213163	0.12615	0	0.0987012	0.140335	0.0705204	0.0270107	0.0860273	0.114889	0.0603289	0.06268	0.0789874	0.126931	0.0649871	0.0812482	0.0698548	0.111359	0.0243373	0.205647	0.0145483	0.723196	0.605832	0.0236575	0.0834293	0.203371	0.0762695	0.015558	0	0.0367887	0.0443364
CCDC11P1	0	0	0.0276777	0	0	0	0	0	0	0	0	0	0	0.0203148	0	0	0	0	0	0	0	0	0	0	0	0	0	0.0113323	0	0.0114818	0	0	0	0	0	0	0	0	0.00932741	0	0.429742	0	0	0	0	0	0	0	0
CCDC106	4.22913	8.48177	0.742005	2.52232	4.15043	4.39862	3.30304	3.15492	5.87416	4.66358	5.25463	6.57839	4.85041	2.52266	1.25437	1.26574	3.89235	3.64322	2.70623	1.70003	2.82653	1.22538	1.1351	3.82626	7.4666	4.95708	2.13713	3.71371	2.52183	7.72736	1.68192	1.94083	4.22674	2.91749	3.54026	0.594997	4.06264	8.8495	3.70084	13.8909	5.89868	0.553013	4.67289	0.633861	1.66121	6.72596	3.01702	3.37511	0.985187
Y_RNA	0	0	2.42728	0	0	0	0	0	0	0	0	0	0	0	0	0	0	0	0	0	0	0	0	0	0	0	0.201542	0.124227	0	0	0	0.356843	0	0	0	0.11181	0	0	0	0	2.71785	0	0	0	0	0.218693	0	0	0
IQANK1	1.36231	24.9171	6.00101	21.6565	2.71517	0.977624	4.66513	1.2374	23.9993	0.105096	2.22145	25.0357	30.4047	16.891	16.9184	17.4009	51.012	75.2389	35.8342	13.1445	16.1827	21.5166	20.694	19.5889	22.4534	16.3817	14.9624	12.4871	9.19362	34.6707	5.75882	26.771	51.5454	7.70181	1.09596	26.35	21.0736	12.4312	25.5638	32.949	20.7408	19.4643	4.34384	12.1215	46.4491	34.7758	25.9908	14.4601	23.5275
AC131235.2	0.0630668	0.120129	0.596543	0	0.188903	0.139877	0.364113	0.103387	0.50326	0.0469152	0.0513058	0.49643	0.636544	0.399776	0.251669	0.0749896	0.14746	0.211478	0.162815	0.0853799	0.111693	0.376234	0.150946	0.144539	0.148292	0.173101	0.344572	0.318583	0.434952	0.172153	0.461003	0.0813448	0.351402	0.223152	0.50363	0.248506	0.0877321	0.517751	0.104888	1.3035	0.836397	0.19899	0.133666	0.18328	0.659854	0.224337	0.0592912	0.159141	0.0852403
RNU6-1047P	0	0	0.450861	0	0	0	0	0	0	0	0	0	0	0.220615	0	0	0	0	0	0	0	0	0	0	0	0	0	0.246133	0	0	0	0	0	0	0.555854	0	0	0	0	0	1.07698	0	0	0	0	0	0	0	0
PHF1	9.37303	5.11585	7.80783	5.961	9.96628	15.2514	7.08252	13.8384	3.88378	15.5144	10.4735	8.04559	9.37708	7.943	5.12498	4.48645	3.99159	7.47133	13.3796	9.88935	7.23532	14.3208	6.58438	10.6909	8.45921	12.1282	10.0787	7.04178	7.28045	5.76937	14.6623	7.34207	8.67061	5.64132	19.2066	3.29253	6.64545	11.763	8.4634	11.2745	11.5899	6.00402	19.7734	10.6632	8.42831	6.85903	6.6856	10.6185	8.10885
ZNF8	0.978821	1.80122	3.13405	1.14321	2.04194	2.05409	2.27756	1.22891	3.36907	3.0156	1.93234	0.873321	7.12756	7.60439	1.69611	1.11548	2.03212	1.55264	1.27039	1.37442	2.9154	2.09354	2.16039	1.68861	0.903639	2.05609	1.09532	2.06004	2.29698	1.30525	1.65036	1.71557	3.06176	3.1811	4.72559	3.2447	1.46195	5.51165	0.993842	3.14124	2.71007	0.897848	2.19485	1.05401	1.48277	0.95108	0.704766	2.65188	2.16103
AL132994.1	0	0	0.0402018	0	0	0	0	0	0	0	0	0	0	0	0	0	0	0	0	0.0264678	0	0	0	0	0	0	0	0	0	0.0333547	0	0	0	0	0	0.0296295	0	0	0	0	0.288092	0	0	0	0	0.0579537	0	0	0
MIR941-4	0	0.258612	0	0.224355	0	0	0	0	0	0	0.2209	0	0	0	0	0.161436	0	0	0	0	0.137401	0.49843	0	0.20744	0	0	0	0.18289	0	0.185304	0.233514	0	0	0	0	0.164608	0	0	0	0	0	0	0	0.526081	0	0	0	0	0
CAV1	7.53866	48.361	2.74972	7.48715	20.3343	79.152	11.101	7.62647	3.11257	72.8421	10.4538	19.7928	30.6653	16.9092	7.86587	123.657	10.3973	27.3784	39.0632	145.463	38.2797	6.24637	7.40204	32.4216	32.0574	70.6686	80.7619	19.4715	5.7365	15.6233	27.3202	17.3158	16.5397	6.42709	7.32891	10.6295	8.31055	14.7771	198.873	145.865	27.5765	2.53881	22.4135	9.55762	14.7884	85.207	6.39693	114.387	200.792
SH3BP2	2.1961	4.56036	6.86033	2.21579	5.65021	3.1764	4.1786	2.53775	7.07677	4.5765	3.25657	2.11207	4.48164	4.05175	4.68184	3.72634	4.09302	2.44486	3.03079	3.02272	4.71695	3.19612	9.34757	5.60515	2.55392	4.68018	13.4929	5.59795	7.74263	2.79771	5.57425	7.03809	2.33186	2.33017	4.5114	3.48308	3.70336	6.36066	2.88265	2.78325	1.91127	3.76017	5.44656	5.0267	6.35166	2.33673	2.78704	2.53983	4.12883
CT47A10	0	0	0	0	0	0	0	0	0	0	0	0	0	0	0	0	0	0	0	0	0	0	0	0	0	0	0	0	0	0	0	0	0	0	0	0	0	0	0	0	0	0	0	0	0	0	0	0	0
MRPL55	7.59845	7.91796	6.59088	6.27813	7.43422	6.17091	6.73573	7.91904	6.85587	5.70645	8.01144	17.568	10.1982	9.0055	10.6542	4.48665	9.7544	19.9525	9.76137	10.6713	9.60435	12.3207	9.32181	18.6656	30.0783	15.0086	15.4336	11.8555	16.4433	9.50769	11.1879	9.70035	9.14527	12.8377	11.2031	8.94855	13.9686	13.7092	9.89598	8.65949	15.2549	17.5875	13.0395	12.3515	13.1176	19.1622	12.8837	7.08004	11.3768
OR1M1	0	0	0.668088	0	0	0	0	0	0	0	0	0	0	0.0570188	0	0	0	0	0	0	0.00955831	0	0	0	0	0	0.0103205	0.0890596	0	0	0	0	0	0	0	0	0.0175182	0	0.0418877	0.0162675	0.705154	0	0	0	0	0	0	0	0
RPL6P4	0.0685188	0.174019	0.206645	0.169839	0.0195461	0.0607877	0.0239752	0	0.0291609	0.0453076	0.0743215	0.19776	0.0406807	0.0275769	0.0607612	0.0407362	0.237345	0.167098	0.0884452	0.0742087	0.0808995	0.041924	0.0468558	0.122137	0.184127	0.172393	0.0748719	0.0461499	0.0525059	0.140277	0.098207	0.0147295	0.12726	0.383868	0.0694817	0.138456	0.211814	0.11932	0.0633087	0.118016	0.291682	0.164718	0.217832	0.0589998	0.106207	0.0406217	0.171778	0.0128073	0.0154349
PRSS23	9.04752	0.546294	1.55938	0.626855	7.71858	8.16425	8.74296	6.73529	3.14869	11.3207	9.9227	4.43764	2.27498	4.43427	1.86754	11.3944	6.78639	3.84377	3.33077	20.4799	3.9968	1.91295	2.06045	4.79979	6.82206	5.77573	7.51957	4.38225	2.41592	2.17339	3.97777	2.47652	3.72767	3.31873	5.59255	5.36136	2.05205	1.36641	14.5887	4.40272	1.49063	1.62645	8.80681	2.28721	1.78143	6.70236	3.71002	12.5984	7.71099
RPS29P20	0.457327	0.653335	1.31655	0.755722	0.293534	0.202863	0.120016	0	0	0.113401	0.558064	0.449981	0.203641	0.207068	0.202774	0	0.118811	0	0.221372	0	0.115706	0.314798	0.156369	0.873431	0.537667	0.235356	0.749595	1.00108	0.262837	0.468137	1.76979	0.221201	0	0.809088	1.56517	0.207926	0.424124	0	0.443679	0.0984614	2.24633	0.206139	0.605797	0.073836	0.332285	0.745603	0.214974	0.128222	0.0772646
VDAC1P3	0.0918952	0.175041	0.0566888	0.170837	0.0983045	0	0.0482321	0.0753232	0.0439983	0.0341803	0.0934478	0.0723353	0.0136399	0.0277389	0.0814909	0.109268	0.417794	0.224106	0.148275	0.0746447	0.0813748	0.0210852	0.157104	0.0175507	0.0154341	0.0630567	0.0627598	0.046421	0.066018	0.0627116	0.098784	0.0296321	0.0142231	0.0812891	0.06989	0.0974884	0.0213059	0	0.0254723	0.0395697	0.564223	0.207108	0.121729	0.0445098	0.0801233	0.0136201	0.115192	0.0386475	0.0621022
GMNN	5.8589	2.44407	4.15657	1.75497	5.04781	2.05952	14.8284	3.69343	3.64949	1.44106	5.31231	13.2202	5.03026	5.16258	5.79774	8.67529	7.85673	6.08981	4.32158	6.95688	13.2571	15.9433	9.04981	16.0516	17.6116	6.73474	8.57644	4.83433	4.6606	7.13975	8.62381	3.89049	4.66849	8.79381	10.5093	12.005	6.62715	7.03629	7.55978	8.15325	13.4971	6.6983	4.98711	6.99629	7.1462	10.1255	5.88426	7.29245	23.6177
AC125807.1	0.891563	2.9416	2.04283	1.89423	0.299749	0.423732	0.802192	0.730782	0.833412	0.757979	0.93253	2.28083	1.24772	0.961148	0.734148	0.473265	0.94304	2.79549	1.04809	0.879386	0.418915	0.876717	0.783881	1.60546	1.66854	1.46388	0.678481	0.493268	1.09801	0.782261	1.47867	0.616048	1.00537	2.50682	1.25927	1.67933	2.18521	1.80607	0.547218	0.959758	2.72139	2.2964	1.85587	0.822538	1.01796	0.962748	1.09763	0.428522	0.753141
AC093870.1	0	0	0.226489	0	0	0	0	0	0	0	0	0	0	0	0	0	0	0	0	0	0	0	0	0	0	0	0	0	0	0	0	0	0	0	0	0	0	0	0	0	0.360679	0	0	0	0.0533528	0	0	0	0
AL672291.1	0	0.0403031	0.765749	0.0349644	0	0.0375428	0.0444216	0	0.135074	0.0419732	0.068852	0.233172	0.527616	0.408758	0	0	0.0879512	0.361202	0	0.0458317	0.128479	0.0776774	0	0.0323283	0.312724	0	0	0.142512	0.121605	0.115514	0.0363919	0.081873	0.0261988	0	0.354026	0.205226	0.156981	0.157913	0.0234599	0.0364435	1.57973	0.0762981	0.0896895	0.0546578	0.270575	0.0752645	0.0265228	0.0237295	0
CYP2F1	0.0130599	0.192793	0.526356	0.0161859	0.0111766	0.0926908	0.0274185	0.0214095	0.341827	0.00323842	0.0106245	0.0102801	0.151201	0.0551906	0.0289532	0.00388223	0.0101787	0.0199059	0.0674319	0.0141444	0.0132169	0.407534	0.0848434	0.0199541	0.00877383	0.0134422	0.0107031	0.439816	0.0938232	0.227267	0.129158	0.143182	0.080854	0.0288815	0.0248315	0.0435437	0.27857	0.0292408	0.0398206	0.00562355	0.82752	0.0294336	0.0415196	0.134947	0.261899	0.0270992	0.306952	0.0146467	0
AC078962.4	1.15457	0	0.0633099	0	0.197615	0.409719	0	0.252362	0.0491372	0	0.93926	0	0	0	0	0	0.119981	0	0	0	0.0389482	0.0706436	0	0	0	0	0	0.103686	0.221186	0.0525271	0	0.0992791	0	0	0	0.0933213	0	0	0	0.132574	1.43668	0	0	0	0.0894815	0	0.0482422	0	0
AC011998.1	0.1671	0	0.549768	0.138065	0	0	0	0	0.106674	0	0.271877	0.263066	0.0992099	0.100879	0	0	0.173647	0	0.107848	0.271464	0.338217	0.460089	0.114269	0.255311	0.22452	0.343982	0.0912968	0.675287	0	0.114033	0.287402	0	0.103452	0.147814	0.127086	0	0.774842	0.124711	0	0.28781	2.46233	0	0.177079	0	0.291389	0	0.104731	0	0.22585
TMEM30A-DT	0.102966	0.208387	0.349351	0.031903	0.46262	0.422486	0.162128	0.239127	0.156113	0.3383	0.345529	0.253281	0.19104	0.178714	0.19403	0.15304	0.220689	0.21187	0.141217	0.104547	0.514506	0.259879	0.149626	0.658782	0.0951144	0.344435	0.210962	0.40744	0.214517	0.166883	0.309918	0.107906	0.462161	0.0910824	0.61669	0.16385	0.286472	0.451472	0.128435	0.609631	0.278167	0.232059	0.368264	0.157928	0.366586	0.251807	0.0403342	0.23817	0.104376
AL022724.2	0	0.0672203	0.116106	0	0	0	0.0370447	0	0.0225286	0.0525044	0.172254	0	0	0.0213049	0.0625891	0.0419617	0.0550092	0	0.091106	0	3.03571	0.0647779	0	0.0269597	0.0474167	0.0968614	0.231373	0.0237691	0.0405641	0.0481657	0	0.227589	0.0655443	0.0624342	0.214716	0.0213932	0.360008	0.605771	0.078256	0	0.346682	0	0.186988	0.113953	0.369232	0.0836876	0.265419	0.0197888	0
NCCRP1	0.53374	102.58	0.951185	477.518	0.118423	0.0613819	0.020751	0.0540108	0.0820279	0.0441165	3.47365	0.591299	0.98588	4.2426	221.229	0.211548	2.30592	0.271175	49.9497	1.62714	3.03587	5.20705	0.15546	3.29219	0.398415	50.2023	30.0741	8.80092	0.244267	35.0208	17.255	447.332	11.804	102.778	0.255586	0.0778936	242.673	39.1336	5.63841	1.0555	21.2938	0.712836	1.39309	0.197879	112.119	32.9557	37.7641	1.75142	0.0734756
GALNT6	10.9715	1.08978	17.9105	0.461719	11.9605	4.70034	18.1456	5.48781	23.8626	0.43418	5.4553	1.13949	3.17087	2.38403	2.53911	21.7644	7.52994	1.86087	1.6127	2.73648	2.72939	1.93673	0.520442	1.19534	0.466597	3.14247	8.29008	12.3168	34.8069	2.2409	23.6783	3.32415	0.812195	7.64554	4.81672	12.3325	3.22548	5.80906	6.77127	5.44501	5.31718	5.1049	2.01063	18.9415	4.71921	5.2219	2.70355	1.716	14.32
AC096743.2	0.0612875	0	0.151229	0.0506381	0	0	0	0	0	0	0	0.0482424	0	0	0	0	0.0318444	0.0373657	0	0.0331884	0.0620241	0.0562491	0	0	0	0.0420542	0	0.0412793	0	0.0836482	0.0527054	0	0	0	0.139835	0	0	0.0914807	0	0.10556	0.361244	0	0	0	0.0356243	0.0363346	0	0	0
Y_RNA	0	0	1.7342	0	0	0	0	0	0	0	0	0	0	0.115715	0	0	0	0	0	0	0	0.527749	0	0	0	0	0.209446	0.129099	0	0.130803	0	0	0	0	0	0	0.711031	0.143051	0	0	1.50637	0	0	0	0.111413	0.113635	0	0	0
AC139497.1	0	0	0.224681	0	0	0	0	0	0	0	0	0	0	0	0	0	0	0	0	0	0	0	0	0	0	0.0267771	0	0.0788509	0	0	0	0	0	0	0	0	0	0	0	0	0.26835	0	0	0	0	0	0	0	0
RPSAP31	0.0994947	0.126345	0.245507	0.164413	0.0141912	0.0294228	0.0870346	0.0362454	0.10586	0.0493426	0.0269802	0.156634	0.0492263	0.0300328	0.05882	0.0295761	0.0861609	0.13143	0.0535122	0.107757	0.0167818	0.0152192	0.0907178	0.0253362	0.122543	0.0796498	0.0452999	0.0558444	0.0667123	0.079214	0.0855625	0.0534709	0.0410648	0.20536	0.0882813	0.0502621	0.0922712	0.0618795	0.0735434	0.0571226	0.74935	0.134541	0.228446	0.117799	0.106027	0.0884789	0.124718	0.0278957	0.0448252
RNU7-175P	0	0	0.790855	0	0	0.28434	0	0	0.204604	0	0	0	0.190288	0.38698	0	0.190547	0	0	0	0	0	0	0	0.244847	0	0	0.17511	0.21587	0	0	0	0	0.396847	0	0.731267	0.194292	0	0	0	0	1.25942	0	0	0	0	0	0	0	0
AC022367.1	0	0	0.988688	0	0	0	0	0	0	0	0.028761	0	0	0	0	0	0	0	0	0	0	0.746293	0.0241764	0	0	0	0	0.309557	0	0.0482528	0	0	0	0	0	0	0	0.052771	0	0	2.11858	0	0	0	0	0	0	0	0
RNA5SP25	0	0	0.730942	0	0	0	0	0	0.113462	0	0.433768	0	0.105523	0.536495	0.157611	0	0.0923488	0	0	0.0962465	0	0.326245	0.121541	0.135779	0	0.121957	0.194213	0.35913	0.102148	0	0.458537	0.114622	0.330105	0	0.405521	0.215487	0	1.32647	0	0.306125	1.39681	0	0	0	0.10331	0.210741	0	0	0.120111
AL591684.1	0	0	0.137442	0	0.143004	0	0	0	0	0	0	0	0	0	0	0	0.0434118	0	0	0	0.0422771	0	0	0	0	0	0.365187	0	0	0	0	0	0	0	0	0.0506487	0	0	0	0	0.410388	0	0	0	0	0	0	0	0
RN7SL263P	0.134832	0.064207	0.221803	0.27851	0.230778	0.299048	0.0707681	0	0.258225	0.133735	0.219377	0.106133	0.160104	0.284898	0.298917	0.480968	0.175144	0.534329	0.304577	0.255551	0.921058	0.433118	0.414916	0.206009	0.271747	0.231298	0.257835	0.272443	0.309966	0.874124	0.521784	0.608684	0.16695	0.238542	0.666545	0.572156	0	0.251572	0.784854	0.928932	0.463597	0.121551	0	0.174151	0.195934	0.319744	1.01408	0.680463	0.0911189
AC093627.2	0	0.0983453	0.0283111	0	0.0294567	0.0305366	0.0361316	0	0.0439467	0.0512103	0	0	0.0204358	0.0415595	0	0	0.0178844	0.0209853	0	0.0186393	0	0	0	0	0	0	0.0188059	0.0231833	0	0	0.0888013	0	0.0426192	0	0	0	0	0.179821	0.0190818	0	0.169068	0	0	0	0	0	0	0.0193011	0
RPL31P44	0	0.34573	0.170618	0.128543	0.0443805	0.0460073	0.054437	0	0.0662114	0.077155	0.168751	0.122462	0.0307893	0.0939223	0.0459873	0.0924938	0.0808358	0.316171	0.13388	0.11233	0.026241	0.0951908	0.141852	0.198086	0.0696787	0.106753	0.141667	0.314358	0.0298044	0.176948	0.0891938	0.0334442	0	0.183494	0.118322	0.0628743	0	0.657958	0.0574984	0.0446602	1.06984	0.233751	0.274778	0.0669812	0.180862	0.153723	0.0975081	0.261717	0.0350457
AL109615.3	0.604573	0.113537	0.238129	0.014071	0.153031	0.483478	0.0804464	0.102366	0.255488	0.135133	0.180107	0.207783	1.57228	1.53191	0.611634	0.121499	2.6679	0.0571064	0.774897	0.461111	5.63151	0.375125	1.67701	1.31403	1.04686	0.262931	0.986292	0.154851	1.49262	0.197572	0.497947	0.604063	0.0263585	0.971673	0.5958	0.696861	0.742309	0.514758	1.04797	0.88731	0.175666	1.04398	0.252662	0.197968	0.76223	0.444244	0.629754	0.472709	1.70907
IGHV3-33-2	0	0	0.0929522	0.0466866	0	0.0501294	0	0.123507	0	0	0	0	0	0	0	0	0.411032	0	0	0	0	0	0	0	0	0.0387726	0	0	0	0	0	0	0	0	0	0.0342538	0	0	0	0	0.0555091	0	0.0598794	0.0364912	0	0	0	0	0
CREBZF	7.50954	5.58568	9.25354	3.76155	10.7001	8.79191	10.4322	6.73087	6.80672	9.19601	13.0011	9.94646	6.87063	5.22648	8.76014	8.6983	6.88921	10.4412	13.5464	8.51214	7.64053	15.0209	10.1893	8.29789	13.9878	7.57327	9.97242	10.6014	10.9949	5.79096	10.4724	5.07317	12.0453	15.3844	12.2742	14.9298	5.28005	18.7176	6.59774	14.1608	9.21291	10.6942	9.25221	9.32653	10.6685	9.51822	4.88211	10.6471	21.3685
OR10AH1P	0	0	1.27736	0	0.0910307	0	0	0	0	0.0105504	0.0173066	0	0	0.0385296	0.0188653	0	0	0	0.0274607	0	0	0	0	0.0162521	0	0.0145977	0.0697392	0.0859724	0.0122266	0.0580714	0	0	0.039512	0.0188186	0.0161796	0	0	0	0.0589687	0.0549627	1.63012	0.0383566	0.270532	0.219821	0.136024	0	0	0.0238586	0.0143768
TBX2	1.75434	2.85987	0.778831	0.73949	4.04063	2.23822	2.17176	1.2085	0.972964	2.97838	1.93633	1.93994	5.76431	3.15971	0.77067	1.57703	2.88626	4.06878	1.56759	2.9115	2.11181	2.33036	1.25069	0.730805	4.08259	1.7089	0.928384	1.99848	1.87675	3.47434	7.90874	2.48865	4.29627	18.5507	6.21498	4.30903	6.51692	6.21014	2.84759	3.05795	1.22965	0.76007	7.93473	2.13399	0.540971	5.82132	1.7926	2.58574	1.26227
WRBP1	0	0	0.0481459	0	0	0	0	0	0	0	0	0	0.0347532	0	0.0519078	0	0	0.0356876	0	0	0.0296193	0	0	0	0.0786493	0	0	0.0394254	0	0	0.0503384	0	0.0362391	0	0	0	0	0.0436862	0	0	0.17251	0	0	0	0	0	0	0	0
MBD3	4.32134	8.05088	2.93737	5.36187	5.3596	5.36151	7.10252	5.3192	4.45938	5.4566	5.56314	11.7563	7.29893	5.92928	4.62104	8.32973	6.2258	7.57267	4.60174	6.01893	11.2056	3.98896	5.17398	7.75055	17.0471	13.1041	9.15946	6.68728	8.67964	12.6854	5.32359	6.66825	5.82898	10.3369	5.65006	4.66367	12.0344	5.71558	7.63735	8.81871	4.70055	3.88219	6.52843	5.88085	5.76102	6.55405	6.50554	8.62368	8.59259
ARMCX6	1.23321	1.23435	1.87361	1.28502	1.68054	0.850165	0.989446	1.14173	2.55233	1.52313	1.18855	3.14712	4.98533	4.65193	1.31648	1.924	1.93046	2.02093	6.51948	1.6759	0.989682	1.43461	2.45475	3.11435	2.1108	1.51454	2.79381	3.02618	1.47168	2.69625	2.24939	2.30994	2.4801	2.96691	3.21994	2.43798	1.07812	2.64388	3.97134	2.81404	6.59754	2.69082	1.87288	3.18566	3.03622	3.01294	4.31753	1.57684	0.679456
ACSS2	14.1774	10.0932	30.2353	8.22527	18.5273	11.1316	20.3779	13.1454	23.5201	8.13296	14.9183	7.65609	4.76589	6.06036	19.3848	3.96296	9.2227	7.69631	11.1631	3.27149	4.46235	49.9518	29.5023	8.48434	8.87336	7.247	12.83	4.62656	11.52	9.4694	12.2609	12.6693	5.85075	11.4845	10.4015	14.0307	8.4276	21.0861	6.50911	11.531	9.06987	14.6236	6.25203	12.5791	14.0084	14.5503	18.5066	4.63358	7.14467
FRAT2	3.66631	7.85861	20.0046	6.91983	5.72331	2.14752	5.36021	2.96411	20.2356	2.27389	4.0319	15.7927	16.0292	11.9309	8.01444	3.35098	17.4432	18.8732	9.8756	3.4493	6.50881	18.7138	14.5113	6.24963	13.7992	6.2136	16.5173	5.11729	10.2919	17.6887	7.17954	4.92829	13.3946	14.6763	4.98548	14.7599	8.79118	4.45054	8.56106	15.4294	13.1744	13.8578	7.86414	24.1565	16.6277	14.5395	14.0088	5.41959	5.04489
OR5H4P	0	0	0.0696889	0	0	0	0	0	0	0	0	0	0.0125759	0	0	0	0	0	0	0	0	0	0	0	0	0	0	0.0427999	0	0	0	0	0	0	0.0161095	0	0	0	0	0	0.374551	0	0	0	0	0	0	0	0
MIR1302-4	0	0	0.321614	0	0	0	0	0	0.0832057	0	0	0	0.0773837	0	0	0	0	0	0	0.0705807	0	0	0	0	0	0.0894354	0.0712115	0	0	0	0	0	0	0	0	0	0	0	0	0	1.28041	0	0	0	0	0	0	0	0
RNA5SP357	0	0	0.810793	0	0.562401	0	0	0	0	0	0	0.129322	1.95085	0.99184	0	0	0	0	0	0	0	0	0	0	0	0	0	0	0	0	0	0	0	0	0.249901	0.19919	0	0.24523	0	0	0.968378	0	0	0	0	0	0.102971	0	0
AC004943.2	0.327056	0.123057	0.97308	0.226857	0.518322	0.551651	0.631535	0.167686	1.39192	0.600732	0.55184	0.978917	1.88905	1.36506	0.802051	1.8052	2.15881	1.07085	0.935549	1.85198	1.3546	0.559576	1.49103	0.709459	1.05249	0.773001	1.09641	1.20748	0.343446	1.0085	1.06948	0.320289	0.602442	1.12866	0.75236	0.878728	0.77513	2.36255	1.61167	1.71777	1.71753	1.001	0.663224	0.521518	1.15707	1.1179	1.22485	1.55547	1.98102
AC105137.2	0.0596058	0.0756912	0.392213	0.13133	0.102021	0.0352536	0.104282	0.0217141	0.177573	0.0591208	0.193961	0.281512	0.401074	0.251891	0.229048	0.0944991	0.196147	0.181702	0.11541	0.0645556	0.070376	0.255293	0.0815215	0.121428	0.413788	0.0818006	0.108554	0.24088	0.33115	0.311853	0.222123	0.153762	0.147608	0.140604	0.0906652	0.108401	0.165835	0.237255	0.16522	0.307992	0.839294	0.37614	0.126331	0.2053	0.334919	0.200246	0.13698	0.111413	0.0939895
AL445228.1	0	0	0.193162	0	0	0	0.0616299	0	0	0	0	0	0	0	0	0	0	0	0	0	0	0	0	0	0	0	0	0.158175	0	0	0	0	0	0	0	0	0.0544483	0	0	0	0.807466	0	0	0	0	0	0	0	0
MIR4731	0	0	0	0	0.23902	0	0	0	0	0.277023	0.227212	0	0.165822	0.337226	0.247674	0.498145	0	0	0.540779	0.151244	0.706632	0.512671	0	0	0	0.574942	0	0.188116	0	0.190598	0	0.180121	0.172912	0.247061	1.48691	0.169312	0.259019	0.208445	0.30967	0.240527	1.37187	0	1.1839	0	0	0	0	0.156615	0
NOS2P3	0.0107333	0.00511118	0.061798	0	0.00459276	0	0.011267	0	0	0.00532298	0.00436586	0	0.0191176	0.0161994	0.00475904	0.0159531	0	0.0098158	0.00692736	0.0203431	0.00543116	0.00492547	0	0	0.00360539	0	0.0117285	0.00361463	0.0277591	0.00732467	0.0230758	0.00692201	0.019935	0.00474726	0.0081631	0	0.00995405	0	0.0238012	0.0184869	0.105441	0	0.00568714	0.0173291	0.0155972	0.00318165	0.00672716	0.0120374	0.0181337
AL354863.1	0	0	0.0152569	0	0	0	0	0	0	0	0	0	0.0110129	0.0111982	0.016449	0	0	0.011309	0	0	0	0.0170242	0	0	0	0	0	0.0124935	0	0	0	0	0	0.0164082	0.493755	0.112446	0	0	0.0308495	0	0.0546665	0	0	0	0	0	0	0	0
AL354950.2	0	0	0	0	0	0	0	0	0	0	0	0	0	0	0	0	0	0	0	0	0	0	0	0	0	0	0	0	0	0	0	0	0	0	0	0	0	0	0	0	0	0	0	0	0	0	0	0	0
PCNAP4	0	0.0255069	0.0440568	0	0	0	0	0	0	0	0	0.0421626	0	0.0323367	0.0237496	0	0	0	0.0172852	0	0.0271037	0.0491602	0.0183144	0	0	0.0367543	0.146325	0.0541155	0	0.0182766	0.0230316	0.103631	0	0.568579	0.0203686	0.0811768	0.0496748	0	0.0296944	0	0.473577	0	0.0283812	0.0172958	0.0778367	0	0.0167856	0.0150178	0.018099
TRAV11	0	0	0.33205	0	0	0	0	0	0	0	0	0	0	0.0348168	0	0	0	0	0	0	0.0291824	0	0	0	0	0	0	0.19422	0	0	0	0	0	0	0	0	0	0	0	0	1.41638	0	0.0611158	0	0	0	0	0	0
ZC3H8	0.814613	2.12156	2.91402	1.11362	1.42471	0.959218	1.34953	1.00682	1.55254	1.2487	1.65073	2.46463	3.31167	3.73043	2.51127	1.62199	1.62688	3.3971	3.91546	2.99808	1.87365	2.14506	1.88591	1.22427	2.51345	1.9066	3.04753	3.31796	1.91016	5.08811	2.35128	1.45761	2.25205	1.49884	3.87272	3.22872	2.61256	3.31397	1.76535	2.58421	4.56583	1.92271	1.77675	0.927816	2.38475	2.12321	1.47042	3.95167	1.9398
NOMO3	0.718324	0.504096	2.76369	0.790693	1.04344	0.150933	1.31213	0.526807	1.4285	1.07341	0.599746	0.364553	1.6947	1.68185	0.427458	0.0758597	1.655	0.867251	0.774721	0.227762	0.661197	0.149637	1.16018	0.108308	0.0555602	0.149167	0.384718	0.617503	3.52542	0.962667	1.0912	0.792409	1.20248	0.179757	0.736805	0.352374	0.43608	1.37553	0.787275	1.4163	1.82452	1.42081	0.195314	0.506625	0.75816	0.984806	1.50911	0.810898	0.2523
AC005209.1	0	0	0.166928	0	0	0	0	0	0	0.0670991	0	0	0	0.081681	0.119981	0	0	0	0.130985	0	0	0	0	0	0.0454478	0.185679	0	0.0455644	0	0	0	0.0436278	0.0418818	0	0	0	0	0	0	0	0.531658	0	0	0	0	0	0.127199	0.0379343	0
AL591806.2	0.0277446	0.264239	0.228203	0.137542	0.134548	0.0656377	0.0873722	0.0505361	0.206637	0.0733837	0.120377	0.167434	0.472209	0.664402	0.221431	0.104468	0.25468	0.484906	0.20891	0.495801	0.243344	0.20371	0.120161	0.28967	0.16154	0.120573	0.156638	0.230473	0.265758	0.656366	0.230642	0.0715711	0.727147	0.171797	0.443119	0.263498	0.162959	0.683314	0.184572	0.947772	0.508773	0.591942	0.0490025	0.131396	0.279535	0.400248	0.417339	0.14002	0.431242
SIGLEC10	0.463843	0.177721	2.07422	1.00437	0.953605	0.184468	0.3302	0.26803	0.194003	0.444204	0.364332	4.95631	0.664736	0.299337	0.160748	0.773414	4.06944	1.70002	4.16362	2.1769	1.41635	1.51201	2.71984	0.586511	0.924102	5.01565	2.46725	7.18913	0.557677	1.20066	2.27414	1.24468	1.48204	0.207512	2.55455	1.05041	1.13228	1.39665	1.667	0.381092	3.16873	0.326831	15.0401	1.33249	0.852234	0.508892	0.634898	1.82069	1.29348
TRNP1	36.6774	33.3766	53.8411	20.0448	43.0394	13.0261	201.655	17.7119	93.7391	6.212	16.2751	3.51244	1.20423	1.73818	33.7093	12.0116	29.0305	3.92697	2.76502	10.4424	0.740962	41.1447	27.7269	20.6953	4.71935	8.18089	1.28656	2.39905	25.7251	9.03414	100.078	90.167	6.88498	29.2847	38.7981	11.7918	38.6942	11.3643	5.55635	6.68875	2.63404	57.7268	36.949	351.29	12.9745	7.22075	2.76572	2.44671	10.9723
HEXB	8.66605	8.55853	21.0887	4.15714	13.5879	9.1191	13.1877	9.93064	22.6685	15.5627	9.53598	12.4676	8.55619	6.78079	19.1062	23.9671	19.8075	13.8298	20.607	12.9314	9.59804	9.6428	35.1508	12.2179	15.177	17.1881	14.5185	14.4363	18.3435	7.64388	19.9985	5.8277	9.92291	20.7483	12.3777	24.2299	6.36224	13.5948	11.9486	19.01	11.3296	18.3031	32.6823	20.819	7.9641	9.61434	9.27418	8.93355	14.5812
MBOAT2	1.6333	18.0359	6.76275	18.2889	2.64341	3.11488	4.42273	1.33572	6.56529	2.71655	2.33384	12.6064	3.70207	8.17805	20.9966	8.01404	3.58395	11.3439	15.7806	23.1345	1.93629	12.0167	4.87795	4.14389	3.568	6.28985	5.86779	4.88827	2.19285	16.4749	7.12806	22.345	58.5326	9.39017	14.6612	2.86259	8.79156	14.8283	3.49004	2.72131	6.5294	8.68222	0.958438	3.17299	13.5833	11.3417	19.3831	5.31329	12.8368
ELOB	52.6032	122.202	117.412	67.2779	47.2426	47.1138	59.5124	42.9985	77.0317	42.2731	51.5637	205.232	85.4	79.8998	105.038	63.1352	49.3329	96.8472	100.118	66.6294	61.1024	169.731	74.5636	195.567	179.911	79.6474	228.237	78.4833	237.047	78.9277	100.625	149.155	77.8702	127.392	65.5927	65.1954	143.491	84.6366	116.85	53.69	95.5711	182.811	131.987	95.0081	110.599	119.113	151.54	50.6165	114.811
USP12-AS2	0.0700742	0.0667385	1.84438	0	0	0.0621676	0	0	0	0	0.114013	0.110318	0.291229	0.423043	0	0.0416609	0.10923	0.384505	0.0452265	0.0758933	0.354582	0.0643135	0.0479195	0	0.188307	0.0961671	0.306286	0.991147	0	0.191282	0.0602618	0	0.0867659	0	0.213177	0	0.649867	0.313789	0.233085	0.66382	2.68473	0	0.519813	0.135763	0.325854	0.249263	0.0878389	0.078588	0.142067
RN7SL629P	0.137198	0.0653335	0.394965	0	0.293534	0.121718	0.216029	0.0749708	0.087585	0.238143	0.111613	0	0.0407283	0.124241	0	0.0407838	0	0	0	0	0.0694235	0.0629596	0.140732	0	0	0	0	0.184815	0.0394255	0	0.294966	0	0.0424696	0	0	0.0831706	0	0	0.0380297	0	1.48258	0	0.145391	0.0443016	0.0398742	0	0	0.0769335	0.0463587
GIPC1	14.2095	64.6753	19.0687	82.3504	16.6711	10.0123	23.9571	11.0828	29.3947	9.03851	12.577	20.6266	29.4215	39.8507	54.0499	32.8858	20.9482	34.6261	26.9813	18.8446	16.8691	18.7477	29.8646	51.4372	23.8875	25.6492	42.7871	20.722	47.4631	49.332	31.4146	86.9898	19.7096	34.2497	19.8154	17.4174	82.0033	10.8284	43.1244	23.1735	32.1314	47.5911	18.3385	55.2357	70.2504	42.502	72.8947	16.3063	40.4045
AC016397.2	0	0.0281411	0.0729101	0.0162756	0.0252868	0.0349517	0	0	0	0.0439609	0.0240375	0.0155056	0.0116953	0.0178381	0.0524046	0.0527005	0.0358229	0.0240195	0.0127135	0.0106671	0.0797409	0.00903953	0.0134706	0.0376213	0	0.0473084	0.0269061	0.066338	0.0113212	0.0201641	0.0254101	0.044463	0	0.1394	0.082398	0.161208	0	0.0367536	0.0436814	0.0424103	0.193513	0.0355161	0.0730619	0.00636068	0.0286251	0.0116783	0.0432114	0.0331376	0.0332802
LINC02845	0	0	0.354722	0	0.0410084	0	0	0	0	0	0	0	0.0284499	0	0	0	0	0	0	0	0.0484944	0	0	0.183035	0.0321922	0	0	0.225923	0	0.0327007	0	0	0.0296663	0	0	0	0	0	0	0	1.271	0	0	0	0.111413	0	0.0300331	0	0
HIPK2	16.1031	7.57519	11.4785	18.4158	20.8605	14.2479	34.2712	12.4923	12.1697	7.76635	16.6638	5.3506	9.14919	7.88852	8.82056	4.36273	8.79838	7.2863	7.15702	14.8929	14.4507	8.2704	1.14755	5.52063	3.86307	6.05614	4.39558	8.38973	13.4686	6.43013	33.8226	11.6114	10.3042	7.85664	17.3675	6.89239	6.88194	18.8505	2.93374	5.11054	8.51695	5.00298	6.43528	20.4686	6.39335	13.6979	4.83156	4.98966	47.6574
AC138466.2	0	0	0	0	0	0	0	0	0	0	0	0	0	0	0	0	0	0	0	0	0	0	0	0	0	0	0	0	0	0	0	0	0	0	0	0	0	0	0	0	0	0	0	0	0	0	0	0	0
RNU1-1	0.238423	0	0.196106	0	0	0.105761	0	0	0	0	0.0969806	0	0	0	0	0	0	0.145362	0.0769402	0	0.120645	0	0	0	0	0.0818006	0.195397	0.0802933	0.0685138	0	0	0	0	0.210906	0.0906652	0.0722671	0	0	0.264353	0.307992	0.936886	0	0.378993	0	0.138587	0	0	0	0.161125
KLK1	0.337081	2.028	17.2303	0.407575	0.386976	2.21004	0.34521	0.305495	1.17041	0.0774687	1.86604	0.660098	0.161081	0.114158	17.6799	0.967801	0.465627	0.611521	0.758789	1.73632	0.0416016	40.2559	11.5648	0.200985	3.14276	1.19034	0.256038	0.514985	12.0868	0.841583	2.22006	1.79212	0.173057	1.01089	30.9199	21.5904	0.747211	0.355882	1.01639	0.24781	0.686511	3.60946	0.601161	0.244236	0.984447	1.51586	2.61766	1.35078	0.488931
LONRF3	1.12727	0.147449	4.50865	0.12392	2.37246	2.87577	5.19036	1.13152	3.54566	2.81685	1.17682	0.0418913	0.333204	0.0788612	2.84877	0.218604	1.96078	0.601735	2.22637	0.264612	0.198298	1.36319	3.2026	0.203282	0.0357532	0.345259	0.24583	1.06231	1.24847	0.0957473	4.49762	0.561623	0.17672	0.0342376	1.24369	4.64276	0.121145	0.169707	0.190431	0.516648	2.19105	2.64307	0.34351	5.13662	0.41902	0.0860485	0.121292	0.265869	0.160208
AC008635.1	0.173939	0.298186	0.457814	0.201201	0.23817	0.185175	0.365174	0.076038	0.177663	0.138019	0.169802	0.109533	0.289156	0.567043	0.154246	0.103411	0.253055	0.31814	0.134714	0.131868	0.352059	0.383135	0.214103	0.13288	0.233709	0.286448	0.0760265	0.140585	0.17994	0.4748	0.239332	0.246785	0.430742	0	0.343947	0.738102	0.354883	0.597148	0.134999	0.239671	0.786017	0.439053	0.552979	0.336992	0.343756	0.164993	0.109017	0.214579	0.141056
ATP9B	1.28723	2.20123	1.30111	1.73545	2.18753	1.99587	2.27084	1.34812	2.90746	2.25933	1.81845	1.13178	3.22104	3.54878	1.66869	0.748942	2.06297	0.928504	1.02602	0.994891	1.43523	1.68618	2.47421	2.05878	1.52546	1.68208	1.83872	1.9051	0.890322	1.73632	2.23085	1.54966	1.26713	0.896568	2.25078	1.42492	1.52896	1.46107	1.77713	2.16861	1.35073	1.39889	2.391	1.91038	1.53526	0.998371	1.31481	1.82032	0.993794
PSMA1P1	0.0251294	0.143599	0.144685	0.0622888	0.129034	0.0445881	0.0791366	0.0549272	0.112296	0.04985	0.102216	0.0593419	0.0895185	0.0758541	0.0445686	0.0448203	0.0652851	0.137888	0.162188	0.0816487	0.114442	0.184509	0.0859224	0.07679	0.0844115	0.0344866	0.0411892	0.15233	0.0722125	0.0342979	0.0864424	0.0648249	0.108903	0.155604	0.152896	0.137103	0.0932201	0.112528	0.139312	0.194771	0.320926	0.0906162	0.133151	0.0649149	0.189889	0.0595925	0.0630001	0	0.0169823
AC090018.1	0	0.101472	0.613434	0.308106	0.182359	0.0472609	0.111841	0	0.102023	0.0528382	0.0433374	0.0838656	0.411167	0.353765	0.0472403	0.0316714	0.0830384	0.0649572	0.275056	0.0865431	0.13478	0.440031	0	0.0406966	0.0715773	0.109662	0	0.287043	0.061233	0.399893	0	0	0.0989415	0.14137	0.202576	0.0645875	0.197616	0.159032	0.0295326	0	2.19798	0.0480241	0	0.0344031	0.18579	0.12633	0.0333883	0.029872	0.0360007
LINC01927	0.274589	0.0261517	0.271023	0	0.234992	0.292328	0.14412	0.180056	0	0	0.402088	0.0432285	0.228239	0.0663084	0	0	0	0	0.0354443	0	0.0972612	0	0	0	0	0.0376834	0	0.0924726	0	0	0	0	0	0	1.85864	0	0	0.0614797	0.0152225	0	0.593449	0	0	0	0.0159609	0.0325582	0	0.0153975	0
MIR6882	0	0	0.243647	0	0	0.2628	0	0	0	0	0	0	0	0	0	0	0	0	0	0	0	0	0.202569	0	0	0	0	0	0	0	0	0	0	0	0	0	0	0.442157	0	0	0.873007	0	0	0	0.172184	0	0	0	0.200185
IGHM	30.3102	4.23325	77.8539	40.3975	94.4793	42.6489	7.03318	252.152	8.47065	0.801206	49.3956	25.2723	4.40152	3.46067	1.54173	14.3488	362.654	7.61978	47.5511	1.53211	7.55243	5.32132	352.992	16.6899	29.0621	226.13	68.1901	188.739	222.689	20.8467	159.146	7.46247	19.3032	0.594853	127.585	0.949537	36.9547	26.6301	74.6189	0.494372	44.6237	30.5404	671.084	1.43525	11.1592	16.4818	8.01311	14.9822	4.40039
TEX101	0.612107	0.0466375	0.60416	0.90023	0.0523839	0.0217217	0.0257016	0.254206	0	0.0424989	0.0697143	0.192728	0.0944886	0.125641	1.1616	0.123731	0.0254436	0.0821016	0.086913	0.119329	0.43982	0.44943	0.376724	0.00935233	0.0328978	0.378014	0.394629	0.0824552	0.0281434	0.852144	0.0210558	1.63428	0.121266	7.56963	1.77833	0.0964768	3.96232	0.155322	0.0542941	0.0421713	1.23872	0	0	0.118591	1.1172	1.16125	0.291568	0.0137295	0
AC022898.1	0	0.0189613	0.114628	0.0657986	0.153343	0.353254	0	0.195825	0.0127096	0.157977	0.323927	0.0313428	0.106383	0.0120192	0	0	0	0.0121381	0.0513979	0.0431247	0.0604451	0	0.0136146	0	0	0.136612	0.0108775	0.0268189	0.0114422	0.0679323	0	0.0128396	0.0739542	0.387448	0.423966	0	0.0553909	0.148586	0	0.034291	0.136907	0	0.0421961	0	0.0462898	0.0118032	0.0249563	0.0781478	0.0134544
AC013652.2	0	0.0167446	0.216916	0	0	0	0	0.0192146	0.056119	0	0	0.0138393	0.0626307	0.0530706	0.015591	0.0104527	0	0.0214382	0.102126	0.0190416	0.0355858	0.0322724	0	0	0	0	0.00960587	0.0828927	0	0.0359943	0.136077	0.0113385	0	0	0.0133715	0.0639486	0	0.131216	0	0.0151411	0.483608	0	0	0	0.0510978	0.0208466	0.0220387	0.0197177	0
AP003485.1	0	0	0	0	0	0	0	0	0	0	0	0	0	0	0	0	0	0	0	0	0	0	0	0	0	0	0	0	0	0	0	0	0	0	0	0	0	0	0	0	0.0765186	0	0	0	0	0	0	0	0
SESN1	8.54413	2.74156	5.88465	4.87351	11.7718	10.581	7.69453	7.23488	17.6526	10.4872	9.52239	2.96307	3.75812	2.17573	5.52854	1.04182	4.28671	2.24381	2.65867	3.52077	4.61898	3.67209	3.46182	5.22938	4.83724	4.31197	4.19259	4.82393	3.96484	3.10555	3.65743	2.82157	3.361	7.03793	7.21242	11.5625	3.29274	8.66752	3.64245	4.16237	5.37443	1.76558	14.682	1.18838	4.8377	1.85823	2.00038	2.19218	1.94533
AC131212.3	0.407789	0.348657	1.57034	0.237383	0.634518	0.555	0.530216	0.20764	0.701105	0.376894	0.712493	0.0838954	0.572262	0.937182	1.44648	0.297541	0.243184	0.293824	0.532363	0.569631	0.454898	1.08027	0.510191	0.184085	0.921496	0.524656	0.341795	0.549321	0.340896	0.445889	0.76912	0.519998	0.197953	0.418112	0.69429	2.2726	0.227769	0.591394	0.34681	0.419027	0.569038	0.125325	0.638392	1.08633	0.156227	0.497256	0.136505	0.621039	0.980192
DNAJC8	9.8769	17.3757	15.8803	10.1855	10.9786	16.0055	12.1374	9.49959	18.3237	18.4717	11.6863	25.9349	12.8093	13.3028	15.7163	20.8561	16.5425	13.1867	23.7771	19.268	25.8146	19.0432	22.9199	28.7077	24.104	27.2208	14.9833	16.3826	12.1233	21.7314	22.5358	19.179	12.129	16.5038	20.5068	10.793	18.0874	27.313	23.8611	39.4513	26.5681	17.7347	24.4702	15.2666	22.1302	17.3781	15.1217	23.8848	17.7688
SLC39A6	6.24964	46.0191	6.10561	6.02358	9.71077	9.53915	13.327	7.10869	12.3792	14.1329	10.5226	30.925	38.1833	29.9528	11.8752	32.3068	22.0769	26.1378	13.8005	53.3065	20.3956	6.26219	22.6033	172.936	42.2856	19.4088	10.7078	26.5257	15.7588	39.2031	9.21475	12.7591	62.1201	26.8009	10.3502	13.8926	39.5323	26.8047	18.6773	51.5213	27.1661	5.78241	18.5744	5.33911	28.6696	36.3651	32.371	41.1605	16.8221
RPL32P6	0.0984922	0.187607	0.972134	0.122067	0.421447	0.0436896	0.465251	0.0538203	1.32039	0.0244227	0.520812	0.155056	0.0292382	0.416223	0.087341	0	0.307054	0.0600486	0.0635677	0.0266678	0.049838	0.632767	0.134706	0.225728	0.0330842	0.20275	0.0538122	0.232183	0.226423	0.369675	0.592903	0.317593	0.0914648	0.74056	0.973794	0.0895603	0.182683	0.624811	0.0546018	6.19191	0.290269	0.488346	0.0521871	0.604265	0.200375	0.0875874	0.0308653	0.138073	0.0665604
AC078899.4	0	0	0.0577924	0	0.0150327	0	0.0184391	0.0575921	0	0.00871142	0.0428701	0	0	0	0	0	0.00912701	0	0.0566855	0	0.00888845	0	0	0.0134193	0	0	0	0.0236624	0	0.0239747	0	0.0113283	0	0.0155384	0.0133595	0.0106485	0.211776	0	0.00973805	0.0151275	0.828298	0	0.0186148	0.0113441	0.377784	0	0.0110095	0.00984997	0.0118708
AL157871.4	0	0	0	0	0	0	0	0	0	0	0	0	0	0	0	0	0	0	0	0	0	0	0	0	0	0	0	0	0	0	0	0	0	0	0	0	0	0	0	0	0	0	0	0	0	0	0	0	0
LRP11	9.00682	15.1077	19.969	17.5606	10.8688	10.1292	12.8674	9.08205	18.6119	11.426	11.101	11.1982	9.00768	11.0218	33.4535	37.4868	16.7343	23.573	17.4357	25.0935	5.6011	30.4166	21.8011	44.0636	26.5474	15.005	53.892	13.7193	15.399	17.3301	11.0074	18.3885	27.4288	25.6871	45.4819	24.4343	21.1771	19.6378	10.0201	62.4194	14.1005	8.61305	10.6814	13.5043	28.9953	18.5596	12.8218	14.9439	29.3091
MAS1LP1	0.0746923	0	0	0.0154284	0.127843	0.099397	0.039203	0.122445	0	0.0370423	0.0759542	0.0146985	0	0	0	0	0	0	0	0	0.00944876	0	0	0	0	0.0128131	0.0102022	0.012577	0	0	0.0642332	0	0	0	0.0142016	0	0	0	0	0	0.128408	0	0	0	0	0	0	0	0
TEX53	0.0729504	0	0.540024	0	0.280938	0.388316	0.153155	0.0398632	0.0232852	0.144714	0.385751	0.143557	0.129935	0.154142	0.129382	0.0216854	0.0189522	0.0889526	0.0706242	0.0197521	0.332223	0	0	0.0557301	0.0245045	0.1752	0.0199286	0.319376	0.125779	0.174241	0.0313676	0.0470464	0.135491	0.0967963	0.305149	0.132669	0.0338271	0.326668	0.020221	0.0628242	1.25413	0	0.425188	0.0471118	0.127211	0.0648735	0.0685832	0.102267	0
AC022400.7	0.222723	0.305246	0.326172	0.556555	0.381211	0.202412	0.38776	0.308716	0.277429	0.296343	0.406569	0.25656	0.332197	0.232844	0.428733	0.58779	0.358464	0.42724	0.312036	0.255926	0.302366	0.678053	0.386338	0.481394	0.445235	0.402571	0.323509	0.40247	0.33406	0.35959	0.593291	0.413392	0.238781	0.370008	0.528826	0.477497	0.322424	0.595972	0.623384	0.804653	0.469614	0.538687	0.32813	0.789341	0.483111	0.328495	0.391541	0.307659	0.348753
AL136131.2	0	0.107012	0.184836	0.0464183	0	0	0	0	0	0	0	0	0.20013	0.780077	0.149459	0.167003	0.0875721	0.0342519	0	0.0608455	0.341133	0	0	0	0	0	0.644587	0.113518	0	0.191694	0.14494	0.253618	0	0	0.256364	0.0681138	0	0.0419287	0.031145	0	0.827852	0	0	0.0362815	0.228589	0.0999201	0	0	0
TSC22D1	18.8653	32.3845	13.5242	8.76913	23.5655	44.4447	22.5115	16.4817	27.9446	43.0564	21.7362	11.8422	10.0921	9.96497	16.9495	20.9589	11.3865	34.9593	22.1002	17.258	34.3819	10.0459	20.0014	12.5838	8.43657	16.634	55.6965	15.076	12.859	17.682	21.7751	9.95929	36.1677	34.7678	23.6492	10.7544	11.2851	19.2425	25.2304	16.7683	18.421	23.7153	23.0541	10.4525	7.17771	19.222	30.6509	27.5825	11.755
MIR4305	0	0	0.157654	0	0	0	0	0	0.122361	0	0	0	0.1138	0.115715	0	0	0	0.116859	0.618539	0.103795	0	0	0	0	0	0	0	0.258198	0	0	0.164834	0	0	0	0.291551	0	0	0	0.106259	0.165068	0.376591	0	0	0	0	0.113635	0	0	0
SMIM6	11.0535	0.308619	8.33651	0.163618	12.356	3.41785	9.20312	5.9811	2.1491	0.0714241	5.72632	0.0283413	0.470288	0.0978141	1.85185	0.0321088	6.36067	0.0768302	0.162665	0.0779898	0.15486	6.84033	3.48396	0.0550117	0.205603	0.0988236	0.0786868	0.157629	11.1949	0.0859975	11.1622	4.37697	0.0891628	11.5136	8.55726	5.5112	0.100173	0.228407	0.0798413	0.124029	0.530557	12.9671	2.42285	14.9047	0.219749	0.106729	0.0338495	0.0504743	4.16076
NRSN2	4.81269	8.37362	5.74586	2.08735	5.24248	8.94146	4.09336	5.00474	0.795745	18.9916	7.52672	21.7014	20.9395	20.4629	4.72295	8.26279	7.7651	26.7369	12.1148	15.1064	15.3435	6.11167	1.29912	8.40227	21.7504	8.39314	13.73	8.7054	2.37138	10.5261	7.55526	2.74265	16.144	13.9038	25.3074	7.49577	3.41237	24.2573	9.12751	18.6279	15.9779	6.15939	10.5675	2.94017	2.73158	20.5495	14.7811	23.1147	4.64433
IL21	0	0	0.111827	0.0898668	0	0	0	0	0	0	0.0221207	0.0214038	0	0.0492471	0	0.0161661	0.141285	0.0165781	0.0701985	0.0147248	0	0	0.0185946	0	0	0	0	0.219774	0.0781381	0	0.0467678	0	0.0168343	0	0.0827209	0	0.10087	0	0.120595	0	0.587671	0	0.605123	0	0	0	0	0.0152476	0.0367517
SNORA31B	0	0	0	0	0	0	0	0	0	0	0	0	0	0	0	0	0	0	0	0	0	0	0	0	0	0	0	0	0	0	0	0	0	0	0	0	0	0	0	0	0	0	0	0	0	0	0	0	0
AC139099.2	0	0.145242	0	0.0252006	0.0261021	0.108236	0	0.0333334	0	0.0453782	0	0	0.036217	0	0	0.0362664	0	0	0.0196852	0.148649	0.0154335	0	0	0.0699017	0	0	0.249962	0	0	0.0208142	0	0.0590099	0.0188828	0	0	0	0.028286	0	0.050726	0	0.119851	0	0.193931	0.0196973	0	0	0	0.068412	0
SLU7	7.99032	6.49246	9.65097	4.44684	9.49497	7.21845	7.85454	7.83277	4.90688	5.41455	7.36716	7.25861	10.1526	7.0534	8.57649	7.08794	8.41333	7.2428	14.7312	7.73305	6.26625	8.23733	11.1202	4.98443	7.37616	7.33856	7.73069	8.48075	9.65762	5.61819	7.49011	6.11319	10.501	7.39481	10.7203	7.10595	7.0249	9.74181	7.7055	14.4283	11.5154	9.21126	9.77615	4.88194	10.4496	5.2343	5.74339	7.50067	9.28133
TARDBPP1	0	0	0.147039	0	0.0139081	0	0	0	0.0103748	0.0241791	0	0	0	0.00981122	0	0.00966201	0.00844419	0	0	0	0.016447	0.0149156	0.0111135	0.0248307	0	0	0.0177585	0.0437842	0.0093402	0.022181	0	0	0.0100614	0.0431278	0.03708	0	0.0150717	0	0.00900952	0.0139958	1.11757	0	0	0	0.018893	0	0	0.00911307	0
SNX18P9	0.023414	0.0222994	0.0770334	0	0.0801506	0.228494	0.0983126	0.0511777	0.0448414	0.0580588	0.209524	0	0.0278025	0.0282704	0.103816	0.0278405	0.0973256	0.14275	0.0604464	0	0	0.171914	0.0160114	0.035774	0.235948	0	0.0127925	0.0315404	0.0269132	0	0	0.196299	0.0724781	0.103558	0.747906	0.0425813	0.0217141	0.0174745	0	0.262131	0.0690042	0.211076	0.248123	0	0.0272195	0.0138811	0	0.0131294	0.0474691
NLE1	1.47087	4.58769	2.80228	2.4631	1.85905	1.6097	2.38925	2.71826	5.01016	2.34276	2.00884	7.88763	11.138	7.40193	1.31386	3.45744	7.31707	4.66269	3.16436	3.76935	3.56563	2.38458	5.84657	4.48644	7.70082	2.92715	2.51059	2.53094	3.85032	4.86736	2.82218	2.79495	3.90833	4.15024	1.96513	5.72306	4.91201	5.52878	2.80336	3.02959	5.29462	3.9005	2.6699	5.17241	3.64452	5.89827	3.59778	3.17472	7.61584
AL356481.2	0.111084	0.141061	1.27915	0.0917816	0.158442	0.558449	0.155475	0.0809344	0.141828	0.146906	0.210859	0	0.153888	0.178832	0.131342	0.242154	0.0769573	0.0677253	0.406267	0.0401027	0.112419	0.203903	0.0759632	0.113149	0.124379	0.0762233	0.0606916	0.274335	0.723547	0.176881	0.2229	0.405954	0.0687718	0.262034	0.591384	0.202019	0.0343396	0.0829044	0.0615821	0.446433	1.74601	0.166902	0.117717	0.143477	0.043046	0.0878086	0.0928297	0.12458	0.175162
AC138869.3	0	0	0	0	0	0	0	0	0	0	0	0	0	0	0	0	0	0	0	0	0	0	0	0	0	0	0	0	0	0	0	0	0	0	0	0	0	0	0	0	0	0	0	0	0	0	0	0	0
AC092447.7	0.0106543	0.0101472	0.324243	0	0.0547077	0.0378088	0.0111841	0	0	0	0.00866747	0.00838656	0	0	0	0	0	0	0.0137528	0.0288477	0.0107824	0	0	0.211622	0	0.00731079	0	0.208106	0	0.0145416	0.00916242	0	0.0131922	0.0188493	0	0	0	0.0874675	0.0295326	0.00917542	1.54905	0	0	0	1.21383	0	0	0	0
CLUHP1	0.0164292	0	0	0	0	0	0	0	0	0	0	0	0	0	0	0	0	0	0	0	0	0	0	0	0	0.0225467	0	0	0	0	0	0	0	0	0	0	0	0	0	0	0	0	0	0	0	0	0	0	0
CCNP	0.0287651	0.0639236	0.118299	0.0158446	0.0574399	0.0765586	0.0402604	0.073353	2.09953	0.0570622	0.078003	0.128307	0.0796988	0.0868286	0.952313	1.47074	0.159425	0.0935333	1.06441	0.405	0.26685	0.343205	0.754044	1.73602	0.515328	1.31587	0.0576258	1.47245	0.865176	0.248647	0.0989487	0.426671	0.0296808	0.0848174	2.93152	0.238315	0.471289	0.186057	2.1847	0.0908317	2.26066	1.26201	0.10161	0.842143	0.189495	0.227381	0.390622	0.0698967	0.855329
PRSS33	0	0.0088163	0.395927	0	0.00792208	0.016425	0.0291516	0.0202336	1.6192	0	0.11296	0.0145732	0.02748	0.022354	0.656712	0	0.197203	0.0620815	0.00597452	0.0350899	0.00936823	0.271871	0.0316514	0	0	0.0825753	0.0505764	0.0374094	12.1939	0.00631718	0.461722	0.107458	0	0.51588	0.0352014	0.331087	0.0085849	0	0.0256592	0.0478321	0.572911	0.726024	0.117717	0.0777166	0.0914728	0.0164641	0.0348111	0.0259541	0.0375348
AC025279.1	0.137967	0.011594	0.186908	0.110641	0.277815	0.273599	0.230018	0.208434	0.0414474	0.134832	0.207971	0.0127765	0.0216829	0.048995	0.00359842	0.0217124	0.0168674	0.0346358	0.0497604	0.0263689	0.0513328	0.0819337	0.0277491	0.0123999	0.0327134	0.0361974	0.0177364	0.101125	0.35915	0.0359993	0.150054	0.0209356	0.0427076	0.0394846	0.28084	0.0664173	0.195689	0.0363417	0.141723	0.0209675	0.151481	0.0548719	0.24081	0.0628939	0.0212282	0.0240572	0.0737551	0.0455086	0.0164536
AC073062.1	0.30078	0.0409232	0.141369	0	0.257407	0	0.586365	0.140879	0.0822914	0	0.384512	0	0.0255111	0.0518809	0	0	0.200935	0	0	0	0	0	0.0587672	0.196954	0	0	0	0.0289409	0.0493902	0.0293228	0.0739035	0	0	0	0	0	0	0	0	0	0.506536	0.0774719	0	0	0.0249762	0	0	0.505986	0
TOR1BP1	0	0.0916115	0.257133	0.0198691	0	0	0.0252432	0	0.076758	0	0	0	0	0	0	0.0571877	0.0749695	0.0146613	0.0155205	0.0260446	0.036505	0.0882828	0.0822234	0.0918553	0	0	0	0.0971815	0.0138207	0	0	0.0155085	0.0148879	0.0850886	0	0	0.0223017	0.0717893	0.0133314	0.144967	1.22844	0	0	0.0310602	0.0698902	0.0997972	0	0	0.0650049
MEGF8	4.1467	3.82978	4.85024	6.13642	5.75713	11.128	5.34364	3.47594	11.2385	14.2649	8.83492	2.46294	11.5871	13.6887	4.50657	3.16137	6.7121	6.68935	2.49434	4.97051	10.5757	1.79561	3.11783	5.28632	4.02395	4.72815	2.51451	4.1628	5.74362	5.05894	6.44313	4.16438	6.35952	3.42479	5.48242	5.25369	5.00955	17.863	2.86592	4.2492	4.94848	2.5712	4.85527	2.93999	3.53956	5.57012	3.00843	6.61907	3.63302
MRPS16	10.1672	21.5723	20.0692	11.7943	13.4378	11.1059	14.0662	12.3505	21.0888	9.11282	9.99032	25.1109	21.0963	15.3894	14.7559	39.5087	33.6818	25.7463	18.5434	12.8948	20.0902	17.115	24.0833	25.9958	31.2519	16.4738	22.5333	15.8262	20.6508	21.8847	16.0187	14.8197	22.1456	28.3987	14.1134	37.7145	17.067	13.7974	23.9152	7.94841	17.6389	40.0628	14.1335	41.1812	26.1205	27.4336	17.3935	20.745	32.6949
AC090125.1	0	0	0.195709	0	0	0	0	0	0	0	0	0	0	0	0	0.0235769	0	0	0.204758	0.816045	0.0601999	0	0.0271187	0	0.0266418	0.462597	0	0.400652	0	0	0	0	0	0	0	0	0	0	0.131908	0.102456	0.506451	0.0357502	0	0.0256105	0	0.0235106	0	0.355798	0
AC026367.1	0.0639958	0.0304747	0.157912	0.237941	0.164302	0.11355	0.201533	0.20982	0.0612808	0.158688	0.312369	0.226684	0.113986	0	0.1135	0.0570707	0.116381	0.0195084	0.371731	0.0519825	0.0809562	0.264307	0.0875256	0.0733339	0.644898	0.241519	0.804189	0.344827	0.0735598	0.305706	0.247655	0.0619073	0.198099	0.113219	0.17035	0.096987	0.296748	0.405974	0.141911	0.799133	1.4774	0.0865378	0	0.0619932	0.130195	0.0948505	0.320878	0	0.10812
AC135068.5	1.0523	0.052748	0	0	0.189591	0	0	0.0605288	0.0353565	0	0	0.130788	0	0	0	0	0.287772	0	0.0357456	0	0.1121	0	0.151496	0.0846213	0.074416	0.30403	0.0302598	0.261124	0.286477	0.188979	0.381032	0.035718	0.0342885	0	0.336977	0.0335745	0	0	0.245631	0	0	0	3.81498	0	0	0	0.0347125	0.0931702	0
EIF4EP5	0	0.0581876	0.0753784	0.0252399	0	0	0	0.0333854	0	0.0454491	0.0497025	0.0240458	0.0181368	0.0737681	0.0270894	0.0363231	0.0476173	0.0744978	0.0394318	0	0.0309152	0	0.0208899	0.023337	0.0205225	0.0419228	0.0500706	0.0205752	0.05267	0.0208467	0.0262704	0.0394014	0	0.0270223	0.023233	0.0185184	0.0566603	0.0455974	0.0338702	0	0.240077	0.0826165	0.0323723	0.0591842	0.0532695	0.036221	0.0574384	0.0342594	0
LINC01104	0	0	0.114521	0	0	0	0	0	0	0.0028771	0.00471953	0.00913314	0	0.010507	0	0	0	0	0	0.00314158	0.00880669	0.00532447	0	0	0	0	0	0.0156298	0	0	0.00997806	0	0	0	0	0	0	0	0.00964848	0.00499611	0.216568	0	0	0	0	0	0	0	0
CXXC5	6.19715	5.23024	15.012	11.1003	8.65674	5.97971	9.13188	5.97402	15.4553	5.98563	6.12327	2.41707	3.56182	2.91396	15.6674	3.81713	14.5545	3.22437	10.8231	5.70858	13.9558	11.0866	16.0316	4.24185	2.40048	8.15297	5.34364	5.8354	23.6802	2.3137	13.7577	14.1501	4.67563	15.4984	18.2467	10.6211	5.96375	6.15163	6.89924	4.13055	5.3151	17.5333	13.0538	3.92349	8.09829	2.2026	3.01566	5.74619	12.6154
RPS27P12	0	0	0.810269	0	0	0	0	0	0.0483754	0.0375807	0	0	0.0449905	0.228738	0	0	0	0	0.146723	0	0.115033	0	0	0	0	0	0	0.153117	0	0	0	0	0	0	0	0	0	0	0.0420095	0	2.23327	0	0.321213	0	0.0440471	0	0	0	0
REXO1L10P	0	0	0	0	0	0	0	0	0	0	0	0	0	0	0	0	0	0	0	0	0	0	0	0	0	0	0	0	0	0	0	0	0	0	0	0	0	0	0	0	0	0	0	0	0	0	0	0	0
LINC02398	0.0453613	0	0.298482	0	0.03882	0.0402431	0.0476166	0	0	0.202465	0.184511	0	0.0269317	0.10954	0.0402255	0	0	0.0829674	0.0292765	0.0245641	0.0459065	0	0.124079	0	0.0304743	0	0.396537	0.213867	0	0.0619113	0.0390094	0	0.0842495	0	0.206994	0	0	0.23698	0.100589	0	0.891237	0	0	0.146473	0.0527339	0.0268927	0.0568609	0	0
RNA5SP44	0	0.700001	1.45089	0	0.754802	0.652059	0.617226	0	0.281523	0.87481	0.95668	0	0.610924	1.15367	0	0.786545	0	0.358486	1.32823	0.159205	0.223147	0.674567	0.201046	0.786088	0.0987551	0.605202	0.160627	2.07917	0.422416	0.702205	0.379241	0.948003	0.182013	0.260064	0.670786	0.980225	0.272651	0.219416	0.570445	0	1.01085	0.265035	0	0.284796	0.427224	0.610039	0.829186	0.906716	0.29802
AQP4	23.6924	0.00621185	0.0268236	0.00269451	15.4002	8.94001	18.859	18.8433	0.00208188	0.0533715	39.4052	0.00256703	7.87262	0.0315006	0.00867583	0.0038777	0	0.0914602	0.109449	0.0688736	0.00495055	0	0.00223011	0.00249135	0	0.140978	0.00178177	0.00219651	0.00562282	0.0467356	0.00841353	0.0105158	0.0242279	0	0.0793679	0.00197695	0.133074	0.0803184	0	0.103914	0.115333	0.00293993	0.0552948	0.025273	0.106154	0.0348012	0.0531429	0	0.0727279
BMPER	0.388491	0.126495	0.131093	0.098765	0.946258	1.28142	0.257929	1.56766	0.00423942	2.46347	0.642891	0.0418188	0.575647	0.268612	0.0206115	0.0157927	0.0672854	0.0951467	0.225019	0.0503463	0.105851	0.0182848	0.024977	0.182637	0.107074	0.271131	0.17053	0.192333	0.0152667	0.151818	0.114219	0.0128483	0.162399	0.108677	2.52027	0.016103	0.0708254	0.503059	0.165669	0.566186	0.649121	0.0119734	0.109081	0.0107218	0.233536	0.100395	0.110298	0.152678	0.029171
RNU6-733P	0	0	0.618489	0	0	0.166777	0.197334	0	0	0	0	0	0	0	0	0	0.0976766	0	0.121329	0	0	0.5176	0.38566	0	0	0	0	0.126616	0.432164	0	0	0.363705	0	0	0	0.341879	0	0	0	0	0.184675	0	0	0	0	0	0	0	0
TRPC4	0.106936	0.0664211	0.103253	0.00768302	0.155179	0.0618719	0.165939	0.132113	0.0474896	0.145264	0.0491706	0.48675	0.356094	0.384542	0.103075	0.0635762	0.301973	0.561258	0.354089	0.375144	0.12469	0.294435	0.0635887	0.0710376	0.181165	0.127613	0.292128	0.169103	0.0908521	0.17768	0.495795	0.164914	1.6954	0.0287895	1.46392	0.312854	0.0388066	0.0485794	0.242286	0.136137	0.406504	0.0419141	0.463143	0.0870755	0.0567532	0.250834	0.0932492	0.106893	0.0314203
AL162389.1	0	0	0.272555	0.0912631	0	0	0.231896	0	0.0705133	0.0547786	0	0	0	0	0	0	0	0.134685	0.0712892	0	0.0558918	0	0.0755341	0	0	0	0.0603487	0	0	0	0	0	0	0	0	0	0	0	0.0612342	0.0951237	0	0	0	0	0	0	0.0692289	0	0
LINC01508	0	0	0.201387	0.0101149	0	0	0	0	0	0	0	2.87165	0.385223	0.0369533	0.0217122	0.1674	0.0254436	1.78384	2.09381	4.919	0.17345	0	0.00837165	0.00935233	0.197387	0.126005	0.474892	0.0577187	0	0.476198	0.0631673	0	4.44136	0	0.0279319	0	0.10218	0.100503	0.027147	0	0.481056	0.342123	0	0	0.163667	1.70559	0	0.473668	0.81077
PHTF2	0.624103	2.72861	1.28147	2.05329	1.552	1.81552	1.62122	0.701843	0.714553	3.9889	1.36679	2.8835	3.88798	4.53086	1.21316	11.0695	2.17595	5.66342	5.0788	5.64132	5.69016	2.37628	2.64267	4.34112	3.98317	3.67889	3.14176	5.51488	1.36717	3.41957	2.703	1.53413	4.60299	3.55847	2.44551	3.21175	2.68635	4.48064	5.08201	8.33861	6.7597	1.7103	4.03534	1.30261	3.14532	5.28997	3.27384	3.92696	4.63788
USP9YP11	0	0	0	0	0	0	0	0	0	0	0	0	0	0	0	0	0	0	0	0	0	0	0	0	0	0	0	0	0	0	0	0	0	0	0	0	0	0	0	0	0	0	0	0	0	0	0	0	0
C3orf80	1.82008	1.15563	0.34931	4.48014	1.05788	0.746807	1.3374	2.46156	0.130715	1.10197	1.13518	0.728277	0.225127	0.764579	1.74179	1.22636	1.01268	1.02182	1.44879	6.31202	1.41601	0.222727	0.544531	0.23174	1.32975	2.51862	0.580078	3.86155	0.496871	0.315693	2.00869	5.05707	0.497675	0.33542	1.43039	0.887276	1.09013	0.803703	2.01802	0.705347	0.499152	1.05284	2.64403	2.2284	0.581873	0.606962	0.399261	1.53091	1.37862
MIR577	0	0	0	0	0	0	0.213779	0	0	0	0	0	0	0	0	0	0	0	0	0	0	0.560734	0	0	0	0	0	0	0	0	0	0	0	0	0	0.123456	0	0	0.338702	0	1.80058	0	0	0	0	0	0	0	0
AC007204.2	0	0	0.313261	0	0	0	0.0333162	0	0	0.01574	0	0	0.0188434	0	0	0	0	0	0	0	0	0	0	0.0242462	0.0213221	0	0	0.106884	0	0	0	0	0	0	0.0482763	0	0	0	0.0175949	0	1.06008	0	0	0	0.0184483	0	0	0	0.0214484
AL138693.1	0.454668	2.16512	1.86985	3.38098	0.389103	0.268911	0.636365	0.331266	0.677256	0.52613	0.493172	3.45962	0.629868	1.37243	0.940778	2.16249	1.41745	2.67961	1.36942	1.06692	1.76384	0.556387	0.829118	6.02058	2.44361	1.35193	2.73253	1.93949	0.871028	1.24111	1.04267	2.24802	0.656798	1.4747	1.15264	1.37812	5.20045	1.01799	1.93244	1.4357	3.72212	4.64531	0.96364	1.76176	1.84998	1.61731	3.22961	0.254954	1.0242
AC010503.3	0	0.0344815	0.625361	0	0	0	0	0	0	0.0179552	0	0	0.107477	0.0437144	0.0321059	0	0	0	0	0.0196058	0.0183201	0	0	0.0276586	0	0	0	0.0243854	0.0624237	0	0	0	0	0	0	0.0219478	0	0	0	0.0311794	1.06701	0	0	0.0233814	0	0	0	0	0
AC012321.1	0	0	0	0	0	0	0	0	0	0	0	0	0	0	0	0	0	0	0	0	0	0	0	0	0	0	0	0	0	0	0	0	0	0	0	0	0	0	0	0	0	0	0	0	0	0	0	0	0
PSMD1	13.1167	30.4124	51.3734	18.4052	15.5218	13.6665	18.584	10.5495	36.8579	17.2607	12.4123	28.9273	23.459	27.085	42.5358	37.6556	39.4055	20.4222	43.6078	49.2596	32.7206	31.8223	46.6658	24.8006	34.7111	22.4933	37.4983	28.5296	56.9568	27.8053	35.4121	32.1689	28.5153	38.6462	30.7415	46.0843	27.4119	26.0796	26.8318	34.5729	29.9627	25.8613	25.4874	30.7774	30.105	33.6773	40.6325	31.8006	34.7105
CCDC30	0.128852	0.0703215	0.389395	0.040671	0.214347	0.160552	0.253799	0.0870236	0.209801	0.249863	0.280313	0.0410261	0.363596	0.273571	0.142508	0.0421761	0.154963	0.0732621	0.113997	0.0595839	0.16996	0.220573	0.118805	0.209037	0.0962906	0.165903	0.0878015	0.276936	0.105673	0.0543398	0.281379	0.0849651	0.171196	0.181856	0.378774	0.0596803	0.111441	0.918432	0.0569854	0.709434	0.856199	0.186638	0.268491	0.143987	0.302954	0.0343327	0.0734994	0.0633231	0.064574
KIF9-AS1	0.271427	0.0836343	0.456354	0.108834	0.382589	0.378908	0.527944	0.253015	0.66252	0.387991	0.454609	0.087975	0.144561	0.166272	0.237156	0.294263	0.170067	0.133847	0.175181	0.18589	0.111088	0.223469	0.368495	0.359822	0.174303	0.188987	0.2617	0.733951	0.211053	0.106234	0.202525	0.32435	0.192752	0.247162	0.661793	0.137924	0.114755	0.220447	0.157111	0.532813	0.411729	0.0899595	0.190348	0.396978	0.160091	0.106489	0.0375261	0.214873	0.207706
RN7SL587P	0.974057	0.331317	1.7168	0.172458	2.02444	1.29623	0.511243	1.06453	0.488574	0.448561	1.01881	0.383364	0.660929	0.504038	0.431887	0.0827288	0.216905	0.0848374	0.58376	0.0753531	0.211235	1.40483	0.0475784	0.58467	1.21529	0.859343	0.874305	0.796647	0.559814	1.23448	1.67532	1.07688	0.129223	0.553909	0.529149	0.421772	1.29048	0.571185	0.269997	0.359507	1.50369	0.376331	2.13818	0.629051	0.283093	0.577474	0.69771	0.234086	0.611242
LY75-CD302	0	0.0131823	0.0256153	0	0.00592263	0	0	0.00756343	0.030926	0.00171607	0	0	0	0.00208901	0.0368224	0.00205724	0.0467465	0.00210967	0.00223331	0.00187383	0	0.00635167	0.160908	0	0	0.00474878	0.00756228	0.00466127	0.00397744	0.0023614	0.0208303	0	0	0	0.00526339	0.0167813	0.00320908	0.0129125	0.00767324	0.00297998	0.00339932	0.0218361	0.0403365	0.0312855	0.0140795	0	0	0.00582107	0.0116922
FMR1NB	0	0	0.069977	0	0	0.0150955	0	0	0	0	0	0.0133937	0	0.0102723	0	0	0	0	0.0329457	0.0092142	0.0172199	0.0312332	0	0.0259977	0.0685871	0.0116756	0.00929654	0.0687629	0	0	0.0146328	0.0109734	0.0105342	0	0	0	0.0157801	0.025398	0	0.0146535	0.568329	0	0.0360631	0	0	0	0.021329	0	0.0114989
RNU7-37P	0	0	0.804036	0	0	0	0	0	0	0	0	0	0	0	0	0	0	0	0	0	0	0	0	0	0	0	0	0.219468	0	0	0	0	0	0	0	0	0	0	0	0	2.56082	0	0	0	0	0	0	0	0
AC015720.1	0	0.268881	0.754691	0.116632	0.0604023	0	0.0740894	0	0.0450572	0	0.0574181	0.0555572	0.0419046	0.0852195	0.0625891	0	0	0.172125	0.045553	0.0382206	0.0357143	0.0647779	0	0.0539194	0.14225	0	0	0.0950765	0.0405641	0.144497	0	0	0.0873924	0.187303	0.107358	0.128359	0.32728	0	0.156512	0.121566	0.346682	0.190883	0.299181	0.0455811	0.123077	0	0.0442365	0	0.0476976
AL162431.2	0.182036	0.312068	0.269509	0.150406	0.218101	0.161497	0.15287	0.0795779	0.232418	0.198611	0.148089	0.114632	0.281002	0.373649	0.129141	0.0865802	0.245919	0.199771	0.0939902	0.354875	0.865855	0.167071	0.273864	0.194692	0.122294	0.249819	0.198915	0.441389	0.209241	0.47206	0.125237	0.39915	0.360636	0.096616	0.138446	0.882816	0.202584	1.2499	0.141283	0.0627073	0.321891	0.0984629	0.077163	0.282144	0.148136	0.237427	0.205366	0.204153	0.0984152
MTA2	9.17536	34.4444	18.7381	33.5236	11.2491	10.212	15.6682	6.9356	20.9487	13.9074	10.2015	27.0876	20.0885	28.2255	19.3959	27.8018	46.6215	24.0588	22.5704	26.4728	51.3956	22.7004	38.1423	28.528	28.5789	24.3762	35.7394	18.2009	96.5454	47.1974	18.5634	29.1459	23.6505	37.0545	19.0181	29.1035	32.4489	26.7884	24.7115	51.087	27.0863	30.3858	20.5275	35.6692	28.5016	31.3984	29.5172	25.3164	25.6853
AC103987.3	0	0.0637672	0.220284	0	0	0	0	0	0	0	0	0	0.0397519	0	0	0	0	0.0408207	0	0.0362572	0	0.122901	0	0	0.0899618	0.0459428	0	0	0.269363	0.0456914	0	0	0	0	0	0	0	0	0	0	0.920843	0	0.070953	0	0.0389183	0	0	0.0750892	0
PHB2P1	0	0.0418428	0.216819	0.0181501	0	0	0	0	0.0280469	0.0326825	0	0.0691656	0.0130422	0.0132617	0.01948	0.01306	0.0114139	0.0401786	0	0.0356869	0.0333467	0	0.0150219	0.0167816	0	0.0150734	0	0.0295912	0	0.0449727	0.0188911	0.0141668	0.0271996	0	0.0167068	0.0266333	0	0	0	0	0.604239	0.0198032	0.0465579	0.0141865	0.0127687	0.0130233	0.013768	0	0
CHST11	1.39734	1.67787	1.52584	0.970408	2.84527	2.48737	2.21919	2.15905	0.25377	3.19012	7.33013	3.0627	1.56448	2.16896	0.865257	9.80612	5.03693	4.20272	6.67061	12.257	3.36467	1.30458	2.65867	5.02457	2.14456	9.46221	11.0108	17.6325	1.10597	1.91949	2.53283	1.83339	5.52988	0.63668	1.94223	1.82378	1.40202	74.8978	5.00519	8.16688	6.52039	0.399084	11.3612	1.46836	3.62526	3.52435	3.9505	10.4986	2.30787
HIGD1AP16	0.227334	0.433024	2.43081	0.187832	1.03761	1.74792	0.636365	0.828166	0.677256	1.39049	0.739759	0.238594	0.584877	0.869206	0.940778	0.0901038	0.196868	0.184801	0.489077	0.123106	0.690199	1.66916	0.932758	0.810462	0.458178	1.14394	0.621031	1.02078	0.174206	0.155138	1.04267	0.537569	0.234571	2.07799	1.7866	0.780933	0.491935	1.80976	0.462105	0.587334	3.12658	0.751447	1.36516	0.538316	0.616659	0.494179	0.142483	0.339939	0.563313
SPRYD7P1	0	0	0.112847	0	0	0	0	0	0	0	0	0	0	0	0	0	0	0	0	0	0	0	0	0	0	0	0	0	0	0	0	0	0	0	0	0.0207926	0	0	0	0	1.14563	0	0	0	0	0	0	0	0
POLR2DP1	0	0.0442281	0.267375	0	0	0	0	0	0.0592915	0.0230304	0.0377786	0	0	0	0.041181	0	0.0482583	0.0283127	0	0	0.0234985	0.0426211	0	0	0	0	0.0253723	0.0625563	0	0.031691	0	0	0	0.082158	0	0.0281516	0	0.0693168	0.0514891	0	1.00365	0	0	0	0.0269932	0	0	0.0260404	0
CLPSL1	0.148486	0	0.631016	0	0.105895	0.0658662	0.0259782	0.0540929	0	0.0122732	0.664378	0	0.0293862	0.0448211	0.833941	0	0.231456	0	0	0.0134014	0.062613	0.658685	0	0.0189059	0	0.0169814	2.05522	1.05011	0.696933	0	2.02182	0.0798003	0.0766066	0.0875659	0.357611	0.0150023	0.160657	0.757264	0.205793	0.511501	1.62888	0.20079	0	0.223751	0.043155	0.234749	0.0310216	0	0.0836218
ANPEP	0.798725	0.389908	502.774	0.334943	1.93729	0.762016	0.568789	0.636044	153.024	4.23184	0.901196	2.7613	1.47269	3.30026	0.715413	3.89674	10.1896	2.88264	5.26125	5.27291	4.05788	21.5277	292.587	1.51166	1.8228	10.226	2.41221	8.77242	3.38633	1.4243	13.1163	23.5732	1.38159	12.1106	7.38112	158.288	1.66387	0.826763	5.17558	4.64562	3.09128	4.19726	7.05212	143.323	2.29569	2.90542	3.03131	3.74512	12.0242
AC100871.2	0.119576	0	0.0491765	0	0.102333	0	0	0	0	0	0	0	0	0.0360945	0	0.0355455	0	0.0729031	0	0	0	1.59132	0	0	0	0	0	0	0.0687233	0	0.25708	0	0	0	0.0454712	0	0	0	0	0	0.176203	0	0	0.193057	0	0	0	0	0
KCNA1	0.0116916	0	0.0269262	0.00193201	0.0240135	0.0477132	0.00490916	0.00511103	0	0.0139158	0.148376	0.0147249	0.0027766	0.00988163	0	0.00139019	0	0.00142563	0.0226376	0.00633125	0.0295803	0.00429218	0	0	0.00314183	0.0192541	0.0038327	0.0614228	0.00134389	0.00159573	0.00804355	0.00150801	0.0955452	0.00413689	0.00355677	0.00850506	0.00650567	1.50432	0.00259262	0.0161099	0.0987759	0.00210798	0.0371695	0	0.00135919	0	0.00439667	0.00393363	0
AC244098.1	0	0	0.0584754	0	0	0	0	0	0	0	0	0	0	0	0	0	0	0	0	0	0	0	0	0	0	0	0.0776853	0	0	0	0	0	0	0	0	0	0	0	0.0788251	0	0.0698406	0	0	0	0	0	0	0	0
LIPT1	1.31253	0.93141	4.09251	0.751328	1.80603	1.59063	1.47685	1.12506	1.88938	1.64646	2.05876	1.78946	2.48042	1.74532	1.49104	1.13225	1.75175	1.58475	2.57458	1.11028	1.7841	2.5746	1.78925	1.74326	1.50421	1.62467	3.17311	2.45566	2.43559	1.21184	3.17227	1.16181	1.14187	2.42074	3.1839	2.26739	1.50365	5.05793	1.18895	4.12981	2.55352	1.39205	2.57274	1.46813	2.32868	1.15958	0.747363	1.51529	2.63201
USP29	0.0100415	0	0.264295	0	0	0	0	0.00548708	0	0.00497987	0	0.00395206	0.0119235	0.0181863	0.00445228	0	0.00260872	0	0	0.00271883	0.00254054	0.0138239	0	0.00767112	0	0	0.00548625	0.0236715	0	0.00685254	0	0.00323792	0	0	0.00381846	0.00608721	0	0	0.0139169	0	0.488292	0	0	0	0	0	0	0	0
AC009884.1	0.0358729	0.204991	0.0885177	0	0.276299	0.222777	0.790785	0.0392049	0.0229007	0	0.262648	0.141187	0.149088	0.0649701	0	0.0213273	0	0.0218709	0.0231526	0.0582777	0.018152	0.230467	0.098125	0.0822147	0	0.123076	0.039199	0.0966466	0.061851	0.0489611	0.0308496	0.254482	0.177671	0.12693	0.0545655	0.195718	0	0.0267728	0.0198871	0	0.704813	0.0646784	0	0	0.0834066	0.0638022	0	0.0201156	0.0242426
AL360295.1	0	0	0.211588	0	0.00917294	0	0	0	0	0	0.0174395	0	0	0	0	0	0	0	0	0	0	0	0	0	0	0	0	0.00721935	0	0.0146293	0	0	0	0	0.0244557	0	0.00994041	0	0.00594213	0	0.368539	0	0	0	0	0	0	0.00601043	0
CEP85L	1.78109	0.299117	0.909236	0.196328	3.08387	3.01178	2.42274	2.01653	0.464306	2.15599	1.88094	0.491184	0.318956	0.248233	0.696273	0.749342	0.795535	0.503896	1.06418	0.863797	0.378484	0.379274	0.714963	0.342532	0.802336	0.759945	0.606224	1.14396	0.340817	0.297521	1.16209	0.28383	0.693329	0.573917	1.19745	0.670124	0.369831	2.03092	0.721647	1.06943	1.43508	0.238425	1.5415	0.156123	0.480412	0.361368	0.121732	0.537607	0.1913
AP002008.3	0.0151146	0	0.00621597	0	0.012935	0	0.0158661	0	0	0	0	0	0.00448688	0.00456239	0.0134033	0	0	0	0.00487754	0	0.0573609	0.020808	0.00516797	0	0.00507709	0	0.053677	0.0712615	0	0.036101	0	0.00487377	0.00935744	0	0.0344857	0.00458129	0.0140172	0.028201	0.0125688	0	0.066817	0.00681286	0	0	0.0175712	0.0134411	0	0	0
AC027763.2	0.0362722	1.58909	1.84973	0.179817	0.0620832	0	0.0761512	0.0792827	0.0231556	0	0.14754	3.25489	3.12263	1.20438	0.0321655	0.301906	0.0188467	0.973033	0.795952	1.66958	1.5601	0.0665806	0.0248043	0.387939	1.63267	0.547563	0.237812	1.05052	0.041693	2.62382	1.21653	0	3.25614	0.0320858	1.26898	0	0.874608	2.4093	0.180976	0.0312373	3.06443	0.0326992	0.153753	0	0.611429	1.13972	0.363741	1.91192	1.66685
C2orf66	0.0585701	0.055782	0.85751	0.0483929	0.0400993	0.0311769	0.159854	0	2.30324	0.191709	0.133414	0.0645448	0.0556384	0.148509	1.02839	0.139286	0.012173	0.27853	0.189008	0.0126868	0.266734	0.139763	0.048063	0.331108	0.283307	0.0884172	0.204802	0.189356	0.0134647	0.231824	0.16118	0.0982084	0.195808	0.0414482	0.881989	0.134922	0.162954	0.472093	0.0974097	0.0807041	0.391258	0.0211203	0.0868951	0.211819	0.388111	0.13195	0.0293673	0.282451	0.205823
H2BC15	0.171341	0.0679936	0.240756	0.0796323	0.161907	0.110839	0.340984	0.140442	0.96848	0.113298	0.246834	0.29784	1.33306	0.635723	0.202589	0.732166	0.365382	0.341681	0.165877	0.537378	0.198688	1.23511	0.295365	0.103625	0.218228	0.266983	0.659197	0.269276	0.966274	0.289882	1.3292	0.110499	0.320441	0.129462	1.12937	0.186097	0.307871	0.412933	0.482852	3.2063	0.757446	0.263874	0.196704	0.253579	0.680563	0.194696	0.315455	0.342282	0.496937
AL132657.1	0.384424	0.15691	0.903411	0.0453752	0.704976	0.414131	0.201769	0.270084	0.438232	0.735357	0.446764	0.108071	0.065211	0.0497313	0.2922	0.016325	0.0570695	0.167411	0.496221	0.0148695	0.0277889	0.302418	0.187774	0.167816	0.110683	0.11305	0.0450073	0.240429	0.236719	0.13117	0.165297	0.035417	0.169998	0.364345	0.542972	0.083229	0.0509306	0.389371	0.0152225	0.496594	0.269749	0.594096	0.145493	0.620658	0.159609	0.0162791	0.03442	0.0769875	0.0185565
AC005020.1	0.408855	0.176997	0.672578	0.276392	0.286279	0.296774	0.429183	0.162484	0.403374	0.110599	0.302373	0.146286	0.904772	0.807803	0.197763	0.508247	0.309	0.407897	0.383823	0.301914	0.432577	0.238791	0.177922	0.283948	0.199763	0.484583	0.142152	0.450619	0.363149	0.228283	0.639279	0.239704	0.4142	0.460304	0.763242	0.202788	0.344702	0.804457	0.206054	0.192056	0.365136	0.435595	0.23633	0.480074	0.237653	0.242392	0.442618	0.312634	0.527485
RPS2P52	0	0.113537	0.31377	0.0787979	0	0.0211522	0	0.0260569	0.0456617	0.0118242	0	0.131372	0.0424667	0.0863627	0.0422858	0.0566995	0.0743295	0.363404	0.0923282	0.0258222	0.0603223	0.0437646	0.0652172	0.0546427	0.112123	0.0654405	0.052106	0.112411	0.178136	0.081353	0.0615111	0.0461285	0.0147608	0.0632717	0.0543991	0.0867205	0.243225	0.0177941	0.0528705	0	0.749509	0.17195	0.0757985	0.107783	0.0692936	0.014135	0.0896599	0.0267391	0.0161125
ADSS2	11.5726	15.8519	10.9179	7.2572	11.9393	7.46591	15.1262	8.35201	15.4904	8.56913	12.5685	25.1829	23.8104	15.5891	15.6016	14.2613	20.7684	40.9287	17.609	25.9335	27.2741	13.6607	18.2236	22.2935	32.8325	17.265	16.7976	18.3477	22.7422	27.7064	14.3686	10.5965	56.9931	14.3175	15.0678	20.1313	25.4362	15.9404	15.2968	29.104	32.1412	15.5864	11.2577	9.82937	20.8002	25.6729	15.3955	13.7711	14.8737
AC091868.1	0.900362	0.857502	0.793457	0.212547	2.25654	0.684662	3.24044	2.24912	0.533721	0.255153	2.40665	0.202491	0.343645	0.427079	0.570302	0.114705	0.100247	0.0784188	0.664115	0.243782	0.227796	0.76732	0.175915	0.343913	0.302437	0.485422	0.702745	0.389845	0.332653	0.614429	1.60388	0.539177	0.915751	0.910224	1.36952	0.272903	0.894637	0.239986	0.142611	0.166154	0.821316	0.115953	0	0.207664	0.299057	0.305019	0.403076	0.180313	0.304229
PLGLB1	0	0.0231305	0.0848982	0.0451497	0.0935298	0.0323194	0.101976	0.0331781	0.0426365	0.0511891	0.0889089	0.081248	0.0252338	0.0879719	0.0269211	0.00360975	0.0189286	0.0777369	0.0470243	0.0164396	0.0245785	0.167175	0.0249122	0.0417456	0.0244741	0.0333299	0.0298558	0.0899684	0.0593219	0.0911558	0.0939859	0.0665663	0.0187948	0.102047	0.230886	0.0625717	0.0281542	0.231102	0.0201959	0.0575174	0.0954344	0.0766298	0.0643424	0.0274477	0.0599971	0.0431953	0.0152218	0.020428	0.0328254
PUF60	7.4829	18.7951	14.2456	13.905	9.55333	9.79161	10.4203	8.00069	20.6565	11.276	9.04322	36.7908	23.9599	16.7142	11.1778	37.7867	33.0222	42.4967	37.6847	29.0638	17.4967	28.8935	24.8707	27.4592	25.3656	23.0588	22.2497	18.815	18.0766	33.8836	14.1999	27.2207	20.9452	15.4194	7.10832	38.6145	17.3859	25.1015	37.479	27.7945	34.9882	25.6802	18.5143	31.0621	23.7696	29.291	31.5488	28.2726	25.075
KCNK4	0	0	0.0977552	0	0.00635693	0.00658996	0.0077974	0.00811804	0	0	0.102729	0.00584701	0	0.0313907	0	0.00441618	0.00385956	0	0.00479414	0.0201123	0.00375868	0	0.00507961	0	0.00499028	0.020388	0.0284088	0.0850523	0.0128073	0.0202764	0.00638793	0.0143713	0.050586	0.0131415	0	0	0	0.997877	0.0164718	0.025588	0.496208	0	0	0	0.0129531	0	0.00465559	0.00416528	0
AC012513.3	0.554368	0.668773	0.706761	0.534381	1.29677	1.18036	1.32874	0.252442	0.554443	3.19834	0.999688	0.363642	0.751529	1.06538	0.475216	0.285641	0.955347	0.918196	0.524764	0.795534	0.738691	0.237437	0.732923	0.289396	0.484161	0.342357	0.201923	0.665873	1.59304	0.163936	1.22363	0.798455	2.44251	1.45481	1.05405	3.11418	0.342747	1.24811	0.389283	0.867307	0.780591	1.39933	0.861629	0.477352	0.526317	0.345093	0.376408	1.0362	0.337174
TIMM8B	11.9383	33.3596	17.6805	27.3752	9.81501	8.479	12.4439	8.02625	10.0403	7.70842	8.70263	49.2564	11.2293	9.70753	19.2702	25.1309	24.7686	19.3924	19.8688	11.2499	6.38029	24.2529	19.2861	37.6466	33.6133	17.6148	27.7945	12.6373	16.546	14.6234	20.0718	27.7472	25.8686	21.5956	12.2421	20.6746	23.2006	15.3921	19.3066	25.7319	12.5351	31.0778	19.9187	26.9628	26.9192	35.7166	17.1717	13.9059	7.27466
CCND3	8.83859	6.96727	10.205	6.84619	8.56758	6.91758	10.5974	7.79247	4.4679	9.2279	8.15252	9.19328	14.9326	11.394	9.98637	7.87514	11.946	13.3187	9.81922	8.01606	6.33606	9.18822	7.78852	12.3614	5.05728	12.1875	13.1855	10.2018	14.7144	12.0036	16.4914	7.69285	8.99548	5.08217	15.5072	9.42507	7.04689	10.6856	5.63779	8.84503	14.1746	13.3265	23.4464	20.7886	11.1448	16.0896	7.49953	7.75839	8.71935
AC040977.1	0.170997	0.434287	0.890769	0.612234	0.926814	1.2642	0.418832	0.809816	1.78298	1.8374	0.788285	1.52547	1.35365	0.722626	0.808732	0.304987	0.710789	1.63331	1.21399	1.38898	1.00947	1.41246	2.10482	0.304809	0.880734	1.6818	2.17994	1.49725	1.14656	1.28362	2.45088	0.771946	1.58797	1.00841	2.94781	0.276427	1.00436	1.2762	0.473985	4.2215	2.01581	0.770766	3.44298	2.24543	1.32527	0.844806	0.464419	0.703168	0.847432
ITIH6	0	0.0406477	0.368596	0.0205703	0	0.00315532	0	0	0.00681146	0.00352768	0.0231469	0.114783	0.225943	0.257658	0.160851	0.0697784	0.0277197	0.0650518	0.443025	0.0269637	0.188967	0.0261138	0	0.0298876	0.0907965	0.0390476	0.145739	0.174872	0.265729	0.106793	1.43142	0.0619298	0.123306	0.151014	0.630252	0.0539013	0.138533	0.103521	0.145906	0.220531	0.338912	0.35269	0.00376901	0.199829	0.204666	0.0695824	0.158268	0.021938	0.302846
SDAD1P3	0	0	0.241452	0	0	0	0	0	0.0749601	0	0.0477622	0	0	0	0	0	0	0	0	0	0	0	0	0	0	0.0402862	0	0.355895	0.0337425	0	0	0	0	0	0	0	0	0.131452	0.0325479	0	1.4419	0	0	0	0	0	0	0	0
OR5M12P	0	0	0	0	0	0	0	0	0	0	0	0	0	0	0.0186622	0	0.0109347	0	0	0	0	0	0	0	0	0	0	0.0141745	0	0	0	0	0	0	0	0	0	0	0	0	0.268762	0	0	0	0	0	0	0	0
RNU6-318P	0.189813	0	1.56124	0	0.162441	0.336792	0.19925	0	0.242347	0.0941341	0	0	0	0	0.168322	0	0	0	0.36752	0	0.192094	0	0.129801	0.435019	0	0	0	0.127846	0.32727	0	0	0	0.117513	0.335811	0	0	0.528096	0	0.105228	0	4.47522	0.171115	0	0.122582	0	0.112531	0	0	0
BTNL2	0.0133179	0.0634197	0.536754	0.0110038	0.079782	0.0472609	0	0	0.00850195	0.0198143	0.0975091	0.0209664	0.0711635	0.064321	0	0.0158357	0.0138397	0.00811966	0.0601685	0	0	0	0	0.0203483	0	0.036554	0.0145528	0.0627907	0.00765413	0.018177	0.0343591	0	0.0329805	0	0.0101288	0	0.0370531	0.328003	0.11813	0.344078	0.588745	0	0.225812	0.00860079	0.108377	0.0078956	0.0250413	0.059744	0
OR4A11P	0	0	0	0	0	0	0	0	0	0	0	0	0	0	0	0	0	0	0	0	0	0	0	0	0	0	0	0	0	0	0	0	0	0	0	0	0	0	0	0	0.0423977	0	0	0	0	0	0	0	0
C7	1.2128	5.96426	0.535716	2.81752	25.6113	79.2951	16.1652	7.61722	0.270024	224.717	4.30279	0.88983	3.38471	0.0316371	0.736905	0.0244797	0.13031	1.8919	5.87061	0.275674	0.0738696	0.0206128	0.0639935	0.091507	0.0452651	1.74658	0.0102257	3.96833	0.0365722	0.0996236	11.7656	0.0217262	2.13202	0.0596011	0.640541	0.260953	0.319372	3.39707	0.261468	1.74075	1.25761	0.0978596	42.0236	0.0145043	1.22279	0.0355068	0.0727282	1.38113	0.040474
RNF6	6.07972	13.1239	6.83805	9.81588	7.58545	6.92139	9.74842	5.58558	11.992	8.23337	6.11962	11.7626	17.3222	20.6966	21.6555	10.9593	15.3508	18.4199	12.2796	11.8953	19.5909	12.0024	11.1389	8.86573	8.95904	11.2554	11.218	11.5495	12.7876	13.6537	10.7697	10.0218	18.0392	11.1528	17.2116	10.2386	11.155	9.94006	11.2325	17.3142	11.0765	13.4484	10.8142	5.44001	12.4979	12.0773	20.3704	9.59887	12.8148
OR5M10	0	0	0.0169628	0	0	0	0	0	0	0	0	0	0	0.0124503	0	0	0	0	0	0	0	0	0	0	0.0831293	0	0	0	0.0118526	0	0	0	0	0	0	0	0	0	0	0	0	0	0	0	0	0	0	0	0
AL031846.2	0.106514	0.0557942	0.521277	0.180413	0.556043	0.359085	0.21803	0.273559	0.360384	0.488621	0.459251	0.092227	0.218175	0.289366	0.108623	0.0506604	0.0193703	0.155855	0.323103	0.0374918	0.229064	0.195516	0.229442	0.0895082	0.153849	0.135213	0.0203683	0.376641	0.0887637	0.232602	0.567915	0.106473	0.16156	0.122487	0.461748	0.0484274	0.0691469	0.321952	0.0974309	0.123834	0.387158	0.0624144	0.553089	0.161651	0.191931	0.195757	0.0734344	0.131401	0.0215945
PHC1	1.17497	1.11292	0.697095	3.01321	2.2391	3.94458	2.03543	1.18938	1.10258	4.10918	2.81272	1.08913	3.19256	2.18034	1.17859	1.87234	1.5346	2.27628	1.6845	2.34342	6.23623	0.441958	0.373205	1.41999	1.00288	1.99357	1.24006	2.39793	0.911447	1.39991	1.4494	1.11385	2.26177	2.37974	1.61875	1.4985	0.914008	9.4663	3.01305	6.99464	2.86989	2.08373	2.49368	0.377327	1.52455	1.24472	2.01207	2.1602	1.01749
PHIP	4.48787	3.94264	11.6965	3.32286	7.93771	8.675	8.76073	4.99341	13.0262	9.25536	7.60795	8.07441	7.24202	6.81971	13.6204	8.85437	11.486	13.1366	8.06966	5.94307	13.5067	15.6471	10.0725	6.69806	10.6883	9.66465	6.49593	11.3238	11.9332	10.1494	8.13882	5.22624	13.9022	9.61025	13.1961	13.9598	6.63847	20.6426	5.86088	22.9062	11.8205	4.4368	8.15786	6.48924	7.35771	8.8706	7.02368	6.29058	8.4735
AC139453.1	0.440993	0.420001	0.241815	0.242911	2.51601	0.782471	0.462919	0.481955	0	0.364504	0.23917	0	0	0.0887436	0	0	0.0763787	0.358486	0	0	2.529	0	0.502614	0	0.0987551	0.201734	0	1.58413	0.0844832	0	0.379241	0.758403	0.0910063	0	1.90056	0.0891113	0	0.438832	0.0814921	0	1.01085	0	0.467329	0.379728	0.341779	0	0.276395	0	0
LUM	16.8924	6.38207	9.83127	4.74726	80.6313	68.7044	19.0081	17.1615	9.75067	242.073	18.0621	166.643	37.385	78.1824	8.6686	24.1433	136.172	203.129	125.972	324.836	212.63	54.5343	68.5633	101.119	212.976	199.602	56.0507	289.641	29.1329	54.472	67.5149	16.9007	64.8449	8.04919	94.9585	119.034	24.1228	39.6892	172.331	97.635	76.9651	14.0565	462.325	25.6339	87.105	49.0256	31.306	190.515	57.6674
MIR4669	0	0.300323	0.259367	0.781624	0	0.279754	0	0	0	0	0	0	0	0.190369	0.279632	0.374948	0.163845	0	0.203519	0	0	0	0	0	0.211846	0	0	0.212389	0	0.215192	0.542356	1.01681	0	0	0	0	0	0	0	0	0.619554	0	0	0.203644	0	0	0	0	0
FTH1P13	0.187988	0.107423	0.0309245	0.621291	0.0321758	0.133421	0.157867	0.0821795	0.0960066	0.186458	0.122345	0.384733	0.0223222	0.0907915	0.100022	0.067058	0.0586059	0.504293	0.145594	0.488636	0.0570741	0.10352	0.231396	0.258502	0.151551	0.180591	0.123251	0.177263	0.194474	0.10263	0.290995	0.024247	0.13966	0.133033	0.114378	0.0911677	0.592754	0	0.0833727	0.129515	0.554024	0.033894	0.358585	0.218526	0.196687	0.178319	0.164951	0.0421655	0.101633
AC034105.4	0	0	0.174159	0	0	0	0	0	0	0	0	0	0	0	0	0	0.0366728	0	0.045553	0	0	0	0	0	0	0	0	0	0	0	0	0	0	0	0	0	0	0	0	0	0.416018	0	0	0	0	0	0	0	0
AL139281.2	0	0	0.137442	0	0	0	0	0	0	0	0	0	0	0	0	0	0	0	0	0	0	0	0	0	0	0	0	0	0	0	0	0	0	0	0.254172	0	0	0	0	0	0.492466	0	0	0	0	0	0	0	0
AC131211.1	0	0	0.0332934	0	0.0346406	0	0	0	0	0	0	0	0	0.0244366	0	0	0	0	0	0	0	0	0.0276802	0.0309227	0	0	0	0.0817894	0	0	0	0	0.0501194	0	0	0	0	0	0.0448797	0	0.5567	0	0	0	0	0	0	0	0
AC092814.1	0	0	0.263618	0	0	0	0	0.175137	0	0	0	0	0	0.0967451	0	0	0	0	0	0	0	0	0.109586	0	0	0	0.0875551	0.539676	0	0	0	0	0.0992118	0	0.243756	0.194292	0	0	0.0888398	0	1.7317	0	0.169822	0	0	0	0	0	0
DDX11	1.723	2.62602	5.17333	1.27315	0.875133	1.23033	2.31353	1.47735	2.9436	0.466613	2.38933	10.4733	4.882	3.13607	3.06827	5.87138	5.41885	4.3229	3.92529	3.3769	14.134	3.70055	4.94293	4.8656	4.51408	5.02233	2.89685	4.09479	5.017	9.52446	4.30666	3.48261	4.41572	5.89211	5.66247	5.92307	7.81634	11.1011	5.15001	7.4433	6.46092	4.44094	4.41383	4.08451	4.22865	5.72201	5.03515	4.49047	6.83174
AC079781.2	0	0.220355	0.570913	0.28675	0.0990026	0.102632	0	0	0	0	0.0941113	0	0.0686838	0.0698396	0	0	0	0	0	0	0	0	0.0791097	0	0	0	0	0.155835	0	0	0.0994854	0	0	0	0.175966	0.070129	0	0	0	0	0.113646	0.104289	0	0	0.0672435	0	0	0.0648699	0.0781789
NCOA7	4.02433	3.63547	34.2393	4.11197	8.73217	6.61831	6.66943	4.88129	17.5255	9.9539	5.28379	5.29947	2.79577	5.75123	19.1854	10.53	17.9986	5.10732	8.84203	5.09451	7.38225	29.2373	74.7374	8.15585	4.97272	9.69182	20.5325	11.2437	5.31251	10.4456	18.3925	17.4733	9.40906	35.4511	21.0019	48.4869	10.0438	14.5667	10.1172	3.94	34.9652	11.3347	15.3587	17.3001	20.395	10.3671	26.0635	11.6033	20.6182
AC105424.1	0	0	0.230824	0	0	0	0	0	0	0	0	0	0	0.0564732	0	0	0	0	0	0	0	0	0	0	0	0	0.0511087	0	0	0	0	0	0	0	0	0	0	0	0	0	0.367582	0	0	0	0	0	0	0	0
AC241585.1	0.33903	1.11218	0.402793	0.871483	0.548043	0.334196	0.790858	0.741041	1.08216	0.728587	0.306451	0.62269	0.715688	0.409349	0.434265	1.14218	1.56584	2.38852	0.899563	2.1623	2.47798	0.172866	1.59713	1.72667	0.506144	0.95639	0.349883	1.21786	0.844344	0.616966	1.45778	0.996043	0.419786	1.46618	2.06276	1.39299	1.2926	0.674737	0.605617	1.33008	0.555091	1.49421	2.67461	1.45965	0.52551	2.14395	0.991615	1.28852	0.661885
AC048338.1	0	0.00677585	0.00585179	0	0	0	0	0	0	0	0.00578778	0.0056002	0	0	0	0	0.00369664	0	0.00459177	0	0	0	0	0	0	0	0	0	0	0	0	0	0	0	0	0	0	0.0106195	0	0.00612696	0	0	0.0075394	0	0	0	0	0	0.00480795
CCDC163	0.992782	0.411978	1.06738	0.281237	0.461222	0.371179	1.0347	1.1625	0.665465	0.502902	0.917252	0.295841	0.185249	0.252583	0.521939	0.349924	1.3854	0.172937	0.347835	0.337927	0.315767	0.299383	0.470382	0.585075	0.519279	0.379541	0.863992	1.08898	1.16968	0.788803	0.646421	0.503057	0.162438	2.28332	0.43685	0.545948	0.210447	1.40778	0.703694	2.25347	1.21214	0.78631	2.27698	1.08994	1.24482	0.781965	0.400006	1.05375	1.18369
HLA-B	118.492	107.764	745.97	49.0131	210.098	71.9647	65.6428	98.3704	150.251	95.2842	76.9736	717.934	90.5367	137.093	305.876	367.009	263.251	177.299	609.443	171.109	302.842	617.203	129.678	63.2237	280.07	664.467	218.809	720.271	67.5183	124.803	705.076	132.041	157.864	45.5955	569.992	189.837	127.34	298.499	326.24	110.871	384.404	532.391	827.149	548.135	269.023	46.2244	108.154	331.198	248.427
TRIM73	0.726451	0.0638132	0.0696135	0.0262233	0.256525	0.359785	0.307249	0.300613	0.0180099	0.045471	0.952453	0.0999308	0.148654	0.131995	0.0093816	0.0712834	0.00732927	0.0580503	0.234429	0.0286448	0.110634	0.029129	0.0626998	0.0565745	0.21559	0.0750134	0.0366076	0.0688807	0.0810697	0.0770095	0.0454898	0.0113713	0.065497	0.034314	0.0697324	0.0171022	0.0686792	0.0710609	0.0664696	0.0485913	0.0588934	0.0222536	0.06353	0.0933737	0.0471457	0.0940806	0.0640967	0.047459	0.0405137
AC011005.1	0.391885	0.677344	0.238764	0.671566	0.149055	0.115889	0.350426	0.190349	0.426221	0.266329	0.306997	0.58267	0.25852	0.359257	0.321774	0.457342	0.648567	1.3893	0.459014	0.919593	0.330496	0.186495	0.506196	0.543317	0.624056	0.637401	0.26169	0.322604	0.684019	0.376386	0.436864	0.336974	0.287545	0.744668	0.375315	0.387141	1.03646	0.173318	0.321855	0.362487	0.727182	0.667311	0.553718	0.646764	0.548382	0.352799	0.582202	0.203471	0.372728
ABRACL	9.18883	16.0443	37.5753	9.26137	9.53692	3.52677	15.1697	7.26467	12.1064	4.23384	6.34867	52.5418	15.6605	12.2947	39.601	15.4107	28.6635	18.992	22.534	27.4736	46.5376	70.2936	23.1961	63.5388	51.1586	22.8507	23.3663	16.2845	13.4367	31.8982	16.2386	18.9547	33.2553	20.2631	17.719	30.0048	31.4125	13.1199	11.6875	38.3881	22.5672	15.5686	29.4199	12.9521	45.5513	31.6813	29.9905	9.96721	115.222
GOLGA2P3Y	0.0118274	0	0	0.00977227	0	0	0	0	0	0	0	0	0	0	0.0104883	0	0	0.0144218	0	0	0	0	0.00808804	0	0	0	0	0	0	0	0	0	0	0.0209247	0	0	0	0	0	0	0.011619	0	0	0	0	0	0.0074129	0	0
AL021707.5	0.169637	0.0403905	0.488352	0.0700805	0.399232	0.26337	0.623251	0.185394	0.351955	0.399611	0.310506	0.26706	0.478403	0.665673	0.33847	0.302561	0.308497	0.46541	1.1496	0.20669	0.429191	0.389229	0.609024	0.0971952	0.199438	0.611109	0.208537	0.571284	0.341231	0.347294	0.47412	0.300852	0.262556	0.150059	0.225778	0.514178	0.314643	0.348163	0.117554	0.109568	0.0833239	0.497013	0.44942	0.575152	0.369766	0.301711	0.186062	0.285371	0.20062
MIR4528	0	0	0.178675	0	0	0	0	0	0	0	0	0	0	0	0	0	0	0	0	0	0	0	0	0	0	0	0	0	0	0	0	0	0.134487	0	0	0	0	0	0	0	0.853607	0	0	0	0	0	0	0	0
AL445193.1	0	0	0.228095	0	0	0	0	0	0	0	0	0	0	0	0	0	0	0	0	0	0	0	0	0	0	0.190288	0	0.186782	0	0	0	0	0	0	0	0	0	0.103484	0	0	0.408642	0	0	0	0	0	0	0	0
NANOGP6	0	0.087934	0.398696	0	0.0197538	0	0	0.0252263	0.0736768	0.0228945	0	0.0363385	0.0137043	0.0139349	0.0614068	0.013723	0.03598	0.0422184	0.0446925	0	0.0233597	0.190663	0.0157846	0	0.046521	0.0158386	0	0.0777338	0.0397979	0.0315039	0.0397002	0	0.0142903	0.0408365	0.017555	0.0699634	0	0.0689076	0.0255926	0	0.884345	0.0416171	0.0244608	0	0.0536678	0.0684223	0	0.0129434	0.0623955
NFYC	7.12048	4.56295	9.04209	5.83796	7.51646	5.11939	6.75073	6.22197	9.51079	4.41329	8.26432	8.47073	17.8628	19.7778	7.06002	7.64485	13.6354	5.51981	8.79613	5.05453	10.4847	6.40205	7.15627	13.9954	8.75123	7.92582	10.5585	44.7169	5.02928	9.03458	9.04657	8.28858	8.78466	12.8567	6.76068	7.52555	13.6433	10.0681	9.06122	19.5228	9.9734	7.31949	8.91145	9.60471	14.6303	6.61482	9.11946	5.5321	12.4915
EEF1A1	315.188	890.068	982.087	797.833	480.646	602.203	411.953	528.545	946.13	656.561	426.729	771.71	555.811	329.834	464.14	389.458	789.388	768.986	459.643	421.133	338.107	405.315	799.756	400.051	1424.59	452.845	512.549	417.452	1080.27	447.232	296.772	438.654	571.559	629.781	359.808	907.851	453.017	843.239	558.377	461.011	617.484	563.012	683.908	648.405	368.71	501.909	486.511	404.848	386.294
RDH10	6.09191	9.6862	11.9193	3.60351	9.04963	19.3821	6.84992	3.30479	9.8796	42.9378	3.53905	51.157	3.56233	5.58314	28.5358	3.72447	30.8016	31.3258	17.9989	11.1502	3.10674	22.1048	15.5429	7.58151	4.74429	14.2675	6.61862	6.38978	5.56217	25.6382	14.1178	25.1482	13.4141	13.2998	9.69104	8.65999	31.1854	3.44419	5.44469	43.0779	7.52942	5.87937	5.6692	8.35007	38.0414	26.34	10.7313	12.6319	4.32048
PILRB	1.19054	0.536247	1.33076	0.442794	1.30333	0.848582	0.968458	1.04906	0.307474	0.728364	1.43485	1.00655	6.09578	4.7056	0.646686	1.13733	0.410635	1.05879	2.62915	0.652051	1.87937	6.24473	1.27108	1.01057	1.35583	6.11881	1.26202	1.5672	1.09556	3.31927	3.56154	1.46559	0.850461	1.72823	1.44976	4.08974	0.890208	4.27053	0.938305	2.90352	1.27952	1.12525	1.13584	0.998861	1.43728	1.11805	0.605873	1.42839	2.09507
PCSK5	0.272371	3.36787	3.19463	3.72784	1.04563	0.872358	0.596056	0.35485	8.76067	6.64856	0.62092	0.600796	0.920017	0.70325	3.3419	5.12783	3.26379	7.94268	1.37156	8.22553	0.438384	2.68905	7.31773	0.818199	1.05448	2.05374	2.80726	1.55157	2.10221	3.19554	3.49759	4.53825	4.10892	1.50687	1.08373	2.24909	0.89051	1.66297	0.472609	0.375037	0.64852	1.87693	2.89779	11.333	0.906091	1.91765	0.790861	5.78309	0.14039
RNU6-280P	0	0	0.463867	0	0	0	0	0	0	0	0	0	0	0	0	0	0	0	0	0	0	0	0	0	0	0	0	0.126616	0	0	0	0	0	0	0	0	0	0	0	0	2.58545	0	0	0	0	0	0	0	0
AP003108.4	0.178139	0.063622	0.219782	0.0551944	0.15245	0.276568	0.280493	0.0973425	0.0995057	0.0441723	0.0724593	0.0175277	0.145425	0.134429	0.118477	0.0926694	0.185118	0.0678796	0.158087	0.108524	0.18028	0.347425	0.121818	0.017011	0.0897569	0.0763969	0.12166	0.119983	0.294344	0.197545	0.268089	0.272848	0.151643	0.216671	0.45725	0.59394	0.227158	0.332373	0.148134	0.0191764	0.393748	0.100369	0.0943885	0.100662	0.0906026	0.10561	0.0279124	0.0874045	0.120385
AF001548.3	0.0897336	0.6196	1.41156	0.51899	0.470362	3.65205	0.117744	0.110327	0.0286422	6.61963	0.136874	2.70174	3.736	1.81479	0.00994676	0.0666861	0.00582809	0.0478701	1.0859	0.109333	0.0567576	0.0411784	0.0306817	0.0428447	0.0828908	0.04618	0.0245134	0.370188	0.025786	0.742492	0.819913	0.028935	0.145829	0.0396885	0.196207	0.020399	0.104024	0.209283	0.111929	0.0772778	1.00273	0.0101118	0.439803	0	0.123878	0.598489	0.0843616	0.962331	0.045481
AC090142.3	0	0	0.167072	0	0	0	0	0	0	0	0	0	0	0	0	0	0	0	0	0	0	0	0	0	0	0	0	0.0342029	0	0	0	0	0	0	0	0	0	0	0	0	0.997723	0	0	0	0	0	0	0.0284754	0
BOLA2	0	0	0	0	0	0	0	0	0	0	0	0	0	0	0	0	0	0	0	0	0	0	0	0	0	0	0	0	0	0	0	0	0	0	0	0	0	0	0	0	0	0	0	0	0	0	0	0	0
RUBCN	1.9612	4.70203	4.80947	4.96629	3.90653	4.45249	3.51696	1.92754	3.7502	5.3708	2.86593	3.62176	5.63195	10.09	4.44853	5.29955	3.98763	4.5683	4.66901	3.94819	4.4152	5.19575	3.88218	5.73808	3.32745	5.32376	2.20257	5.36631	5.72445	6.25193	4.20668	7.38091	3.16754	4.56803	3.22483	4.5767	4.44599	4.613	3.62289	4.47068	4.71402	6.17371	6.72327	8.06548	3.9002	5.48383	6.74776	4.54151	4.39948
DOLPP1	4.62471	7.37681	9.28092	8.57597	5.14813	2.22112	6.03181	3.35368	10.4497	1.90985	3.76935	24.4012	7.66956	6.2347	9.35854	18.2232	5.98481	9.28026	17.5723	10.2858	7.45153	6.10349	10.8787	13.0895	6.41245	6.60326	11.9499	7.25446	10.4519	17.3403	7.41598	9.50259	9.08999	8.0358	5.63293	4.93781	5.57886	6.65654	5.22405	8.78154	7.25889	12.7661	4.04416	20.16	6.4375	9.20456	8.70115	8.6037	14.2579
ZNF45	1.41968	2.23796	2.11579	1.33847	2.36518	2.08074	2.2611	1.37646	4.19627	3.25548	2.23384	1.53088	3.63314	3.71578	2.3995	1.85212	1.99791	2.41758	1.2466	1.89426	3.42072	1.55213	2.55035	1.84613	1.13614	2.07352	1.63399	1.44181	2.89795	1.54891	3.93822	1.37479	1.76612	2.51166	2.9684	2.08546	1.63442	4.98551	1.55434	2.97415	2.85928	2.85256	3.00422	1.35658	1.35294	1.72291	1.55924	2.06882	1.26919
RPP40	1.06622	3.72021	3.67185	2.75813	0.827191	1.03432	1.61086	0.925672	4.45927	1.42324	0.988984	5.67099	2.72145	3.26054	2.26214	4.53206	6.07327	2.4787	4.10316	2.36348	3.62536	5.54217	3.21632	8.38133	3.57481	4.75895	4.43711	3.29538	3.57361	4.6649	1.79956	3.12319	5.37332	4.83041	3.97873	4.62112	5.63715	2.75165	5.71201	6.14435	6.59784	3.78189	1.97468	1.81474	9.14577	4.74381	2.6668	3.87226	5.44786
SIGLEC14	0.338053	0.02683	0.401632	0.915524	0.723261	0.0166616	0.10843	0.441291	0.0899197	0.977964	0.313207	0	0	0	0.00832718	0	2.62498	0.452283	3.01212	0.00508507	0.527429	0.0775655	1.29714	0.279775	0.346971	0.824764	0.374527	0	0.242859	0.53829	0.00807543	0.532922	0.436017	0.0332263	1.00698	0.592021	0.0087086	0.595701	0.572637	0.315389	0.00922486	0.177772	10.7373	1.23713	0.0272914	0.150312	0.176564	0.679265	1.27553
RNU6-738P	0	0	0.455115	0	0	0	0	0	0	0	0	0	0	0	0	0	0	0	0	0	0	0	0	0	0	0	0	0.372682	0	0	0	0	0	0	0	0	0	0	0	0	1.44952	0	0	0	0.107209	0	0	0	0
USP15	2.23819	3.0311	3.73489	2.12131	2.93649	2.53678	3.38312	1.82219	1.71999	2.98694	2.37122	2.03125	2.47717	2.30186	2.94906	4.02371	3.39362	2.36331	3.31278	2.84824	3.95041	2.61695	4.42851	3.12281	3.7926	4.14936	4.65435	4.67645	1.61675	3.46087	2.86249	3.43424	2.87917	2.99875	2.5836	3.5553	3.46323	2.31289	3.35067	4.19578	4.90886	2.23646	4.40549	2.62168	3.52372	2.94753	2.49071	3.24408	2.64952
AC114786.1	0	0.171067	0	0.0342478	0	0	0	0	0.00882039	0	0	0	0.00820322	0	0.0122524	0	0	0.00842378	0	0.00748206	0	0	0	0	0	0.00948078	0	0	0	0	0.023764	0	0	0.0122221	0	0	0	0	0	0	0.0950128	0	0	0	0.040156	0	0.0259792	0	0
AC022098.4	0.111084	0.0528978	0.59389	0.0458908	0.0475325	0.0492749	0	0	0.177285	0.0275449	0.0451841	0.218599	0.131904	0.0670619	0.0492534	0.33021	0.202013	0.135451	0.0358471	0.030077	0.0562094	0.101952	0.0759632	0.169723	0.186569	0.0762233	0.151729	0.411503	0.25537	0.113709	0.33435	0.0716389	0.0343859	0.0491314	0.549142	0.0336699	0	0.124357	0.0923732	0	1.09126	0.0500706	0.529728	0.0717384	1.32367	0.0658564	0.0696223	0.0622899	0.0375348
IFITM3P9	0.105111	0.100108	0.7781	0.217118	0	0	0	0.0574373	0.0335507	0.0781921	0.0427549	2.23394	2.12181	3.04591	0.186421	0.187474	0.0819223	4.71019	1.45855	2.36218	0.664842	0.0482351	0.251577	10.4791	0.458999	0.865503	4.53686	0.74336	0	1.36288	0.135589	0.271149	1.04119	0.13947	0.0399707	0.159298	1.4622	0.156894	0.874069	0	2.01355	0.0473787	0.334166	0.169704	3.23817	2.67958	2.00931	0.442057	0.142067
MTND6P8	0.0749069	0	0.030806	0	0	0.0332275	0.0393156	0.0409323	0	0.0185744	0	0	0	0	0.033213	0	0.0194605	0	0	0	0	0.0343745	0	0	0	0	0	0	0.0215254	0	0	0	0	0	0.0284848	0	0	0	0	0	0.0735868	0	0	0	0	0	0	0	0
AP005482.1	0	0.240259	0.259367	0	0	0.111902	0.0662024	0	0	0.0312768	0	0	0	0.0380739	0	0.0749896	0.0983068	0	0.0407038	0	0	0	0	0	0.0423691	0.0865503	0.206743	0.0424777	0	0.301269	0	0	0	0.111576	0.0479648	0.45878	0	0	0	0.0543126	0.247821	0	0	0	0.0366586	0	0.0395275	0	0.0426201
CHMP1B2P	0.610439	0.0211411	1.84634	0.0527295	0.482044	0.147699	1.07187	0.230467	1.91482	0.0454104	0.444685	0	0.854999	0.443907	0.0393692	0.00164964	0.232117	0.0964264	0.010745	0.00751285	0.0968786	0.0178263	0.853859	0.1611	0.0130487	0.416967	0.004548	0.313971	0.0031894	0	1.78009	0.0411573	0.00858916	1.89731	0.0316543	0.0319592	0.028306	0.101471	0.123059	0.611729	0.16355	0.365204	0.120558	0.818913	0.198381	0.0641554	0.104345	0.00466776	0.00562542
CLDN10-AS1	0	0.041609	0.377313	0.866336	0	0.0387593	0.0458609	0	0.0697255	0	0	0	0.0518774	0.0263752	0.271196	0	0.136202	0	0.0140985	0.0118292	0.132642	0.0400972	0.0448141	0	0.0146753	0.0149892	0.119349	0.0588518	0.0502179	0.0149071	0	0.408542	0.0135238	0.0772928	0.199362	0	0	0.114121	0.02422	0	0.72962	0.964936	0	0	0.0253948	0	0	0	0
AC008885.2	0	0	0.0345822	0	0	0	0	0	0	0	0	0	0.0249625	0	0	0	0	0	0.0407038	0	0	0	0.0143758	0.0160599	0	0	0	0.0141592	0	0	0	0	0	0	0	0	0	0	0	0	0.268473	0	0	0	0	0	0	0	0
VN1R108P	0.282661	0.0673013	0.406862	0.155697	0.423325	0.355254	0.173083	0.154458	0.466152	0.513995	0.459898	0.241038	0.321655	0.156424	0.334211	0.154045	0.305975	0.201054	0.608105	0.535733	0.26222	0.0864746	0.0483236	0.251927	0.0791231	0.436401	0.167304	0.666338	0.351979	0.0803729	0.587443	0.197482	0.306242	0.208365	1.27193	0.185631	0.283984	0.68561	0.326459	1.88654	1.0413	0.169878	0.174732	0.0912719	1.10903	0.237401	0.354319	0.396254	0.0477551
ENO1P2	0	0	0.0825499	0	0	0	0	0	0	0	0	0.0158001	0.0476697	0.012118	0.0534	0	0	0.0122378	0	0	0	0	0	0.0153344	0	0	0	0	0	0	0.0172618	0.012945	0	0	0.030532	0	0	0	0	0	0.17747	0.0180953	0	0	0	0	0.0125806	0	0.0135649
AC017048.2	0	0.0226521	0.0782517	0.275121	0	0.0633021	0	0	0	0.0235908	0	0	0	0.0143588	0	0	0	0.0290016	0	0	0.0120351	0	0.0162646	0.0181699	0	0.163203	0.0519792	0	0	0	0	0	0	0	0	0	0.0220575	0.0177508	0	0	0.280382	0	0	0	0.013825	0.0141007	0	0	0
GNG4	0.22081	0.565393	0.309645	2.57811	0.47397	1.03086	0.330583	0.253188	0.00693253	0.403918	0.482946	2.54162	3.29035	0.738637	8.77292	1.74534	0.297171	9.44789	4.62114	3.40293	0.247275	3.28903	0.0445569	0.561366	1.66582	2.82911	4.03259	0.599769	0.076975	0.27667	0.311295	3.30327	2.65339	18.2389	43.0683	8.501	2.91054	1.99376	0.89501	0.963266	2.5319	0.0293693	0.575401	0.0140262	0.439753	3.61392	0.360731	2.39721	0.0318014
AP001160.2	0.200726	0.191171	0.528319	0.199017	0.377917	0.0712311	0.337129	0.0877482	0.205024	0.258821	0.326587	0.442404	0.357522	0.290831	0	0.262541	0.22945	0.244757	0.0777301	0.217394	0.467219	0.294759	0.164717	0.70538	0.566372	0.220375	0.636078	0.135196	0.184579	0.410941	0.0690474	0.15534	0.173977	0.248583	0.396916	0.0243364	0.111692	0.599227	0.289322	0.172863	1.10426	0.108572	0.425426	0.155556	0.56004	0.142802	0.176129	0.157579	0.162779
NFKBIZ	2.74611	7.5149	36.4146	3.83449	8.4621	8.51957	6.20342	2.6645	8.30647	17.7225	2.6005	2.08859	1.76218	18.9582	20.6713	5.92395	11.8967	4.96821	2.10374	3.42619	5.02688	21.9505	11.4305	8.67746	0.956931	7.74414	5.30467	10.7228	7.07645	11.9765	17.0295	23.8902	7.2619	6.95346	21.6007	27.3302	7.29922	3.69848	24.9457	3.15514	26.2287	5.24983	4.74604	12.1275	20.4813	20.1119	26.9943	13.2979	16.156
AL137100.1	0	0	0.456613	0	0.0206561	0	0.0126684	0	0.00770423	0.0119701	0.00981778	0.0284988	0.0214955	0.029143	0.0214039	0.00717493	0.0250824	0.0220734	0.023367	0	0	0.0110762	0.0082528	0	0.0567537	0.0165621	0.00659366	0.154441	0.0138719	0.0329429	0.0311353	0	0.029886	0.0213509	0.082606	0.0146319	0.0559608	0.0270207	0.0267616	0.0207863	0.746906	0.0108795	0.0255781	0.0077938	0.00701491	0.00715477	0.0226917	0	0.0407785
AC009779.5	0	0.112849	0.974589	0.0979004	0	0	0	0	0	0	0	0	0	0	0	0	0	0	0	0	0	0	0.0810275	0	0	0	0	0.159613	0	0	0	0	0	0	0	0	0	0.0884314	0	0	1.62961	0	0	0	0	0.0702469	0	0	0
AC020978.4	2.09079	2.20087	1.38783	1.3032	4.86561	2.53826	3.04183	3.68806	1.7328	0.036382	2.26785	0.490842	1.96	2.36944	1.82154	0.283497	1.23882	1.22998	0.639195	0.178769	1.02084	1.21194	0.301003	0.616481	0.689989	0.780252	0.26053	1.90233	0.421623	1.12643	2.52353	1.58493	0.953774	0.32447	1.25536	0.400249	0.952489	0.438009	0.955736	1.45309	1.8017	0.925884	0.38871	0.426392	2.79307	0.413178	1.08052	0.14398	0.669288
AC245047.3	0	0	0.40491	0	0	0	0	0	0	0	0	0	0	0.0212282	0	0	0.0182704	0.0214382	0	0	0.0177929	0	0	0	0	0	0	0	0	0	0.0302393	0	0	0.0311048	0	0	0.0326103	0.0262431	0	0	0.7945	0	0	0	0	0	0	0	0
ZNF484	1.04277	1.15942	1.84304	0.557019	1.73084	2.00513	1.85321	0.980609	3.82383	2.95132	1.25076	1.51565	3.3835	3.23548	1.06664	6.39849	1.62796	3.59275	5.17123	2.8628	3.72546	0.885823	2.19896	1.68957	0.905823	1.49762	2.03247	3.73058	2.29966	2.63131	2.39829	1.02594	4.57009	1.69467	2.52675	1.64061	1.09301	1.74834	1.83374	3.5002	2.52048	2.36106	2.50819	1.62562	1.66614	2.41821	1.81477	3.89186	1.37662
AP001178.1	0.0729504	0	0.720032	0.0602745	0	0.0647193	0	0.0797264	0.0465704	0.0361784	0	0.114846	0.173247	0.220203	0.129382	0.130113	0.113713	0.0444763	0.235414	0.711075	0.0738272	0.0669533	0.249432	0	0	0.100114	0.0398572	0.638751	0.0838527	0.448049	0	0.0470464	0.135491	0.0645308	0.0554817	0.132669	0.202962	0	0.161768	0.502594	1.64829	0.197293	0	0.141335	0.169614	0.086498	0	0.286348	0.0985988
AC009078.2	0	0.0129216	0.178551	0.01121	0.011611	0.132403	0.227872	0.103794	0.0952737	0.100928	0.187635	0.0106796	0.0322208	0.10648	0.0360941	0.0080662	0.0775448	0.0579026	0.0437827	0.0293882	0.0274611	0.0124521	0.0278339	0.0621887	0.0182296	0.065168	0.0222382	0.0365527	0.109166	0.129623	0.361696	0.0524987	0.0503977	0.0720094	0.0515929	0.0740224	0.0503298	0.0303772	0.015043	0	0.226582	0.134541	0	0.0262858	0.0157726	0	0.0595244	0.0228238	0.0366752
GTF2IP14	0.500445	0.85792	2.33253	0.964803	1.45615	0.976753	1.01563	0.437543	0.894532	0.628739	0.62425	0.682803	2.35717	2.86009	1.21301	0.753735	1.02277	0.915332	2.00255	0.813003	0.658398	1.31667	0.501928	0.6117	0.313792	1.3049	2.11447	1.59545	0.575235	0.614729	1.57802	0.903677	1.34258	0.885372	1.31944	1.67867	0.309408	2.09157	2.34895	2.26982	2.85143	1.35344	0.530331	0.689472	1.70656	0.988971	1.08734	0.392873	1.12732
SH2D4B	0	0.0170709	0.302228	0	0.00766969	0.00397542	0.00940764	0.00979449	0.00572123	0.0288897	0.00364538	0.0387996	0.0957763	0.132556	0.00397369	0.0692662	0.0162981	0.0163919	0.063626	0.0145594	0.160988	0.0246759	0.0214501	0.0410791	0.051177	0.0399723	0.039172	0.187124	0.0231782	0.079507	0.0308284	0.0231189	0.0166452	0.00396385	0.0851999	0.0108657	0.0374013	0.0401316	0.0670727	0.00771804	0.717535	0.0121189	0.0189945	0.0115755	0.0937679	0.0345358	0.0617872	0.0226145	0.0181695
RNU6-859P	0	0	0.300574	0.150968	0.781843	0.162101	0	0	0.466574	0.0906151	0.148643	0	0.650891	0.110307	0.648119	0	0	0	0.353781	0	0	0.335392	0.124949	0	0	0.125377	0.0998292	0	0.210024	0	0.471394	0.117836	0.11312	0.161629	0.138963	0	0	0.409098	0.303882	0	1.25648	0	0	0	0.106207	0	0	0	0.123479
AL355581.1	0.0067277	0.0128149	0.470358	0.0222348	0.0403028	0.0358116	0.0423732	0.0147052	0.0171794	0.0333648	0.0164193	0.0317743	0.0479321	0.0406156	0.023864	0.0319983	0.010487	0.0246104	0.0955265	0.0255023	0.0170214	0.0370478	0.00460066	0.0205584	0.00451976	0.0276985	0.0183787	0.145003	0.0347992	0.0137735	0.0983557	0.00867753	0.0458163	0.0238049	0.199551	0.0407839	0.0249571	0.0401684	0.0559452	0.0289692	0.971544	0.0363899	0.292309	0.00434479	0.0391058	0.0398855	0.0168665	0.0301804	0.00454654
CLNS1A	8.40442	20.3961	14.9951	10.1171	8.27098	7.40325	10.3418	8.91519	15.4298	6.8728	8.54814	41.5298	13.0535	8.6851	13.2257	15.7088	19.6354	15.5381	17.8968	18.4537	10.4142	19.8543	15.3581	18.1232	36.3599	12.0539	35.5019	14.6736	14.4442	60.4308	9.03628	14.6513	20.1379	17.0382	11.4659	22.3357	12.0349	15.7923	19.2387	19.0112	15.4042	18.4961	15.6921	20.6794	18.5583	19.4433	18.463	16.7334	24.9312
AC005837.4	0.0683591	0.26042	0.168679	0.112962	0.175505	0.727752	0.143516	0.149417	0.0436394	0.779733	0.111222	0.215235	2.39457	2.68248	0.181859	0.0812825	0.0355188	0.0833542	0.264717	0.407197	0.622627	0.501915	0.0467466	0.156668	0.50517	0.187627	0	0.644592	0.0392876	0.6531	0	0.0881709	0.677138	0.181408	0.571888	0.16576	0.0633962	0.255091	0.492657	0.235481	0.470081	0	0.579532	0.176587	0.357613	0.648433	0.128533	0.536651	0.13859
Y_RNA	0.177734	0	0.87713	0	0.304208	0	0.373141	0.194243	0.113462	0.0881438	0	0.279806	0	0	0	0	0	0	0	0	0	2.77308	0.121541	0	0	0	0	0.11971	0	0.12129	0.305692	0	0.110035	0.314441	0.540694	0.323231	0	0.265294	0.0985314	0	0.349203	0	0	0	0.10331	0	0	0	0.120111
AC112482.1	0	0	0.0467463	0	0	0	0	0	0	0	0	0	0	0	0	0.118261	0.0147651	0	0.0550212	0	0	0	0	0	0.0381815	0.038998	0.170783	0.0382794	0	0	0.122188	0	0	0	0.10806	0	0	0	0.0472607	0	0	0	0.0301138	0	0	0.016847	0	0	0.0192038
KPNA7	0.804696	0.41018	2.87122	0.515041	1.17363	0.291593	2.24858	0.545005	0.159176	0.123657	0.599312	1.19546	0.0605612	0.321586	0.834195	0.235837	2.59701	0.711724	1.6678	0.583058	0.424389	4.49367	0.51928	0.0865836	0.266496	0.933239	0.371538	0.633595	0.599267	0.649692	3.62577	1.40337	1.05251	0.621591	0.922314	1.84819	1.0616	0.296053	0.446104	0.107366	1.87051	1.05238	1.33318	3.27909	3.32031	0.322525	0.404899	0.190661	2.19821
AF279873.4	0.0382597	0	0.157346	0	0	0	0	0	0	0	0	0	0.0227154	0	0	0	0	0	0	0	0	0	0.0261635	0	0	0	0	0.0257693	0	0	0	0	0	0.033844	0	0	0	0.0285542	0	0	1.08998	0	0	0	0	0.0226825	0	0	0
AC016027.1	0.236183	0.283258	0.554011	0.216826	0.329388	0.225055	0.468305	0.229441	0.547259	0.0694108	0.270417	0.289196	0.58687	0.633713	0.395614	0.197624	0.463603	0.698646	0.581509	0.165794	0.309843	0.441562	0.424714	0.694993	0.658191	0.342135	0.344109	0.435991	0.296617	0.405928	0.466402	0.45695	0.45491	0.479751	0.518921	0.371198	0.575983	0.326425	0.8341	0.971794	0.558569	0.441607	0.648894	0.576218	0.666087	0.471927	0.241233	0.186396	0.537948
IGHD4-4	0	0	0	0	0	0	0	0	0	0	0	0	0	0.737681	0	0	0	0	0	0	0	0	0	0	0	0	0	0	0	0.833868	0	0.788028	0	0	0	0	0	0	0.677403	0	0	0	5.17957	0	0	0	0	0	0
RPL24P4	8.8698	25.6081	8.40323	22.0241	3.2986	5.39707	5.36224	7.10531	6.46277	7.46186	6.80016	26.8674	18.0041	14.1859	7.90675	12.8658	12.9815	50.6231	6.414	15.8681	8.78842	20.7138	10.7972	18.1286	18.5941	14.5625	15.1472	9.63367	6.69906	10.458	18.2507	9.34403	16.7614	19.5947	13.7389	22.6057	20.4139	7.72882	13.8506	11.9978	21.2135	28.8026	19.4388	12.386	15.7371	15.6654	24.2451	4.8956	14.75
FAM27E5	0	0	0	0	0	0	0	0	0	0	0	0	0	0	0	0	0	0	0	0	0	0	0	0	0	0	0	0	0	0	0.0242612	0	0	0	0	0	0	0	0.0156399	0	0.110858	0	0.0298965	0	0	0	0	0	0
SYPL1	32.286	111.227	35.4018	75.2407	37.7206	33.4976	42.8671	30.8264	37.2371	34.6225	35.208	85.2527	70.5967	62.1532	62.5417	163.872	32.5039	73.57	113.261	60.173	85.8879	29.0666	71.9725	71.1074	117.66	164.085	41.557	40.4186	41.4021	105.952	44.6201	66.4989	93.547	50.2301	17.1362	36.8025	121.059	65.5089	69.4336	43.5445	86.7852	60.3812	39.3232	29.7889	95.4605	70.2496	146.555	70.5259	157.507
AC010947.1	0	0	0.116023	0	0	0	0	0	0	0	0	0.0222068	0	0	0	0	0	0.0516002	0.127456	0.473594	0.0142754	0	0	0	0	0.11615	0.0154137	0.228019	0	0	0	0	0	0	0	0	0	0	0.0156399	0.145774	0.249431	0	0	0	0	0.0669018	0	0.221475	0
CCDC61	2.56093	3.12253	3.08193	2.79005	3.44585	2.40602	2.95788	2.46031	5.24698	2.09427	2.81468	2.26559	2.43992	2.03404	3.12177	2.0076	2.14707	3.23784	5.47536	1.75497	2.61465	4.3472	4.55639	4.6573	1.99452	4.64974	2.71996	3.35817	2.32714	2.66013	4.24224	3.2934	2.32442	4.05627	3.06804	3.03622	3.7972	4.48786	2.83525	2.04281	6.12994	6.10196	3.71456	4.18588	2.11212	2.94247	2.90713	2.32562	4.4211
AC104791.1	0.0246231	0.0938037	0.14177	0	0.0842893	0.0436896	0.155084	0	0.0628759	0	0.0200312	0.0387641	0.233906	0.341898	0	0.0878342	0.0767635	0.0450365	0.0476758	0.0133339	0.112136	0.0451977	0.0673528	0.0188107	0.0496263	0.101375	0.0269061	0.18243	0.0566059	0.0504102	0.0635253	0.0158797	0.0304883	0.0217812	0.355809	0.13434	0.137012	0.349159	0.259358	0.233257	1.06432	0.0443951	0.0260935	0.0159017	0.0858752	0.0583916	0.0925959	0.082844	0.216321
RN7SL248P	0	0	0.0488776	0	0	0	0	0	0	0.0294706	0	0	0.0352813	0	0	0	0	0	0	0	0	0	0	0	0	0	0	0.0400246	0	0.0405529	0	0	0	0	0	0	0	0	0	0	0	0	0	0	0.069083	0	0	0	0
THOC7-AS1	0	0.138336	0.358411	0.120012	0.223749	0.33504	0.27445	0.0952452	0.315267	0.100848	0.25996	0.160067	0.103485	0.192915	0.206088	0.0863551	0.0905649	0.0177112	0.187492	0.12585	0.0587985	0.346605	0.0794623	0.110963	0.195162	0.139535	0.0952308	0.293494	0.150262	0.178421	0.199858	0.505837	0.0899245	0.359762	0.596531	0.528312	0.323292	0.26017	0.112733	0.150106	0.228305	0	0.215495	0.150086	0.185744	0.172225	0.0364146	0.0977387	0.0981593
RNY4P16	0	0	0.171072	0	0	0	0	0	0	0	0	0	0	0	0.184438	0	0	0	0	0	0	0.190888	0	0	0	0	0	0	0.358604	0	0	0.402397	0	0	0	0	0	0	0	0	0	0	0	0	0	0	0	0	0
AC106734.1	0	0.0280845	0.242545	0	0	0	0	0	0	0.0146242	0.119946	0	0	0.0356045	0	0	0.0153218	0.0719135	0.019032	0	0.149213	0	0	0	0	0	0.0161112	0.0794455	0	0.0201235	0	0.0190173	0.0182562	0	0	0	0	0	0	0	0.869057	0	0	0	0	0	0	0	0
BOP1	3.94066	16.9965	11.6321	8.09417	5.20493	4.38754	8.3781	4.80693	13.6631	4.9601	5.06335	44.1553	16.0932	14.22	8.6546	44.6575	82.6037	38.6908	24.3433	38.5535	10.5371	52.7971	30.1822	21.0852	24.4167	24.7187	21.9671	19.5395	21.9101	48.6678	15.4874	20.9145	17.2275	14.0784	6.16211	40.2024	19.0291	9.30207	36.2983	20.7969	40.0714	25.0808	10.9501	30.8582	23.9699	36.3162	24.2828	37.3645	34.6839
LINC01916	0	0	0.143835	0	0	0	0	0	0	0	0	0	0	0	0	0	0	0	0	0	0	0	0	0	0	0	0	0.0942261	0.0201007	0	0	0	0	0	0	0	0	0	0.019389	0.090359	1.33996	0	0	0	0	0	0	0	0
EPHA1-AS1	0.0404548	0.126095	0.269222	0.100276	0.0629475	0.150086	0.0270239	0.0442125	0.0234779	0.204276	0.0508619	0.0550033	0.0371197	0.0333039	0.0750104	0.58598	0.0439508	0.0269067	0.0807032	0.0497889	0.286587	0.118138	0.236406	0.421435	0.00988294	0.161509	0.289347	0.272478	0.0930014	0.117959	0.768542	0.104359	0.0295993	0.0585585	0.0279704	0.0713427	0.201232	0.0274477	0.0509709	0.0791803	0.332387	0.550362	0.272814	0.0593771	0.171018	0.043607	0.0461005	0.0247472	0.0546782
AC034236.2	0.303582	0.24287	0.239713	0.200665	0.415688	0.355514	0.293182	0.345052	0.286827	0.319179	0.543332	0.649984	0.793063	0.21993	0.193832	0.389853	0.309168	0.688527	0.650503	0.0920618	0.25193	0.345495	0.340466	0.556609	0.367111	0.524947	0.663461	0.793358	0.230309	0.273467	0.710116	0.195783	0.601433	0.494122	0.99743	0.184034	0.47299	1.45005	0.545289	1.06669	0.34595	0.591144	0.694898	0.345057	1.05877	0.331164	0.213105	0.258755	0.205159
ZNF804A	0.0416504	0.0119003	0.116477	0.0137653	0.0784175	0.0960724	0.0393491	0.0364153	0.00531779	0.0722952	0.0677666	0.0524562	0.0618213	0.00502893	0.0184674	0.0718105	0.253202	0.0507868	0.258063	0.04962	0.0590115	0.12997	0.0626608	0.0127275	0.0531645	0.262933	0.159293	0.359079	0.0335125	0.0369503	0.136109	0.177281	0.0567287	0.011053	1.20689	0.0454479	0.0579398	0.0373017	0.0831241	0.035869	0.241407	0.0187738	0.317792	0.0403471	0.0459989	0.0222234	0.0208837	0.0677306	0.0957001
AL590559.1	0	0	0.0429966	0	0	0	0	0	0	0.0259246	0	0	0	0	0	0	0	0	0	0.0283078	0	0	0	0	0	0	0	0.0352088	0	0	0	0	0	0	0	0.0316893	0	0	0	0	0.30812	0	0	0	0	0	0.0327634	0	0
LINC02675	0	0	0.290695	0	0	0	0.0337268	0	0	0	0.0261377	0	0	0.00969836	0.0142458	0	0	0	0	0	0.00812888	0.14744	0	0	0	0.0110233	0	0.0757409	0.0184655	0	0.0138152	0.0103603	0	0.0142106	0.0122178	0.165555	0.0148984	0	0	0	0.362976	0.0144822	0	0.29049	0	0	0	0.00900823	0
MIR6080	0	0	0	0	0	0	0	0	0	0	0	0	0	0	0	0	0	0	0	0	0	0	0	0	0	0	0	0	0	0	0	0	0	0	0	0	0	0	0	0	0	0	0	0	0	0	0	0	0
PRYP3	0	0	0	0	0	0	0	0	0	0	0	0	0	0	0	0	0	0	0	0	0	0	0	0	0	0	0	0	0	0	0	0	0	0	0	0	0	0	0	0	0	0	0	0	0	0	0	0	0
C1QTNF1	2.85568	6.32943	2.213	2.22636	5.93907	11.1951	13.6988	1.8884	3.44548	54.4715	3.05711	4.63836	10.8304	5.98169	5.78978	7.55976	3.02826	3.78905	7.00057	20.2276	11.723	5.99225	13.7579	7.16013	6.75933	22.8701	3.72342	13.0406	5.8311	5.7639	6.85822	3.49888	2.76289	12.6946	11.5608	9.57862	1.94984	4.38276	9.86045	3.7531	7.58117	3.7254	13.6372	16.3924	2.68301	3.47674	7.12391	12.2865	11.6417
PXN	8.3838	23.8481	19.4752	4.48953	15.8853	16.4089	16.4633	7.24775	12.8903	20.0607	10.1389	8.14325	9.8466	9.67786	13.4988	49.5208	26.6988	8.75228	7.96506	41.6265	22.169	15.2651	27.5022	39.5625	13.3196	17.5367	31.757	18.7613	11.483	12.1716	18.7346	22.2357	6.09131	12.7995	15.5908	16.2914	14.3605	15.0106	66.5046	20.2312	24.8904	36.6619	16.3336	25.7244	9.73256	19.6065	8.87284	32.9203	40.4374
AC093023.1	0	0	0	0	0	0	0	0	0	0	0	0	0	0	0	0	0	0	0	0	0	0	0	0	0	0	0	0	0	0	0	0	0	0	0	0	0	0	0	0	0	0	0	0	0	0	0	0	0
Z99289.2	0	0	0.00832767	0.00836539	0.0346586	0.0359291	0	0	0	0.0251057	0.00823657	0.0239089	0.0120223	0	0.0179567	0.0481549	0	0.0123456	0.0261381	0.0932061	0.0614781	0.0371693	0.0276945	0.0464081	0.0612169	0.0347367	0.0221268	0.252315	0	0.00690932	0.0174138	0	0.00626817	0.0179122	0.0616016	0.0429636	0.00938959	0.0151126	0.044903	0.00871926	0.0696236	0	0.193127	0.0261542	0.0235405	0.00600245	0.00634569	0.124902	0
MIR4682	0	0	1.00505	0	0	0	0	0.267083	0.468032	0	0	0	0	0	0.216715	0.145292	0	0.148996	0	0	0	0	0	0	0	0	0.133522	0.329202	0.280907	0.166774	0	0.315211	0.151298	0	0	0.148148	0	0.18239	0	0	1.92062	0	0	0	0	0	0	0	0
CMTM6	11.5408	16.7255	17.6768	10.4542	14.5779	8.54858	15.7978	8.39561	23.3185	11.6798	10.6465	18.6255	9.89786	9.18182	25.7327	24.3504	36.1746	15.0231	18.537	31.675	26.5939	16.4512	31.038	14.428	13.063	25.5903	20.3759	23.9491	51.9929	12.1537	16.1387	23.7112	20.1758	24.4581	20.3241	16.8552	21.1018	15.7021	14.7337	32.5216	21.7217	11.5342	23.291	18.5141	20.421	16.3184	16.5407	17.8519	48.1365
AC073052.1	0.0769713	0.0183268	0.18993	0.0635967	0.131744	0.136573	0.141397	0.0210302	0.0982745	0.0190863	0.0782717	0.0605879	0.0342743	0.0232341	0.170642	0.0114403	0.0199968	0.199443	0.0496779	0.0833631	0.0876335	0.406201	0.197385	0.117604	0.0129276	0.118836	0.115649	0.0648036	0.0995338	0.0393954	0.330965	0.0868692	0.0595662	0.102131	0.204889	0.233303	0.142766	0.129253	0.0320033	0.149146	0.737244	0.0346946	0.061176	0.0621356	0.100667	0.0342246	0.0844239	0.107904	0.0520167
IMPDH1P11	0	0.037141	0.277991	0.0107404	0.0111246	0.0345973	0	0	0	0.0128934	0.010575	0.0204645	0.00771779	0.0156953	0	0	0.0202627	0.0554771	0	0.0211179	0	0.0119305	0.0177786	0.0496531	0.026199	0	0	0.0875538	0	0.0266128	0.0447155	0.0419164	0.00804777	0.0114988	0.0395454	0.0551613	0.0602769	0	0.00720642	0.0111947	0.727893	0.0468746	0	0	0.0151119	0	0.0407364	0.00728924	0.00878473
CD27-AS1	1.17499	1.44659	5.26595	1.04186	1.913	2.99504	1.60043	1.10874	1.78559	3.2831	2.18219	6.05467	6.76512	3.58135	0.792906	0.589518	2.1919	2.73967	3.17767	2.07645	4.92467	1.90429	2.06951	2.81987	4.08165	1.98221	5.22656	3.81415	1.80189	3.49291	2.22794	1.24199	2.54071	1.93173	2.25368	0.889494	2.31757	10.2451	2.37042	0.528158	4.02592	4.22666	3.10987	1.81375	3.11506	3.24853	3.09302	1.5813	1.9096
PLRG1	4.60791	9.10165	6.21062	5.63087	6.35258	6.0942	6.41819	4.71853	5.40615	7.35108	6.41989	7.99794	12.4559	10.7486	7.76036	12.3877	12.621	8.9781	9.82164	6.60515	13.2042	6.30811	10.5918	10.951	12.7026	10.7025	9.01674	6.68707	4.6356	11.1988	8.27498	8.55796	5.22846	5.81613	8.59044	7.51389	9.09258	13.7733	9.00521	9.83403	17.0493	5.31643	8.65005	4.59626	10.8825	7.35297	14.0834	9.21293	6.42949
CISD1	4.94071	7.15604	9.31522	4.76069	5.32337	7.95297	5.96216	3.95624	8.44871	8.55892	4.43687	11.2255	3.4006	2.9249	5.09739	8.31172	14.194	13.4258	11.0856	5.68821	10.3049	7.85066	10.5618	12.7505	14.7297	7.89329	8.9731	11.2185	12.0425	4.65122	8.6272	5.37525	8.56632	8.77123	14.1144	8.28423	5.72434	4.68327	6.56301	8.72784	7.39474	9.3152	6.50483	15.609	8.91392	8.23157	5.02665	4.91168	7.4131
AC000120.1	0.233772	0.128899	1.15368	0.0813269	0.4633	0.567607	0.439128	0.228593	0.164945	0.518656	0.470438	0.145274	0.562481	0.482812	0.163661	0.226762	0.115073	0.105019	0.397048	0.0999413	0.286388	0.666246	0.227173	0.234985	0.0743926	0.937129	0.0268892	0.580092	0.176782	0.98238	0.698339	0.93631	0.25137	0.228559	0.524021	0.484813	0.182568	1.09273	0.266016	0.392049	2.16356	0.332754	0.312925	0.111242	0.414802	0.124004	0.0231344	0.821019	0.274389
TRIM34	0.167162	0.0553756	0.538017	0.114096	0.155497	0.0709266	0.10681	0.142974	0.241266	0.126154	0.130077	0.0629304	0.0949317	0.0789785	0.0902308	0.0820983	0.120843	0.0487421	0.0797432	0.0393573	0.268468	0.106727	0.213714	0.105494	0.0292961	0.199484	0.103243	0.416092	0.11278	0.0247991	0.281259	0.192173	0.0494953	0.115724	0.226629	0.035247	0.161766	0.298333	0.265925	0.0688498	0.335572	0.209664	0.277271	0.136116	0.228128	0.116338	0.0774386	0.0652076	0.157172
GDF2	0	0	0.0740289	0.00826269	0	0	0	0	0	0	0	0	0	0	0	0	0.00519609	0.00609701	0	0	0	0	0	0	0	0.00686205	0	0	0.0114949	0.0068245	0.00860002	0	0	0	0	0	0	0	0	0	0.127714	0	0	0	0	0	0	0	0
RPL7P51	0.0261024	0.124299	0.128818	0.0647005	0	0.0231572	0.0548004	0	0.0333267	0.038835	0	0.226012	0.0309948	0.0157582	0	0.0465556	0.0271251	0.0636564	0.0505401	0.02827	0	0	0.0713994	0.0398816	0.0350719	0.017911	0.0285226	0.0351618	0.0450051	0.0356259	0.157131	0.0505011	0.03232	0.0461796	0.0397038	0.031647	0.0484147	0.0389618	0.0289411	0	1.0257	0.0941247	0.248951	0.0337142	0.0303449	0.0154749	0.0490795	0	0
EYA1	0.805474	0.0252109	0.220838	0.00312448	1.37541	0.613944	0.146875	0.8059	0.0168986	0.075016	0.802931	0.15181	0.374944	0.148392	0.087189	0.00899295	0.0353676	0.278971	0.827382	0.0368604	0.0535783	0.0208241	0.0672356	0.0462226	0.276915	0.249104	0.183883	0.14518	0.0239069	0.028387	0.0227643	0.063408	0.206023	0.0100354	0.172562	0.0206318	0.291083	0.762015	0.389933	0.960713	0.352918	0.0613631	0.424785	0.0170951	0.167055	1.14114	0.0308116	0.103905	0.0127778
CCDC194	0.0228396	0.0217524	0.281788	0	0.0390921	0.0405252	0	0.0249611	0.0291609	0.0679613	0.185804	0.179782	0.0678012	0.0827306	0.263299	0.21726	0.094938	0.0278497	0.103186	0.0494725	0.138685	0.020962	0.0937117	0.0174482	0.506351	0.0626883	0.149744	2.78438	0.26253	0.046759	0.196414	0	0.19796	0.0202036	0.0521113	0.207684	0.190633	2.28413	0.0126617	0.0196693	1.48085	0.185308	1.23438	0.0737497	0.238966	0.0812435	0.0715743	0.0512291	0.0308697
AL121890.1	0	0.0908294	0.470655	0	0	0	0	0	0	0	0	0	0.0566222	0	0	0	0	0	0	0	0	0	0	0	0	0.0654405	0	0.0642346	0.054811	0	0	0	0	0	0	0	0	0.0711765	0.0528705	0	1.12426	0	0.101065	0	0	0	0	0	0
TDGP1	0.0318156	0.287861	0.183182	0.0657183	0.0408416	0.0705646	0.0500962	0.0521563	0.0507765	0.0788919	0.129413	0.112697	0.0472236	0.0864329	0.0987472	0.132406	0.322357	0.281261	0.205341	0.241204	0.16904	0.0876004	0.0761487	0.170138	0.0641225	0.130988	0.0521484	0.139288	0.0639983	0.119415	0.259925	0.0512955	0.0886368	0.197005	0.0846897	0.192869	0.147529	0.130596	0.0793703	0.273993	0.937648	0.0860449	0.269725	0.0410934	0.175687	0.103741	0.0897329	0.124884	0.053752
RASEF	15.0725	0.98855	8.91707	3.59805	19.6429	5.4416	23.347	10.2383	30.2589	0.116659	7.43213	1.00451	1.03698	1.51064	14.6671	3.95604	7.79332	2.92568	8.34444	3.00305	10.0401	4.93587	12.1068	2.75621	2.40011	2.20528	3.46204	1.10708	7.42381	2.5845	21.5113	7.05231	2.80888	4.40875	3.89338	11.1691	3.9704	2.92745	0.37655	23.8563	0.909902	12.721	1.42401	10.8505	3.10553	1.1331	1.65125	1.07173	5.31351
SCNN1B	26.3171	15.3456	0.492518	84.8083	31.9554	7.33545	10.7223	6.92045	0.0191131	0.363779	4.35576	0.365291	4.24248	0.795295	17.6204	0.0415333	0.254089	1.06784	2.44763	0.0837673	5.85289	0.783138	0.0853084	3.02297	0.824673	9.72421	0.736107	2.17452	0.126186	5.98649	1.25304	19.6046	4.17672	8.33815	1.99621	0.151248	28.5806	4.04814	0.412182	1.47828	1.62257	0.116959	1.32199	0.0161128	16.6431	2.7187	12.6132	0.10353	0.0101166
RNU6-889P	0	0	0.156124	0	0	0	0	0	0	0	0	0	0	0	0	0	0	0	0	0	0	0	0	0	0	0	0	0	0	0	0	0	0	0	0	0	0	0	0	0	0	0	0	0	0	0	0	0	0
CD7	1.75849	0.612725	8.40196	2.00812	2.48372	0.830773	0.975488	1.53903	0.488282	0.687747	1.15143	9.18859	1.37933	1.0012	1.03326	5.14234	1.86453	1.00674	7.0911	1.35484	4.04757	3.01135	13.35	0.928359	3.18876	12.9444	111.266	5.6476	1.80355	1.98543	3.36261	2.44793	1.96494	11.6981	3.04449	1.02701	4.64055	3.05161	2.95234	6.52545	6.22181	0.934407	37.0126	4.9719	2.63848	1.09762	0.645158	2.6656	1.46856
MESTP3	0	0.0577067	0.199348	0	0.0518536	0	0.0212012	0.022073	0.0386803	0.0200327	0.0328612	0.0317961	0.0119913	0.0487723	0	0	0.146918	0.110823	0.0651766	0.0874968	0.0510994	0	0.0138115	0	0.0271372	0.0138588	0.0110348	0.149637	0.0116077	0.0137829	0.0521065	0.0130253	0.0250079	0.0535979	0.0307213	0.146923	0.0374614	0.135662	0.044787	0.0521805	0.892848	0.036415	0.171225	0.0521734	0.0234797	0.0239478	0	0	0.0818941
RNF26	6.77646	11.0304	14.1536	9.0708	9.25722	10.4056	12.2091	7.24489	22.0509	14.2567	9.2507	24.4286	13.3901	11.6758	11.5332	23.2551	36.7954	20.3665	11.346	16.2434	13.4886	5.53048	16.3533	37.6634	17.2392	11.6054	19.3475	18.5497	17.6466	14.036	11.444	12.5768	16.8898	21.4953	6.82367	23.2018	13.2065	19.0622	28.2375	17.6887	12.8661	20.0722	16.1093	30.4029	17.2848	25.3773	17.2306	25.2932	40.3052
C2CD2	3.12511	3.0283	2.22274	3.34827	4.18578	11.58	5.49453	3.47749	4.45434	6.18923	4.49299	1.65486	5.91173	6.22527	3.42229	4.37668	4.63161	5.3335	5.08717	3.38955	12.7071	1.0263	5.99002	6.01108	1.64142	2.95692	1.43673	6.52435	6.42408	4.91519	3.77228	4.00738	5.37933	3.14642	2.62396	6.50458	3.33454	9.1021	2.72158	5.81521	3.92742	1.39942	5.64562	3.01191	6.35848	2.54128	2.86751	2.28386	1.88154
WBP1LP4	0	0	0	0	0	0	0	0	0	0	0	0	0	0	0	0	0	0	0	0	0	0	0	0.0434176	0	0	0	0	0	0	0	0	0	0	0	0	0	0	0	0	0	0	0	0	0	0	0	0	0
MIR517A	0	0	1.66352	0	0	0	0	0	0	0	0	0	0	0	0	0	0	0	0	0	0	0	0	0	0	0	0	0.151357	0	0.153355	0	0	0	0	0	0	0	0	0.37374	0	2.2076	0	0	0	0	0	0	0	0
GLOD4	16.8639	7.4972	7.27837	4.1083	11.1652	7.72048	13.047	11.4823	6.91426	3.54919	16.657	9.6022	2.89826	2.17183	6.9683	9.17964	6.78977	6.94799	7.62316	7.80948	10.2866	7.22799	12.1526	5.11273	7.57873	7.0656	7.54565	6.3032	12.0485	12.4323	7.4988	6.02856	6.82205	7.89246	8.2665	4.56262	9.16111	10.3724	7.27722	9.00893	8.11369	7.37017	8.25699	7.7608	7.47807	6.62801	6.35749	5.4414	10.7575
AC008749.1	0	0	0	0	0	0	0	0	0	0	0	0	0	0	0	0	0	0	0	0	0	0	0	0	0	0	0	0	0	0	0	0	0	0	0	0	0	0	0	0	0	0	0	0	0	0	0	0	0
APOC4-APOC2	0.0213786	0	0.430812	0	0.0274436	0	0.0112208	0	0.00682387	0.0106023	0	0.0588985	0.0190392	0.0258128	0.0284372	0.0190652	0.099973	0.0130341	0.26216	0.0173654	0.0432711	0.215832	0.0438585	0.00816603	0.0287248	0.396078	0.0467216	0.0647966	0.0245736	0.00729464	0.0459624	0.00689363	0.0132355	0.0283668	0.0487778	0.0259198	0.0396529	0.0478661	0.0118518	0.00920552	0.325528	0.0192727	0.396468	0.0138064	0	0	0.00669958	0.005994	0.0433425
NRXN1	0.110912	0.153834	0.0859127	0.0676179	0.270932	0.919017	0.183118	0.175349	0	1.41037	0.194474	0.0483142	0.019819	0.0292537	0.0248274	0.0102431	0.00223802	0.104386	0.0827035	0.0693912	2.71895	0.00592977	0.0103092	0.12833	0.0954915	0.0413779	0.0058833	0.125473	0.000618873	0.0117576	0.0148165	0.00347225	0.0393328	0.0180982	0.911506	0.00130555	0.00599184	0.102868	0.0298481	0.0324571	0.354377	0.00194149	0.18258	0.00139083	0.0250367	0.0210671	0.027671	0.0990271	0.000727707
CCNL2P1	0.0403523	0	0.182547	0	0.241734	0.107398	0.0423586	0.0220502	0.0772808	0.020012	0.0328273	0	0.119789	0.024361	0.0178918	0	0.0104833	0.024602	0	0.0109258	0.0102093	0.111105	0.0275945	0	0.0135546	0.0553779	0.0110235	0.0407681	0.0579787	0	0.104105	0.0910827	0.0124911	0.0356951	0.184137	0.0856168	0.0374227	0.0301159	0.0335556	0.0868777	0.099103	0	0	0.0130299	0.0117277	0.1555	0	0	0.0136349
AC011233.1	0	0	0.397756	0	0	0	0	0	0	0	0	0.108759	0	0	0	0	0	0	0	0	0	0	0	0	0	0	0	0.0465304	0	0	0	0	0	0	0	0	0.0640682	0	0	0	0.814396	0	0	0	0	0	0	0	0
WSCD2	0.223624	0.238536	0.247698	0.187231	0.734887	1.78553	0.134586	0.149896	0.0399722	8.33837	0.126132	0.100921	0.375294	1.12863	0.190373	0.00886335	0.0836589	0.748955	2.07449	0.109795	1.53289	0.00820961	0.00815588	0.225504	2.92054	0.25779	0.00162906	0.315295	0.00856814	0.559558	0.171797	0.019229	0.153213	0	0.047621	0.010845	0.362239	0.16022	0.0181826	0.0821688	0.146455	0.0161277	0.401284	0.0673949	0.135184	0.539145	2.0762	1.07005	0.0261948
MASTL	1.19533	3.30248	3.58727	1.89518	2.63113	2.20213	3.21039	1.61236	4.38256	1.90392	1.94485	8.8369	4.15903	3.69917	4.64585	7.82042	8.65042	3.90647	8.7469	1.9798	10.6693	4.4624	9.37082	7.39996	5.73343	5.20947	2.04456	9.25865	6.33142	25.5925	7.45497	3.528	5.75358	9.91646	7.45297	10.2328	5.34801	8.44689	5.2058	11.3931	7.45819	10.0623	6.06541	4.76038	7.11707	9.59563	7.04299	7.96789	14.8351
NAALADL2-AS2	0.03767	0	0.247872	0	0.128951	0	0.0790858	0	0.0601197	0.00934086	0.0153226	0.0444779	0.0223652	0.0795957	0.0167025	2.6427	0	0.0344499	0.0121563	0.0611972	0.352635	0.0345732	0.0128801	0.158278	0	0.0258484	0.030872	0.12686	0.0108249	0.29563	0.12958	0	0.0116607	0.0999669	0.0716237	0.0228359	0.122273	0	0.0208833	0.0648821	0.999165	0.0679185	0.0199598	0.0486549	0.0985331	0.346159	0.0590247	0.0211234	0.0127286
ASF1A	7.32472	7.4347	9.51938	3.85067	8.31586	4.9271	7.32199	6.02715	11.1966	5.36602	8.03771	29.403	10.4039	5.75843	7.93502	6.90384	7.59557	16.9537	10.2369	5.35455	11.182	17.5086	6.28904	7.57761	31.4454	7.30193	7.35456	6.84302	7.79887	15.3456	4.84953	4.29799	19.269	7.09085	8.3886	6.79937	7.62134	12.626	3.72908	17.7065	9.04986	3.80226	8.23133	3.14019	7.99148	12.1571	9.56622	4.79986	22.4246
LINC02331	0.0649525	0.0309303	0.106849	0	0.0833792	0.0576238	0.272728	0.0709856	0.373182	0.016106	0.0528399	0.0255637	0	0	0	0	0.168744	0.0990005	0	0	0.0164333	0	0.177668	0	0.021818	0	0	0	0.186649	0	0.1955	0	0	0.258552	0.0246995	0.0196874	0	0	0	0.0279683	0.350943	0.819761	0	0	0	0.0577611	0	0	0
BNIP3P18	0.0680025	0	0.139832	0	0.174589	0.150824	0.178459	0.0371594	0	0	0.0553211	0.0535281	0	0.0205268	0	0	0	0	0	0	0.017205	0	0	0	0	0	0	0.0687031	0	0	0.0292401	0	0	0	0	0	0.0315327	0	0.0188495	0	0.768247	0	0	0	0.0395275	0	0	0	0
OR6B2	0	0	0.129336	0	0	0	0	0	0.0418259	0	0	0	0.280075	0.0711971	0.0116201	0	0	0	0	0.00709592	0	0.0240529	0	0	0	0	0	0.0529548	0	0	0.0112688	0	0.0730125	0	0	0.0317743	0	0.0880165	0.00726438	0	0.308946	0	0	0	0.00761672	0.00776859	0	0	0.00885539
AL355812.1	0.0905125	0.172408	0	0.074785	0	0	0	0.19784	0	0	0	0	0.268694	0.163929	0.0802648	0	0.0940589	0	0.23367	0	0.0916005	0.0830716	0	0.553173	0	0.0621079	0	0	0.312118	0	0.0778381	0.116745	0	0	0.0688384	0.164608	0	0	0.100356	0.233846	0.177835	0.0815966	0	0	0	0	0	0	0
AL442125.1	0.220978	0.254765	0.435261	0.076876	0.602172	0.608769	0.726415	0.108041	0.397219	0.767129	0.25073	0.0869713	0.276206	0.231705	0.386761	0.121005	0.220571	0.361631	0.367812	0.151154	0.712097	0.869954	0.330063	0.119947	0.167989	0.263358	0.177923	0.415175	0.340898	0.190485	0.38507	0.191264	0.302416	0.313786	0.424578	0.296119	0.21572	0.386263	0.161191	0.470752	0.25136	0.104847	0.326612	0.292928	0.169009	0.144798	0.156723	0.322825	0.61699
LRRC37A13P	0	0	0.392213	0	0	0	0	0	0	0	0.110835	0.0536214	0	0	0	0	0.035395	0	0.0879316	0.0368889	0.0344699	0	0	0.0520406	0	0	0	0.0458819	0.0391507	0	0	0	0	0	0	0.0412955	0	0.101681	0	0	0.535363	0	0	0	0	0	0	0	0
AC090155.2	0	0	0.0602274	0	0	0	0	0	0	0	0	0	0	0	0	0	0	0	0	0	0	0	0	0	0	0	0.0400065	0.0493187	0	0	0	0	0	0	0	0	0	0	0	0	1.9422	0	0	0	0	0	0	0	0
MTCO2P3	0	0	0.076393	0	0	0	0	0	0	0	0	0	0	0	0	0	0	0	0	0	0	0	0	0	0	0	0.0253723	0.0938344	0	0	0	0	0	0	0	0	0	0	0.0257445	0.119978	0.547444	0	0	0	0	0	0	0	0
AC007218.1	0	0	0.0974589	0	0	0	0	0	0.0189104	0	0	0	0	0.0178832	0	0.0352224	0.0461744	0	0.0191185	0	0	0.0543742	0.0202569	0	0.139305	0	0	0.0399033	0.0510739	0.020215	0.0509486	0.0573111	0	0.0262034	0	0	0.0274717	0	0	0	0.407403	0	0	0.0191302	0.0172184	0	0.0371319	0.0166106	0
ATP5MGP8	0	0	0.0539622	0	0.112291	0.116408	0.0688683	0	0.167528	0.130145	0.160116	0.0516421	0.116855	0.198035	0	0	0	0.0399988	0.127029	0	0.199185	0.421491	0.0448642	0	0.0440753	0.180071	0.107534	0.309318	0.226234	0.134314	0.112839	0.169241	0	0.174103	0.149689	0.35794	0.0608433	0.244818	0.109112	0.451997	0.773403	0	0.278098	0.127107	0.190674	0.194475	0.0411192	0.0735773	0.133009
AC020663.3	0.23296	0.375473	1.09072	0.236899	0.291382	0.190777	0.357408	0.137091	0.240236	0.151081	0.262408	0.126951	0.34046	0.292097	0.270149	0.117193	0.130355	0.12018	0.4048	0.0679283	0.281098	1.24996	0.355377	0.492836	0.240778	0.344297	0.25456	0.832813	0.236878	0.342413	0.369856	0.462271	0.23298	0.332887	0.981278	0.206402	0.16619	0.548339	0.307967	0.478409	1.56677	0.193857	0.341823	0.150447	0.36457	0.254975	0.0898517	0.221069	0.0968817
TEAD2	6.47535	3.07418	3.15139	1.3389	6.68696	7.86335	11.2324	5.23412	3.58929	13.5221	8.67826	6.15573	18.5137	12.8485	4.03177	7.25487	5.28371	10.1077	4.66195	7.99362	16.7017	1.72811	5.79197	10.5051	6.78759	7.23436	4.31929	8.10413	3.75925	11.5958	3.30055	2.08166	7.22981	9.79621	1.64159	5.36115	5.67059	13.656	7.7615	11.5768	14.6882	2.34801	6.07643	4.69448	1.6131	9.9727	8.45822	12.464	2.40303
MIR6814	0.279296	0.266	0.229725	1.61536	1.1951	0.743347	1.17273	0	0.178298	0	0.454423	0.219848	0.497467	1.3489	2.72442	0	0.290239	0	0.18026	0.604978	0.989285	1.53801	0.763973	4.4807	0	1.72482	0.305192	1.31681	1.12363	1.52479	2.88224	1.44097	1.90203	0	1.69932	0.338623	1.29509	0.625336	0.154835	0.481054	2.46936	0	0.591951	0.901854	2.75987	1.49024	0.17505	0.156615	0
RHBG	0.0693492	0.643968	0.199642	2.93658	0.0346202	0.0102541	0.0303322	0.0947385	0.0184464	0.00286604	0.0564167	0.0636863	0.0137246	0.0488444	0.691848	0.0274866	0.0420388	0.035234	0.164115	0.012518	0.00877285	0.0318241	0.158079	0.0264895	0.108709	0.19431	0.221023	0.517694	0.0664278	0.256347	0.0596383	1.47589	0.0393563	1.27292	0.0659286	1.30675	0.396605	0.146645	0.233877	0.711699	0.533662	0.0364688	0.0306211	0.216466	0.285531	0.212423	0.0615755	0.0194437	0.140597
ENDOU	0.175146	4.92781	0.0840351	90.8253	0.137399	0.220128	0.137891	0.0877318	0.0232939	0.521164	0.480885	0.143611	0.0519936	0.321617	21.4272	0.203919	0.0455022	0.0489422	0.362673	0.0197594	0.14771	0.107165	0.0648764	0.0446007	0.0245137	6.26448	0.219296	0.117967	0.390061	1.12054	0.395379	17.4325	2.75601	9.52831	0.0777033	0.0486636	7.97263	3.74175	0.161828	0.175974	0.229413	0.0657889	0.170139	0.0471293	6.41381	0.934527	2.03539	0.294639	0.0591814
MLH1	4.79911	5.88334	7.72621	4.66038	6.8309	6.22192	8.45431	5.75303	9.10622	8.6911	6.25025	10.4832	5.57702	4.391	5.7038	8.51022	12.1975	6.23318	6.58418	6.72935	8.15348	4.05405	1.13179	6.71936	8.60878	7.54706	5.68563	14.3462	9.073	5.39795	7.56872	5.25471	8.39935	8.48065	7.36719	6.08361	5.35931	9.45617	8.80394	8.1372	8.6406	7.525	9.54964	5.13331	6.02635	7.10474	5.56474	5.56221	11.0239
AL031773.1	0	0	0	0	0	0	0	0	0	0	0	0	0	0.0639146	0	0	0	0	0	0	0	0	0	0	0	0	0	0	0	0	0	0	0	0.0312171	0	0	0	0.0790136	0	0	0.104004	0	0	0	0	0	0	0	0
LINC01498	0	0.0118486	0.179073	0	0.0053234	0	0.00652967	0	0	0	0.00506039	0	0.00369315	0.0037553	0	0	0	0.00379245	0	0.00336847	0.00629516	0.0114181	0	0.00475204	0.00417895	0	0	0.0293276	0	0.00424496	0.00534936	0.0040116	0	0.00550247	0	0.00754172	0.00576879	0.00464244	0	0	0.513305	0	0	0	0	0	0.00779734	0	0
AL353763.2	1.00682	0.616428	1.44498	0.509308	2.78711	0.96613	1.46668	0.79718	0.983777	1.15147	1.52947	1.8519	1.93358	1.02957	2.5236	1.25823	0.320285	0.945805	2.12845	0.995845	1.31004	3.15873	0.98357	1.86009	1.89804	2.22061	4.04143	2.325	1.54698	1.36714	1.92603	0.549922	2.45511	0.836086	5.15691	1.32656	1.41963	3.32001	0.905578	5.37931	0.918424	1.79675	3.14639	1.26724	1.67805	1.04761	0.566637	0.892942	1.35386
RN7SL233P	0.352901	0.403322	1.39328	0.233264	0.966437	0.626165	0.444536	0.694224	0.450572	0.0700059	1.43545	0.444457	0.251427	0.340878	0.625891	0.0839234	0.146691	0.0430312	0.091106	0.114662	0.571428	3.17412	0.53092	0	2.08634	1.06548	0.539871	0.998304	1.21692	0.626154	1.27463	0.364143	0.436962	0.374605	1.23462	0.0427863	0.392736	0.421406	0.39128	2.18819	2.01075	0.127255	0.972338	1.59534	0.287181	0.460282	0.176946	0.51451	0.19079
ZDHHC19	0.0160779	0.00765626	0.132243	0	0.0343985	0.0356595	0.00843863	0.00878564	0	0.0119603	0.00653981	0.0632785	0.544104	0.305749	0.0142576	0.0382348	0.0208848	0.0392094	0.108956	0.0217663	0.0366101	0.0221342	0	0.417609	0.604875	0.0551616	0.0219608	1.06666	0.0138605	0.0548598	0.0414795	0.025922	0.0199076	0.142223	0.146734	0.0633526	0.0894637	0.0719959	0.276309	0.276923	0.702857	0.00724706	0.161861	0.025958	0.130837	0.142978	0.0403076	0.0405704	0.00543266
STON1-GTF2A1L	0	0.0649234	0.127091	0.037549	0.0194461	0.22578	0.0381641	0	0.00580235	0.455266	0.0110912	0.0107318	0.0269818	0.0246923	0.00403003	0.018913	0.00708394	0.030478	0.0997253	0.0762902	0.0252955	0.0208548	0.0062155	0.100682	0.0061062	0.0592494	0.0074489	0.0642794	0	0.00930397	0.0468983	0.00293083	0.00562708	0.0120602	0.0172816	0.0137748	0	0.0135669	0.0226746	0.0704473	0.223224	0	0.0963192	0.00586981	0.0369824	0	0.0227867	0.0178385	0.0153559
AL021368.2	0.219178	0.295722	0.186286	0.162984	0.575221	0.703254	0.318271	0.27946	0.356796	0.746389	0.54383	0.181152	0.871868	0.412396	0.139294	0.0586382	0.113883	0.191534	0.282919	0.104842	0.52126	0.174339	0.334738	0.198138	0.201237	0.403562	0.0798335	0.588037	0.0944753	0.299146	0.537188	0.0848102	0.535989	0.197113	1.21409	0.0398603	0.162613	0.657039	0.0870803	0.654349	0.240436	0.072449	0.375499	0.167497	0.426793	0.153763	0.04808	0.258098	0.0394985
AC008967.1	0	0	0	0	0	0	0	0	0	0	0	0	0	0.144821	0	0	0	0.292507	0	0	0.303462	0	0	0	0	0	0	0	0	0	0	0	0	0	0	0	0	0	0	0	0.353488	0	0	0	0	0.0711088	0	0	0
KTI12	2.05317	3.80222	3.08667	2.07339	2.99682	2.71202	2.9934	1.93223	3.93213	3.38279	2.57038	3.74408	3.5825	3.58081	3.57061	3.46532	4.12498	3.81095	4.21833	3.82347	3.93059	2.4811	4.29791	3.63371	3.21847	4.44568	5.63377	2.68894	3.08112	3.95431	4.25721	2.77327	4.69607	4.55059	3.19243	4.9371	6.32586	4.17985	3.49056	5.32415	5.46827	3.91778	4.64167	10.3055	2.99022	3.48263	3.66748	3.45393	6.12049
NBPF6	0.00663411	0.0063183	0.0163699	0.00548136	0.00567745	0	0.00696395	0	0.0211755	0	0.00539695	0.00522203	0	0	0.735375	0	0.0344702	0	0.00856341	0	0	0	0	0.0253405	0	0.00455219	0.0942399	0.00446831	0.0152511	0.00905456	0	0.0085568	0.00410717	0.0117369	0.882962	0.329775	0	0.00990239	0.0625225	0.228529	0.175964	0.0299031	0	0.00428434	0.177384	0	0.00415797	0	0.00896657
LINC01911	0	0	0.0399025	0	0	0	0	0	0	0	0	0	0.0144014	0	0	0	0	0	0	0.0131354	0	0	0	0	0	0	0	0	0	0	0	0	0	0	0	0	0	0.0362064	0	0	0.309777	0	0	0	0	0	0	0	0
MTCO1P52	0	0	0.0302838	0	0	0	0.0386493	0	0	0	0	0	0	0	0	0	0	0	0	0	0	0	0	0	0	0	0	0	0.0211606	0	0	0	0	0	0	0	0	0	0	0	0.217019	0	0	0	0	0	0	0	0
SNORA9	0	0	0	0	0	0	0	0	0	0	0	0	0	0	0	0	0	0	0	0	0	0	0	0	0	0	0	0	0	0	0	0	0	0	0	0	0	0	0	0	0	0	0	0	0	0	0	0	0
CELF1	4.94526	9.59446	11.9285	6.24266	8.21268	8.54696	8.5464	4.73542	14.813	10.0208	6.41615	8.48691	15.3596	18.9066	7.73623	11.8739	14.3721	9.61701	16.6438	13.1718	15.5257	11.15	14.4631	10.6857	9.28505	8.43002	10.515	11.9447	10.6853	13.0186	10.0643	8.85526	13.0591	12.1429	14.6811	22.8829	7.778	13.4662	11.5609	14.2713	17.1147	9.81935	7.49477	14.065	10.6578	11.6951	9.70799	14.7262	10.8636
AF127577.4	0.27369	0.100496	1.01708	0.474063	0.290662	0.266212	0.214608	0.227037	0.61257	0.28291	0.321905	0.150545	0.278002	0.587258	0.982509	0.619496	0.147347	0.375945	0.885338	0.430341	0.445504	0.765677	0.798248	0.438321	0.270265	0.592817	0.855763	0.350912	0.488945	0.411801	0.479238	0.284961	0.281722	0.0612548	0.358624	0.541717	0.220181	0.844118	0.201084	0.451521	1.22448	0.267539	0.342451	0.106476	0.569262	0.422263	0.940353	0.93562	0.131476
DOCK7	2.56912	3.11724	4.38939	1.32706	4.3606	4.38731	5.21555	2.77847	4.58266	5.17973	3.69024	1.52585	3.19704	4.03389	2.12932	6.96469	6.83599	4.77309	3.65989	5.55236	5.26238	1.55774	5.33657	3.38895	3.05346	3.07462	2.6082	4.08653	3.63795	2.67984	6.04581	2.1281	6.04473	7.24927	2.50287	5.9102	2.41243	6.14422	4.93539	6.63752	5.92174	2.7944	3.4988	16.145	3.01265	3.26867	4.70187	8.29916	5.09148
HR	1.23082	22.5056	12.6024	18.9911	3.34857	4.93449	6.55354	1.51542	10.2018	6.19676	2.80652	65.6938	60.9172	21.6951	18.2234	47.5588	32.0305	34.8077	14.8907	24.3332	6.09969	4.73713	19.0315	13.3884	42.0215	21.8136	6.88889	7.51349	26.9228	20.6705	9.79421	24.7863	33.5901	19.3261	3.08418	2.98184	18.8682	18.9715	29.1592	0.398688	10.5979	21.6017	2.66998	22.5899	8.24237	24.7359	45.2072	63.7974	12.5444
RNU6-886P	0	0	0.612599	0.153843	0.159347	0.825941	0.586365	0.203492	0.475461	0.0923411	0	0.439695	0.221096	0.449634	0.165116	0	0	0	0.480693	0	0.282653	0.512671	0	0	0	0	0	0.376231	0.107012	0	0.320248	0	0.115275	0.164707	0.424831	0.338623	0.863395	0.277927	0.103223	0	2.19499	0	0	0	0.21646	0	0.1167	0	0.125831
CADPS2	7.87446	0.856094	5.22858	0.44002	9.67372	5.66416	10.444	7.822	7.93147	27.3379	7.12974	0.966831	2.02324	1.17081	0.82987	0.711935	7.90948	1.98942	6.5187	1.90705	5.66218	2.49756	9.64349	1.87666	2.22319	1.99191	0.486068	5.41569	2.83782	0.794085	10.9228	1.51675	1.48273	9.89839	5.29584	5.15986	1.63299	5.58053	1.3226	0.479842	5.36478	6.62146	6.40371	6.79706	1.7643	0.686209	0.339572	4.72112	0.384863
HAR1B	0.08728	0.0207813	0.0897362	0.0721141	0.0373469	0.154864	0.0229049	0.262314	0.0975067	0.108212	0.142007	0.240458	0.0777292	0.0395186	1.02553	0.0908078	0.0113375	0.439005	0.873134	0.0945278	0.0993701	0.100131	1.55182	0.0333385	0.0879538	0.209614	0.345726	0.132269	0.163026	0.223358	2.25175	0.548805	0.054035	0.11581	0.564229	0.0529099	0	0.081424	0.181447	0.244285	0.128613	0.216377	0.462461	2.71965	0.063416	0.0646804	0	0.0856486	0
IRAK1BP1	1.36871	0.602398	2.01062	0.329839	1.75034	1.58223	1.37961	1.17287	0.984634	1.11974	1.98019	0.954947	1.31281	0.821602	1.20914	0.451558	1.22434	0.546831	1.06072	0.384629	2.3204	0.720879	0.638164	1.51297	1.46112	0.923169	0.761969	0.967267	1.32594	0.468788	0.584065	0.244078	1.32722	0.740659	1.34851	1.66101	0.259637	2.79364	0.553276	2.42441	1.01862	0.472053	1.12904	0.386714	0.968861	0.594751	0.479288	0.343049	0.280292
TREML1	0	0.48967	0.249398	0.185172	0.124104	0.0350872	0.0968707	0	0.0252479	0.0784557	0.171596	0.280183	0.383527	0.819756	0.0116906	0.211619	0.198646	0.0643002	0.425428	0.178475	0.313529	0.229889	0.0901519	0.896341	0.15942	0.723685	0.115245	0.683711	0.0681904	0.0629759	0.430813	0.110526	0.18772	0.034985	0.130343	0.0879096	0.391235	1.48568	0.204637	0.0113533	0.401477	0.0950768	1.78823	0.255414	0.153259	0.0703416	0.0743639	0.147849	0.0980004
AL023806.2	0	0	0	0	0	0	0	0	0	0	0	0	0	0	0	0	0	0	0	0	0	0	0	0	0	0	0	0	0	0	0	0	0	0	0	0	0	0	0	0	0	0	0	0	0	0	0	0	0
EPM2AIP1	3.00021	6.01496	5.6617	2.52064	4.85718	5.57526	4.1192	3.37355	5.14532	7.55644	5.00475	7.11326	8.58925	6.06122	4.28843	2.60332	3.32653	3.59966	5.81375	2.50021	4.20988	7.06389	0.936163	3.53265	5.06563	5.17065	6.07699	10.5753	7.30371	4.56113	4.74431	2.38949	7.98681	4.86947	10.419	5.72463	4.59195	10.0357	3.2318	13.7372	7.22299	3.83904	5.92023	0.388443	5.72403	3.09524	3.89953	2.6308	4.63713
STAT2	6.30142	5.47415	22.2614	8.05695	12.0809	8.12583	9.41648	6.53697	6.59081	12.0543	9.86728	16.6791	17.9937	20.9801	12.6574	21.894	13.3028	17.7049	24.4887	23.188	27.0891	12.213	17.856	12.8649	17.4925	35.7924	19.4646	50.8596	12.1927	9.52212	16.1085	18.6784	15.7812	8.10218	32.5689	11.6927	17.1994	30.2309	25.0461	23.8594	25.3462	15.6486	51.6821	13.2191	17.2815	16.2942	6.61117	23.9037	12.1547
SLC44A3	5.90814	1.0449	23.4513	4.0595	11.8386	3.56085	10.408	10.2626	25.0792	0.48665	11.2426	0.906517	1.34727	0.56361	10.9558	0.50237	6.50787	1.10513	2.97312	1.97793	2.81717	7.82408	16.0723	2.61335	0.334198	3.03469	3.85719	1.91394	3.2389	1.30675	10.8883	6.0735	0.721421	10.6635	8.84682	17.2965	2.74276	1.05276	1.94934	7.49415	1.91459	10.4742	2.04366	12.714	3.18862	0.694879	1.38381	0.676352	5.42029
ISCA1P6	0.10026	0.0954874	0	0	0	0.133421	0.0526225	0	0	0.0248611	0.0407816	0.0394598	0	0.0302638	0	0.149018	0.0260471	0.0916897	0.0647087	0.0814393	0.20293	0	0.0685617	0.0382966	0.033678	0.0343982	0.027389	0.135057	0.0288109	0	0	0.0323293	0.0931065	0.0886885	0.45751	0.0303892	0	0	0.0277909	0	0	0	0	0	0	0.0594397	0.0628386	0.0562206	0
UBE2CP2	0.153339	0.0730197	0.0945925	0.0633473	0.131227	0.136037	0.281685	0.0418954	0.391556	0.13308	0.249487	0.271577	0.409679	0.39343	0.067989	0.0683729	0.0398367	0.140231	0.123708	0.124554	0.368557	0.0351833	0.157289	0.175714	0.128769	0.578699	0.23039	0.464756	0.374542	0.863299	0.395601	0.0988898	0.522127	0.237372	0.11662	0	0.213309	0.772474	0.318778	0.891365	0.602546	0.103676	0	0.519892	0.289674	0.181815	0.0961061	0.38693	0.103625
AC016559.1	0	0.282122	0.852766	0	2.02805	0.919798	0	0.647475	0.47276	0.0734532	0.602455	0.233172	0.0879361	0.268248	0.394027	0	0	0.0903004	0.286777	0	0.0749458	0.135935	0.101284	0.226298	0.0995032	0.101631	0.161844	0.299275	0.170246	0.101075	0.127371	0	0	0.131017	0.788512	0	0.549433	0.221078	0	0.382657	1.30951	0	0.313913	0	0.0860921	0	0.0928297	0.166106	0
BCL11A	0.623468	1.18065	2.57204	4.00281	0.78062	0.615536	0.682479	0.628354	0.340711	0.595537	2.71363	3.46589	16.8676	17.2115	2.6052	2.72448	1.55167	3.60592	5.36574	0.86967	14.2838	1.6543	0.0895837	8.6456	3.67679	7.3244	4.50517	10.3936	0.0237023	5.1073	0.842842	2.0417	5.83039	1.48071	2.50739	2.003	4.59188	22.534	4.74208	3.73968	7.54281	1.02569	1.36511	0.0423006	13.3087	5.70835	8.75947	2.10853	1.12138
TTC7A	8.31376	9.49624	11.8968	14.4334	6.78744	3.85134	11.1725	4.15403	11.4391	5.27417	4.82477	5.2287	6.48447	9.92775	9.72021	10.016	7.11773	11.9385	10.9821	12.2082	9.04436	6.50706	9.40812	7.84289	4.52494	8.82062	8.36369	13.4391	6.55516	9.39635	11.0522	12.3726	16.8799	8.10334	5.66177	9.05984	8.78777	4.34649	8.47393	5.75202	4.77597	11.071	12.4536	18.4911	6.87671	9.98948	14.0592	8.40882	16.6935
AL021153.1	0	0	0.208841	0	0	0.112628	0	0.208117	0	0.0314799	0	0.0499654	0	0.0383211	0	0	0	0.0387002	0	0	0.0321196	0	0	0	0	0	0	0.128261	0	0	0	0	0	0	0	0	0	0	0	0	0.498861	0	0	0	0	0	0	0	0
TRDJ2	0	0	0.893374	0	0.619683	0	0	0	0	0	0	0.284988	0	0	0	0.215248	0	0	0.70101	0	0	0	1.23792	0	0	0	0	0	0	0	0.311353	0	0	0	0.275353	0	0	0	0	0	0.35567	0	1.15101	0	0	0	0	0	0
LINC01647	0	0	0.0250284	0	0	0	0	0	0	0	0	0	0.00903312	0.0183703	0	0.0361818	0.0869588	0	0	0.016478	0.0153974	0	0.0104043	0	0.0102213	0.0730795	0.0249379	0.0512377	0.00874417	0	0	0.0981202	0	0	0.0115713	0.0553392	0	0.011355	0.0168692	0	0.224196	0.0274317	0	0	0.0353748	0.0180401	0	0	0
GPANK1	2.1058	1.90528	2.64366	1.63459	2.6463	1.76004	2.15233	2.23478	3.52704	1.92652	2.23605	3.29771	3.28025	2.21806	2.37354	1.98995	2.95422	3.61847	4.39204	2.14263	2.29655	2.93972	2.88764	5.3384	2.72889	2.29672	2.48574	1.79904	6.22644	2.26147	2.87842	2.99844	1.90409	2.61277	4.14295	1.28999	2.7752	2.75032	3.6036	6.37588	2.23201	2.87253	3.3767	3.9975	4.3131	2.648	2.20202	3.03907	3.59517
ACBD4	1.69308	0.838296	3.5645	1.20211	2.82697	2.82955	1.674	1.9522	2.49882	3.3201	1.71853	1.93997	2.1426	1.35033	0.821864	0.329371	1.37741	0.609241	1.47368	0.45141	1.37546	3.20283	2.75109	1.02841	1.13396	1.12623	0.715698	2.08193	1.6783	0.833868	2.56025	1.09523	0.96164	1.81828	4.16618	1.0295	0.72506	1.78526	1.28592	2.34539	1.52591	2.69787	3.21528	1.16028	1.43256	0.592429	0.843728	0.865196	2.33384
MFSD12	4.75337	12.8968	10.9429	5.38146	6.90881	5.50221	6.75536	6.01279	24.2853	5.64992	5.11775	11.0149	5.26817	6.04348	5.89405	23.8723	14.3241	13.7832	13.7564	13.8533	15.5638	6.99785	22.1508	20.0954	17.9282	16.7507	17.6895	17.4152	15.4054	8.82633	10.6702	15.1148	7.67701	10.8282	15.9455	10.2639	19.8115	4.34943	13.9131	11.684	10.9843	8.96774	16.5369	15.3512	4.90142	8.84955	13.8975	18.5272	41.845
STX1B	0.0759181	0.32709	0.237881	0.212075	0.244413	0.522781	0.068308	0.158038	0.0184628	0.458974	0.226455	0.503682	0.506543	0.355746	0.147469	0.324544	0.206624	0.136653	0.331321	0.137037	0.618303	0.0763129	0.355993	0.480548	0.102006	0.411786	0.272574	2.83182	0.3449	0.0937485	0.239387	0.195841	0.172337	0.342176	0.646123	0.247643	0.164281	1.20874	0.374776	0.1868	0.429724	0.938602	0.689587	0.282496	0.277379	0.152171	0.296822	0.289888	0.219878
OR4D6	0	0	0.0762843	0.015326	0	0.0329123	0	0.020272	0	0	0	0	0	0.0111982	0	0	0	0	0	0	0	0	0	0	0.0124615	0	0	0.0124935	0	0	0	0	0	0	0	0	0	0	0.0308495	0	0.692442	0.0167219	0	0	0	0	0	0	0
RN7SKP292	0.123348	0.0587383	0.456551	0.0509576	0.475025	0.383007	0.194222	0.471819	0.314974	0.122345	1.00346	0.0970936	0.109851	0.0372331	0.164074	0.110001	0.0640906	0.112804	0.39805	0.0667957	0.0312077	0.905664	0.168701	0.188463	0.248601	0.0846391	0	0.290778	0.248119	0.042088	0.106076	0.318194	0.229095	0	0.281434	0.112162	0.0571965	0.46029	0.102572	0.15934	0.181762	0.166797	0.196072	0.119489	0.107547	0.292511	0	0.138335	0
CDRT1	0.0742211	0.544713	0.312421	0.364339	0.0971454	0.0503533	0.384974	0.0381718	0.0780402	0.0368086	0.0994495	0.089353	0.197002	0.761732	0.693023	0.259567	0.0975457	0.191651	0.557928	0.0638348	0.234176	0.384675	0.232877	0.110066	0.0469296	0.245658	0.171747	0.135269	1.63601	0.229416	1.00247	0.991106	0.308137	0.243309	0.0166024	0.185267	0.174106	0.0879772	0.0556687	0.0488789	0.368854	0.0905252	0.194321	0.431391	0.220786	0.271779	0.101246	0.171374	0.0501581
MIR6798	0	0	0	0	0	0	0	0	0	0	0	0	0	0	0	0	0	0.177905	0	0	0	0	0	0	0	0	0	0	0	0	0	0	0	0	0	0	0	0	0	0	0	0	0	0	0	0	0	0	0
KRTAP5-3	0	0.0207119	0.965917	0	0	0	0	0	0	0	0	0.0342366	0.0129116	0.105031	0.019285	0	0	0	0	0	0	0.0199594	0	0	0	0	0	0.0732375	0.0374959	0	0.0374039	0	0	0	0.0165396	0	0	0	0.0120561	0	0.619554	0.019605	0	0.0561778	0	0	0	0	0
AC091814.1	0	0	0	0.0224667	0	0	0	0	0.0173586	0.0134851	0	0.0214038	0	0.0164157	0.0241129	0.0969963	0	0.0331562	0.0877482	0.0441743	0.0550367	0	0.130162	0.0623185	0.0182676	0.0746331	0.0445691	0.128201	0	0.0742247	0.0233839	0.0175361	0.0168343	0.0240532	0.0413605	0.0494512	0	0.101469	0.150743	0	0.293836	0	0	0	0.205471	0.0483619	0.0511274	0.0304952	0
NOVA2	0.430008	0.154381	0.372205	0.132071	0.709024	0.998662	0.501016	0.268191	0.204086	1.8255	0.672163	0.265822	1.22973	0.641521	0.355369	0.294466	0.649228	0.161967	0.326934	0.318199	0.399861	0.281013	0.238632	0.428257	0.446183	0.285794	0.170977	0.712691	0.240666	0.175147	0.712482	0.766612	0.282943	0.219066	0.530794	0.335738	0.0835159	0.362931	0.465539	0.682472	0.758604	0.168455	1.18097	0.48416	0.159653	0.174849	0.232823	0.560523	0.392533
AL451048.1	0	0	0.444628	0	0	0	0	0	0	0	0	0.0709186	0	0.0543912	0	0	0	0	0	0	0.0455892	0	0	0	0.121055	0	0	0.0606825	0	0	0	0	0	0.0796971	0	0	0	0	0	0	1.32761	0	0	0	0	0	0	0	0
PPIA	32.9477	123.627	85.0624	109.365	35.5354	31.3748	58.3037	27.4894	151.927	43.3796	31.4759	235.489	145.199	140.476	175.457	160.433	93.6256	111.249	114.862	133.607	72.2499	132.459	121.563	271.733	311.35	168.663	293.779	109.614	108.702	158.372	129.235	122.136	94.5804	126.07	122.643	140.403	174.317	99.4221	136.112	101.002	211.372	292.166	110.159	124.448	122.565	204.852	220.044	140.958	170.477
AC004381.1	0.0557	0	0.22907	0.0460215	0.0953358	0.197661	0.233878	0.121747	0	0.303857	0.0906257	0	0	0	0.0987874	0.0662302	0.0578824	0.135837	0.0718985	0	0.0563695	0.051121	0.114269	0	0	0.0382202	0.0912968	0.487707	0.0320121	0	0	0	0.137936	0	0	0	0	0.207852	0.0308788	0.431715	1.20381	0.0502133	0	0.0719427	0.129506	0.0660441	0	0.0312337	0.0376417
AC079203.1	0	0.336796	0.37397	0.292183	0.172935	0	0.106061	0.0552111	0.0967508	0.0751614	0.205489	0	0.149968	0.0304984	0.223995	0.180208	0.026249	0.277201	0.260841	0.0820706	0.0255629	0.0927311	0.0345466	0.11578	0.135756	0.0346649	0.0552027	0.272209	0.0871028	0.137901	0.0868891	0.13032	0.531693	0	0	0.0306248	0.0937018	0	0.0560127	0.0435062	0.496283	0	0	0.0652504	0.293647	0.149751	0.189977	0.198298	0.10242
HINT1P1	0.103443	0.985187	0.510499	0.256406	0.0885261	0.0458856	0.108586	0.113051	0.0990544	0.179552	0.168305	0.407125	0.153539	0.187348	0.0917312	0.215248	0.295614	0.536069	0.333814	0.0280082	0.0785147	0.142409	0.212215	0.197562	0.104241	0.0709804	0.0847756	0.174181	0.118902	0.17648	0.40031	0.0333557	0.160104	0.45752	0.275353	0.250832	0.479664	0.308808	0.0860195	0	1.42268	0.746026	0.328861	0.100206	0.390831	0.0613266	0.356584	0.0870081	0.244671
KAT14	4.41512	5.8256	4.61503	3.47695	4.91592	3.96592	6.2809	4.91067	9.69755	4.08041	4.42611	4.78224	10.1358	6.22491	5.02864	1.87845	6.16049	6.0818	4.2773	1.66116	3.82123	2.95048	4.49425	4.25127	6.63982	5.7972	4.80942	5.10183	12.5737	8.09741	4.85684	2.25712	4.71227	7.47343	4.76748	2.0464	3.38229	11.1965	2.6924	12.4207	5.08731	4.22897	5.77051	2.39688	4.70499	4.21804	5.44793	5.51891	4.69002
NPIPB7	0.0261898	0.0124716	0.043083	0.0216391	0.0672395	0.0232348	0.041238	0.0143112	0.0167192	0.0129884	0	0.030923	0.0544226	0.031622	0.034837	0.00778526	0.00680399	0.00798369	0.059161	0.0141823	0.0530092	0.0240368	0.0358192	0.0300114	0.052784	0.0269564	0.0214636	0.0352796	0.0526817	0.0178726	0.0675675	0.00844504	0.0486424	0.0347507	0.109551	0.0158765	0.0971537	0.0195461	0.00725951	0.0338317	0.128641	0.02361	0.111016	0.00845677	0.0456697	0.0155268	0.0328293	0.00734295	0.0176989
PDCL3P4	1.03184	0.206889	1.07205	0.201919	1.25486	0.891328	1.11165	1.06833	1.12674	0.390526	1.3254	0.256489	1.87011	1.31143	1.42069	0.22601	0.395048	1.05952	0.490707	0.205861	0.467162	3.18995	0.389945	0.352648	0.56551	0.726662	0.90498	0.969318	0.639843	0.44473	1.70466	0.297699	5.42992	0.264218	5.30744	0.345678	0.629559	1.03354	0.180641	0.86523	0.61353	1.27291	0.978363	0.543617	0.883879	0.515144	0.238263	0.21317	0.146803
CKS1BP6	0.0814613	0.0775835	0.402018	0	0	0	0.0855115	0	0	0	0.06627	0.256489	0.290189	0.147536	0.144477	0.145292	0.296286	0.248326	0.210303	0	0.123661	0.0747645	0.111413	0.248928	0.16418	1.06204	0.0445072	0.493804	0.140453	0.166774	0.0700543	0	0.151298	0.144119	0	0.246913	0.226641	0.121593	0.0451602	0.140307	0.960308	0.587495	0.172652	0	0.520857	0.193179	0.306338	0.0456793	0.165153
RNU6-635P	0	0	0.157654	0	0	0	0	0	0	0	0	0	0	0.347144	0	0	0	0	0	0	0	0	0	0	0	0	0	0	0	0	0	0	0	0	0	0	0	0	0	0	0.753183	0	0	0	0	0	0	0	0
RN7SKP214	0	0	0	0	0	0	0	0	0	0	0	0.0977101	0	0	0	0	0	0	0.160231	0	0	0	0	0	0	0	0.0678205	0	0	0	0.0533747	0	0	0	0.472035	0.0376248	0.115119	0.0463212	0	0	0.243888	0	0.0657723	0	0	0	0	0.0696065	0.0419436
AC135721.1	0.716859	1.79994	4.60981	0.430762	1.78469	1.15632	1.71023	1.85178	3.41143	1.09886	1.21937	1.48764	3.36619	2.08518	1.50256	1.16234	1.89623	1.35089	1.13564	1.05871	3.16571	2.27284	1.87173	0.696998	0.525377	2.10173	1.2106	3.37981	2.77161	1.42314	1.79339	0.546366	4.11531	1.15295	4.31204	0.316048	2.7197	2.23731	1.26449	4.43372	1.66453	1.76249	1.38122	0.883817	4.0911	1.5068	1.47042	1.0963	1.71759
VCX3B	0.0665556	0.0158468	0	0.0137477	0.0996766	0.059046	0	0.0363688	0	0.00825176	0.06768	0.0392919	0.266727	0.150675	0	0	0	0.0101444	0.0536944	0	0.0841945	0	0	0.21609	0.0447129	0.0685037	0	0.0448276	0	0.0340644	0.0286179	0.0107306	0.0103011	0.0441556	0.0759273	0	0.0154309	0.0372541	0.0184484	0	0.0817284	0	0	0	0.164418	0	0.198142	0	0
POLR2J4	1.22192	1.45142	3.62494	1.33857	2.17368	1.51036	1.85915	1.06533	2.91863	1.06218	1.49666	2.34514	3.24425	2.33737	3.77425	1.51006	1.3554	1.37277	2.2773	1.33826	0.819773	3.50301	1.26748	2.5592	3.29283	2.42116	2.57292	1.99741	1.29406	2.28611	3.05799	3.2318	1.64048	2.40468	4.21848	1.82271	2.5338	2.92028	1.32436	2.04549	1.56455	4.50523	1.70227	2.05704	2.02703	2.45001	1.28215	1.64753	2.78348
BAD	12.0876	12.7985	14.6967	13.165	11.1576	9.83006	10.2974	11.0837	12.0497	10.36	11.8262	19.498	12.2464	14.5187	8.06971	9.0442	8.7607	10.0912	8.42936	10.6243	17.1213	10.327	12.4537	24.7558	28.8527	14.4835	33.2772	7.59401	14.5256	14.7089	10.7789	12.2541	12.0401	9.13315	14.6602	6.48102	15.1271	17.94	10.8448	7.49183	16.5636	22.4851	16.315	27.0852	10.5724	17.0672	14.9582	7.63817	12.8177
UBE2U	1.25516	0	0.472448	0	0.400535	0.405781	1.92052	0.523123	0	0.0105504	0.744186	0	0.0126306	0.32108	0	0	0	0.00648512	0	0.0403209	0.161472	0.019525	0	0.00812604	0.00714604	0.0145977	0.0116232	0.143287	0.079473	0.0145178	0.841567	0	0.019756	0.0564557	0.0323593	0.00644821	0.0591881	0.23022	0.147422	0.00916045	0.804611	0.0191783	0	0.034347	0.0247316	0	0	0.00596465	0
ANKRD60	0	0	0.0774601	0	0	0	0	0	0	0	0.0153226	0	0	0	0	0	0	0	0	0	0	0	0	0	0	0	0	0	0	0	0	0	0	0	0.0286495	0.0114179	0	0	0.0104417	0	0.0740122	0.0169796	0.0199598	0.0121637	0	0	0	0	0
LINC00280	0	0	0.0358945	0	0	0	0	0	0	0	0	0	0	0	0	0	0	0	0	0	0	0	0	0	0	0	0	0	0	0	0	0	0	0	0	0	0	0	0	0	0	0	0	0	0	0	0	0	0
CD24P2	0	0.340092	0.660852	1.10641	0.152798	0.1584	0.187422	0.195129	0.341941	0.0442731	0.0726247	0.140542	0.106005	0.0538945	0.0791653	0.318449	0.463852	0.0544276	0.115235	0.145029	0.225864	0.245801	0	0.136399	0.359847	0.367543	0.048775	0.72154	0.615686	0.182766	0.460631	0.40301	0	0.789692	0.339477	0.108236	0.413957	0.0666264	0.197963	0.307523	1.14009	0.402394	0.094604	0.0576528	0.622693	0	0.335713	0.300357	0.0603299
AC145207.7	0	0	0.184643	0	0.017465	0	0	0.0223034	0	0	0	0.016064	0	0.0123204	0.0180973	0	0	0.0248845	0.0395142	0.0221025	0.0103266	0	0	0	0	0.0700172	0.0334501	0.0274908	0.0351866	0.0417805	0	0	0	0.180525	0.186252	0.0247428	0.0189262	0.0456926	0.0226273	0	0.581397	0	0	0.0131795	0.0118624	0.0241978	0	0.0114437	0
AC104619.4	0.157034	0.149559	0.129162	0.194621	0	0	0.0824207	0	0	0.038939	0.0638747	0	0	0	0.139255	0	0	0	0.0506755	0	0	0	0	0.0599826	0.0527487	0.0538767	0	0	0	0.0535819	0.0675222	0	0	0.208365	0.0597152	0	0.145633	0	0	0	0.154266	0.141565	0	0.0507066	0	0	0.0984219	0	0
CYB5AP5	0	0	0	0	0	0	0	0	0	0	0	0	0.0298395	0	0	0	0	0	0	0	0	0	0	0	0	0	0	0	0	0	0	0	0	0	0	0	0	0	0	0	0.0987463	0	0	0	0	0	0	0	0
SEZ6L-AS1	0	0	0	0	0	0	0	0	0	0	0	0	0	0	0	0	0	0	0	0	0	0	0	0	0	0	0	0	0	0	0	0	0	0	0.138963	0.0221529	0	0	0	0	0	0	0	0	0	0	0	0	0
MIR548AA2	0.403107	0.767836	2.65249	0.333063	1.72489	1.25168	2.11575	1.7622	0.257337	1.79922	1.63967	0.317306	0.119666	0.243359	0.89367	0.359486	0	0	1.43093	0.218291	0.203976	4.62461	2.20528	0.615904	0.677032	1.24472	2.20242	1.90055	0.810864	1.10036	1.21331	1.55981	0.499128	2.31779	1.83947	0.977469	1.12152	0.601698	0	1.73576	0.198002	0.908498	2.1359	0.650822	1.05441	0.477968	0.25265	0.565104	3.67763
AEN	1.98171	4.75247	2.79235	2.2091	2.6579	3.07525	4.18094	3.13151	2.1714	2.45054	2.36537	2.80783	3.92512	4.02452	2.92698	5.35781	5.71724	4.60307	3.78252	2.98367	3.19076	3.5392	5.06967	4.67081	3.10137	2.64383	2.6234	4.1815	9.11523	5.47599	4.34155	3.44648	1.94088	6.83667	2.23358	16.3932	5.71235	2.99679	4.09909	4.41206	5.42228	11.047	6.03852	4.65343	2.60405	5.65284	4.97838	4.17535	6.72248
FILIP1L	11.2542	5.01224	9.01425	1.93471	18.7524	46.0666	24.5418	9.13957	2.46742	68.7527	16.4814	4.0383	2.15516	4.69077	3.70357	6.46641	8.54762	11.0877	12.9153	14.5346	10.4761	10.8305	5.44928	3.86359	6.44595	12.654	3.85613	14.5512	4.58549	1.30187	21.8174	2.7874	6.0509	1.70511	12.1789	11.3639	0.921462	5.18836	9.24289	5.69882	3.39353	1.71083	14.6885	4.15589	1.646	1.07013	2.44116	22.6633	9.12524
MTCO1P6	0.127136	0.0134538	0.0813331	0	0	0.0125323	0.192772	0	0	0	0.29879	0	0	0	0	0	0	0.00861247	0	0	0	0.0518598	0	0	0	0.0290794	0	0.0951452	0	0.0192802	0	0	0	0.0374876	0	0	0.0131007	0.0210855	0.00783125	0	0.166527	0	0.0898191	0	0.00821109	0	0	0	0
SMCR2	0	0	0	0.0286411	0	0.0307531	0.0363879	0.0378842	0.110646	0.0171912	0	0.109144	0.144065	0.0418543	0	0.103044	0.0720451	0.0422683	0.067118	0.0750859	0.0877026	0	0.0474097	0	0.23288	0.11893	0.24621	0.140086	0.15938	0.118279	0.0298104	0.0447108	0.171686	0.0919908	0.105455	0	0.0321477	0.0517418	0.0960856	0.0298527	0.238374	0.0624995	0.0367345	0.0895458	0.0201492	0.102755	0	0.116628	0
CCT8L1P	0.233581	0	0.643613	0	0.239877	0.279754	0.171636	0.280805	0.0223671	0.005792	0.370542	0.00919315	0.0277361	0.0564057	0	0.00694348	0.0121366	0.0142409	0.0150755	0	0.0177291	0.0107189	0	0.00892214	0.0156923	0.0320557	0	0.06293	0	0.0398503	0.0100436	0	0.014461	0.0309933	0.133236	0.0212398	0.0108311	0.0610145	0.0194238	0	0.940804	0.0210572	0.0123765	0.0226272	0.00678862	0.0207719	0	0.019647	0.00789262
GTF3AP6	0.0198283	0	0.0815452	0	0	0	0.0208142	0	0.0126581	0	0	0	0	0.0119705	0.0175834	0	0	0	0	0	0	0.0181983	0	0	0	0	0	0.0667753	0	0.0135313	0.0170518	0	0	0	0	0	0.0183887	0	0.0109923	0.017076	0.779155	0	0	0	0	0	0	0	0.0133998
AC069257.1	0.364582	0.564243	1.68679	0.414194	0.468012	0.404307	0.382709	0.249029	0.756416	0.248611	0.519038	0.430471	1.54226	2.69623	0.484956	0.948295	0.0947167	0.805758	1.70596	0.51825	0.461205	2.00766	0.218151	0.905192	0.489862	0.875591	0.149395	1.59613	1.02148	1.9904	0.509486	0.617197	1.83392	0.362817	0.519898	0.607785	0.126792	0.646229	0.429496	0.431715	1.43263	0.451919	1.20736	0.912365	0.715226	1.56705	0.771201	0.971083	0.184787
MT-TQ	0.271538	0.258612	0	0	0	0	0	0	0	0	1.3254	0	0	0	0	0	0	0	0	0	0	0	0	0	0	0	0	0	0.312118	0	0	0	0.168109	0	0	0	0	0	0	0	0	0.24479	0	0	0	0	0	0	0
OSBPL9P1	0	0	0	0	0	0	0	0	0	0	0.010827	0	0	0	0	0	0.0138303	0	0	0	0	0	0	0	0	0	0	0.00896399	0	0	0	0	0	0	0	0	0	0	0	0	0.0392229	0	0	0	0	0	0	0	0
DTL	0.27441	1.51127	2.75754	0.883911	0.323329	0.222278	3.31888	0.208625	5.18174	0.451656	1.49148	15.2078	8.50969	6.36723	5.58275	8.54731	7.42453	12.3367	5.09758	6.5168	19.7676	3.36896	11.0633	7.07591	9.30845	7.25343	5.72546	10.2055	4.98272	9.73774	3.93991	1.98001	9.58754	8.88635	3.39969	8.98288	4.90534	14.6238	6.20411	2.93173	12.8106	8.60449	3.56122	4.12732	5.81153	12.0434	9.44439	8.41851	7.10333
RPSAP53	0.0226806	1.16645	0.167896	1.55539	0.01941	0.744497	0.0714249	0	0.0723948	1.11356	0.0184511	0.339208	0.0403975	0.0821547	1.22688	0.566337	1.6852	0.26273	0.131744	0.245641	0.745981	0.645299	0.248158	1.29951	0.0914229	0.186756	0.148702	0.962402	0.899423	0.913192	0.136533	0.131643	0.0842495	1.32415	0.603733	0.123743	0.462748	0.0846356	0.616107	0.156259	0.311933	0.368036	0.288421	0.146473	0.105468	0.0672316	0.199013	0.394262	0.122619
UNC79	0.0999956	0.0714266	0.204334	0.228497	0.250042	0.231485	0.162371	0.104161	0.071815	0.0860094	0.166509	0.0491947	0.0686454	0.049049	0.0637346	0.0724546	0.0454622	0.0590601	0.0453783	0.0279209	0.174724	0.0114719	0.00747916	0.021485	0.0167946	0.0428844	0.0623165	0.0968165	0.0206532	0.0437159	0.064495	0.0987475	0.0377248	0.385607	1.44972	0.0151546	0.0594089	0.111944	0.0597661	0.0686232	0.551028	0.0225364	0.0794755	0.0151354	0.130779	0.0203785	0.0254608	0.0525678	0.0253411
AC245128.2	0	0	1.24569	0	0	0	0.0722632	0	0	0	0	0	0	0	0	0	0	0	0	0	0	0	0	0	0	0	0	0	0	0.0469785	0	0	0	0	0	0.0417317	0	0	0.0381636	0	0.608646	0	0	0	0	0	0	0	0
Y_RNA	0	0	0	0	0	0	0	0	0	0	0	0	0	0	0	0	0	0	0	0	0	0	0	0	0	0	0	0	0	0	0	0	0	0	0	0	0	0	0	0	0	0	0	0	0	0	0	0	0
AGER	0.583603	0.869592	1.0994	0.668852	1.74	1.11067	1.05726	0.545226	0.32449	0.961646	1.63872	1.33369	91.7484	2.09122	1.62771	0.358159	0.934159	0.751793	1.79218	0.744207	2.47678	2.45351	1.11359	1.31595	1.42917	1.4016	0.776572	1.68009	2.19099	1.28473	2.0561	1.15947	0.862479	0.691104	2.81346	1.07847	1.83321	4.46095	1.40373	4.54766	1.04492	0.891001	3.60101	0.960472	0.952028	0.574793	0.690256	1.2879	0.547064
AL139120.1	0.382276	0.624135	1.61706	0.225608	1.35534	0.629838	0.286631	0.298417	1.53396	0.785415	0.621976	0.515844	0.356657	0.560473	1.45284	0.422079	0.539131	0.0332951	0.916405	0.325302	0.442139	3.15765	0.970972	0.250318	0.476948	1.08671	0.895117	1.2506	1.16129	1.52798	2.2073	0.457849	0.338096	1.25601	2.74123	0.595901	0.658399	0.448332	0.4844	1.17576	2.03864	1.03386	0.810212	0.35268	0.984047	0.194258	0.205366	0.275607	0.701208
AC145423.2	0.37678	0.318973	1.75614	0.20754	0.644895	0.259986	0.483405	0.137259	0.24053	0.436	0.613033	0.757933	1.19307	0.935133	0.296997	0.348453	0.174019	0.638097	0.783571	0.657444	0.296574	0.345806	0.114514	0.127929	1.2375	0.631984	0.503208	1.38166	0.192484	0.971358	0.540033	0.377983	0.803467	0.666588	0.127358	0.685222	0.582376	1.81218	0.440965	1.26187	1.64507	0.226444	0.399281	0.270363	0.365016	0.620489	0.183672	0.469508	0.65071
RPL7P23	1.75354	5.48381	2.04507	3.45993	1.05271	0.90555	1.64841	1.63039	1.37005	1.64842	1.74591	7.64316	2.17545	1.20083	3.80629	1.60269	2.61099	5.36145	3.24323	2.53694	1.07272	3.53105	3.41845	2.45929	3.44625	2.99914	1.64444	1.48075	1.12814	2.42905	1.75558	1.06336	1.89578	3.38014	2.32889	3.58569	2.3544	2.32443	2.07483	3.58376	4.24233	3.44475	2.77353	1.85924	2.03855	2.00161	2.60818	1.61437	1.66258
AC012441.1	0.0285412	0.10873	0.234755	0.117909	0.0488509	0	0	0	0.0911011	0.0141545	0.0464374	0.0449324	0.0847267	0.034461	0.0253098	0.0169685	0.0741486	0.0348019	0.0368414	0.0154556	0.0866527	0.0523897	0.0195176	0.109019	0.172569	0.215428	0.062375	0.153788	0.0656132	0	0.196357	0.110439	0.0530095	0.0504942	0	0.415246	0.105876	0.063903	0.0632902	0.0737382	0.420573	0.205838	0.0604913	0	0.13272	0.0846039	0.232549	0.112031	0.0578638
H2BC21	8.27012	2.51288	2.6398	5.6466	3.99037	4.81202	6.14775	3.46972	29.3079	3.08893	6.91789	28.5247	20.3286	7.54132	11.7141	11.6697	4.14425	17.1569	34.834	15.4637	4.66627	11.8776	5.04019	5.22087	1.72026	5.17617	72.5932	21.6516	9.52597	12.415	21.5817	7.74359	46.4605	5.00462	78.8983	2.85807	9.01751	9.69732	20.0368	88.6992	54.4741	9.31934	6.0963	10.1566	24.4279	9.4367	25.1197	4.84119	10.3243
RPL7P17	0.135019	0.0771548	0.377586	0.178492	0.0462194	0.167698	0.0283464	0	0.206865	0.026784	0.153776	0.021256	0.256521	0.211931	0	0.0160544	0.0982162	0.0329272	0.0522853	0.0438692	0.150306	0	0.0369324	0.123776	0.0544244	0	0.0295075	0.36376	0.0155197	0.202708	0.0928897	0.10449	0.0835901	0.0238871	0.102687	0.0654796	0	0.261996	0.0449107	0.0465108	0.530557	0.0730312	0.0858492	0	0.298231	0.0160093	0.067699	0.0605692	0.018249
TMCO5B	0.00643963	0	0.116527	0	0	0	0	0.00703777	0	0	0	0	0.00382331	0.0116629	0	0.00765704	0	0	0.00415619	0.00348719	0	0	0	0	0.00865246	0	0.0774038	0.0390359	0	0.00878913	0.00553789	0	0	0.0056964	0.00979518	0	0.0179163	0.00480605	0	0.00554575	0.582005	0	0	0	0	0.00381777	0	0	0.0565742
MYO19	3.5438	6.41127	2.81028	4.47234	5.07382	2.65047	6.5249	2.80422	5.95645	1.40599	4.24777	5.79086	5.61424	7.33089	3.80954	11.0473	6.90924	7.45354	5.03569	6.57494	7.49133	4.08549	7.73746	9.85354	7.10314	5.30251	1.95335	4.14128	4.86232	9.12351	4.59835	5.28735	3.27706	3.76043	5.03331	6.25721	7.58672	4.07214	3.86205	4.66282	5.11773	4.53596	3.30383	6.87064	7.69807	9.5013	6.13379	7.7609	6.18121
TIMM9	8.75872	13.2575	11.0314	7.02141	8.65573	9.01928	8.98897	11.7517	12.0149	8.61635	9.35203	33.5282	14.1457	10.2685	8.87664	23.2778	14.1878	13.3818	15.6297	13.0433	10.4864	18.5296	14.6084	8.85187	41.5223	13.4511	14.6981	14.362	14.4124	15.0052	14.3359	7.99375	8.35165	9.53491	15.216	8.71503	15.2182	9.922	17.486	13.8848	21.8182	11.5737	15.663	9.66306	13.8188	20.0983	16.2563	15.6625	22.9453
SLCO6A1	0	0	0.0599214	0.0437766	0	0	0.00695215	0	0	0	0.0700415	0	0.0589815	0.0599741	0	0.0118124	0.0206471	0	0.256467	0.0215185	0.19102	0.0364705	0	0.0607141	0.06674	0.0818006	0.398032	0.084754	0.121802	0.0361569	0	0	0.0164009	0	0.00503695	0.0361336	0.122841	0.395425	0.084446	0.84983	0.500974	0	0	0	0.134738	0.0078528	0.0332074	0.092844	0
STAT4	0.519819	0.170866	1.27889	0.516914	0.921213	0.391788	0.338022	0.633459	0.461058	0.497338	0.411654	0.99216	0.431528	0.333258	0.195808	1.13499	0.602331	0.429108	1.82889	1.39501	1.08705	1.03439	1.20483	0.319799	0.349221	2.20011	2.0534	2.14408	0.301396	0.379852	1.22636	0.450937	0.395867	0.122077	0.874652	0.435031	0.891633	0.882337	0.614604	0.134695	1.87994	0.203204	7.25383	0.763499	0.65511	0.48272	0.0778459	0.5546	0.220722
AC007527.1	0	0	0.194749	0	0	0	0	0	0.259118	0	0	0	0	0	0.0299951	0	0	0	0	0	0.273851	0	0	0	0	0	0	0	0	0	0	0	0	0	0	0.0205049	0.031369	0	0.056255	0.0291296	0.797488	0.0304928	0	0	0	0	0	0	0
AC130650.1	0.282661	0.448676	0.813723	0.194621	1.04823	1.46281	0.890144	0.25743	0.270669	1.35508	0.919796	0.296662	0.53143	0.284407	0.668422	0.0560164	0.048956	0.0287221	0.243242	0	0.166867	0.735034	0.128863	0.215937	0.158246	0.226282	0.154435	0.539416	0.433205	0.38579	0.810267	0.243054	0.408322	0.541748	1.75563	0.0856757	0.218449	0.421914	0.156701	1.01427	1.06444	0.254817	0.199694	0.121696	0.657204	0.0837884	0.236213	0.0528338	0.222857
TESC-AS1	0.129967	0	0.641396	0	0.0794465	0.0823588	0.233878	0.0405825	0.0237053	0.0092078	0.286981	0	0.0110233	0.0112088	0.0329291	0	0.0482353	0.0452788	0.0239662	0.0100542	0.00939492	0.0852017	0.0888763	0.0425518	0.0124733	0.0254802	0.0405764	0.0875372	0.117378	0.0380111	0.127734	0.0598692	0.0114946	0.147814	0	0.0900422	0.0516561	0	0.0205859	0.0479684	0.67486	0.0334755	0.0196755	0.407676	0	0.0110073	0	0	0.0250945
RBPMS2	17.2057	8.0028	0.4975	3.3445	12.0568	60.5457	21.6656	6.88493	0.231677	99.381	11.5747	1.25254	7.59657	12.3815	1.22953	0.569828	0.754262	3.74439	8.16188	1.95012	1.13007	1.29815	0.400895	1.64214	0.981487	1.43028	0.421982	4.37474	0.74338	0.374665	4.0092	1.12222	3.12246	0.674978	1.74098	0.846155	0.310674	4.88225	1.61984	7.40471	1.05127	0.780158	5.97585	0.342541	1.04933	1.0206	0.361599	12.0484	0.515661
AC126172.1	0	0	1.20605	0	0	0	0	0	0	0.121198	0	0	0	0.147536	0	0	0	0.297991	0	0	0	0.224293	0	0	0	0	0	0.164601	0	0.166774	0.210163	0	0.151298	0.648535	0	0	0	0	0	0.210461	4.56146	0	0	0	0	0	0	0.137038	0.330306
KATNBL1P5	0	0	0.0933117	0	0.0323625	0	0	0	0	0.056262	0.0615273	0	0	0	0	0.0449648	0	0	0	0	0.0191351	0	0	0	0	0	0	0.0764106	0	0.0258064	0	0	0	0	0.0287603	0	0	0.0282228	0	0	0.594388	0	0	0	0.021981	0	0	0.0636152	0
AQP1	6.65823	25.8087	10.9726	16.4299	14.4369	138.742	15.6835	3.82434	14.1163	216.423	14.2628	11.8217	33.1457	9.36229	13.265	4.00109	10.1801	13.5725	25.5678	7.10766	10.0409	13.3124	20.8833	11.4504	14.4984	11.5468	10.3065	21.1357	4.12866	10.3956	28.4959	13.0244	25.9748	2.32421	9.10584	25.5824	3.23971	25.4387	8.73962	11.0258	6.17718	42.3072	135.156	4.33463	10.0729	6.82912	12.3957	25.8204	8.22839
ACTG1P23	0.127425	0.641472	0.314428	0.451217	0.0623145	0.0968981	0.191087	0.0198945	0.209176	0.487499	0.118472	0.200606	0.162117	0.219793	0.290568	0.238096	0.359421	0.455033	0.18798	0.295729	0.248703	0.250607	0.385899	0.472824	0.146753	0.399711	0.507233	0.404606	0.292938	0.273298	0.673148	0.457849	0.180318	0.740723	0.166135	0.242774	0.692163	0.339646	0.42385	0.438951	0.715313	0.640009	0.424397	0.199852	0.402084	0.183466	0.433551	0.449137	0.25834
LINC02130	0	0.071892	0.527746	0	0	0.0334841	0.0396192	0	0	0	0	0	0	0.0227855	0	0.179512	0.0196107	0.0230109	0.0243594	0	0.0190982	0	0	0.0576667	0	0	0.103105	0.101684	0	0	0	0	0	0.0333866	0	0.0457599	0	0.0281683	0.0209237	0	0.519085	0	0	0	0.131631	0	0	0	0
PEX2	6.33067	5.81946	6.38504	3.79376	6.77137	4.92523	5.89374	5.66739	11.4033	4.52888	6.39201	8.73064	5.42185	3.27555	10.4463	3.33099	8.56582	6.40481	10.2286	4.58299	7.15136	9.98104	11.4727	6.76599	5.19668	6.91419	3.98119	3.44772	6.70015	8.77735	6.32054	6.07712	4.55751	6.39007	5.12294	3.96173	4.72165	6.21938	6.32552	24.3185	7.91592	5.55454	5.64134	5.61041	6.21609	4.4063	6.63599	6.66077	5.33914
C14orf39	0	0.0053753	0.0557069	0	0.00966018	0.065093	0	0.0123364	0.00360302	0.0923678	0.00459146	0.0710824	0.134036	0.0817753	0.0100099	0.00335548	0.0205279	0.0275281	0.0254986	0.18338	1.26802	0	0.00385956	0.00431168	0.0303336	0.0929467	0.0246691	0.0760283	0.00648745	0.123251	0.0242682	0.00363985	0.104825	0	1.40364	0.0171071	0.00523421	0.00842447	0.0438044	1.04502	0.432471	0.020352	0.011962	0.0109347	0.00328064	0.0100382	0.063673	0.0981102	0.00762831
LINC01678	0.0225498	0.107382	0.129833	0.0558947	0.154385	0.200055	0.071013	0.0492888	0.0287909	0.324312	0.0183446	0.230751	0.066941	0.176975	0.0199968	0.0536258	0.164034	0.0549926	0.451169	0.0854784	0.26244	0.165568	0.107943	0.103361	0.0757464	0.123786	0.147844	0.349327	0.194399	0.0307771	0.213314	0.0581705	0.0139606	0.0199472	0.205801	0.0273398	0.125476	0.117807	0.0875077	0.0388394	0.0221524	0	0.573516	0.0436884	0.10486	0.0534751	0.0282665	0.0505791	0.0457171
7SK	0	0	0	0	0	0	0	0	0	0	0	0	0	0	0	0	0	0	0	0	0	0.0717739	0	0	0	0	0	0	0	0	0	0	0	0	0	0	0	0	0	0	0	0	0	0	0.0454566	0	0	0	0
CCNB3P1	0	0	0.359597	0.0112883	0	0	0	0	0	0.00677555	0.0111145	0.043017	0.032446	0.032992	0	0	0	0.0083296	0	0	0	0	0	0	0	0.0187496	0.0223936	0.193243	0.00785204	0.018647	0	0	0	0.0120854	0.0103907	0	0.139374	0.0101965	0.0378702	0	1.12741	0	0.0289563	0.00882317	0	0	0	0.00766109	0
SLC25A5P8	0.195943	0.29029	0.107444	0.161895	0.0372638	0.0193149	0.0685616	0.0237936	0.0972895	0.0431885	0.106268	0.154236	0.103408	0.0657177	0.135145	0.14238	0.180995	0.212377	0.29508	0.200424	0.0550827	0	0.0297762	0.182954	0.175516	0.0896345	0.0832651	0.0879828	0.125125	0.0891441	0.149782	0.0421218	0.0673933	0.308138	0.115906	0.19797	0.222098	0.0162485	0.0482782	0.0374987	0.513305	0.294402	0.138429	0.0562403	0.113895	0.0516291	0.150099	0.0244165	0.0294259
LINC02347	0.00689619	0	0.107772	0	0.00590174	0.00611808	0.00723907	0	0	0.00342004	0	0	0.00818876	0.0166531	0.00611541	0	0	0	0.0133526	0	0.00348954	0	0	0	0	0	0.0150712	0.0185793	0.00396341	0	0	0.00444742	0	0.207409	0.0157345	0	0.012791	0	0.00382309	0	0.426804	0.0373013	0.00730803	0	0.00801704	0	0.00432223	0	0
LRRC61	3.55272	6.02513	4.74484	5.23293	3.2117	3.04405	3.96198	2.90618	3.564	1.44285	4.00673	9.36865	11.459	10.0594	2.60533	1.80194	5.0179	5.36929	6.34831	4.56388	24.3035	4.49407	7.56222	4.893	1.58478	7.27909	3.48377	8.59417	3.26201	6.16605	7.18627	4.25967	6.48784	13.241	9.29114	3.67904	4.4483	10.5313	4.3116	7.06103	11.0181	8.27434	8.03732	10.8809	4.05536	7.29771	6.70248	6.75017	7.7003
AC090377.1	0.0110957	0.0422702	0.118643	0	0.0189914	0.0098438	0	0.0121264	0.0141667	0	0	0.0349361	0.0197632	0.00669858	0.0098395	0.0131934	0.00576525	0.00676484	0	0.0180257	0.0561456	0.0101836	0	0.0169531	0.0596342	0.0304547	0.13337	0.134521	0	0.0605761	0.00954202	0.0214673	0.0137388	0	0.0253163	0.0134527	0	0.0248431	0.0123024	0.00955556	0.610412	0	0.0352751	0.00716569	0.103193	0	0	0.0373315	0.00749843
Y_RNA	0	0	0	0	0.492101	0.340093	0	0	0.244723	0.190114	0	0.150876	0	0.115715	0.169972	0.341865	0	0	0.247415	0.103795	0	0	0	0	0	0.263045	0	0.258198	0	0	0.494501	0	0	0	0	0.116194	0	0	0	0.165068	0.941479	0	0	0.123784	0.222827	0	0.120133	0.107481	0
AC109780.2	0	0	0.171274	0	0	0	0	0	0.0147702	0	0	0.0182122	0	0.0419038	0	0	0	0	0	0	0	0	0	0	0	0	0	0.0155835	0	0	0.0198971	0	0.0143241	0	0	0	0	0.0172677	0	0	0.659146	0	0	0	0	0.0137168	0	0	0
AC013565.1	0.0630668	0	1.03747	0	0	0	0	0	0	0	0	0	0	0.0761477	0	0	0	0	0	0	0	0	0	0	0	0	0.0344572	0	0	0	0	0	0	0	0.0959296	0	0.0584881	0	0	0	0.867375	0	0	0	0	0	0	0.0353646	0
SYF2	11.5506	8.8901	17.8176	5.42606	10.0786	9.36206	11.2418	12.3064	13.803	10.2453	11.5345	16.9648	8.54895	7.19031	13.0929	10.9232	8.03023	9.91772	19.0471	10.3169	10.8469	23.5981	14.766	16.4204	13.5476	17.0657	8.29815	10.4876	40.3272	11.7464	15.0419	7.82322	9.3275	16.0729	16.4134	6.40068	11.2285	16.5352	10.0987	27.2488	15.6784	12.9232	16.6299	8.89811	18.8638	10.7309	7.87571	9.77563	11.0128
AL138760.1	0	0.556461	0.110902	0.259942	0	0	0.0943575	0	0.0860749	0	0	0.0707556	0.240156	0.244198	0.239134	0.0534409	0.420346	0.411023	0.087022	0.0973528	0.0454844	0.123748	0.0614691	0.103005	0.0603882	0.0308398	0.196446	0.181629	0	0.122684	0.0386507	0.463759	0.0556499	0.357812	0.136727	0.0272455	0.333449	0.0670859	0	2.05139	0.397369	0.0405169	0	0.0580504	1.14948	0	1.09859	0	0.394849
MAP9	2.08818	0.20182	0.119829	0.195149	2.33866	4.00866	3.03775	1.48845	2.60411	5.7286	3.27362	0.860079	6.19105	4.28966	0.219235	3.03413	1.73072	2.31072	0.68526	2.25202	4.69343	0.23298	0.214347	1.09779	1.64755	0.945145	1.61486	1.35145	1.52997	0.750171	0.920664	0.249123	2.48855	1.35902	4.80807	1.83457	0.364387	10.8993	2.25898	3.80194	2.13595	0.579071	1.26784	0.125447	0.509379	1.27986	0.355556	3.4336	0.158123
AL050303.1	0	0	0	0	0	0	0	0	0	0	0	0	0	0	0	0	0	0	0	0	0	0.0391779	0	0	0	0	0	0	0	0	0	0	0	0	0	0	0	0	0	0	0.0419349	0	0	0	0	0	0	0	0
RNU5B-2P	1.73015	0.659116	2.13461	0.857711	2.22099	2.60939	1.81617	1.51269	2.209	1.20125	1.82976	2.4514	1.33538	1.35786	0.767132	0.205724	0.988867	0.843869	0.223331	0.187383	1.05057	1.58792	2.60292	0.925218	2.09221	1.30591	1.51246	4.54474	2.88364	1.06263	0.446364	0.892633	3.32052	1.07133	4.3423	0.524416	1.28363	1.80776	0.575493	0.744996	1.69966	0.935833	1.83348	2.23468	1.40795	0	0.433753	0.679125	0.46769
TCEA3	18.4494	5.37677	19.9968	8.64893	23.5192	12.9284	15.1279	27.6156	26.8117	5.4258	23.5065	10.3281	6.73998	8.31408	13.776	0.760563	2.16461	3.27239	17.9957	3.59028	4.6298	2.77192	11.4031	22.9495	3.81515	8.54152	2.13635	3.35665	7.19888	11.2315	15.3589	11.3386	5.83326	3.20793	12.5213	7.32351	12.9524	5.7493	3.17599	7.76461	5.09797	5.41532	3.05911	11.0419	8.20224	7.3996	4.85958	1.39728	2.96195
AKT3	1.13281	2.27764	0.741665	0.982	3.092	11.4741	2.22447	1.01929	0.417565	16.9879	2.78985	5.89749	14.7976	8.62016	0.693488	6.78144	2.50984	22.2869	5.53735	11.2419	3.66584	0.706376	1.41527	2.7097	13.9897	2.61935	2.48808	5.29504	0.709159	0.857542	3.09111	1.19364	18.9203	0.828665	9.68884	1.80623	3.6875	8.83786	2.31182	1.64193	1.5669	1.2463	5.79018	0.835512	0.755611	3.58671	0.757843	5.76788	1.13786
AC119868.2	0.135769	0	0.0744478	0	0.116191	0.0401499	0.0475064	0.0989198	0	0.157108	0	0	0.214955	0	0	0	0	0	0	0.0490144	0	0.124607	0	0	0	0.217378	0.0247262	0.18289	0.0260099	0.030884	0.0778381	0.0291862	0.0280182	0	0.0688384	0	0	0.0337759	0.025089	0	0.311211	0.0815966	0	0	0.0263059	0	0	0.0253774	0.0611678
AZIN1	15.9211	11.0834	21.0381	11.4654	22.0977	22.5029	18.0317	19.784	29.0346	17.0046	15.2415	31.1355	26.4214	12.0435	15.7535	42.7602	44.3674	37.3319	41.9546	30.0265	29.7109	40.6981	40.5393	25.4157	23.2131	27.2753	24.9988	32.9305	23.7595	29.2313	17.509	14.9728	31.2862	20.9598	36.9321	68.0511	20.5183	21.4326	35.2899	59.3405	54.0827	26.7143	17.5264	16.8346	30.964	39.6928	34.0223	36.7601	57.4957
ZBTB8A	0.931249	0.852705	1.40919	0.351611	1.49223	2.10344	1.53449	1.15365	1.41832	3.05881	1.32634	0.656902	0.615242	0.759056	0.70574	1.34716	0.829899	0.891236	1.49278	1.1687	1.17596	0.486947	1.76497	1.50518	1.4239	1.6269	0.35329	1.86866	1.34518	0.89386	1.11216	0.835811	0.857106	2.19264	1.91249	0.824182	0.835449	2.33459	1.41857	3.37452	1.53649	0.737379	1.29434	1.21887	0.846489	0.535713	0.689315	1.39149	1.29415
PHYHD1	8.57146	16.9656	1.24122	5.19796	7.28951	7.59243	4.28056	8.53934	0.115603	5.0824	7.62776	0.617685	1.19859	0.477785	1.18357	0.099686	1.43228	0.83826	1.89165	0.530264	3.706	0.689423	0.233909	2.09048	0.707412	5.3247	0.42507	0.885402	0.196586	5.13995	1.06127	1.61769	0.942563	0.872129	0.872252	0.223619	2.16456	2.21746	0.58747	15.0521	0.836769	0.344637	3.2339	1.9058	2.04282	0.349909	2.43809	2.24902	3.54895
AC025164.1	0.0283381	0.00490711	0.0720444	0.0255426	0.0617315	0.0548523	0.00811283	0.0253393	0.00822299	0.0421613	0.0356281	0.0790861	0.0260019	0.0217737	0.0593974	0.0505432	0.0160628	0.026701	0.0698332	0.171592	0.328502	0.0827542	0.0158553	0.059042	0.0709595	0.129044	0.0900818	0.334885	0.00740299	0.119548	0.106342	0.0332282	0.0765561	0.00911544	0.113639	0.0156171	0.100345	0.082675	0.0899753	0.0221859	0.485912	0.0185794	0.297574	0.0249558	0.125786	0.0534558	0.125942	0.0433378	0.0208917
AC024132.2	0	0	0.366987	0	0.0347125	0	0	0	0	0	0.0659951	0	0	0.073462	0	0	0	0	0	0	0	0	0	0	0	0	0.0664838	0.0819591	0	0.0276803	0	0	0	0	0	0	0	0	0.0224864	0	0.796936	0	0	0	0	0	0	0	0.0274113
MIR647	6.5169	9.11606	25.7962	5.55279	16.9057	10.2985	14.9645	4.45139	6.63046	9.29182	16.5675	7.37406	12.6958	14.9995	17.5178	3.39016	6.77224	7.20146	6.57197	2.97763	39.3653	44.4849	12.2554	6.68993	8.34583	12.0179	13.7972	23.73	21.7703	8.75562	17.5136	11.5577	10.4648	8.10669	22.3036	18.0246	11.1432	32.0702	9.70945	25.4307	12.2039	9.5468	11.2224	8.54882	6.15558	7.96863	4.33979	13.0186	11.1478
DGCR5	0.0161911	0.0693914	0.213078	0.0668884	0.0484969	0.0502747	0.0169961	0	0.108529	0.0521928	0.085616	0.140193	0.264354	0.312789	0.380485	0.033691	0.00420636	0.883486	0.177647	0.043839	0.0245785	0.0817301	0.0387523	0.179352	0.0761416	0.161095	0.123846	0.169031	0.0837486	0.502738	0.382906	0.182731	0.571362	0.107418	1.69932	0.363161	0.180187	0.302095	0.134639	0.174295	0.493077	0.0218942	0.240212	0.433935	0.0941131	0.398357	0.00507392	0.0272373	0.0328254
AC134669.1	0.0314826	0	0.0776847	0.0520243	0.0404141	0.0279304	0.016524	0	0.040196	0.00780662	0.0128058	0.0371723	0.102804	0.0475157	0	0.0561517	0.0572533	0.0479857	0.101596	0.0426212	0.0716873	0.0144472	0.0861161	0.048102	0.0105752	0.216027	0.0516025	0.127228	0.0180938	0.0322268	0.108297	0.0101517	0.00974545	0.0556981	0.0718313	0.0381701	0.0291969	0.105733	0.0349065	0.0135563	0.170103	0.0141907	0.200177	0	0.0457494	0	0	0.0441345	0.0744651
RNA5SP452	0.492875	0	0.945925	0	0.1406	0.291509	0	0	0.209762	0.32591	0.133654	0.129322	0.292628	0	0	0.195351	0	0.100165	0	0.0889673	0.166266	0.150786	0	0.25102	0	0.563668	0.0897624	0.221313	0.472112	0.33635	0.423858	0	0.101713	0	0.12495	0.39838	0.152364	0.367845	0.0910794	0.42446	1.77536	0	0.696412	0.318301	0.190994	0.194802	0	0.0921262	0
AP002512.1	0	0	0.0246259	0	0	0	0	0	0	0	0	0	0	0.0180749	0	0	0	0	0	0	0	0	0	0	0.020114	0	0	0	0	0	0	0	0	0	0.0227704	0	0	0	0	0	0.176473	0	0	0	0	0	0	0	0
AC103810.3	3.25845	18.814	6.36529	28.2687	9.76	3.97484	9.19249	3.11597	17.2912	7.17086	7.78673	16.9924	10.8821	17.0896	14.6283	5.69062	7.19551	12.168	8.28069	7.60949	4.22507	13.8314	14.6229	10.4238	14.6394	10.8999	5.45213	5.34954	20.7169	16.2604	19.9655	33.7539	9.83437	14.2317	16.2631	2.71604	8.12131	3.79979	7.11274	5.43692	5.20167	39.1052	12.7331	11.4423	8.75987	12.6774	7.14789	4.91052	17.0658
AC004386.1	0	0	0.543268	0	0	0	0	0	0	0	0	0	0	0	0	0	0	0	0	0	0	0	0	0	0	0	0	0.355895	0	0	0	0	0	0	0	0	0	0	0	0	0.648857	0	0	0	0	0	0	0	0
ST6GALNAC5	0.220135	0.104828	0.0377216	0.147781	0.737863	1.08634	0.539186	0.180436	0.0702652	1.88321	0.414129	0.335728	0.849533	0.37931	0.0162676	0.498963	1.05563	0.858394	0.695584	1.38827	1.6082	0.0799733	0.448474	0.210213	1.82705	1.79374	0.42346	1.41164	0.210861	0.291062	1.00965	0.0236612	0.35491	0.109534	1.20334	0.508769	0.170127	0.256706	1.69327	1.86023	0.450532	0.0826876	3.10555	0.0918143	0.141286	0.293643	0.16384	1.49928	1.82238
SUMO2P6	0.271538	0.45257	0.390851	0.224355	0.232381	0.180675	0	0	0.130009	0.100998	0.33135	0.374046	0.161216	0.204911	0.240794	0.363231	0.352721	1.11747	0.657197	0.698455	0.137401	0.124607	0.278532	0.46674	0.0912113	0.419228	0.333804	0.18289	0.195074	0.555912	0.700543	0.218897	0.420272	0.720594	0.516288	0.411521	0.566603	0.40531	0.301068	0.175384	1.1337	0.367185	0.719384	0.219201	0.591883	0.36221	0.638204	0	0.412883
GJA1P1	0.102628	0.130324	0.140689	0.282652	0.0731909	0.0303496	0.107731	0.0186935	0.0327582	0.424139	0.0834898	0.0673199	0.13202	0.103262	0.0606726	0.518629	0.133312	0.615275	0.0662372	0.527966	0.216379	0.0941915	0.0467875	0.692555	0.0114912	0.0704215	0.177562	0.264975	0.0294915	0.1284	0.161805	0.0772171	0.148254	0.151306	0.286194	0.114059	0.237944	0.331908	0.274991	0.117844	0.504099	0.0770991	0.0543787	0.0110463	0.149136	0.152109	0.460981	0.086323	0.0462371
SNORA25B	0	0	1.00505	0	0.130714	0	0	0	0	0	0	0	0	0	0	0	0	0	0	0	0	0	0	0	0	0	0.166902	0.617255	0	0	0	0	0	0	0	0	0	0	0.0846754	0	2.55082	0	0	0	0	0	0	0	0
PRRT4	0.0265418	0.369064	0.0742254	0.574563	0.195344	1.45992	0.0390061	0.0348086	0.00677755	0.52915	0.116598	0.254887	0.308863	0.349312	0.258905	0.353467	0.0165491	0.275094	0.287789	0.270211	0.0107443	0	0.00726013	1.04221	0.103421	0.152985	0.591657	0.382565	0.0335593	0.431085	0.0273902	0.267027	0.246481	0.0516527	0.0565211	0.0386157	0.251071	0.459565	0.244255	3.8035	0.479763	0.00957092	0.0562538	0.00685634	0.416552	0.922098	0.229566	0.0327432	0.229591
Z75746.1	0	0.0447597	0.100505	0.0698952	0.0241319	0.00833883	0.0296001	0.0102724	0.0360025	0.0186458	0.0229396	0.0295949	0.0279028	0.0226979	0.0250056	0.0167645	0.0390706	0.028653	0.0181993	0.0305397	0.0237809	0.00862667	0.038566	0	0.00631463	0.019349	0.0359481	0.00633082	0.0162062	0.00641437	0.0646655	0.024247	0.0290958	0.0498873	0.0071486	0.0227919	0.0174339	0.0701499	0.0052108	0.0566626	0.323181	0	0.0199214	0	0.0218541	0.0390073	0.0117822	0	0.0127041
BX284632.2	0	0	0	0	0	0	0	0	0	0	0	0	0	0	0	0	0	0	0	0	0	0	0	0	0	0	0	0	0	0	0	0	0	0	0	0	0	0	0	0	0	0	0	0	0	0	0	0	0
CCDC74A	0.114369	1.17396	0.742107	0.283488	0.261004	0.496048	0.193422	0.152768	0.101404	0.645968	0.811523	2.4907	1.8296	1.24665	1.58891	0.521296	0.772524	1.89816	6.87296	2.43259	3.55268	0.449024	0.408429	1.81538	8.80609	0.858893	2.01693	3.56056	1.15394	0.884545	0.661156	0.590061	1.07389	3.99055	2.54664	1.70247	0.406584	7.02292	1.0849	7.68248	1.95994	7.59524	1.18506	0.303647	1.44037	0.88522	1.05929	0.890723	3.27193
SRPRA	61.8848	43.7685	40.2462	29.454	85.1428	50.3069	44.0301	93.2607	64.1295	43.5602	65.9971	44.9013	29.0509	28.0584	45.105	49.9078	70.4698	38.7081	39.6533	38.3164	34.0493	28.614	47.9468	103.915	37.3891	38.8905	69.0685	48.599	49.0626	28.7233	49.5071	47.0116	41.1478	70.8496	36.1433	56.9353	33.517	35.9159	47.4686	59.7797	27.0463	59.3163	62.3785	76.8101	43.3649	48.5381	36.6812	41.2317	22.8606
ETS1	6.50323	2.74	9.67228	3.7486	9.17666	7.93604	7.69352	5.29609	7.68858	16.553	6.74992	5.11471	4.54138	3.67675	5.06365	32.9663	15.5878	4.85189	15.5005	14.402	20.4942	5.90837	14.7852	2.22499	4.96606	13.922	9.47594	16.8059	3.67312	3.12785	16.8883	8.14461	6.85868	7.42911	12.5459	17.6575	3.67496	6.13936	21.3449	4.9246	10.1713	4.38834	45.3344	16.0399	2.76911	3.34152	2.51789	27.1691	16.0824
AL390237.1	0	0	0.0454579	0	0	0	0	0	0	0	0.0112401	0	0.401958	0.0834127	0	0	0.00717906	0	0.0267523	0	0	0	0	0	0.00928228	0	0.00754892	0.0837547	0	0.0094289	0	0	0.0171079	0	0.0210164	0.00837584	0.0256273	0.0824943	0.00765968	0.0118989	0.66509	0	0	0	0.0240936	0.00819133	0	0	0
AL390318.1	0.0284581	0	0.0234072	0	0	0	0.029873	0	0.0363344	0.0141133	0	0	0	0.0171803	0	0.0169191	0	0.0173503	0.0183671	0	0	0.0522372	0	0	0	0	0	0.0191675	0	0	0.0489463	0.0183529	0.0176184	0.0251736	0.0649305	0.0172515	0	0	0.0157765	0.0245079	0.251609	0	0.0603152	0.11027	0	0	0	0	0.0384636
AP000525.1	0	0.16098	1.45978	0	0.0482174	0	0.0887151	0.0615754	0.0179839	0.0139709	0.0916704	0.0665245	1.88999	2.27895	0	0.234478	0.79042	0.0171753	0.345455	0.0305104	3.73476	1.29276	0.0770578	0.451944	0.719176	0.850538	0.831143	1.42307	1.32763	0	0.0484526	0.109007	1.18597	1.22106	1.04983	0.290318	0.783774	0.693817	0.312347	0.72782	0.940936	0.380941	0.238827	0.272895	0.114624	0.100208	0.158907	0.394922	0.0571134
TRAM2	2.89242	8.38279	9.05763	1.39368	8.0339	5.87533	6.74684	3.3281	7.97127	13.3661	3.45126	5.11715	11.8949	12.5085	7.07492	16.1479	17.9742	9.53503	7.05983	23.8179	14.0702	5.1794	7.23248	3.82256	6.31624	5.81239	5.2821	10.5375	5.25541	12.8803	12.6146	5.70373	6.88244	12.0945	9.12206	20.2568	8.36224	8.22919	12.5392	10.7534	5.2019	4.78637	11.8047	10.61	3.94324	9.4095	3.8616	28.8851	11.7357
SSH3	8.3551	44.1133	19.9011	26.1846	10.6519	11.433	10.484	6.97161	19.8233	12.2363	8.92871	17.769	10.4312	15.2974	22.875	13.0791	19.9819	15.858	15.713	13.8874	37.0391	25.1041	17.7465	32.4064	6.61952	26.9964	35.4072	10.4773	14.3933	16.3173	10.9901	29.8745	24.0082	9.23374	17.7727	28.1045	35.7845	14.0782	21.1292	14.3213	32.3039	37.2634	9.09874	20.8895	27.2602	16.1239	23.7633	13.8626	21.0322
RPL10	132.523	238.105	292.792	245.537	147.15	151.333	126.629	184.834	243.313	148.383	144.613	321.253	243.049	153.827	216.027	162.243	321.141	179.279	330.147	162.611	145.051	403.875	214.53	159.278	474.222	277.05	256.209	184.561	177.563	136.604	173.392	152.177	196.812	445.984	139.205	211.046	215.539	186.383	342.697	56.0695	577.717	421.236	338.861	335.95	156.573	221.807	258.205	193.385	247.3
ANKRD30BP2	0	0	0.0944074	0.00316117	0	0	0	0	0.00244244	0	0	0.00602322	0.00227154	0.00692929	0	0	0	0	0	0	0	0	0	0	0	0	0.00418071	0.00773078	0	0.00783281	0.00329022	0	0	0.0033844	0	0	0	0	0	0.00329489	0.108998	0	0	0	0.0022239	0	0	0.00214541	0
RN7SKP262	0	0	0.113645	0	0	0	0	0	0	0	0	0	0	0	0	0	0	0	0	0	0.0349571	0	0	0	0	0	0	0.0465304	0	0	0	0	0	0	0	0	0	0	0	0	0.54293	0	0	0	0	0	0	0	0
RPL3P1	0.355174	0.676533	1.08887	0.800342	0.414486	0.186195	0.237257	0.335233	0.298881	0.200161	0.197004	0.457486	0.460085	0.165689	0.143164	0.115178	0.377478	0.659469	0.333429	0.209819	0.228736	0.533415	0.386403	0.296	0.498913	0.343414	0.246976	0.26097	0.287634	0.253397	0.277672	0.218644	0.199898	0.671206	0.74898	0.587208	0.374304	0.253026	0.2148	0.152936	0.904006	0.436619	0.461927	0.166817	0.281523	0.258423	0.333911	0.208216	0.174563
AL606490.1	0	0	0.357349	0	0	0	0	0	0	0	0	0	0.0151733	0.0617145	0	0	0	0.0467437	0	0	0	0	0	0	0	0	0.013963	0.0344264	0	0	0	0	0	0	0	0	0.0474021	0	0	0	0.878713	0.023039	0	0	0	0	0	0.0286615	0
AC007220.1	0.0926574	0	0.990755	0.0306229	0.158592	0.0493216	0.40851	0.344297	0.0473208	0.119475	0.45227	0.102109	0.132029	0.268502	0.0328667	0.0881395	0.0288863	0.146877	0.0598018	0.0301055	1.60349	0.204096	0.975786	0.127413	0.0622485	0.0127159	1.06311	0.224669	0.244961	0.27822	0.302794	0.155365	0.16062	0.0655707	1.59261	0.0449358	0.120302	0.401084	0.143828	0.271305	1.14691	0.133648	0.274934	0.191484	0.280064	0.0329594	0.0929177	0.0831319	0.0125235
MIR124-2HG	0	0	0.00461294	0	0	0	0	0	0	0	0	0	0	0	0	0	0.00291405	0	0	0	0	0	0	0	0	0.00384834	0	0	0	0	0	0	0	0	0	0	0	0	0	0	0.104681	0	0	0	0	0	0	0	0
C16orf46	0.246852	0.141061	0.845998	0.387522	0.38026	0.401499	0.483701	0.314745	0.404472	0.534576	0.642619	0.317373	1.96391	1.32634	0.36484	0.469632	0.803776	0.797654	0.531069	0.824333	1.79037	0.400254	0.911559	0.326875	0.580436	0.26537	0.46755	0.775898	0.439803	0.218996	0.643934	0.424527	0.830356	0.931678	1.05135	0.912829	0.442599	4.26804	0.707054	1.29678	1.72985	0.586012	0.43599	0.334779	1.10963	0.234156	0.57245	0.765935	1.51807
U3	0	0	0.15315	0	0	0	0	0	0	0	0	0	0	0	0	0	0	0	0	0	0	0	0	0	0	0	0	0.0627052	0	0	0	0	0	0	0	0	0	0	0	0	0.0914579	0	0	0	0	0	0	0	0
RPS29P17	0.471101	1.68253	1.93744	1.26504	0.604751	0.417946	0.618155	0.901005	0.827045	0.467268	0.479061	2.03955	0.559401	0.568814	0.626646	0.840245	9.24044	2.8004	0.760132	0.892889	0.178786	1.18903	0.805393	0.989713	1.58246	0.646521	0.57913	0.951911	0.879948	1.7682	1.01283	0.531681	1.09372	2.08365	1.25402	0.642568	1.41992	0.791088	0.914086	1.31855	3.23959	1.48643	2.8706	0.988779	1.9853	1.04736	1.25488	0.132085	0.397959
AL031775.2	1.49647	0.459754	1.07205	0.398853	1.65249	1.19914	1.16549	0.844116	0.924508	0.81397	1.57085	0.797966	0.573213	0.378858	0.556503	0.344397	0.4264	0.618056	1.09046	0.679666	1.07478	2.87982	1.28744	1.73327	0.583752	1.12622	0.791239	1.20301	1.35945	1.05417	1.78509	0.591507	1.16556	0.89674	2.31297	0.702329	0.805836	1.0448	0.909895	4.11569	1.84948	0.391664	1.38122	1.21583	1.88	0.829954	0.151278	1.62415	1.01131
RN7SL560P	0	0	0.243647	0	0	0	0.0777377	0	0.047276	0	0	0.0582929	0.043968	0	0.0656712	0.044028	0	0.0903004	0	0.0401027	0.0374729	0	0	0	0.0995032	0	0	0.0498792	0.0425616	0.101075	0	0	0	0.0655086	0	0	0	0.0552696	0	0.0637761	0.509254	0	0.0784783	0	0.043046	0.0439043	0	0	0.0500464
AC117503.1	0.243623	0.174019	0.150287	0	0.104246	0	0	0	0.0388812	0.030205	0.0495477	0.0958837	0.108482	0.147077	0	0.0362099	0	0.0742658	0.039309	0.0659633	0.154094	0.111797	0.124949	0.0930571	0.0409172	0.125377	0.0665528	0.0820442	0.0700079	0	0.209508	0.0392786	0.11312	0.215505	0.138963	0.073843	0.225935	0.363643	0.101294	0.0524514	0.418826	0.109812	0.193629	0.235999	0.177012	0.0722164	0	0.136611	0.246958
CAVIN2-AS1	0.0113777	0.0758527	0.0967027	0.0313357	0.0714048	0.0538344	0.0517548	0.00828969	0.00484223	0.114732	0.00617063	0.128369	0.0225171	0.0274752	0.0201791	0.00676434	0.00197058	0.0786165	0.070985	0.00205376	0.0575724	0	0.00259351	0.00579463	0.152874	0.0130119	0.0207211	0.0664152	0.00217968	0.0621155	0.019569	0.0171211	0.211318	0.0100646	0.0086532	0.00459818	0.0457239	0.0311354	0.0147176	1.53835	0.257076	0	0.0200953	0	0.0903841	0.0112422	0.0237702	0.0212668	0
HSPE1P26	0.355467	0	1.05256	0.352441	0.486733	0.567647	0.895539	0.155394	0.0907699	0.528863	0.809699	0.111922	0	0.171679	0.252177	0.253601	0.0369395	0	0.32119	0.192493	0.431688	1.50073	0.145849	0.162935	0.0955231	0.195132	0.116528	0.335188	0.367732	0.24258	0.611383	0.550187	0.132042	0.188665	0.270347	0.775755	0.263728	0.636706	0.118238	0.428576	2.02538	0.192271	0.376696	0.413213	0.371918	0.126444	0.222791	0.518252	0.096089
AC055720.1	0	0	0.0677083	0	0	0	0	0	0.0262755	0	0.0334838	0.0323986	0.024437	0	0	0	0.0427721	0.025094	0.0796938	0	0.0833082	0	0	0	0	0	0	0.0554446	0	0	0	0.0265441	0	0	0.0313033	0	0	0.0307183	0.0684534	0	0.485208	0	0.130852	0.159486	0	0	0	0	0
AC084262.1	0.62479	0	0.0214124	0	0.935713	0.62358	1.01111	0.540568	0.116333	0	0.677702	0	0.0154561	0	0.138513	0.0154772	0.0676323	0	0	0	0	0.215035	0.0356046	0.0795508	0	0	0.08534	0.0175341	0.0748087	0	0.0895501	0	0	0.13817	0.197991	0.0157814	0	0.136003	0.0721601	0	0.102296	0.0234685	0.0827627	0.117685	0.0756601	0	0	0.0875874	0.299079
SPN	0.407858	0.153864	3.06932	1.42235	1.83361	0.397083	0.25855	0.868329	0.461565	0.229852	0.463226	1.87416	3.22817	0.466872	0.152657	1.85011	1.8481	0.528004	3.74512	1.22909	1.18066	0.79241	2.32002	0.445116	0.54623	5.0212	0.887009	4.80737	0.586015	0.469912	1.70362	1.00772	1.05265	0.0913677	1.96791	0.598852	0.749126	0.964575	0.62106	0.093513	2.69282	0.226817	10.9682	1.07582	0.994479	0.23238	0.424939	1.27125	1.24391
LINC00106	0.891671	1.03794	4.72643	0.900452	2.34579	2.1388	2.70401	0.866217	0.421651	1.35938	2.01497	0.571901	1.39212	1.77442	1.99143	0.824633	0.531941	0.322153	0.959153	0.447091	2.87427	2.48541	1.03885	2.27062	0.931834	1.31434	0.793912	3.69241	2.3915	0.924016	3.23765	3.02432	0.736045	1.19774	1.9591	3.08307	1.56199	1.62672	1.73928	2.13305	1.33016	2.29242	1.04991	2.32471	5.77806	0.92021	0.55886	1.3889	0.825765
OGFR	6.13299	6.05884	19.2784	5.52423	8.42265	6.48492	7.15809	7.34338	6.26697	7.56983	7.58032	15.8901	14.8909	15.1088	10.6191	17.7194	14.0817	9.16409	17.607	5.59527	8.67886	16.0354	11.5242	6.66101	13.6261	14.1657	21.8746	16.3607	16.398	11.628	12.894	11.1175	7.51921	12.156	13.3449	13.0768	12.8138	22.9139	11.961	13.7968	17.4416	16.4629	23.3752	8.80487	8.50982	10.4765	8.55036	10.6389	17.4412
PLCD3	4.94859	37.6738	31.1618	11.7892	9.43563	7.14378	18.5405	4.04826	28.0949	18.4738	4.32781	7.55995	1.74113	3.02953	8.17986	12.6271	14.6	4.47429	4.25162	8.91108	3.55497	22.038	34.854	7.21078	7.62342	7.24108	9.31719	4.00123	19.8852	10.2677	23.0069	20.0145	6.64095	9.76074	4.32174	23.8021	5.88057	3.51574	7.24279	7.35178	5.18908	43.2907	5.91116	7.17843	5.29597	4.47636	3.13247	10.8524	11.3578
SUMO2P12	0	0	0.344587	0.115383	0	0	0.146591	0	0	0	0	0	0	0.0843064	0	0	0	0.0851404	0.0901299	0	0	0	0.0954967	0	0.187635	0	0	0.188116	0	0.0952992	0	0	0.086456	0	0.106208	0	0	0	0	0	0	0.125892	0	0	0	0	0.0875252	0	0
AC002044.3	0.0361381	0.137671	0.95117	0.0298587	0.216488	0.416787	0.303479	0.236969	0.553679	0.645193	0.26459	0.113784	0.472027	0.41452	0.256373	0.021485	0.0751081	0.0660979	0.396505	0.0587086	0.274293	0.497509	0.197701	0.165645	0.0971122	0.0743917	0.1777	0.219063	0.103847	0.468569	0.310777	0.139835	0.178985	0.543443	0.98944	0.328608	0.167572	0.242737	0.140239	0.280096	0.994034	0.162891	0.229777	0.116691	0.210058	0.149973	0	0.243172	0.464016
DIPK2A	5.07385	9.0606	2.63176	6.0057	4.58613	9.24928	7.17006	2.92833	5.33172	9.90079	6.07554	28.6948	42.0026	48.9152	5.10921	5.70048	5.51888	13.147	7.2554	4.0307	26.6694	2.90392	6.69817	18.3028	7.40143	4.24683	4.56704	8.48115	2.36521	38.1145	3.49008	5.11967	44.7072	4.66476	6.63649	4.2206	21.8289	10.6316	7.58909	5.15816	8.41473	3.91556	4.68587	3.47461	9.96616	17.4421	25.1301	3.68631	2.87746
KRT32	0	0.22344	0.0735119	2.41842	0	0.0693791	0	0	0	0.0166214	0.00908846	0.0879391	0.0663289	0.269781	0.118884	0.0132839	0	0.10898	0	0.114946	0.452245	0	0	0.187763	0.0375269	1.14222	0.3174	0.203165	0.0770487	0.739522	0.00960745	0.634025	0.186745	0.00988244	0	0	0.196854	0.491931	0.061934	0.0481054	1.0975	0.130928	0	0.0144297	0.571455	0.251685	0.427123	0.169144	0.00754985
MANEA	3.64479	3.27026	8.19072	2.49451	7.93832	4.66807	6.13269	4.79896	26.7736	4.88997	4.93058	4.64024	4.84711	4.08903	7.1996	7.6817	7.09734	4.94527	4.70232	4.7741	8.95449	2.85394	7.34074	5.07646	7.75101	5.93563	8.89217	6.57009	6.2106	4.8357	8.272	2.35785	6.03675	10.6593	9.00401	9.01852	3.52349	12.2732	4.47371	14.9023	7.49066	3.48284	7.96058	1.76233	6.55296	3.98648	3.68999	3.37112	5.58088
RIC1	2.32351	4.22424	2.81333	5.7518	3.99833	4.902	3.55702	2.22347	5.1661	7.11245	3.70822	3.75822	2.73874	3.42093	4.97453	7.40212	4.63636	7.74202	3.06826	3.76606	3.1103	2.43953	5.00326	2.57649	3.99338	4.36298	7.75858	7.61484	2.93626	2.33572	4.1059	4.36328	6.619	2.79213	2.92847	4.14006	2.78164	4.56367	5.74031	4.69379	4.77304	2.25465	6.01218	2.18687	5.94597	2.88453	2.5089	3.54885	3.68639
LINC02266	0.0339717	0	0.0419133	0.0421031	0.159901	0	0.0356607	0.0556907	0	0	0.0414548	0.0133704	0	0.0205089	0	0	0.00882569	0	0	0	0	0	0.0116156	0	0	0.0116553	0.00928039	0.0228811	0.0390487	0.0231831	0.116859	0.109543	0.0105159	0.0300509	0	0.0720788	0	0	0.0564993	0.0146281	0.433849	0	0	0	0.00987329	0	0.010646	0.0285743	0.229578
MRPL42	2.45681	2.38643	4.14255	1.24751	3.21503	3.00171	3.6118	2.32657	2.24371	3.20749	3.08433	3.23971	4.18546	4.3279	3.07867	3.41051	4.18592	2.3246	3.02042	2.78482	7.91223	5.53092	6.44784	4.38512	5.3129	3.42891	2.65984	5.49119	2.99396	4.90443	3.60404	2.33356	3.25614	8.13494	4.2395	5.47151	2.64565	4.08727	2.46283	7.46892	6.61958	3.5168	3.01301	2.78814	3.76286	3.0969	2.38896	3.4555	3.60913
RP1	0.253333	0	0.135893	0.00227515	0.360551	0.112375	0.286162	0.315986	0.0562517	0.00409682	0.212811	0	0.0196184	0.00664952	0.0708139	0.0032742	0.00572302	0.0067153	0.00710884	0.0134203	0.0961418	0.0050545	0.0244794	0.00631084	0.00554976	0.0132264	0.166996	0.102006	0.011078	0.00375828	0.111298	0.010655	0.00681907	0.0316656	0.0209424	0.0133541	0.0459667	0.0945344	0.111438	0.00237139	0.419289	0.0521299	0.043771	0.00711321	0.0752275	0.0016325	0.0120809	0.0293377	0.0297741
AC018737.1	0	0	0.315308	0	0.0820168	0	0	0	0	0.095057	0	0	0.170699	0	0	0	0	0.0584297	0	0	0	0	0	0	0.0643844	0	0.104723	0.258198	0	0.130803	0.0824169	0.0618061	0	0.169552	0.145775	0.0580971	0	0	0.0531297	0	1.22392	0	0.10156	0	0	0	0	0.0537403	0
RPL34P6	0.510018	0.809567	0.55933	0.936438	0.436472	0.301648	0.713835	0.185797	0.361764	0.224831	0.322706	1.11517	0.437386	0.410536	0.653286	0.471674	0.500557	1.20924	0.256021	0.460309	0.372774	0.20804	0.542532	0.389626	0.418779	0.622159	0.309615	0.22901	0.358258	0.386722	0.536068	0.438555	0.561338	0.751925	0.560284	0.584002	1.20875	1.09962	0.188495	0.634434	1.16907	0.510865	0.780688	0.512357	0.395275	0.436752	0.497244	0.190661	0.0382964
ZNF287	1.08006	0.590035	0.41487	0.828968	1.23398	1.03602	1.04168	0.778931	0.0174998	1.92774	1.45846	0.953742	2.84493	2.22421	0.636896	0.404179	0.831812	1.3972	1.21723	1.51711	0.360648	0.2214	0.108726	1.08897	0.744014	1.13236	0.524201	0.985946	2.23717	0.995217	0.480911	0.57279	0.736549	1.45008	1.1008	0.109677	1.07283	2.75375	1.34341	0.0991517	0.85636	0.0296548	1.08065	0.0849756	1.08989	0.760581	0.494814	1.02067	1.59688
AL022237.1	0	0.364079	0.808528	0.315852	0	0.0968981	0.0573261	0.17905	0.0697255	0.0270833	0.0888537	0.042987	0.129693	0.032969	0.0968558	0.0974027	0.255378	0.399541	0.105739	0	0.0552673	0.400972	0.14938	0.250318	0.183442	0.224837	0.208861	0.220694	0.0313862	0	0.140891	0	0.0338096	0	0.124601	0.165528	0.151938	0.366817	0.211925	0.141091	1.7704	0.147694	0.636595	0.17634	0.190461	0.0971291	0.0684554	0.0612459	0.184529
AL589880.1	0.885572	2.85464	0.784426	0.67541	1.22425	1.20869	2.43127	1.26562	1.39159	1.0135	0.997514	0.321728	0.404445	0.0822502	1.02694	0.242998	1.69896	0.207659	0.175863	0.590222	0.517048	0.187562	1.02484	0.572447	3.29505	0.934864	0.595497	1.05528	3.09291	0.929749	0.58582	0.571114	2.2352	1.92828	1.08798	2.47773	0.379052	1.27101	1.01965	2.75726	2.00761	2.02655	1.08284	1.45176	0.356367	0.242315	0.683123	0.152795	1.33503
RNU6-180P	0	0	1.84533	0	0	0	0	0	0	0	0	0	0	0	0	0	0	0	0	0	0	0	0	0	0	0	0	0	0	0	0	0	0	0	0	0	0	0	0.355359	0	0.62971	0	0	0	0	0	0	0	0
MYL3	0.100629	0.0821472	0.0354722	0	0.19684	0.331591	0.0150903	0.125686	0.376261	0.955323	0.128642	0.0678941	0.0853497	0.0607502	0.0254959	0.00854661	0.0672245	0.0175289	0.204118	0.108985	0.0654674	0.0263875	0.0196611	0.0439284	0.00965767	0.0986419	0.0706879	0.116189	0	0.0392409	0.0370876	0.0278127	0.0177998	0	0.0218663	0.0610019	0.0266637	0.0751016	0.0637556	0.0742804	0.112977	0.0129595	0.106638	0	0.016712	0.0085226	0.0540597	0.201526	0.0194298
MIR141	0	0	0.846354	0	0	0	0	0.224912	0	0	0.167419	0	0.24437	0.124241	0	0	0	0	0	0	0	0	0	0	0	0	0	0.138612	0	0	0.176979	0	0	0	0	0	0	0.767957	0.228178	0	1.41519	0.185525	0	0	0.119623	0	0	0	0.695381
MIR4281	0	0	0	0	0	0	0	0	0	0	0	0	0	0	0	0	0	0	0	0	0	0	0	0	0	0	0	0	0	0	0	0	0	0	0	0	0	0	0.349628	0	0.92933	0	0	0	0	0	0	0	0
EME2	0.764031	3.43618	1.68046	1.82601	1.81869	1.3682	1.64265	0.983442	0.816522	1.07918	1.79559	2.17175	1.56078	1.46746	1.26723	1.90611	1.67027	3.71098	1.12685	0.626737	2.88237	2.4335	1.44551	1.63214	1.74517	1.83686	3.53893	2.73883	10.4556	1.95426	2.19502	2.62973	2.20213	0.695876	3.54672	2.27636	1.9551	2.5005	2.7202	3.09737	2.46019	1.93621	2.19807	2.65348	3.02156	1.34714	1.71858	1.69943	0.743894
RNU6-1050P	0	0	1.95373	0	0	0.486302	0.191801	0.399377	0.233287	0	0	0	0.433928	0.110307	0.16203	0	0.379752	0	0.117927	0.098945	0	0	0.124949	0.139586	0	0	0.0998292	0	0	0	0.157131	0.471344	0	0	0.972744	0	0	0	0	0	1.79497	0	0	0.471998	0	0	0.343557	0	0.123479
MARCHF4	0.118702	0	0.271206	0.00726492	0.342379	0.187216	0.115374	0.201799	0.00561316	0.00872122	0.139485	0.0380667	0.0678652	0.33442	0.031189	0.253535	0.392903	0.0134019	0.00283746	0.123798	0.0444922	0.0645594	0.0330706	0.100758	0.0708851	0.0543008	1.70302	0.0384946	0.128862	0.0240016	0.00756152	0.153105	0.0190526	1.10058	5.50026	0.335806	0.0040772	0.0196868	0.163296	0.0567919	0.289367	0.00396331	0.0326125	0.102211	0.00511093	0.0234578	0.0192882	0.0419095	0.410004
PIGPP4	0	0	0.471422	0	0	0	0	0	0	0	0	0.100256	0	0.0384459	0	0.0378612	0	0	0	0	0	0	0	0	0.0427832	0	0	0	0	0	0	0	0	0	0	0	0	0	0	0	0.625608	0	0	0	0	0	0.0399138	0	0
RN7SKP90	0.175081	0.222329	0.240011	0.0482196	0.0998892	0.0517754	0.122524	0	0.29805	0	0.0949541	0.0459383	0.0692989	0.0704651	0.207011	0	0.0303235	0.0711621	0.0753325	0	0.118124	0.374938	0	0	0.0392072	0.0400457	0.159429	0.196539	0	0.0796531	0.401505	0.338734	0.0361309	0.0516247	0.177541	0.24765	0	0.0435558	0	0.0502594	0.286659	0.105223	0.185537	0.0753788	0.0678457	0	0.109733	0	0
RNVU1-25	0	0	0.201009	0	0	0	0	0	0.0780054	0	0	0.673283	1.08821	0.811449	0.325072	0.217939	1.14282	0.446987	0.394318	0	0.309152	0.224293	0	0.0933479	0.328361	0	0.200282	0.0823006	0.280907	0.416934	0	0.236408	0.378245	0	3.90314	0.59259	1.35985	0.0911949	1.49029	0.210461	0.240077	0.110155	0	0	1.70462	0.144884	1.45511	0.0685189	0
ATP5MC2	31.9297	33.7036	41.1185	30.9269	29.2538	22.2905	27.8351	35.4255	20.1051	17.691	31.7698	78.2963	42.8296	18.7409	21.3207	15.0688	38.0194	27.4621	28.1072	26.5566	25.1448	43.3818	31.9448	52.4189	87.09	37.5702	42.1113	28.5336	50.8011	27.0515	43.0163	25.4444	26.6097	82.827	48.4708	33.5628	49.4829	30.0452	29.7508	39.0063	36.8002	48.3259	50.2565	40.0481	35.8123	47.8121	47.7399	22.5249	26.8217
CHAC2	2.38279	2.22707	2.79982	3.17935	2.08985	1.20796	5.62395	1.37484	3.03282	1.20372	1.6856	10.4382	3.24238	3.27014	2.91359	8.02463	4.99844	6.96591	3.03753	2.31618	2.53874	4.83564	7.39828	4.18334	5.73699	2.64041	3.33147	2.40236	3.57247	4.75703	2.94005	3.21654	2.71214	1.80667	2.13863	4.94349	6.35488	2.14284	3.69213	3.77269	3.75109	3.89588	1.59975	3.00117	4.62825	8.30041	4.63797	2.11625	8.61146
AC104964.2	0.0168504	0.0320966	0.048509	0.0104419	0.0721027	0.0523221	0.0663308	0.0322273	0.0161356	0.0543183	0.0788215	0.00663191	0.0300131	0.0178023	0.0186783	0.00751351	0.0196995	0.00513668	0.0407828	0.0182497	0.017053	0.0231978	0.0460919	0	0.00283009	0.0231249	0.0069048	0.0737709	0.0992646	0.00862437	0.0434726	0.0298843	0.0260802	0.0484433	0.57349	0.0408595	0.00390677	0.0848873	0.0116769	0.0108836	0.331069	0.0151906	0.0580344	0.0326463	0.0318324	0.00499493	0	0.0236221	0.0113874
SREBF2-AS1	0.765284	0.760001	1.77001	0.562051	1.01318	0.974882	0.988718	0.915	2.70996	0.596865	1.25046	0.952502	1.97666	1.9507	1.6705	0.489979	1.23029	0.885301	1.60841	0.719031	2.2407	2.40127	3.26523	1.61899	2.21031	1.61127	1.32583	1.12341	2.51491	1.71851	1.97999	1.2233	0.984019	2.74255	1.40284	1.66536	1.90473	2.75812	0.863015	1.9659	2.93008	1.02011	0.804055	1.01802	1.72991	1.73725	1.61522	0.777571	3.00138
CCDC18-AS1	1.16013	0.638045	3.19195	0.421896	2.70933	1.928	2.02397	1.28129	2.10187	1.52143	2.01053	1.10934	1.82869	1.30952	0.829548	0.879162	0.893579	0.966324	1.74271	0.999869	1.84173	2.03204	1.53641	1.47921	0.452817	2.09667	1.24315	1.9865	1.04474	0.958966	3.16167	0.542695	1.64386	1.06237	4.74717	0.656233	1.37898	3.59444	1.26139	8.79487	1.90617	1.44726	3.04324	0.970821	2.56204	0.944502	0.496695	1.52557	0.488627
LINC02167	0	0.0280845	0.0242545	0	0	0	0	0	0	0	0	0	0.00583588	0	0.00871654	0	0	0.00599279	0.00634399	0.0159685	0	0	0.00672174	0.0150183	0.00660353	0	0.0698152	0	0	0.00670784	0.033812	0.00633909	0	0	0	0	0	0	0.762888	0.0761851	0.0193124	0	0	0	0.142838	0	0.0123213	0	0
MIR6770-1	0	0	0	0	0	0	0	0	0	0	0	0	0	0	0	0	0	0	0	0	0	0	0	0	0	0	0	0	0	0	0	0	0	0	0	0	0	0	0	0	0	0	0	0	0	0	0	0	0
AHI1	1.79673	1.59784	4.20814	0.575256	3.01569	3.9093	2.93519	1.87035	3.84677	4.25034	2.82468	0.792007	0.880068	0.823017	2.69468	1.83998	3.51254	1.86634	1.96267	1.11283	3.08775	4.49566	2.92578	1.86503	2.24515	2.32398	1.77068	2.85145	4.08791	1.14184	2.58038	1.08921	1.77282	2.50722	5.64188	3.66242	0.726918	5.60851	0.789383	5.48916	2.75351	0.99007	1.48753	1.09507	1.96082	1.26626	0.979719	1.56795	101.298
AL138745.1	0	0	0.223343	0	0	0	0	0	0	0	0	0.213741	0	0	0	0.161436	0	0	0	0	0.137401	0	0	0	0	0	0.148357	0	0	0	0	0	0	0	0.41303	0.164608	0	0.202655	0.150534	0	0.266752	0	0	0	0	0	0	0	0
SNORD115-30	0	0	0	0	0	0	0	0	0	0	0	0	0	0	0	0	0	0	0	0	0	0	0	0	0	0	0	0	0	0	0	0	0	0	0	0	0	0	0	0	0	0	0	0	0	0	0	0	0
SNORA49	0	0	1.18241	0	0.24605	0	0	0	0	0.0712928	0.116947	0	0.0853497	0.347144	0	0	0.224082	0.0876445	0.0927808	0.311386	0.218225	0.131937	0.0983054	0.329463	0.28973	0.197284	0.0785421	0.387297	0.165239	0.0981022	0.247251	0.0927092	0	0.127164	0.109332	0	0.133318	0	0	0.247601	0.423665	0.259189	0	0	0.08356	0.170452	0	0.0806104	0
HAUS1	1.65255	3.82721	4.20401	1.88769	1.46062	1.48212	2.93859	1.19417	3.83361	2.1183	1.48396	11.6078	3.52784	3.31462	2.99497	7.60218	5.02053	4.16775	4.3712	5.37424	8.6591	3.83733	7.2251	11.9002	19.3103	4.31892	3.58689	5.13951	2.64688	6.62473	2.43071	2.38192	5.4621	6.23073	6.95722	4.52723	3.88588	4.00331	3.95491	13.1118	7.50504	2.84928	5.53125	1.80787	3.71631	4.71125	4.86179	5.92965	4.52207
GLUD1P3	0.931892	1.32224	1.5017	1.57136	2.42508	1.13045	1.25772	0.893742	1.63902	1.81089	1.62452	0.763479	1.79533	1.21703	1.38293	1.18721	1.09687	1.12471	1.89027	0.700315	1.18368	1.34402	0.949393	1.06061	0.3833	1.17449	0.883217	1.84456	1.09302	1.03828	2.10981	1.23877	1.70725	1.48044	1.24391	2.05216	0.846598	2.271	1.80289	7.51764	1.49464	1.81735	1.45108	2.33359	1.70241	1.42065	0.488711	1.49302	0.75829
HMGA1	23.1802	343.09	254.085	226.115	28.6814	18.0678	82.0381	25.9761	179.624	4.74999	25.3096	296.524	389.175	304.568	161.161	100.644	425.163	273.245	126.708	238.676	154.064	284.944	259.054	158.753	239.264	115.29	119.092	120.675	227.569	201.699	178.079	217.329	145.87	197.543	84.6778	255.407	263.079	78.361	131.552	149.188	354.559	253.012	113.296	321.205	189.777	326.169	273.274	282.518	389.991
Z98257.1	0.00740838	0.0141114	0.719032	0.00612109	0.0380404	0.0262899	0.0311069	0	0.0141882	0.0514367	0.00602683	0.0408205	0.00439847	0.01789	0.0131392	0.0220223	0.0346439	0.0271004	0.0382514	0.0120354	0.0149948	0.0951908	0.354629	0.00565959	0	1.2302	1.69596	0.144704	0.928195	0.00505566	4.2813	0.0668883	0.00917305	0.144173	0.833886	0.0449102	0.013741	0.0221162	0.229994	0.00638003	0.254724	0.24043	0.0549556	1.85155	0.00861247	0	0.0139297	0.0166169	0.0350457
LERFS	0.00921986	0.0263429	0.125127	0.0266623	0.284052	0.204489	0.0387131	0.0201525	0.0206003	0.0365794	0.0187513	0.101604	0.0492658	0.0445287	0.024528	0.770142	0.0143717	0.0618327	0.505799	0.00998549	0.370894	0	0.0157622	0.0281739	0.0340671	0.0411221	0.909244	0.496792	0.00529888	0.0566268	0.0158576	0.0208109	0.867618	0.00407787	0.112193	0.0363295	0.111156	0.0481671	0.477904	0.115131	1.10953	0.0290908	0.327311	0.00595423	0.0294755	0.0191311	0.809004	0.359316	0.0124614
Y_RNA	0.191674	0.547648	0.315308	0	0	0	0	0.209477	0	0	0	0	0	0.115715	0.169972	0	0	0	0	0	0	0.527749	0	0	0	0	0	0.129099	0	0	0.824169	0	0	0	0.437326	0	0	0	0	0	0.188296	0	0	0	0.111413	0.113635	0	0.107481	0
RNA5SP440	0	0.156471	0.675661	0	0	0.437263	0.17246	0	0.629287	0.32591	0	0.258644	0	0.099184	0.291381	0	0.170729	0.100165	0	0	0	0.150786	0	0.12551	0	0	0.0897624	0.110656	0.566534	0	0.282572	0.31786	0	0	0.12495	0.497975	0	0.122615	0	0	1.12977	0.888648	0	0	0.190994	0.292203	0	0.0921262	0.111027
MIR1289-2	0	0	0	0	0	0	0	0	0	0	0	0	0	0.106332	0	0	0	0.107384	0	0.190759	0.17825	0	0	0	0	0	0	0	0	0	0	0	0	0	0.133956	0.320319	0	0	0.0976437	0	0.173028	0	0	0	0	0	0	0	0
SMC6	1.39108	3.49884	2.94475	2.02413	2.06588	1.59782	2.83692	1.06137	4.12641	2.01437	1.75173	4.52406	3.33316	4.17138	4.88491	7.93074	3.96139	5.71474	7.42783	6.34968	5.22839	4.74158	5.16736	7.09687	5.15537	4.35888	4.43296	5.18735	2.56545	12.4564	2.81529	2.97628	4.00422	4.36934	2.97866	5.44334	6.9395	5.40188	5.89253	8.3259	5.47798	3.84288	3.43125	2.39179	9.36987	5.86734	6.03321	7.89083	7.81384
FAT4	0.498312	0.466662	0.43041	0.189649	1.6478	2.20621	1.02246	0.5329	0.327984	7.60967	0.719824	0.237782	0.352343	0.364735	0.0980813	0.123029	0.954722	0.633723	0.75683	0.461765	0.714326	0.491183	0.405827	0.213509	0.182167	0.55166	0.103315	1.06937	0.211205	0.165566	1.92073	0.317531	0.67444	0.174636	1.60639	1.27681	0.039706	0.622204	0.344821	7.24215	0.408915	0.214427	1.51111	0.324885	0.214992	0.136785	0.137152	1.15906	0.098053
TNFRSF17	3.04278	0.0999286	0.949309	0.375664	6.36034	1.19459	0.27535	5.06455	0.960066	0.0260174	0.768211	0.812138	0.519122	0.285043	0.248117	0.124759	3.69808	0.106616	0.553033	0.0568181	0.584014	0.160496	1.19584	0.54773	0.493422	1.30793	0.611476	2.41454	2.14072	0.942764	2.91747	0.124054	0.378922	0.324848	2.89934	0.0742063	1.6542	1.31817	0.804644	0.286137	1.09946	0.693644	13.1203	0.0451734	0.599718	0.0725717	0.208244	0.196118	0.141813
AL450226.1	0	0.0786762	1.17774	0	0.0471308	0.0488585	0.0867159	0.0300939	0.0351573	0.0136561	0	0	0.130789	0.0997428	0.0244186	0	0.0143076	0.0167882	0.0533163	0.0447343	0.139336	0.050545	0.056491	0	0	0.113369	0.0150447	0.333839	0.0791286	0.169123	0.142082	0.177584	0.0681907	0.0243581	0.146597	0.0166927	0	0.0411019	0.0610617	0.0237139	2.05587	0	0	0.106698	0.0160058	0.0489749	0.0172585	0	0.0558264
AC023866.1	0	0	0	0.237552	0	0	0	0	0	0.0142586	0	0	0.0170699	0	0.0509917	0	0	0.0175289	0.129893	0.0155693	0	0.0263875	0	0	0	0.0197284	0	0	0	0.0196204	0	0.0185418	0	0.101731	0.0874652	0.0174291	0.159982	0.0214576	0.0159389	0.396162	0.0282444	0	0	0	0.08356	0.0170452	0.0540597	0	0
AC145207.1	0	0	0.325803	0.0233771	0.0726401	0	0	0.0309214	0.036124	0	0.0230171	0	0.0167982	0	0.02509	0	0	0.0172499	0.0182608	0.0766072	0.0429501	0.0779022	0.212829	0	0.0570236	0	0.0154584	0.0381132	0.0650435	0.0193081	0	0	0.0700657	0.0250279	1.44172	0.0171517	0	0.147812	0.109796	0.097464	0.277947	0.0765189	0	0.036544	0.0657838	0	0	0.0158654	0.0573614
GPR143P	0	0	0	0.157596	0	0.253826	0.100111	0.208455	0	0	0	0	0	0	0	0	0.099106	0	0.430865	0	0.193031	0	0	0.0728569	0	0.0654405	0	0	0.054811	0	0	0.123009	0	0.0843623	0	0.0578137	0.176891	0	0	0	0	0	0	0	0.22174	0	0	0.0534782	0
COL4A5	4.44578	10.5545	1.8624	1.65085	4.39444	25.0405	5.87405	2.44281	0.854149	39.5056	7.93056	6.20117	14.8914	14.8799	1.07539	32.227	1.5334	11.7191	4.18199	15.5705	1.51936	0.919968	0.0627318	9.11216	7.0858	11.7848	5.89341	15.9982	1.08016	7.94284	3.01703	0.728687	11.7908	10.753	0.787868	5.83638	10.2671	12.0981	16.5355	5.39521	59.7879	0.235993	1.03852	0.609768	3.59861	14.1535	6.9948	25.7452	0.0937467
ZNF532	1.14677	4.81899	1.38054	2.53975	3.71141	7.50044	2.24615	1.51431	3.76901	8.62571	3.25522	5.29503	15.0128	15.4353	3.06821	7.74082	10.0572	12.0254	3.79253	12.513	11.2082	1.78669	3.10997	9.37681	1.82768	6.06501	3.75304	11.2167	0.955238	7.16383	5.09554	4.34243	17.8048	5.60461	5.3885	3.3222	5.36004	7.59899	8.05788	10.2267	9.25354	1.99683	6.73331	1.50654	4.62611	12.8302	6.74964	20.5711	5.77089
AC126915.2	0	0	0.846354	0.170037	0	0	0	0	0	0	0	0	0	0.0621205	0	0	0.641581	0	0.0664115	0	0.0520676	0	0.211098	0	0.138257	0	0	0.0693058	3.13433	0	0	0	0	0.0910224	0	0	0	0.0767957	0	3.01292	0.60651	0	0	0	0.239245	0	0	0	0
Y_RNA	0	0	0	0	0	0	0	0	0	0	0	0	0	0	0	0	0	0	0	0.0936913	0	0	0	0	0	0	0.0945286	0.233064	0	0	0.297576	0	0	0	0	0	0	0	0	0	0.509898	0	0	0	0	0	0.108438	0	0
AL355526.1	0	0	0.149588	0	0	0	0	0	0	0	0	0	0	0.0548972	0	0	0	0	0	0	0	0	0	0	0	0	0	0.306235	0	0	0	0	0	0	0	0	0	0	0	0	0.89331	0	0	0	0	0	0	0	0
AC076968.1	0.0911455	0	0.0374842	0.037654	0	0	0	0	0	0	0	0	0	0	0	0	0	0	0	0	0	0	0	0.0348151	0	0	0	0	0	0.0622	0	0.0293903	0	0	0.173299	0	0	0	0.0252645	0	0.313387	0	0	0	0	0.027018	0	0	0
BMS1P9	0	0.0420792	0.290725	0.109516	0	0.0391972	0.0231896	0.0482863	0	0.0109557	0.0179715	0	0.0262318	0.0266732	0.0391801	0.0131338	0	0.0134685	0.0285157	0	0.0111784	0	0	0.0337529	0	0.0303171	0	0.0297584	0.038089	0.0452268	0	0.113975	0.04103	0.0586246	0	0	0.122924	0.0329744	0.0367405	0	0.173615	0.0199151	0	0.0142666	0	0	0	0	0.0149291
AC008745.1	0.0721428	0	0.534046	0	0	0	0	0	0	0.0357779	0	0	0.171329	0.217766	0	0.0428907	0	0	0	0	0	0	0	0	0	0	0	0.0485908	0	0	0	0	0	0.0638165	0.164602	0	0.200716	0.053842	0.0799886	0	0.637843	0	0	0	0	0.0427702	0	0.040454	0
UBE2R2-AS1	0.151087	0.60436	1.83922	0.224702	0.672361	0.214464	0.697837	0.198145	0.636582	0.239773	0.294989	0.570856	0.376752	0.200668	1.07185	0.10779	0.251211	0.276344	0.409555	0.245451	0.183484	2.7456	0.64058	0.184676	1.50224	0.58057	0.412741	0.732692	1.11147	1.44348	1.19536	1.36413	0.299322	1.47015	2.11431	0.641133	1.03687	0.451041	0.301534	1.30115	0.979603	1.03515	0.832573	0.800099	0.368852	0.788242	0.170451	0.169444	0.183787
AC119403.2	0	0	0.161345	0	0	0	0	0.0357302	0	0	0.0265967	0.0257347	0.174696	0.0197373	0	0	0.0339745	0.0398651	0.0422013	0	0.0165432	0	0.0447142	0	0.0219639	0	0	0.0880809	0	0	0	0	0	0.260282	0.447565	0.0198191	0.0606398	0.0487999	0	0.197087	0.449643	0	0	0.0422273	0	0	0	0.0183328	0
TRIM10	0.00551345	0.026255	1.58721	0.00455543	0	0.00978272	0.0115752	0	0.605388	0.00820289	0.0134558	0	0.00654685	0.0199711	1.22231	0.00983367	1.56415	0.0168072	0.074727	0.00895695	0.0278986	1.80649	0.833239	0.00421198	0	0.0378322	0.307258	0.0668431	0.396089	0	1.90131	0.124449	0.00341338	0.297504	0.486411	0.922476	0.0153395	0.00411483	0.00611306	0.0379851	0.498299	0.661056	0.88225	2.23607	0.0224335	0	0.00691118	0.0278249	0.122957
AC005786.1	0.507811	1.57182	1.14862	0.629359	0.651874	0.112628	0.399794	0.416234	0.162089	0.566639	0.206556	2.99792	0.226121	0.306569	1.01321	0.150953	0.329817	1.0062	0.573554	0.481232	0.642393	2.56335	0.520891	0.969848	1.36462	0.348449	0.346809	0.513043	0.291851	0.259907	0.655053	0.409365	0.471578	1.79681	1.73795	0.692638	1.41283	2.46345	0.281518	1.63996	1.12244	1.03002	0.941739	0.0819867	0.516552	1.20423	1.27309	0.711884	0.600556
ABCC11	0.0647643	0.0257005	0.270787	0.0535108	0.0623532	0.0263344	0.0736496	0.0353899	0.217058	0.0347952	0.070249	0.0764688	0.0769031	0.0879719	0.0191439	0.0609647	0.0883336	0.166168	0.156748	0.0394551	0.0423297	0.0718234	0.0332162	0.138121	0.114212	0.0574016	0.0737179	0.161761	0.130276	0.0681367	0.127635	0.0922357	0.113604	0.0716119	0.108773	0.0637985	0.102606	0.0906284	0.100231	0.183591	0.548748	0.0851442	0.0400353	0.0470532	0.128621	0.0959895	0.0608871	0.040856	0.0255309
H4C7	0	0	0.487295	0	0	0	0	0	0	0	0	0	0	0	0	0	0	0	0	0	0	0.241663	0	0	0	0	0	0	0	0	0	0	0	0.0582299	0	0	0	0	0	0.510209	0.582005	0	0	0	0	0.039026	0	0	0.0444857
DRAIC	2.46898	0	0.553327	0.022921	1.34136	0.602975	1.15754	1.90246	0.115113	0.0171973	1.83929	0.0272957	0.18941	0.0753644	0.731865	0.0247394	0.0432424	0.0295983	0.0447612	0.0262894	0.150902	0.521946	0.00474265	0.280805	0.037274	0.0713833	0.0757838	0.107437	0.0518168	0.0473285	0.554669	0.0313087	0.0472303	0.257666	29.0472	3.40125	0.0321591	0.0879922	0.0384479	0.424058	0.551862	0.0437652	0.029398	0.00895775	0.258001	0.0452281	0.0478144	0.0194449	0.0187474
ZNF28	2.11412	2.29712	1.91117	1.79544	2.80911	1.64331	3.57963	1.68816	0.31129	1.97682	2.48929	2.06857	4.99937	3.80127	8.37258	3.56835	6.08073	1.58423	1.66018	3.52136	3.39311	3.5893	5.83434	4.66271	0.95639	3.07649	2.33875	3.25345	3.98743	1.91619	8.19544	2.16754	2.90338	5.66826	5.94365	5.05894	2.13666	5.28301	2.40391	11.3467	2.707	2.86765	3.49235	2.35442	2.62894	1.44739	2.34856	3.33075	5.26366
MIR4507	0.279296	0	0	0	0.23902	2.23004	0	0.305238	0	0	0	0	0	0	0	0.166048	0.145119	0	0	0	0	0	0	0	0	0	0	0	0	0	0.480373	0	0	0	0.212416	0	0	0	0.154835	0	0	0	0	0	0	0	0	0	0
LINC01718	0	0	0.0411272	0	0	0	0	0	0	0	0	0	0	0	0	0.0297273	0	0	0	0	0	0	0	0	0	0	0	0	0	0	0	0	0	0	0	0	0	0	0	0	0.245603	0	0	0	0	0	0	0	0
AL445307.1	0	0.0618606	0.320546	0.107333	0.0833792	0.0288119	0.034091	0	0	0.338226	0.10568	0	0.212098	0	0.086398	0.0386159	0	0.118801	0.0628813	0	0.0164333	0.0596129	0.0222085	0	0	0.133707	0.0354875	0.0656218	0.0186649	0.0664878	0.111715	0	0.0402121	0.028728	0.0246995	0.0196874	0.0602369	0.0969513	0	0.0559365	0.478559	0.0585543	0.275326	0	0	0.0192537	0	0.091055	0.0219472
GPRIN2	1.40074	1.02183	9.5275	9.67736	4.08934	1.94776	4.26515	2.90969	12.4872	0.0295604	1.94769	0.187675	6.12818	4.22218	2.36096	1.12808	1.10462	0.726808	2.41079	0.957574	1.04559	0.656469	1.01223	3.6049	0.360396	1.25428	1.08011	2.21476	3.4314	0.406765	4.75002	1.55684	0.461275	4.40266	10.0714	10.539	0.829175	2.17237	1.81192	1.8394	1.16135	4.84504	3.6636	20.3953	2.87569	1.20148	1.93018	0.43451	2.49072
STAU2-AS1	0.0343145	0.0245108	0.71266	0.014176	0.132148	0.0837176	0.108062	0.0375018	0.164294	0.102106	0.104683	2.18787	0.23429	0.191622	0.243436	0.00510022	0.0936049	0.156906	0.365424	0.106847	0.0607722	0.41729	0.0117328	0.222823	0.0691589	0.441487	0.164046	0.0693362	0	0.386382	0.250831	0.182571	0.270863	0.129005	4.07774	0.0312027	0.230719	0.121646	0.0713369	0.0591028	0.809035	0.0618687	0.0909095	0.0997223	2.77746	0.142405	0.225822	0.0432941	0.0521765
ZNF814	0.952709	0.53939	3.5837	0.597425	1.84444	1.23754	1.80959	1.01916	3.6561	1.075	2.05753	0.422596	5.03823	3.56522	2.25384	0.392981	0.965851	0.355698	1.35195	0.347862	1.23425	2.15464	1.86537	1.29442	0.619194	1.21164	1.12921	1.32726	2.19107	1.01441	2.99699	1.09173	0.458217	0.996479	2.55725	1.53227	1.02888	2.14467	0.597835	1.90952	1.15847	0.537139	1.46343	1.16439	1.14994	0.353241	0.510563	1.08673	0.79588
TOM1	3.45326	11.2653	6.26411	29.1815	4.80199	4.02673	4.13531	3.67575	9.91071	3.71252	4.28842	4.41156	4.95857	5.814	13.5809	2.73212	4.11629	6.69377	10.5033	8.14726	5.05848	7.83633	7.18234	7.33936	6.61979	12.5447	10.8036	7.41505	3.99231	7.78561	7.7407	24.6199	4.98503	9.13759	8.88701	3.03007	12.7484	4.35424	7.5764	2.94237	7.43253	5.15447	8.31766	6.87535	11.5693	7.63634	11.9801	4.74672	6.28093
MIR181D	0	0	0.117378	0	0	0.126604	0	0	0	0	0	0	0.0847267	0.0861525	0	0	0	0	0	0	0	0	0	0	0	0.0979219	0.0779688	0	0	0	0.122723	0	0	0	0	0	0	0	0	0	0.981337	0	0	0	0	0	0.536651	0	0.192879
PDLIM7	2.50206	15.6709	4.02839	7.99797	8.44734	39.1448	5.78381	2.29327	2.48088	51.8452	4.90101	12.903	36.756	49.389	9.4731	27.9336	18.1108	28.2561	19.1005	24.9603	23.6917	9.53565	11.5038	21.2529	20.8595	19.5887	25.9614	32.1897	20.3716	6.23046	15.9966	14.8572	7.53091	4.9799	11.1915	7.65917	10.952	16.932	65.3136	13.2113	10.7471	26.9272	34.333	5.17415	6.7793	7.48256	8.11619	37.0932	13.7189
ELL3	0.224019	0.594807	0.776118	0.678674	0.145238	0.0722699	0.819485	0.0890278	0.619709	0.107731	0.193288	0.272519	0.10076	0.110652	0.644125	0.258298	0.969983	0.264881	0.477563	0.121311	0.133966	1.26477	0.974862	0.534157	0.145938	0.242221	0.456199	0.28348	0.487685	0.806073	0.367785	0.302077	0.424475	0.756624	0.505962	0.855964	1.09543	0.450908	0.67364	2.23323	0.920295	0.771088	0.18704	2.3849	0.666855	0.410505	0.319102	0.163684	0.316543
MIR553	0.862531	0.547648	1.18241	0	1.4763	1.02028	1.50903	1.57108	1.10125	0.285171	1.40337	0	0.682798	1.56215	2.29463	0.170932	1.94204	0.350578	1.85562	0.934157	1.45483	1.58325	1.17966	1.31785	0.386307	1.57827	0.157084	0.580946	1.32191	1.37343	1.23625	1.48335	1.77998	1.27164	0.874652	1.56862	0.266637	0.643728	2.39084	2.22841	2.25955	0.518378	0	1.11405	0.50136	0.340904	0	1.28977	0.194298
ZNF624	0.445556	0.760897	0.729793	0.390351	0.765899	0.313501	0.810427	0.41558	0.706186	0.573368	0.440585	0.716557	2.30555	1.67652	1.04568	0.981937	0.850189	1.30905	1.24694	1.05455	0.478122	0.645119	0.719696	0.710104	0.384485	1.34153	0.805851	1.30387	2.29803	1.0144	0.938095	0.443401	1.81201	1.03969	0.978614	0.84057	0.922595	1.69418	1.24568	3.15237	2.1357	0.574799	1.29845	0.63998	1.48917	0.603447	0.416475	1.07046	1.10837
C21orf62	0.0521732	0.0271034	0.140443	0.0235132	0.280075	0.122028	0.089619	0.0984878	0.16956	0.282265	0.300964	0.00746693	0.0901121	0.0400875	0.0210301	0.00281984	0.0123221	0.0231337	0.0153059	0.00513688	0.0288001	0.0217655	0.0129738	0.0144936	0.0286778	0.0292911	0.00259139	0.070281	0	0.051788	0.0489463	0.00917645	0.0792828	0.0125868	0.212828	0.00575051	0.0219933	0.920356	0.0341824	0.0531004	0.549813	0.0042758	0.12063	0.00918919	0.0496251	0.0168715	0.00594543	0.0186175	0
AC087385.2	0.431843	1.71992	0.387487	0.973106	0.201584	0.139315	0.164841	0.25743	0.375929	0.253104	0.287436	0.432632	0.536092	0.284407	0.208882	0.186721	0.73434	1.3643	0.380066	1.02044	0.238382	0.576497	0.268464	0.779774	0.60661	0.592644	1.02956	0.343746	0.473818	0.348282	0.708984	0.177227	0.121525	0.764004	0.268718	0.547373	0.764573	0.64459	0.282932	0.405708	1.157	0.743217	1.20649	0.60848	0.433572	0.395668	0.836586	0.37424	0.397959
AL121890.5	0.128623	0	0.793457	0	0.110075	0.11411	0.0675091	0.14057	0.287388	0.159471	0.523185	0.0506228	0.229097	0.116476	0.11406	0	0.100247	0.0784188	0.207536	0.034826	0.195254	0.76732	0.483766	0.393044	0	0.264776	0.140549	0.433161	0.332653	0	0.442448	0.414752	0.0796305	0.227556	0.635849	0	0.119285	0.815954	0.106958	0.166154	1.26356	0	0.204457	0.539926	0.261675	0	0.0806153	0.216375	0.0434613
HSPD1P21	0	0	0.262542	0	0	0	0	0	0	0	0	0	0	0	0	0	0	0	0	0	0	0	0	0	0	0	0	0	0	0	0	0	0	0	0	0.0483747	0	0.297779	0.0442386	0	0.62714	0	0	0	0	0	0	0	0
AL080312.1	0	0.0225971	0.156124	0	0	0	0	0	0	0	0	0	0.0140868	0.0286478	0	0	0	0	0	0.0128484	0	0	0.0162252	0	0	0	0	0	0	0.0647665	0.0204042	0	0	0	0.018045	0	0	0.0177077	0	0	0.629328	0	0	0.0306455	0.0137914	0	0.0297416	0	0.0481028
AL449983.1	0	0.0449759	0.116527	0.0780365	0.0808282	0.125687	0.0495719	0	0	0.304458	0.0768348	0.0743446	0	0.0570188	0	0	0	0.115166	0.0304787	0.0255727	0	0	0.0322936	0	0.0317257	0.0972123	0	0.095421	0	0	0.162445	0	0	0	0.107747	0	0	0.105733	0	0.203344	0.788659	0	0.200177	0	0.0274496	0	0	0.0794422	0.0638273
DICER1	3.77211	8.3513	5.83113	7.95327	7.34365	7.28554	8.80906	3.81486	8.5632	9.93872	5.2809	5.21114	7.79974	12.2301	10.2339	21.7993	13.1974	9.57625	5.8113	12.0166	9.91619	6.07165	9.18272	3.60696	3.94011	6.81241	5.42775	8.5206	6.01936	10.1296	8.18087	11.2701	6.65052	3.91632	5.50788	13.5581	8.90342	6.6808	14.1648	6.16559	9.54997	4.10444	6.00112	4.30519	11.1377	8.9839	7.24905	11.6274	9.19075
RNF145	8.35587	48.3257	22.2182	16.8468	12.1841	10.3001	10.5372	6.68693	10.8822	19.8581	8.30401	12.9679	22.5535	30.0521	21.7636	48.8918	25.8274	23.9581	26.1416	19.2238	26.7583	7.19839	40.6273	22.6139	32.8531	24.2342	21.1829	29.3756	13.1455	22.4244	18.5439	24.7305	28.7302	14.6105	9.86439	23.0126	35.2763	23.0442	20.2299	10.1846	30.8489	22.9574	17.3505	15.242	31.3684	26.4271	32.5672	29.2157	27.5269
LINC00939	0	0.00575492	0.57653	0.0324519	0.012928	0.00536077	0.0031715	0.00990574	0.123439	0.0149835	0.0319522	0.558877	0.285211	0.536247	0.498334	0	0.0376759	0.0773645	0.364642	0	0.269068	0.0526852	0	0.0692428	0.367382	0.0352434	0.0924396	0.293031	0.0121548	0.414421	0.085741	0.0720928	0.207623	0.117594	0.22978	0.0457882	0.0532367	0.245779	0	0.0078057	0.492694	0.204275	0.00640342	0	0.121175	0.0501531	0.0549146	0.0237185	0
AL078604.2	0.00976559	0.0279021	1.26108	0.0242061	0.0334294	0.0693098	0.0307534	0.0853813	0.149621	0.164664	0.0476668	0.0691828	0.0173939	0.05306	0.476297	0.0290295	0.28415	0.047631	0.0819363	0.0105765	0.0691808	0.170293	0.0667809	0.216351	0.0984098	0.221131	0.165401	0.190747	0.0954128	0.119957	0.109176	0.0755751	0.296248	0.034554	0.423346	0.443999	0.0633962	0.0947479	0.0703796	0.0588703	0.882601	0.0176073	0.0724415	0.26488	0.312202	0.0231583	0.0367238	0.0930926	0.0395971
AC137056.2	0	0	0.344939	0	0.0170903	0	0	0	0	0	0.00812299	0	0	0.00602804	0	0	0	0	0	0	0.0151576	0	0	0	0	0	0	0.0538022	0.00573864	0.00681404	0	0.00643945	0	0	0	0.00605302	0	0	0	0	0.510072	0	0	0	0	0	0	0	0
RHBDF2	2.44525	5.17402	3.00294	9.2526	3.93638	2.48248	3.09146	2.35145	3.80158	3.31036	3.32843	6.4589	5.09633	9.95678	8.45827	10.831	9.46588	10.0105	11.8382	23.0091	11.3359	6.08482	14.8679	8.91955	7.77557	15.9883	19.4181	13.5466	4.05213	22.7433	6.34495	13.1875	5.32471	12.039	4.02651	5.8369	11.391	6.70554	15.8523	6.62388	9.72791	9.41062	19.3448	13.2879	16.8821	11.127	11.6341	14.2294	10.8824
AC006277.1	0.206436	0.0809567	0.968839	0.140466	0.457257	0.215463	0.318676	0.145984	0.310083	0.1084	0.23709	0.535281	0.382112	0.249254	0.2046	0.057756	0.227144	0.333158	0.32917	0.085486	0.245785	0.601831	0.149473	0.176259	0.954489	0.508282	0.179135	0.335337	0.265204	0.298328	0.449044	0.383735	0.270645	0.322253	0.794249	0.345984	0.315327	0.217508	0.195227	0.669293	0.739616	0.361255	0.244501	0.337215	0.367041	0.194379	0.190272	0.149805	0.45135
ZSCAN29	2.65824	3.573	4.64678	2.11842	3.98992	3.63681	3.96905	3.23045	7.20556	3.74007	3.55545	3.79514	5.6918	4.32868	4.11085	4.17174	5.5309	5.89874	5.26487	2.43054	5.83222	3.69202	4.21602	2.66338	1.89869	3.05757	4.57604	4.30335	4.50026	5.09019	4.24254	3.66242	5.23089	6.34262	2.396	7.08179	2.86154	6.35642	3.26591	4.1775	4.12553	6.99521	3.81636	5.81433	3.22732	4.34522	4.09313	4.58418	4.91725
LINC00865	0.3112	0.204855	0.338779	0.276032	1.13188	3.26026	0.321869	0.290091	0.0116862	1.56377	0.666423	1.76516	2.74973	0.931081	0.101458	0.0272083	0.0784705	1.3644	1.91104	0.314739	0.379782	0.193212	0.0344253	0.409053	2.22904	0.477324	2.81546	0.906232	0.0604949	1.09933	0.448663	0.253822	3.03163	0.445311	1.5419	0.230267	0.670586	2.99201	0.596216	0.197061	0.593449	0.239289	0.242489	0.0206886	0.968294	0.851941	0.80887	0.297685	0.256699
METTL21EP	0.0501944	0.03187	0.15138	0.0207363	0.078753	0.0445309	0.05269	0.0457139	0.0961298	0.0373395	0.102085	0.0329254	0.0198675	0.0202018	0.0296743	0.0149209	0.0260805	0.0561045	0.070191	0	0.0211657	0.138204	0.0858121	0.00639096	0	0.137769	0.0319949	0.0338077	0.0528879	0.011418	0.0647485	0.0539514	0.0414338	0.0518014	0.0763496	0.0101428	0.0620669	0.0374613	0.00927553	0.0360225	0.460225	0.165917	0	0.0432211	0.0243136	0.0198387	0.0262164	0.00938213	0.033921
AC111188.1	0.0140957	0	0.382598	0	0.0723782	0.0375157	0.0147965	0	0.0359938	0.0489335	0.0458682	0	0.0251065	0.0595676	0	0	0.0219719	0.00859384	0.0454873	0.0152662	0.0427953	0	0.0289175	0	0.00946967	0.0773774	0.0308053	0.104433	0.0162023	0.076954	0.145462	0.0454522	0.00872664	0	0.0214406	0	0.0784339	0.01052	0.0312573	0.0121391	0.60928	0	0.0746873	0	0.00819333	0.0167134	0.0265037	0.00790412	0
RPL5P3	0.197926	0.523623	0.452214	0.36341	0.263487	0.312167	0.230852	0.360518	0.140392	0.425351	0.322032	0.380838	0.130569	0.146043	0.273027	0.261494	0.685604	0.522909	0.255486	0.571633	0.233689	0.302758	0.285738	0.201606	0.23639	0.573433	0.39651	0.503617	0.0758353	0.165085	0.49172	0.0709136	0.190612	0.583609	0.26761	0.666581	0.326323	0.426739	0.182876	0.284087	1.49069	0.495637	0.349577	0.298251	0.242878	0.156455	0.179185	0.13565	0.297238
SDCBP2-AS1	0.741944	0.36249	0.80047	0.310492	1.37298	0.987344	1.35537	0.726615	1.07339	1.16837	1.46976	0.978425	1.57323	1.40192	0.640852	0.409597	1.2917	1.67721	1.12873	0.957484	1.5968	1.41496	0.652333	0.511596	0.333378	1.7422	0.610685	1.17468	0.650695	1.51239	1.43768	0.431881	1.46153	0.899234	1.81009	1.20621	0.344039	3.60644	0.472747	3.10765	1.453	0.360489	1.03132	0.463595	1.44502	1.01969	0.923997	1.69389	0.719543
USP40	4.13926	3.76701	6.51001	2.81202	6.47109	4.49013	6.08309	4.37295	8.51319	3.67222	6.87757	3.89506	5.5059	5.14547	6.3587	5.31082	9.83032	3.73827	5.09612	5.22903	8.41929	3.19844	5.79556	3.48478	2.96058	3.94914	3.17071	5.61813	4.866	5.07882	6.07837	4.4437	6.07522	4.34391	5.04169	5.52417	3.4413	8.57341	4.23363	10.3916	4.59206	3.74095	4.2048	3.61687	5.88015	4.42089	3.40667	5.90353	6.00852
AC010177.1	0	0	0.0878728	0	0	0	0	0	0	0	0	0	0	0	0	0	0	0	0	0	0	0	0	0	0	0	0	0	0	0.0364533	0	0	0	0	0.121878	0	0	0	0	0	0.839614	0	0	0	0	0	0	0	0
WFDC13	0.0997485	0.0135715	0.316457	0.0117737	0.0487797	0.164345	0.0897497	0	0.00909683	0.134272	0.0579621	0.0112167	0.380714	0.0516162	0.139001	0.0169437	0.251738	0.0173756	0	0.0771655	0	0.039235	0.0292337	0	0	0.00977792	0	0.0287932	0.0163794	0	0.0245088	0	0.0352882	0.0126051	0.585226	0.0518301	0.132152	0.0319049	0.031599	0.0245436	0.699933	0	0	0.0184052	0.0165658	0	0	0.00799054	0.0866692
RPL36AP48	0.0622634	0.474396	0.563337	0.154333	0.213139	0.110476	0.261436	0.136093	0.119244	0.0926352	0.101305	0.931202	0.147867	0.112767	0.27607	0.0370172	0.0323515	0.265725	0.241112	0.101151	0.0315059	1.1429	0.170313	0.142697	0.209147	0.555411	0.0340182	0.25162	0.178921	0.0849802	0.321268	0.240926	0.385473	0.440618	0.284123	0.377446	0.346458	0.185875	0.483243	0.107241	1.83498	0.280651	0.725799	0.12063	0.144766	0.11074	0.19512	0.104742	0.252463
ZNF83	2.71781	1.50296	1.92496	3.01622	4.14534	3.3337	3.94708	2.068	0.32337	4.13654	4.38036	1.43197	2.53897	1.74662	5.57174	0.354725	2.37383	0.552331	3.02252	2.36588	2.39804	3.04646	7.48914	4.92832	0.9342	4.31469	3.63243	3.70865	2.57253	0.45869	2.07545	1.56428	1.4474	1.45627	13.4133	3.60515	1.59902	8.70418	2.472	8.36182	1.72253	0.873778	5.40925	0.34443	2.78017	0.392711	1.47598	3.16409	1.95024
AGGF1P2	0	0	0.159018	0.059902	0.165453	0	0	0.0264112	0.462825	0	0.137619	0.209249	1.30567	0.627348	0.278595	0.143676	0.0753402	0.397813	0.34314	0.143953	0.146742	0	0.049578	0.0738475	0.21106	0.165826	0.0660181	0.455756	0.0555563	0.412296	0.145477	0.0155852	0.897689	0.0427547	1.01088	0.0878997	0.044824	1.19038	0.120576	0.83248	0.403591	0.152502	0.0512195	0.29653	0.224755	0.1576	0.090879	0.135513	0.130653
RRAGA	19.1201	27.3852	20.1895	33.5982	23.7546	30.7927	22.7313	19.659	33.963	43.6403	20.0787	73.3536	28.4893	25.4033	30.4847	51.2775	25.1306	51.8869	27.6187	28.2567	22.8426	21.9635	30.8366	29.7209	42.1393	36.3032	29.773	31.9465	24.6858	23.9298	27.796	31.5489	56.7715	28.1454	51.6067	20.1608	45.7904	37.3549	29.0162	26.6699	26.9418	26.3541	47.2648	22.9794	27.5772	23.393	30.3369	21.3879	39.5619
AC132479.1	0.135769	0	0.111672	0	0	0	0	0	0	0	0	0	0	0	0	0	0	0	0	0	0	0	0	0	0	0	0	0	0	0	0	0	0	0	0	0	0	0	0	0	1.06701	0	0	0	0	0.0804912	0	0	0
ZNF385A	2.07869	73.9178	4.16814	58.5675	9.73676	13.3782	4.00901	2.98421	2.22999	22.4446	4.90803	112.692	109.31	69.8595	37.0467	64.2303	16.5205	43.228	51.7985	41.0097	54.8666	10.3405	8.76022	72.2305	60.5035	67.5492	112.093	59.5816	7.11854	80.5592	8.53081	55.5184	56.9364	30.231	12.0066	4.88388	82.7173	27.3005	46.5825	10.01	58.4764	12.746	32.2081	6.80745	61.5251	92.9337	108.497	40.1069	11.342
TRBV21-1	0	0	0.0924179	0.0928366	0.0961577	0	0	0.0613985	0	0.0278615	0	0.0442222	0	0	0	0.0334006	0.0291907	0	0.43511	0	0.0568555	0.154685	4.49493	0	0.0377426	0.154199	0	0.0756787	0.0322881	0	0.193253	0.0724623	0	0	0.0854545	0	0.0521014	0.0838573	0.0934349	0	0.16557	0	1.72652	0.145126	0.0326556	0	0	0	0
AC006946.1	0.178817	0.113537	0.490266	0.147746	1.02021	0.423043	0.688263	0.260569	0.418565	0.443406	0.436412	0.140756	0.212333	0.827642	0.370001	0.0354372	0.154853	0.617787	0.538581	0.129111	0.27145	0.76588	0.163043	0.40982	0.040044	0.0818006	0.130265	0.36132	0.171285	0.488118	0.0512593	0.345963	0.18451	0.158179	0.135998	0.433603	0.0552784	0.400368	0.231308	0.102664	0.878331	0.268672	0.315827	0.0769875	0.242528	0.0706752	0.186792	0.100272	0.201406
UBN1	4.55444	11.4647	12.4099	18.1919	6.77201	7.53344	7.98734	4.88003	15.9517	8.36691	6.04498	7.93133	13.998	13.491	11.502	13.6746	11.6053	13.2746	14.6752	8.80051	11.4281	7.71164	9.30598	10.569	8.28831	9.89636	20.8738	11.083	11.0405	16.2362	8.91872	14.8276	12.8597	10.0922	11.913	7.44012	13.0021	16.6081	9.25534	17.0948	12.7667	12	7.69515	8.84452	13.8852	9.04785	14.8515	15.7798	7.56023
AC010641.1	0	0	0.091195	0	0	0	0	0	0	0	0	0	0.109712	0	0.0983206	0	0	0.0450649	0	0	0	0	0	0	0	0	0	0.0248924	0.0424812	0	0	0	0	0	1.63026	0.0224042	0	0	0	0.0318278	0.0726131	0	0	0	0	0	0	0.020724	0
CLCA2	0.530513	87.795	0.371974	96.9573	0.509832	0	1.41961	0.00475238	0.00832797	0.265255	3.65782	30.344	66.5576	113.732	117.971	36.6799	0.101674	119.364	59.4172	124.156	2.21577	13.8647	0.0862359	92.049	60.589	55.1203	77.4021	69.7915	0.0174942	86.7461	8.88892	81.6296	178.467	53.7676	0.0132287	0.150256	161.617	38.1947	181.744	0.026214	103.767	0.568417	0.115204	0.131988	230.789	82.5092	199.48	33.7206	0.0117547
RPTOR	3.2234	6.6476	3.98379	3.44095	5.33717	7.66835	4.93123	3.48639	5.171	7.34234	4.32474	4.75334	12.7857	12.0468	3.40133	16.2671	7.44377	7.1716	4.46858	8.30483	7.36511	3.18392	6.54023	5.43563	6.51615	5.0352	7.80111	5.45433	5.14721	6.55371	4.40695	5.14732	8.77783	5.44302	9.6018	11.4264	4.57869	6.73379	7.19985	8.29382	5.5354	8.00993	6.51183	6.47099	6.81922	7.97611	6.5072	9.99621	9.02862
AC004951.1	0.387661	0.478972	1.26681	0.363585	0.618686	0.520529	0.340946	0.125956	0.581905	0.290978	0.528456	0.38762	0.89576	0.923485	0.733997	0.174413	0.255864	0.313003	0.453065	0.408506	0.296892	1.4424	0.272263	0.384197	0.696843	0.956182	0.669755	1.02324	0.415489	0.6006	0.946071	0.756777	0.421624	0.695107	1.9682	0.52717	0.602433	0.76631	0.354312	0.613563	0.905757	0.396701	0.521843	0.521007	0.371497	0.472077	0.249536	0.599265	0.304462
GALNT17	0.16861	3.25755	0.326898	1.20405	0.556569	2.27939	0.450911	0.162334	0.133266	1.85355	0.640111	0.309683	0.417109	0.24963	0.11036	0.071602	0.210677	0.477276	1.50019	0.41305	3.60368	0.187909	0.0960849	0.0766718	0.1807	0.763047	0.0723813	0.573231	0.0969041	0.101366	1.42583	0.111327	0.946933	0.102984	0.799939	1.01726	0.487721	2.35496	0.511878	0.428701	0.914955	0.0940958	1.39965	0.0285186	0.441032	0.147562	0.105677	1.2854	0.0976675
KIRREL1-IT1	0.0333061	0.317207	0.493106	0.137594	0.114013	0.531867	0.209773	0.109199	0.0850484	0.512045	0	0.235952	0.355939	0.683643	0.236282	0.198014	0.173056	0.0609182	0.279449	0.649295	0.168532	0.427953	0.11388	0.12722	0.380384	0.982722	0.964449	0.785151	0.0765674	1.04553	0.515562	0.494028	0.0824793	0.117848	0.151984	0.948952	0.586873	0.422572	0.738566	0.0860489	0.81798	0	0.282361	0.0430186	0.135518	0.82932	0.542746	0.541614	1.03537
AL162586.1	0.461143	0.430904	0.951819	0.510415	1.2435	1.61329	1.03207	0.522994	0.638762	1.97627	0.983876	2.0341	1.3896	0.950745	0.779286	0.403482	0.452086	0.636564	0.696331	0.62194	1.629	0.495103	0.713994	1.70826	0.268885	0.901518	0.708312	2.60783	0.550062	1.18753	1.41418	1.27375	0.764907	0.223201	1.50875	0.348117	0.540631	1.03898	0.400352	0.974097	0.769272	2.18056	1.41072	0.545046	0.839541	0.536465	0.289024	0.478138	0.335157
TFPI2-DT	0	0.0706643	0.0305137	0	0.0634969	0	0	0	0	0.0183981	0.12072	0.204412	0.594695	0.403135	0.526366	0.441115	0.0385517	0.520213	1.31689	0.34152	0.544388	0	0	0.396773	0.24923	0.534576	0.445916	0.0999476	0	0.37975	1.14852	0.0239249	0.505284	0	0.507863	0.764633	0.309643	0.636807	0.143964	1.27794	0.692442	0.0334438	0	0.0239582	0.733171	0.153957	0.186012	0.353646	0
AC244102.2	0	0	0	0	0	0	0	0	0	0	0	0	0.121545	0	0	0	0	0	0.0132128	0	0	0	0	0	0	0	0	0	0	0.0139706	0	0	0	0	0.0311395	0	0.0379713	0	0	0.0176303	0	0	0	0	0.0356989	0	0.0128309	0	0
AC090099.1	0	0.0543915	0.0313159	0.0157289	0	0	0	0	0	0	0	0	0	0	0	0	0	0.0116063	0	0	0	0	0	0.014543	0	0.0261252	0.540847	0.0512876	0	0	0.016371	0	0.0117856	0.0168396	0	0.0115402	0	0.099453	0.0527675	0.737741	0.0935061	0	0	0.012294	0.0331962	0.011286	0	0	0
AC079610.1	0.141672	0.350812	0.233054	0.889616	0.218236	0.402198	0.208202	0.154831	0.19897	0.29509	0.391858	0.289944	2.00188	0.650015	0.653286	0.067382	0.544724	0.397322	1.1521	0.322216	0.415786	0.572111	0.232514	0.584439	0.24746	0.505504	0.758557	0.267179	0.325689	1.00548	0.633535	0.328916	1.9296	0.125321	1.68085	0.0343531	0.499268	0.676692	0.141371	1.8057	0.194845	0.102173	0.660582	0.0182985	2.70105	0.36956	0.248622	0.111219	0.344667
AC093591.2	0	0.169581	0.485393	0.0504405	0.0653061	0.0677001	0.0373821	0.0277995	0.0487153	0.0353217	0.0372478	0.0400451	0.141961	0.236488	0.189478	0.00604912	0.0475802	0.0434231	0.0820855	0.0165294	0.180198	0.16342	0.0695786	0.101048	0.187976	0.087271	0.155654	0.140487	0.0730957	0.10068	0.0568747	0.114831	0.0724404	0.0540024	0.0696444	0.0771	0.11795	0.315136	0.0253828	0.131436	1.0895	0.00917245	0.0161735	0.0131418	0.109413	0.0331767	0.0286968	0.051349	0.027504
FRMD4B	1.94666	7.13088	2.76621	12.8527	3.5981	1.52741	3.24281	2.07188	2.52665	2.29758	2.29349	4.76788	7.54323	5.46503	9.19688	9.12145	2.29435	5.0038	3.83988	4.40415	1.66712	2.55335	3.44774	2.57821	2.06224	6.26128	6.11637	5.23008	3.68808	3.73968	5.41759	10.7272	7.21652	4.98597	1.68436	2.16566	6.0982	3.68539	5.85578	1.1474	3.78434	4.41988	5.00489	2.80872	5.15043	6.27382	4.44501	5.11454	1.48874
AL023806.1	0.0237122	0.0451669	0.0292554	0.0195919	0.0811713	0.0841468	0.0497823	0.0129574	0.0454125	0.105837	0.0675159	0.130655	0.0422349	0.0214728	0.147193	0.0211463	0.0431222	0.0289137	0.0765202	0	0.0359958	0.0326443	0.00810766	0.108689	0.294708	0.10576	0.0712547	0.0558985	0	0.113273	0.0407836	0	0.139462	0.0629264	0.198375	0.0287491	0.0879626	0.115031	0.026291	0.234838	0.16306	0.0320646	0.138206	0	0.110265	0.0210868	0.0222926	0.0132966	0.0801227
AC091959.1	0.0236191	0.0337421	0.150559	0.00975751	0.0252664	0.0209541	0.0433885	0.0129065	0.0339256	0.0439255	0.0336254	0.0232397	0.0455748	0.0392123	0.0418899	0.0842529	0.0552252	0.0108	0.0419209	0.028778	0.023903	0.0379355	0.0242275	0.0360874	0.0476029	0.0405174	0.0290352	0.0437478	0.0407234	0.0201478	0.0304676	0.0418885	0.0548347	0.0261164	0.0134724	0.0393748	0.0383326	0.0396619	0.0621959	0.0966177	0.133416	0.0532312	0.031287	0.0381334	0.0549159	0.0630122	0.0481111	0.0629107	0.0159616
RPL38	42.5122	121.217	81.6887	96.5543	43.7403	55.024	44.8349	50.9084	30.0597	50.2871	46.3229	171.574	120.653	80.9372	79.2376	119.77	69.1241	90.3764	92.0149	98.6766	56.8148	140.094	69.7876	109.141	378.967	105.462	139.13	73.8982	75.778	84.8703	77.2065	74.6529	85.612	101.941	65.1304	65.7467	105.615	89.6353	97.5036	68.6272	84.6546	158.255	190.642	94.2017	113.615	149.823	120.334	72.1687	148.778
NLGN4X	0.210194	0.190179	0.192338	0.115057	0.652078	0.617708	0.275806	0.333092	0.0352235	0.857391	0.418941	3.34425	3.07621	2.21275	0.0372793	0.139025	0.353584	1.96712	1.03103	0.327246	0.325729	0.0482287	0.158113	2.81411	1.53744	1.75241	0.156472	0.651238	0.0271809	3.09476	0.381858	0.118612	5.10766	0.00929674	0.0939184	0.144942	3.11894	0.594158	0.394735	0.705969	0.431048	0.030792	1.94068	0.0203617	0.722382	0.9019	0.0806911	0.567231	0.0408388
GSTA12P	0	0.0366536	0.0949649	0.0317983	0	0	0.0403991	0	0	0	0.0313087	0.121176	0.434141	0.185872	0	0	0	0.164247	0.0993558	0	0	0	0	0	0.155131	0	0.021027	0.0518429	0	0.105054	0	0	0.214438	0	0	0	0	0	0	0	0.680533	0	0	0	0	0.0456328	0.0964844	0	0
RNU6-611P	5.82762	1.25327	6.95801	1.08726	4.82638	3.66909	3.94668	5.13622	1.4401	1.77135	5.04672	1.92367	3.0135	2.72375	5.33452	0.782344	1.07444	1.71918	5.21714	1.52699	1.6171	14.1477	2.1854	3.15947	6.31463	5.54671	3.38939	3.29202	4.42968	1.53945	10.5081	4.72817	1.51298	5.82019	14.4402	2.39315	6.45056	3.22689	2.91805	6.15194	4.43219	3.21993	3.98428	2.42807	3.05958	3.45493	1.53169	1.89745	2.7949
TNRC6C	1.67431	2.62176	2.22931	1.01526	3.07757	4.4703	2.48136	2.09841	2.14222	6.65765	3.13264	2.20444	3.84924	3.21383	1.34834	1.62189	1.94477	2.59025	3.29775	1.52804	3.15626	1.63565	2.79408	0.802296	3.42317	2.69204	1.3485	2.93299	2.11455	2.27674	3.86344	0.912168	3.62086	2.41475	3.91426	1.56374	1.12808	5.82433	1.19088	4.73528	1.51628	3.62921	4.8545	1.88624	1.18801	1.12679	1.57352	2.1702	2.95836
AC015908.4	0.136005	0	0.503397	0.0561863	0.378276	0.0603296	0.321226	0.185797	0.0868234	0	0.0553211	0	0.0201871	0.0410536	0	0	0	0.0829193	0	0	0	0.15603	0.0232514	0	0	0	0	0	0	0.0232033	0.0292401	0.0219277	0	0	0.0775779	0	0.0315327	0.101504	0.0188495	0	1.06886	0	0	0.0658745	0	0	0	0	0
AL035633.1	0	0	0	0	0	0	0	0	0	0	0	0	0	0	0	0	0	0	0	0	0	0	0	0	0	0	0	0	0	0	0	0	0	0	0	0	0	0.0174119	0	0	0.022919	0	0	0	0	0	0	0	0
CPED1	1.3499	2.13146	0.759686	0.846987	4.14106	18.9273	2.12286	1.13419	0.656035	20.7658	1.77523	0.537279	0.406754	0.137866	0.243013	0.331881	1.04814	1.05196	2.35987	0.75848	0.534124	0.670697	0.579549	0.100799	0.340933	0.955873	0.170519	1.75518	0.36166	0.200864	5.4836	0.157094	1.69501	0.175075	3.18031	1.60895	0.0847147	1.64565	0.481084	0.583446	0.982119	0.26077	4.77018	0.23433	0.563414	0.16397	0.111323	2.18407	0.276077
AC025576.1	0	0	0	0	0	0	0	0	0	0	0	0	0	0	0	0	0	0	0	0	0	0	0	0	0	0	0	0	0	0	0	0	0	0	0	0	0	0	0	0	0	0	0	0	0	0	0	0	0
AF124730.1	0	0.28471	0.245883	0	0	0	0.125521	0	0.114503	0	0	0	0	0	0.318114	0.0710911	2.20564	0.0364515	0	0.064753	0.0302534	1.04259	0.572396	0.0456748	0	0.205127	0.39199	0.201347	0.0343617	0	0.51416	0.809717	0	0	0.0909424	0.144976	0	0.0446213	0.298306	0.102978	0.763548	0.323392	5.32212	0.0386115	0.139011	0.0708913	0	0.0335261	4.96974
KIF15	0.0998806	0.736346	2.66541	0.568507	0.376734	0.196913	1.92995	0.0929865	2.88583	0.286196	0.716243	3.58745	3.01335	3.04173	1.63367	5.37073	4.4766	2.37942	1.56623	2.54812	4.45131	3.25936	5.43382	1.6278	3.28796	2.00024	2.5143	4.47242	3.18485	4.15782	2.30961	1.43381	2.6704	4.83323	1.7978	5.77677	2.01726	5.65149	3.51917	5.05903	6.02895	4.19528	1.66217	2.62314	2.39755	2.89933	3.17177	5.4058	8.67983
NOL4L-DT	0	0	0.388155	0	0	0	0	0	0	0	0	0	0	0.0271331	0	0.0133602	0	0.0137008	0	0	0.0341133	0	0	0	0	0.0154199	0	0.0151357	0	0	0	0.0289849	0	0	0.102545	0	0.0208406	0.0167715	0.024916	0	0.772662	0	0	0	0	0	0.0140845	0	0
SMCHD1	3.47461	3.56236	8.43678	2.86689	6.98171	8.0928	8.41584	3.43687	8.14884	8.71909	4.43667	6.13557	9.56364	8.35386	4.76098	12.9676	12.9871	10.3704	12.6843	11.5184	10.0298	7.25087	10.5325	4.81464	7.29117	6.44506	5.95675	12.1457	3.98929	7.21621	6.16891	5.34181	14.8696	5.29734	6.90725	7.14215	5.23595	7.96121	6.90519	14.6251	9.94599	3.78913	15.845	1.99988	9.07085	6.66301	5.18542	10.7682	12.0219
AC022017.1	0	0	0.0863008	0	0	0	0	0	0	0	0	0	0	0.0211143	0	0	0	0	0	0	0	0	0	0	0	0	0	0.164896	0	0	0	0	0	0	0	0	0	0	0	0	0.89331	0	0	0.0903467	0	0	0	0	0
DNAJC17	0.957756	1.62934	1.97227	1.82064	1.42844	1.18218	1.1438	0.777453	1.67696	1.20294	1.16308	1.8984	1.094	0.871496	1.42784	1.2461	1.75436	1.32017	2.12095	0.930178	1.08691	1.77396	1.88417	2.12874	1.20993	1.88824	2.57089	1.33224	1.71316	1.73582	1.889	1.95594	0.936684	2.35133	1.14804	1.02657	1.79575	1.49952	1.0119	1.72433	2.09993	3.09076	1.79088	1.8354	1.54306	1.50799	1.32888	1.14806	1.30387
TOPAZ1	0	0	0.177871	0	0	0.00325174	0	0	0	0	0.00298178	0	0	0.0066383	0	0.00217911	0.00190446	0.00223466	0	0.00198484	0.00185468	0	0	0	0	0	0.00200257	0.0987484	0	0	0	0.00236379	0.00226919	0	0.00557521	0.00444387	0.0135968	0.0027355	0.0101598	0.00631305	0.66253	0	0	0.00236707	0	0.00217299	0	0	0.00495397
AC004241.4	0.034912	0.0498751	0.143578	0.0576913	0.0298776	0.077432	0.0366478	0.0572322	0.0557181	0.0519419	0.0568029	0.0137405	0.103639	0.0948447	0.0619186	0.010378	0.0544198	0	0.101396	0.0472639	0.0441645	0.208272	0.0596854	0.0133354	0.070363	0.0598897	0.257506	0.0587862	0.0300971	0.059562	0.0300233	0.0900603	0.010807	0.0154413	0.0531039	0.0423279	0.0809433	0.0260557	0.00967719	0.25556	0.257225	0.141628	0	0.0563659	0.182638	0.082791	0.0547032	0.0978841	0.0235933
LINC02457	0.0328032	0.0624833	0.215849	0.0813099	0	0	0.0344342	0	0	0	0.58709	0.903736	3.27193	2.15858	0	0.312037	0	1.85995	0.190543	2.09611	2.42342	0	0	0.451077	1.10188	0.697776	0.232991	0.220941	0	1.83563	0	0.0211551	0.446786	0	0	0.0198856	0.121687	6.31631	0.345521	0	1.09565	0	0	0	0.0762695	1.57525	1.1719	1.6371	0
MTND5P28	0.208508	0.0116813	0.575032	0.010134	0.0944686	0.076169	1.17163	0.107236	0.477624	0.0973231	0.568742	0.0965454	0.247589	0.251756	0.717851	0.0947956	0.121085	0.254246	0.197901	0.046493	0.0930946	0.83301	0.41937	0.0374797	0.140079	0.126242	0.402073	0.305659	0.458191	0.0753306	0.580124	0.371767	0.0911205	0.195293	0.951472	0.342022	0.0682483	0.38446	0.135991	0.0845014	0.349422	0.243254	0.402927	0.150498	0.114069	0.123615	0.0614982	0.20633	0.232085
AC087277.2	0.129475	0	1.06495	0	0.554021	0.229732	0.135912	0	0	0	0.10533	0	0.230614	0.15633	0.114816	0	0	0	0	0.280453	0.58964	0.712986	0.17708	0.197823	0.260949	0.177686	0.424439	0.087206	0.148825	0.618498	0.556723	0.166999	0	0	0.689295	0.62791	0	0	0.0717778	0	1.9079	0.233442	0	0	0	0.0767598	0.324597	0.290411	0
H3P32	0	0	0.33205	0	0.148066	0	0.302696	0	0	0.0286012	0	0	0	0.0348168	0	0	0	0.0351612	0	0	0.0291824	0	0	0	0	0	0.0315095	0.0776879	0	0	0.099192	0	0	0.0510155	0	0	0.0534847	0	0	0	0.623209	0	0	0	0.0335226	0	0	0.0323393	0.0779483
AC024941.2	0.436223	0.0755377	0.652362	0.0655317	0.882388	0.351821	0.874195	0.736782	0.481007	0.531008	0.483919	0.187294	0.0706342	0.263351	0.211	0.117884	0.329683	0.145067	0.102379	0.322123	1.3244	0.145586	0.461018	0.515023	0.0532837	0.190481	0.151668	0.0801304	0.0683748	0.243564	0.682071	0.0767248	0.17186	0.105239	0.452406	0.360603	0.367775	0.384757	0.153893	0.0341519	0.701239	0.643504	0.252149	0.0512209	0.184408	0.587765	0	0.244611	0
AC011912.1	0.0772755	0.127995	0.23766	0.022208	0.2329	0.253361	0.155182	0.1175	0.489025	0.268264	0.166729	0.0132234	0.446828	0.292081	0.0625676	0.0199749	0.0785576	0.292922	0.0997485	0.0291105	0.0578032	0.0123344	0.147044	0.0385006	0.0383718	0.0783847	0.00734265	0.110884	0.0366883	0.0641988	0.115573	0.0650032	0.187205	0.282343	0.130319	0.0957269	0.0311588	0.152958	0.0335268	0.066549	0.425777	0.281683	0.0605277	0.0412258	0.0820234	0.0239025	0.0779138	0.105504	0.0408696
NAT8B	0.715582	0	0.609596	0	0.546779	0.430785	1.31453	0.614467	0.815742	0.0887199	0.498974	0.382219	0.227599	0.277715	0	0	0.0531156	0.062325	0.313393	0.0968755	0.0905228	4.12817	2.16709	0.0585712	0.137353	0.105218	0.167556	0.550822	1.52754	0.104642	0.109889	0.791118	0.031644	0.0678206	0.17493	0.201403	1.20875	0.0762937	0.0283358	0	0.175743	0	0.758316	0.0495135	1.29239	0.0151513	0	0.0716537	0.0863545
AP000477.2	0	0	0.0413386	0	0	0	0	0	0	0	0	0	0	0	0	0	0	0	0.0162188	0	0	0	0	0	0	0	0	0	0	0	0	0	0	0	0	0.0152337	0	0	0	0	0.444359	0	0	0	0	0	0	0	0
MARK2P13	0.0105737	0.030211	0.0608789	0.00873638	0.0271467	0.00938062	0.110994	0	0.00675006	0	0.0602129	0	0	0	0.0468826	0	0.00549398	0.0128931	0	0	0	0.00970442	0.00723068	0	0	0	0.00577703	0.0213652	0.0182308	0	0.0181861	0	0.00654616	0	0.14475	0	0.019612	0	0	0.00910595	0.249296	0	0	0.0136571	0	0.018806	0	0	0
TOMM40P4	0.571102	1.3054	1.92593	0.346035	0.602788	0.69244	1.23896	0.873808	4.07117	1.21788	0.387167	1.75322	1.50322	2.7927	0.810307	3.07844	4.06532	2.948	2.94875	4.47401	4.25768	0.50668	2.03081	1.0471	1.84163	1.25401	0.832072	4.3338	3.18379	2.40336	2.47202	1.09265	1.29642	1.49872	1.60708	6.68179	1.95966	2.0601	2.89166	2.60669	4.63791	1.85344	1.79545	1.35234	1.71514	1.92991	1.07382	2.69005	1.67244
AC140658.3	0	0	0	0	0.144236	0.0498413	0	0.0613985	0	0	0	0.0442222	0	0	0	0	0.145954	0	0	0	0.0284277	0.103123	0.0384182	0	0.0377426	0	0	0.0378394	0.129152	0	0.0483133	0	0.0347812	0	0.0427273	0	0	0	0	0	0	0	0.833494	0.0362815	0.0653112	0	0.0352113	0	0
GJB2	3.39137	307.511	10.5946	848.817	2.87475	0.771831	8.98029	1.59348	6.49498	0.439448	5.52442	13.4363	41.2793	191.584	413.278	155.079	8.55948	86.0602	66.5483	153.943	27.5182	25.3885	40.1857	269.002	23.6225	181.507	746.959	273.85	17.3012	268.52	35.8914	455.083	46.9591	198.831	2.66504	27.7079	461.343	53.5972	467.277	6.1881	108.526	16.4339	11.3024	20.8768	638.982	150.923	729.173	86.8821	32.6958
AC004790.2	0.0341796	0	0.309245	0	0	0	0	0	0	0	0	0	0.0202929	0	0	0	0	0	0	0	0	0	0	0.0261113	0.0459246	0.0234533	0	0	0	0	0	0	0	0	0	0	0	0	0	0	0.369349	0	0	0.0220733	0	0	0	0	0
AC104232.1	0.0445854	0.042463	0	0.0920956	0.133546	0.0791095	0	0.121817	0	0	0.0906774	0.140382	0.0264711	0.0134583	0.0395375	0.0132536	0.0231662	0	0.0719395	0.012072	0.225607	0.0204601	0	0	0	0.0458904	0.0730791	1.03603	0	0.0456393	0.0191711	0.0287536	0.19322	0	0.0847725	0	0	0.133101	0.0123586	0.0191983	0.416097	0	0	0	0.272118	0.0264327	0	0.0375018	0
LINC02629	0	0	0.101938	0	0	0	0	0	0	0	0	0.0243888	0.036791	0	0	0	0.0160988	0.0188901	0	0	0.015678	0	0.0211878	0	0.0208153	0	0	0	0	0.021144	0	0	0.057546	0	0	0.0375652	0.0574685	0	0	0	0.273939	0	0	0	0	0	0	0	0
AL499605.1	0	0	0.199513	0	0	0	0	0	0	0	0	0	0	0.0292876	0	0	0	0	0	0	0	0	0	0	0	0	0	0.0980256	0	0	0	0	0	0	0	0	0	0	0	0	0.905501	0	0	0	0	0	0	0	0
AC245047.2	0	0.0351321	0.060682	0.0304784	0	0	0.0387222	0	0	0.018294	0	0	0	0	0	0.0219309	0.0191667	0	0.0238079	0	0	0	0	0	0	0	0	0	0.0212005	0.0251734	0	0	0	0	0	0	0.03421	0	0	0	0.289904	0	0	0.0238226	0.0428836	0	0	0	0.0249288
ZNF195	2.57526	1.97322	5.59966	1.31288	4.10886	2.05682	5.33469	2.81072	4.92326	2.22143	3.07565	4.10274	4.1213	4.20306	5.0563	1.70411	3.50534	2.26743	2.30969	1.73392	5.56072	10.2557	5.05368	2.79668	2.49851	3.79031	4.48112	3.92806	3.34195	3.60364	10.926	1.85516	3.34133	7.70351	10.2175	12.4871	2.8615	7.60868	2.62561	5.7745	3.75444	2.91432	4.06454	3.21565	2.66935	3.26668	2.17211	2.32165	5.44319
AC003092.2	0	0	0	0	0	0	0	0	0	0.0217395	0	0	0	0	0	0	0	0	0.113168	0	0	0	0	0.100464	0.0294494	0.0300792	0	0	0	0.0598291	0.0376974	0	0	0	0	0	0.0813063	0	0	0	0	0	0	0	0	0	0	0	0
AP001541.1	0	0	0.00844576	0	0	0	0	0	0	0	0	0	0	0	0	0	0	0	0	0	0	0	0	0	0.00689833	0	0.00561015	0	0	0	0	0	0	0	0	0	0	0	0	0	0.0806982	0	0	0	0	0.00608757	0	0.00575789	0
RN7SL290P	0	0	0.268012	0	0	0	0	0	0	0	0	0	0	0	0	0	0	0	0	0	0.0329762	0	0	0	0	0.0447177	0	0	0	0	0	0	0	0.0576476	0	0	0	0	0	0	0.448144	0	0	0	0	0	0	0	0
SULT1D1P	0	0.0211112	0.182321	0	0.0379398	0	0	0	0	0	0.0180327	0	0	0	0	0	0	0.0135143	0	0	0.0112164	0.10172	0.0151582	0	0	0	0	0.0597193	0.0254791	0.0151269	0	0	0	0	0.10115	0.0134374	0	0	0	0	0.283084	0.0199828	0	0	0	0	0	0	0
AC135983.3	0	0.0303753	0.118048	0	0.163766	0.0282949	0.0334792	0.104568	0.0203603	0.10281	0.0648646	0.025105	0.0852105	0.00962716	0.0707063	0.037923	0.00828578	0.00972239	0.0411686	0.0431775	0.0726229	0.0439074	0.04362	0.0609122	0.0535662	0.109423	0.121977	0.268518	0.01833	0.0761772	0.0959961	0	0.0197453	0.0846375	0.0485125	0.0580023	0	0.0476058	0.0618835	0.0274664	0.250651	0.0431277	0.0506972	0.041194	0.0185386	0.113449	0.0499736	0.00894211	0.0215534
RNU6-849P	0	0	0	0	0	0	0	0	0	0	0	0	0	0	0	0	0	0	0	0	0	0	0	0	0	0	0	0	0	0	0	0	0	0.164707	0	0	0	0	0	0	0.914579	0	0	0	0	0	0	0	0
AC087386.2	0	0	0.0208075	0.0104509	0.014433	0.00374051	0.00885174	0	0.00269158	0.00418193	0	0	0.00250325	0.0101815	0.0112166	0	0.00219072	0	0.0027212	0	0.00213346	0	0.0144161	0	0	0.0057862	0	0.00283979	0	0.00287727	0	0.0027191	0	0	0.00320662	0.0127796	0.0117304	0.00629337	0.00467477	0.0217859	0.0828387	0	0	0	0	0.00249962	0	0.0047285	0.00569862
AC024589.2	0	0	0	0	0	0	0	0	0	0	0	0	0	0	0	0	0	0	0	0	0	0	0	0	0	0	0	0	0	0	0	0	0	0	0	0	0	0	0	0	1.00206	0	0	0	0	0	0	0	0
CRYZL1	1.80093	2.42962	2.32477	1.46185	2.71679	4.08277	2.08317	1.96475	2.51557	4.53476	2.52335	1.91339	1.85285	1.64709	2.01804	1.18548	2.39939	1.49936	2.60453	1.38488	2.96609	1.95789	2.56482	3.97269	2.02003	2.23263	3.0124	2.64556	1.96275	2.27873	1.97336	1.9228	2.22795	2.15303	2.58049	2.6574	2.01655	3.40626	2.34596	5.74859	2.62114	3.19855	3.7633	1.25503	2.59221	1.27598	1.55525	2.25756	1.49298
IGLV3-9	6.74309	0.323124	1.81388	0.560644	26.8937	0.564363	0.178072	15.156	0.758056	0.0420643	3.41557	2.03633	0.302149	0.460851	0.0752156	7.1354	89.2658	0.0258561	2.46342	0.0229655	4.91424	0.0778459	3.45114	4.34139	5.07143	124.695	5.67684	38.476	0.073121	7.29318	20.7154	0.0547004	0.446346	0	20.7393	0.23138	4.87697	0.126605	1.90437	0	1.33318	6.42294	96.6703	0.90381	3.08139	0.729135	4.22627	0.190248	8.45469
SNRPEP10	0.356765	0	0.234755	0.0589546	0.122127	0	0.299602	0.155961	0.136652	0	0	0.0561655	0	0	0.316372	0	0.111223	0.130507	0	0.0386391	0	0.392923	0.146382	0.218039	0.191743	0	0	0	0.164033	0	0.306807	0.0920325	0.0883492	0.378707	0.3256	0.475802	0.0661726	0.106505	0.0791128	0	0.280382	0.0643243	0.302456	0.0460801	0.1659	0.042302	0.0894418	0	0.0482199
GCM1	0	0.0336709	0.36058	0.0292108	0	0	0.0148447	0	0.00451387	0	0.0115044	0.0111315	0.00419803	0.0384181	0.0438916	0.00420376	0.0293913	0.0172436	0.00456354	0.0153159	0.0107337	0.0324475	0.00967055	0.0108034	0.019001	0.00485183	0.0540847	0.104773	0.016255	0.0386022	0.206743	0	0.00875504	0.0250188	0.0591537	0.210032	0.045902	0.0158313	0.0352789	0.00608929	0.701563	0.0127485	0.0749304	0	0.22605	0.00419195	0	0.0237896	0.00477839
PRIM2	0.707964	1.17298	2.93567	0.854924	1.06476	0.862221	1.72379	0.755411	3.20379	1.00345	0.906509	5.56615	3.63125	2.97412	3.12419	4.08201	5.47642	3.38664	3.17956	4.28521	6.24689	4.57526	4.84133	4.86441	5.19242	3.1562	3.1608	5.39759	1.33863	4.70554	2.77756	1.4994	2.58831	4.02434	3.12866	4.13683	2.26884	2.58245	4.30566	4.63944	5.97132	2.57179	2.07316	2.96508	4.51936	4.63927	2.46803	5.96424	6.98123
AL353742.1	0	0	0	0	0	0	0	0	0	0	0	0.0687024	0	0.0526915	0	0	0	0	0	0	0	0	0	0	0	0	0	0	0	0.059562	0	0.225151	0	0	0	0	0	0	0	0	0.600193	0	0	0	0.0507328	0	0	0	0
AC133552.1	0.0146374	0.00929375	0.296974	0	0.0125267	0.0519434	0.0102435	0.0213294	0.0342624	0.0387155	0.015877	0.0192031	0.0202777	0.0324013	0.00865345	0	0.0456328	0.00892412	0.0283413	0.0105686	0.0246889	0.0895606	0.00667309	0.0298191	0.00327787	0.0267837	0.0293234	0.154455	0.0308457	0.0266372	0.0377632	0.0283194	0.0151034	0.0215801	0.0593725	0.0591555	0.0361993	0.0509799	0.0243439	0.096643	0.867561	0.0263911	0.0568757	0	0.0794101	0.0115705	0.0122321	0.0136798	0.00659458
GADD45GIP1	11.8709	18.0035	10.3956	14.9117	9.52997	11.1154	10.6414	11.3548	15.7937	9.63597	9.87134	45.1662	13.9069	15.7769	14.973	18.6483	33.0004	23.331	17.9926	15.75	15.2723	23.0184	24.0006	44.2622	50.7393	48.8883	33.1361	18.6733	17.9011	22.5959	18.3132	21.7004	10.888	18.7694	15.1111	10.7877	32.8337	9.53913	30.8549	13.6056	30.6954	23.0844	27.636	25.0819	29.3478	29.8224	19.783	17.8041	30.1168
PSIP1	6.38402	4.09927	5.6715	2.34379	7.73285	11.6196	8.82406	7.63682	7.79685	19.2011	9.26136	20.5055	13.892	8.30458	4.65963	12.6264	5.02965	12.7333	9.43567	4.69443	9.5055	6.97537	12.2258	5.75535	15.4613	8.01786	5.41189	9.06863	4.5722	7.13224	9.46975	3.78179	14.9921	9.9069	21.8225	6.95733	8.16284	18.6163	4.78026	23.9095	9.04404	6.85411	10.9714	3.76652	6.13375	5.19939	5.08753	4.4594	12.6832
SIGLEC30P	0	0.0197875	0.0341779	0	0	0	0	0	0	0	0	0	0.0123353	0.0627147	0	0	0	0.012667	0	0.0450037	0	0	0	0.0158721	0.0139579	0.0142564	0	0.0139937	0	0	0.0178672	0	0.0257255	0	0.0632055	0	0.0192681	0	0.011518	0.0178926	0.183693	0	0	0	0	0.0123175	0	0.0233008	0
MIR5696	0	0	0.189185	0.190042	0	0	0	0	0	0	0	0	0.13656	0	0.611901	0	0.11951	0	0	0	0.116386	0	0	0	0	0	0	0.154919	0.132191	0	0	0.148335	0	0	0	0	0	0	0	0	2.4855	0	0	0	0.133696	0	0	0	0.310876
MIR8485	0	0	0.353422	0	0	0	0	0	0	0	0	0	0	0	0	0	0	0	0	0	0	0	0	0	0	0	0	0	0	0	0	0	0	0	0.163397	0	0	0	0	0	0.422113	0	0	0	0	0	0	0	0
FEM1AP2	0.0391602	0.037296	0.217416	0.0323557	0.0251349	0.0173708	0	0.0213988	0.0124996	0.0194208	0.0398218	0.00770623	0.0058125	0.00591031	0.00868162	0.00582043	0.0101736	0.0179063	0	0.00530151	0.0297231	0	0.00669481	0.00747905	0.0197312	0.00671773	0.0106978	0.0131879	0.00562657	0	0.0168383	0.0189411	0.018183	0	0.0297829	0.0178044	0.0453963	0.0146131	0.0325642	0.0505866	0.125028	0.026477	0.0103747	0.00632246	0.0113812	0.0116081	0.00613597	0.0274487	0.0330802
TMEM231P1	0.0471101	0.0448676	3.48739	0.194621	0.463642	0.167178	0.0741786	0.077229	2.60143	0.163544	0.0958121	0.0370827	0.30767	0.156424	0.0835527	0.0420123	0.354931	0.215415	0.349661	0.0255111	0.190706	4.02107	4.83236	0.107969	0.0949477	0.16163	0.257391	0.285573	0.717496	0.128597	0.0405133	0.227863	0.218744	0.312547	1.27193	0.142793	0.218449	0.298855	0.130584	0.892558	1.31898	0.233582	0.0499235	1.49078	0.602437	0.209471	0.0738164	0.0396254	0.127347
WDR5	6.23317	15.3311	8.60534	7.58047	8.03146	5.82142	10.6488	7.20662	16.0267	7.57978	7.70478	28.7474	17.9439	16.1741	11.2078	32.7466	13.9289	21.1328	21.0048	22.0115	24.4473	9.00882	15.7716	25.2783	17.9879	10.665	20.3097	11.9344	14.1622	37.9301	9.18717	11.3612	18.3209	9.87903	10.3375	26.2118	12.8553	17.3615	11.6538	19.9825	13.2681	16.9255	8.96897	14.5534	9.76083	26.4297	12.5979	18.9051	24.7024
CYCSP12	0	0.0620668	0.375217	0.0538452	0	0	0	0	0	0	0	0	0	0	0	0.0387446	0.203167	0.0794644	0.0420606	0	0	0	0.0445651	0	0	0.0447177	0.0356058	0.0877873	0	0	0	0	0	0.115295	0.0495636	0	0	0	0.0361282	0	0.704226	0.0587495	0	0.0420865	0.113642	0	0.0408451	0	0
LINC02739	0.0254235	0.0726399	1.04556	0.0420119	0.0435148	0.13533	0.0266876	0.027785	0.17853	0.126083	0.0413649	0.140085	0.0754718	0.0920902	0	0.0151149	0.0132098	0.139502	0.0164086	0.0688369	0.0771874	0	0	0.135955	0	0.0872256	0.180575	0.32535	0.0584461	0.052049	0.087454	0.0163959	0.125918	0	0.174021	0.107884	0.0471555	0.0758969	0.140942	0.131367	0.699314	0.0687576	0	0.147768	0.133	0.0753624	0.0796718	0.071281	0.0343621
ZNF516	2.35789	3.35827	5.99431	3.55429	3.99502	6.83701	2.72238	2.44428	4.93493	4.71516	3.40472	3.68393	12.8676	14.0983	2.78931	2.24631	5.83145	6.53064	3.14956	4.9708	5.56706	2.63136	1.46598	0.230842	3.15373	3.44811	4.07666	3.96309	1.37018	4.24596	2.93006	3.33433	6.22206	0.429357	4.16378	3.52655	1.52032	5.32719	4.75905	0.356532	7.02613	1.51861	2.84161	0.80977	3.54879	7.14741	4.12179	7.40074	2.78652
OR51E2	0.00680735	0.0194499	0.0839871	0	0.0524314	0.157021	0.00714581	0.0148793	0.0173828	0.162047	0.0332273	0.0428672	0.00404163	0.0452061	0	0.0364243	0.0282963	0.0124509	0.0175741	0.0442358	0.0482242	0.0562296	0.0418962	0.109209	0.0411594	0.0186843	0.00743853	0.11921	0.0547729	0.00464551	0.0351247	0.140484	0.00842886	0.0240867	1.96218	0.21046	0.00631313	0.0609659	0.0603814	0.0234497	0.327682	0	0.245272	0.0307736	0	0.0121073	0	0.137419	0.0414033
DTYMK	2.23346	5.01396	9.59201	3.16349	2.8466	2.05222	7.1591	2.1358	7.38871	2.19946	3.74422	15.3014	11.8017	11.4947	9.93122	13.8143	19.0029	7.29477	15.8873	14.1118	16.8231	9.77337	13.8714	8.79321	17.3197	8.62061	12.8521	6.66195	22.0966	9.65668	12.7521	9.03322	7.05193	19.9262	8.65089	15.522	7.58985	17.9368	10.5687	9.60342	11.4798	18.5309	7.81901	13.5429	8.16494	12.8155	14.0133	10.4934	21.4059
NAF1	1.72817	3.02459	3.13052	2.0024	2.26542	3.64356	2.77877	1.80426	3.32788	3.69643	2.40491	2.78468	8.85777	5.926	1.82819	4.82777	6.20742	2.09486	3.95237	2.30107	5.75094	2.56762	4.00419	2.48514	1.66639	3.02179	6.01847	3.45909	2.16172	3.49087	2.96886	2.389	2.39912	2.24811	3.68944	5.0385	3.27706	6.81609	4.32366	3.98511	13.8893	2.63566	2.79231	1.71217	3.54775	3.06643	4.56704	3.64598	2.94308
DPP8	3.64936	4.31446	6.34662	2.89502	5.76285	5.24878	5.22566	3.56146	6.11637	6.7921	4.50307	4.00897	7.29579	5.31483	4.13437	4.4349	5.34729	5.68725	6.19726	4.97162	7.46106	3.41965	5.86054	4.92053	4.0377	4.32637	3.01172	6.86325	6.91826	5.26829	6.34585	3.71672	8.0226	6.45296	4.11663	4.04965	5.25952	5.07998	4.35194	10.8926	5.72743	7.69998	6.21081	5.43073	5.46561	5.33167	4.50372	5.06547	4.50803
AC010320.1	0	0.0644292	0.333856	0.111789	0.0868414	0.150041	0	0	0.0863727	0.117423	0.0825509	0.106501	0.0200823	0.0408405	0.119981	0	0.017575	0.0206222	0.130985	0	0.051347	0.248353	0.0462614	0.0516805	0.0227239	0.0696296	0.129363	0.0227822	0	0.0230829	0.203618	0.0654418	0.0209409	0.0299209	0.900377	0.0615146	0.0941071	0.201954	0.0750066	0.0873887	0.963631	0.0304928	0.107534	0	0.0589835	0.100266	0.0423997	0.0569015	0.137151
AC011447.5	0	0	0.114048	0	0.0296657	0	0.0363879	0.0378842	0	0	0.0282	0.0272861	0	0	0	0	0.0180113	0	0	0	0	0	0	0	0	0	0	0.140086	0	0	0	0	0	0	0	0.0210138	0	0	0.0192171	0	0.817284	0	0	0	0.0402984	0	0.0217261	0	0
AP001005.1	0	0	0	0	0	0	0	0	0	0	0	0	0	0	0	0	0	0	0	0	0	0	0	0	0	0	0	0	0	0	0	0	0	0	0.0293855	0	0	0	0	0	0.0379568	0	0	0	0	0	0	0	0
NCOA4P3	0.0520797	0.198402	0.231316	0.154909	0.0802253	0.0369627	0.0765367	0.0341503	0.132987	0.0774839	0.0932088	0.0573923	0.0556569	0.0628817	0.0554199	0.130043	0.124476	0.285767	0.0941154	0.0902471	0.0579762	0.0573579	0.0427369	0.0716148	0.0419854	0.121502	0.0569085	0.154341	0.0778218	0.0497567	0.125404	0.0537387	0.122522	0.119779	0.0712956	0.082085	0.0869375	0.0388683	0.0635178	0.080731	1.17672	0.159628	0.0441519	0.12108	0.10898	0.0494011	0.117508	0.0584071	0.0492731
AC102797.2	0.0101037	0	0	0	0	0	0	0	0	0	0	0	0	0	0	0	0	0	0	0	0	0	0	0	0	0	0	0.00680522	0	0	0	0	0	0	0	0.00612496	0	0	0	0	0.129034	0	0	0	0	0	0	0	0
MIR5002	0	0	0	0	0	0	0	0	0	0	0	0	0	0	0	0	0	0	0	0	0	0	0	0	0	0	0	0	0	0	0	0	0	0	0	0	0	0	0	0	0	0	0	0	0	0.119492	0.25265	0	0
HSP90AB1	170.098	361.829	435.194	198.846	195.926	224.073	300.431	254.393	371.712	246.209	224.749	610.306	2358.82	1934.01	413.12	391.685	841.822	522.349	451.058	714.978	531.771	621.681	523.924	599.376	527.859	465.853	761.281	381.239	519.474	1035.13	677.842	202.793	577.56	433.517	293.46	946.128	338.55	499.219	574.827	1002.64	797.217	419.241	332.938	602.444	469.851	501.023	474.96	626.415	811.653
AC010132.3	0.00637246	0.00606911	0.0104829	0.0210607	0.0163606	0	0.0200679	0.0208931	0	0.0126412	0	0.00501608	0.0151337	0.0307768	0	0.0151544	0.0165554	0.0271961	0.024677	0.0103525	0.00644905	0	0.00435774	0.0146046	0.0171244	0.00437265	0.00348166	0	0	0.0391385	0.0274006	0	0.00394519	0.011274	0.0533116	0.0231782	0.0118196	0.0190237	0.0247292	0.00548791	0.0563414	0.022979	0.00675302	0.0123461	0.0555614	0.00377794	0.00798796	0.01072	0.00430647
AC008622.3	0	0	0.294813	0	0	0	0	0	0	0	0	0	0	0	0	0	0	0	0	0	0.0329762	0	0	0	0	0	0	0.0219468	0	0	0.0280217	0	0	0	0	0.019753	0	0	0.0361282	0	0.448144	0	0	0	0.0189403	0	0	0	0
GPR155	74.9993	0.810088	2.71772	1.28912	44.2266	43.2581	94.2451	54.8895	0.963897	11.8337	108.637	1.56686	1.17734	1.90663	1.46838	1.02485	0.987201	2.89361	4.42912	14.0812	1.02889	1.40887	0.829465	2.37425	2.65935	3.38448	5.07344	3.67297	0.964679	1.8238	2.61426	0.757902	3.42441	1.86321	6.92258	1.02515	2.58118	3.31114	1.57087	1.96131	3.40663	0.573959	5.71226	0.456673	1.1702	1.82313	1.26021	2.92526	0.472777
AC004623.1	0.128684	0.245116	0.26461	0.113918	0.322515	0.114164	0.212271	0.0803636	0.064546	0.141312	0.179462	0.173646	0.267405	0.194218	0.195624	0.185799	0.0716387	0.347446	0.172039	0.194122	0.320925	0.27839	0.188569	0.112351	0.179078	0.290129	0.0753295	0.420983	0.211307	0.395176	0.339897	0.0889171	0.239004	0.29271	0.181757	0.300892	0.127865	0.370439	0.229304	0.237474	0.28895	0.13258	0.204553	0.31461	0.192341	0.348757	0.230438	0.355641	0.124234
RNU6-1338P	0	0.204616	2.29725	0	0.183862	0	0	0	0	0	0	0	0	0	0	0	0	0	0	0	0.108713	0	0	0	0	0	0	0.289409	0	0	0	0	0	0	0	0	0	0	0	0	2.53268	0	0	0	0	0	0	0	0
AC022748.3	0	0.203128	0.467803	0	0	0	0	0	0	0	0	0	0.0422093	0	0	0	0	0	0	0	0.071948	0	0	0	0	0	0	0	0	0	0	0	0	0	0	0	0.395592	0	0	0	0.209522	0	0	0	0	0.0421481	0	0	0
AL670379.11	0	0	0	0	0	0	0	0	0	0	0	0	0	0	0	0	0	0	0	0	0	0	0	0	0	0	0	0	0	0	0	0	0	0	0	0	0	0	0	0	0	0	0	0	0	0	0	0	0
MAP4K5	2.75814	8.04669	3.7374	6.31091	4.79766	4.64576	5.66126	2.6498	6.44189	7.095	3.6172	7.59773	5.81749	8.34567	6.56174	15.3865	5.39646	7.98398	8.37404	9.28665	10.4251	7.39168	8.12875	4.07889	7.48593	8.35376	3.8157	9.28852	2.02459	9.72978	6.38322	5.74661	5.51344	5.31765	5.42273	4.78427	6.39354	6.60433	12.0475	7.1369	9.77952	3.35844	5.69345	3.58564	7.36582	9.20414	7.23151	11.4292	10.4345
IGHV3-73	65.4076	2.51392	7.13881	1.10894	26.1118	1.19072	1.17407	9.14318	9.22498	0.0221872	5.20455	8.41659	0.239057	0.135045	0.0396732	14.1502	85.5674	0.0818283	2.02122	0.0484536	15.8467	1.1497	115.676	26.9662	0.691286	3.10056	2.22434	37.2443	28.5663	32.7899	26.6238	0.144261	1.99423	0.23745	19.2584	0.244088	6.67995	1.00168	6.27489	3.50608	2.41725	5.68674	77.7054	0.0577847	3.77071	0.689609	2.63577	2.03205	1.7838
RNU6-65P	0.199497	0	0.984534	0	0	0	0	0	0	0	0	0	0	0	0	0	0	0	0	0	0	0	0	0	0	0	0	0.134368	0	0	0	0	0	0	0	0	0	0	0	0	1.37187	0	0	0	0	0	0	0	0
OR13Z3P	0	0	0.205636	0	0	0	0	0	0	0	0	0	0	0.0301864	0	0	0	0	0	0	0.0253014	0	0	0	0	0	0	0	0	0	0.215	0	0	0	0	0	0	0	0	0	0.245603	0.0450764	0	0	0	0	0	0	0
SNORD36B	0	0	0	0	0	0	0	0	0	0	0	0	0	0	0	0	0	0	0	0	0	0	0	0	0	0	0	0	0	0	0	0	0	0	0	0	0	0	0	0	0	0	0	0	0	0	0	0	0
BACE2-IT1	0	0	0	0	0	0	0	0	0	0	0	0	0	0	0	0	0	0	0	0	0	0	0	0	0	0	0	0	0	0	0	0	0	0	0	0	0	0	0	0	0	0	0	0	0	0	0	0	0
TTC1	14.5168	15.1324	19.7151	9.31039	13.0536	11.4379	13.4912	12.9545	9.56994	13.4431	13.6644	16.4772	13.0211	9.42161	16.0221	20.9137	19.6196	10.8618	24.7285	10.1501	10.3267	15.3232	21.4133	17.6176	23.829	14.9105	23.3863	18.1826	17.5212	10.2715	18.713	16.1867	14.2586	14.5457	15.2987	15.3254	15.9514	23.0312	17.0686	33.891	15.2916	19.2164	20.5472	12.3067	20.9105	10.2451	10.2113	14.8776	18.3526
AC079173.1	0	0	0	0	0	0	0	0	0	0	0	0	0.109505	0	0	0	0	0	0	0	0	0	0	0	0	0	0	0	0	0	0	0	0	0	0	0	0	0	0	0	0	0	0	0	0	0	0	0	0
AC067930.5	0.118561	0.267237	0.292554	0.339594	0.182635	0.224392	0.190832	0.19436	0.186696	0.174435	0.170397	0.544397	0.204135	0.126451	0.21378	0.251406	0.201237	0.383106	0.285676	0.220431	0.159981	0.768954	0.283768	0.220397	0.573486	0.534226	0.265586	0.314097	0.422467	0.334424	0.384046	0.621884	0.0954214	0.283169	0.438829	0.409674	0.472799	0.29495	0.306728	0.384591	0.481416	0.423966	0.435557	0.301165	0.360657	0.236641	0.364113	0.303605	0.165587
AL450326.2	0.00996468	0.00949033	0.114745	0.00823321	0.0852774	0.0795632	0.0313804	0.043561	0.0127226	0.0642434	0.0729578	0	0.0118324	0.0120315	0.00883649	0	0.0103551	0.0182258	0.0964693	0.00539608	0.00504223	0.0274365	0.0340712	0	0.0803329	0.0341878	0.0217772	0.0872504	0.0286347	0	0.0599854	0	0.0123383	0.0528877	0.0757854	0.0241627	0.00924123	0.126427	0.0110484	0.034326	0.479665	0	0	0.0836582	0.0173764	0	0.0187363	0.0223507	0.0134681
MRLN	0.0199429	2.77306	0.153098	0.466866	0.00568903	0.0176927	0.0558253	0	0.00848749	0.00659355	0.0108159	0	0.00394681	0.0120397	0.123795	0.0513785	0.0103622	0.00405293	0.0300331	0.00359983	0.0100913	0.00610115	1.21376	0	0.589508	0.150529	0	0.0895484	0.00764112	0.385604	0.0400174	0.128614	0.00411555	0.0058804	0.0404463	0	4.64842	0.0198452	4.37445	0.0114498	0.620396	0	0.00704463	0.00429308	0.297531	0.0551752	1.72908	0.00372765	0.00449243
Y_RNA	0.575021	0	0.630617	0	0.164034	0.170047	0	0	0.367084	0.285171	0	0	0.227599	0.462859	0.509917	0.113955	0.199184	0.116859	0.247415	0	0	0.527749	0	0.146428	0	0	0.837782	0.516396	0	0	0.164834	0.247224	0	0	1.1662	0.116194	0	0.143051	0	0	2.44784	0.172793	0	0	0.222827	0.454539	0.240265	0.322442	0.259064
PNPLA7	4.29583	0.752193	1.29116	0.749709	5.76107	4.19536	3.07142	5.80858	1.04966	0.808633	5.19266	0.303899	0.532905	0.441307	1.13658	0.157293	0.119139	0.304682	0.665313	0.17723	0.123958	0.931708	1.33213	0.178162	0.321251	0.595728	0.341567	0.646789	1.10606	0.469427	2.93419	0.432246	0.558116	0.769713	7.23482	0.613025	0.223552	0.288138	0.345492	1.2253	0.273384	0.540618	0.782958	0.406268	0.347441	0.0685499	0.157222	0.209897	0.123169
PPIHP1	0.0383347	0.401609	0.977456	0.0633473	0.0984202	0.0680187	0.0804814	0.0418954	0.0734168	0.0380228	0.0935577	0.422452	0.159319	0.185144	0.203967	0.0683729	0.179265	0.233719	0.173191	0.124554	0.135784	0.175916	0.235933	0.117142	0.103015	0.236741	0.251335	0.258198	0.264383	0.0784817	0.131867	0.148335	0	0.101731	0.320706	0.441538	0.0711031	0.0572203	0.170015	0.165068	0.715524	0.103676	0.0812481	0.0990271	0.178261	0.136362	0.0720796	0.0644884	0.0777191
AC007922.1	0	0	0.0350343	0	0	0	0	0	0	0	0	0	0	0	0	0	0	0	0	0	0	0	0	0	0	0	0	0.0286887	0.0244799	0	0.0366297	0	0	0.0376781	0	0.0258209	0	0	0.0236132	0	0.292904	0	0	0	0	0	0.0266961	0	0.0575697
FBXL5	15.3952	21.9141	16.144	22.6637	20.7853	24.3464	17.0806	17.6755	12.6746	26.6089	18.5133	19.6699	17.1232	9.26836	10.6116	16.623	11.6178	20.0364	18.294	12.9323	14.0507	7.65531	14.2466	16.2682	12.2785	16.8535	15.5683	19.8285	21.6691	14.5673	16.6439	15.3518	14.6554	10.6496	13.9847	9.58408	23.4125	28.7931	12.2487	10.3201	12.5913	15.3355	22.8703	10.5387	17.3009	12.9873	9.64365	12.6699	16.4308
MAJIN	0.0339865	0	0.454258	0.0140405	0.058171	0.0226138	0.0267572	0.0185716	0	0	0.0622092	0.0133762	0	0.0256473	0.00753463	0.0151544	0.0529771	0	0	0	0.00429937	0.0545868	0.0406722	0.0129819	0.0171244	0.0408114	0.0603487	0.120178	0.00976642	0.0405881	0.0365342	0.0109591	0.00526025	0.00751598	1.17609	0.0566579	0.110316	0.0190237	0.0894961	1.97565	1.41897	0.0306386	0.0180081	0.0109743	0.0148164	0.0151118	0	0.00952892	0.00574196
RNY4P14	0	0	0	0.504799	0	0	0	0	0	0	0	0	0	0	0	0	0	0	0	0	0	0	0	0.15558	0	0	0	0	0	0	0.350272	0	0	0	0	0	0	0	0	0	0.200064	0	0	0	0	0	0	0	0
H6PD	8.09212	13.6259	23.6061	8.02392	16.3814	23.9879	14.6616	14.249	57.4098	39.7538	13.2463	6.25744	14.9985	17.0136	15.1256	10.9213	15.8168	21.9058	13.7486	25.3689	17.6067	6.75503	21.1939	5.40959	5.26589	12.5172	14.232	23.0346	10.877	17.2052	15.9923	12.4975	10.1106	20.7657	10.9927	12.101	9.92252	23.3606	13.0547	16.6743	9.88022	9.96303	19.927	16.3348	8.98184	18.6576	9.91219	14.1187	24.08
CENPVL3	0	0	0	0	0	0	0	0	0	0.0199502	0.0654519	0.0949959	1.67187	1.67572	0	0	0	0	0.15578	0	0	0	0	0	0	0	0	0	0	0	0	0	0.0498101	0	0	0	0	0.750575	0.0223013	0	0.0395189	0	0	0	0.116915	0	0	0	0
BOC	0.518576	3.2878	0.15567	2.93516	1.8918	4.23461	0.723164	0.488145	0.163109	28.6735	1.3041	0.807456	0.344968	0.998619	0.41287	0.756139	0.547745	2.21777	4.23131	1.6552	0.755611	0.177177	0.230375	1.39236	0.43739	2.78566	0.407415	2.91534	0.124001	1.06425	2.83038	0.510197	1.97434	0.11217	1.34009	0.308629	1.10052	6.42266	0.860361	0.557427	0.303059	0.168912	8.1429	0.10267	1.65127	1.40368	1.01421	4.95618	0.182899
MIR548AB	0	0	0	0	0	0	0	0	0	0	0	0	0	0	0	0	0	0	0	0	0	0	0	0	0	0	0	0	0	0	0	0	0	0	0	0	0	0	0	0	2.28645	0	0	0	0	0	0	0	0
EIF5	11.9396	27.1321	21.0912	15.9712	22.1728	22.9816	21.0874	20.5477	30.5733	21.4117	18.9736	37.7867	24.9225	29.3081	24.6329	31.2909	32.7409	27.5631	24.8046	33.8115	22.5959	21.3993	27.0676	12.6562	25.3484	21.0623	20.0284	16.644	32.6294	34.9133	34.0491	43.9539	19.4444	15.5313	21.8902	25.0846	33.246	18.8476	28.8274	15.0374	34.6817	28.1728	15.3176	12.7002	24.1126	33.9	29.8248	27.7498	36.1694
MIR4695	0	0	0	0	0	0	0	0	0	0	0	0	0	0	0	0	0	0	0	0	0	0	0	0	0	0	0	0	0	0	0	0	0	0	0	0	0	0	0	0	0	0	0	0	0	0	0	0	0
RNPEP	14.6167	24.5769	33.9734	42.8146	16.1255	8.06664	18.7294	12.1727	55.9109	10.4594	14.6979	29.6728	19.7986	23.3819	50.9352	13.2939	32.9045	47.6615	25.2182	33.6237	25.0037	30.2393	52.0101	69.4064	33.8913	31.7394	22.7482	27.555	52.8062	38.925	25.1785	36.9628	43.7429	35.7567	37.4826	40.6722	32.036	25.869	30.8673	39.4571	22.4192	37.0684	21.3733	46.8601	34.1023	35.0521	36.9578	21.217	15.4681
ANHX	0	0	0.349378	0	0.00484688	0	0.00594518	0	0.00361554	0	0	0	0	0.0170957	0	0	0.00294275	0.00345297	0	0.00920085	0.00286583	0.010396	0	0	0	0	0.0123774	0.0152585	0	0.0115949	0.00487052	0	0	0.00500993	0.00430738	0.00686663	0	0.00422688	0.00941928	0	0.867949	0	0.00600182	0	0	0	0	0.00317585	0.00765483
TANK-AS1	0	0	0.575453	0	0	0	0	0	0	0.019276	0	0	0.0230767	0.023465	0	0.0231081	0.0201956	0	0	0	0.0393354	0.178365	0.0265796	0	0	0	0	0.183254	0	0	0.066851	0	0	0	0	0	0	0.0580166	0	0	1.18368	0	0	0.0251013	0	0	0	0.0217953	0
AC039056.1	0	0.159486	0.206605	0.0691801	0	0	0	0	0	0	0	0.0329536	0	0.0758216	0.0371246	0.049779	0	0.102096	0.081059	0	0.0211838	0	0	0	0	0.315992	0.182985	0.253775	0	0.45711	0	0.215991	0	0	0	0.126893	0	0	0.0232087	0	0.329014	0.0377406	0	0	0.243344	0.223376	0.367343	0.117377	0
AC023200.1	0	0	0.0741047	0	0	0	0	0	0.0191718	0.0148937	0	0.0472791	0	0.0362608	0	0	0	0	0	0	0.0151964	0	0	0.0229426	0	0.0206072	0.0164082	0.040455	0	0	0	0	0	0	0	0	0	0.044827	0.0166489	0.0258631	1.23911	0	0	0	0	0	0	0.0168403	0
AL357172.1	0	0	0.135588	0	0	0	0	0	0	0	0	0	0	0.0199037	0	0	0	0	0	0	0	0	0	0	0	0	0	0.0444118	0	0	0	0	0	0	0	0	0	0	0	0	0.582986	0	0.0698761	0	0	0	0	0	0
AC024610.1	0.181586	0	0.0497855	0	0.621601	0.161097	0	0.0661507	0.0386404	0	0	0.09529	0.10781	0.0365415	0	0	0	0	0	0	0	0	0	0	0	0.0415334	0	0	0	0	0.104105	0	0	0	0.0460343	0	0	0	0	0.0521266	0.475694	0	0	0	0.0351831	0	0	0	0
MDH1P2	0	0	0.148896	0	0	0	0	0	0	0	0	0	0	0.0121429	0	0	0.020902	0	0.0129817	0	0.0101778	0	0	0.0153659	0.0135128	0	0	0.0541897	0.0115599	0	0	0	0	0	0.0152974	0	0	0	0.0223013	0	0.434707	0	0	0	0.0116915	0	0	0	0
SLC5A1	0.408687	2.55631	9.32743	4.1981	0.393866	0.169855	0.788445	0.225336	35.5928	0.0712122	0.40436	0.0115927	0.225156	0.762409	12.8445	0.332722	2.97099	0.790154	0.311296	0.414712	0.156497	1.5578	18.9011	0.00562549	0.148412	4.58546	3.20653	0.493494	12.6477	2.02767	9.36591	9.5525	0.250739	23.5313	4.78275	5.56432	2.43458	0.893057	0.532738	0.164881	0.951266	12.2511	3.55839	4.78169	7.90782	0.761802	19.5849	0.712287	0.405574
TPRG1LP1	0.617391	0	1.41764	0.0425094	2.06941	0.136932	1.16116	0.337369	1.0346	0	0.502257	0	0.427647	0.279542	0.479054	0	0.147029	0.0156838	0.166029	0.236817	0.156203	0.472197	0.12314	0.0589566	0	0.211821	0.238933	0.103959	1.99592	0.0702205	2.98653	0.199081	0	0.0227556	0.136952	0.0155945	0.143142	0	0.0285222	0	0.783409	0	0.545218	0.365488	0.269151	0.015251	0.0322461	0.014425	0.0347691
HS3ST3A1	0.0297575	0.630587	0.128499	3.72491	0.127332	0.455399	0.445128	0.040652	0.0142476	2.1989	0.217874	5.55726	0.234095	0.471577	1.17428	0.252106	0.730567	9.12117	4.79184	2.17543	2.95129	0.0751059	0.351027	2.00052	2.88378	1.62842	8.19014	5.18607	0.136819	0.324917	0.185532	2.58598	4.988	0.658077	0.198028	0.635885	8.08595	0.871695	9.83627	0.704741	1.16933	0.0536525	1.69499	0.172958	3.97399	2.21406	0.736703	1.56436	0.367007
IGKV3-20	156.161	17.7821	59.0163	15.7497	324.297	69.0322	18.8809	178.679	49.7674	2.23004	65.2097	385.965	3.94657	5.34081	3.64081	59.7442	812.796	8.85034	67.8228	2.51444	330.866	8.20914	292.091	48.6156	29.1913	238.893	96.7497	1073.89	206.944	202.43	205.161	6.17814	85.7255	0.432357	272.885	11.2296	70.984	70.2565	235.33	3.70412	64.1486	62.9648	4656.53	7.60714	53.8945	42.6829	54.0687	22.0357	10.4377
IK	12.2353	15.066	21.3559	19.1619	15.0857	15.0206	13.7503	11.2596	12.1183	18.6793	12.574	20.4452	14.7581	12.0593	18.3062	19.3856	20.3738	14.9163	30.1857	13.7811	12.165	16.3712	20.4312	12.1906	17.0007	21.9026	25.6184	18.436	25.2891	16.3998	16.3575	19.0158	19.4808	16.6484	16.1176	14.8314	14.9317	27.2449	19.6584	21.3944	22.5345	21.3718	23.6614	14.0621	23.0306	16.3351	13.4738	18.2226	21.8645
ST20	0.387622	0.646048	0.697429	0.390328	0.767117	0.687773	0.394179	0.330958	1.39192	0.504615	1.08397	2.10721	1.08596	0.943354	1.4931	0.965015	1.06367	1.38103	2.03267	0.72811	2.67855	2.16789	1.29222	2.85018	2.067	1.73717	3.18996	3.21452	2.71508	1.08289	3.1251	0.718697	1.82233	3.96461	3.0033	0.991322	1.93221	3.88736	1.06773	2.51406	2.04675	1.87824	0.847215	1.44721	1.53494	1.55836	1.3362	1.08	0.892277
SLC47A1P1	0.0152621	0.0290711	0.251065	0	0.0391837	0.0406201	0	0	0	0.0227068	0.0124159	0.0480541	0.054368	0.0737105	0.311285	0.00907369	0.0237901	0.0186099	0.00985026	0.0165294	0	0	0	0	0	0.178033	0	0.0616773	1.29818	0.0208304	0.0262499	0.00984266	0.217321	0.0405018	0.0464296	0.04626	0.0424621	0.0455618	0.0338437	0	0.734662	0.041276	0.0485205	0	0.0177426	0.153819	0.0286968	0.00855817	0.010314
AL132765.1	0.106062	0.134684	0.494344	0.0292108	0.0605115	0.407743	0.259782	0.270464	0.135416	0.403262	0.258849	0.0556576	0.230892	0.149404	0.250809	0.0210188	0.165326	0.0646636	0.114088	0.114869	0.178894	0.551608	0.120882	0.108034	0.0475025	0.29111	0	0.190497	0.223506	0.361896	0.425647	0.0684002	0.131326	0	0.457097	0.150023	0.163936	0.237469	0.156795	0.182679	0.868271	0.0318714	0.112396	0.13699	0.14385	0.146718	0.0221583	0.198246	0.0477839
AC087893.2	0.0294438	0.140211	0.145308	0	0.0755938	0.182851	0.0309078	0.0321787	0.0375929	0.0292043	0.0479061	0.0231767	0.13985	0.142204	0.0261102	0.0525153	0.061195	0.0179513	0.11402	0.0637778	0.0744943	0.270233	0.100674	0.0449869	0.0395615	0.0202038	0.193043	0.218146	0.0169221	0.120559	0.227888	0.227863	0.0364574	0.208365	0.111966	0.142793	0.0819185	0.0219747	0.0816149	0.0760703	0.462799	0.0796304	0	0.03803	0.0171147	0.122191	0.0553623	0.0825529	0.0596939
AC022916.3	0	0	0.195049	0	0	0	0	0	0	0	0	0.124442	0.203367	0.0795344	0	0	0	0.0160642	0.11904	0	0	0	0	0.0201289	0	0.0361598	0.0863751	0.0709871	0	0.035962	0.0453182	0.0169925	0	0	0	0	0.0488714	0	0.0292142	0	0.517686	0.0237532	0	0	0	0.0156209	0.0660567	0.014775	0
HECW2-AS1	0.109494	0.0347605	0.200133	0.160832	0.187409	0.0215865	0.166021	0.226032	0.0465993	0.12067	0.207841	0.306446	0.303371	0.12486	0.0970969	0.390581	0.176997	0.519213	0.439713	0.961866	0.566361	0.0558291	0.216309	0.0836472	0.261544	0.80976	0.651406	0.508041	0.692215	0.232466	0.470807	0.203995	0.128043	0.0215237	0.249823	0.184378	0.101544	0.0726381	0.701431	0.0733406	0.573675	0.0877404	0.902476	0.0864253	0.25458	0.173104	0.114376	0.286526	0.312424
BASP1P1	0	0.476001	0.120908	0.0242911	0	0	0	0	0	0	0	0.0231419	1.18694	1.15367	0	0	0.0152757	0.0179243	0.0189747	0	0.357035	0	0	0.157218	0	0.141214	0.0321255	0.0198017	0	0	0.0252828	0	0.0182013	0.416103	0.0447191	0	0.0545302	0.109708	0.0162984	0	0.288814	0.583078	0	0	0.017089	0.0174297	0.0552791	0.0164857	0
Metazoa_SRP	0	0	0.345822	0	0	0	0	0	0	0	0	0	0.0416042	0.126913	0	0	0	0	0	0	0.0709165	0	0	0	0	0	0	0	0	0.0478204	0	0.0451916	0	0	0	0	0	0	0	0	1.30795	0	0.371295	0	0	0	0	0	0
AC091153.1	2.43168	5.74349	4.4002	3.33519	1.8313	1.20809	2.60363	1.86028	1.64549	1.51949	2.33429	5.20634	1.03948	0.616569	4.22648	1.15656	3.43666	4.71449	1.60081	2.29124	1.27967	8.21293	2.69386	3.8268	5.65238	4.80548	3.162	1.67058	1.76091	1.75901	2.42576	1.47412	2.16785	6.62517	3.43986	2.56494	3.02188	4.75484	1.88729	2.88992	3.29658	2.89363	11.4414	2.4184	3.9294	3.37342	2.6214	1.2272	4.30548
Z97056.1	0	0	0.375988	0	0	0	0	0	0	0	0	0	0	0.0424565	0	0	0	0	0	0	0	0	0.0240459	0	0	0	0	0.0236836	0	0	0	0.158739	0	0	0	0.234478	0	0	0	0	0.690869	0.158497	0	0	0.0204391	0	0	0.0197177	0
BGN	9.42068	33.9457	8.77786	8.02081	30.8028	30.6238	23.0745	7.71744	10.293	295.163	15.2953	261.807	80.1504	125.622	26.808	154.847	161.407	302.17	201.454	802.139	403.877	77.0845	89.4391	61.825	347.674	348.984	162.534	561.778	46.5116	70.3971	87.8555	44.5845	91.5362	13.4801	153.989	127.225	10.799	83.0085	591.347	171.06	164.814	20.9659	723.273	62.9187	23.4325	85.5862	79.9551	716.637	90.0027
AC016553.1	0	0	0	0	0	0	0	0	0	0	0	0	0	0	0	0	0	0	0	0	0	0	0	0	0	0	0	0	0	0	0	0	0	0	0	0	0	0	0	0	0.0771332	0	0	0	0	0	0	0	0
MAGI1-AS1	0.562372	0.15753	0.680234	0.0273326	1.13242	0.763052	0.937588	0.686915	0.718019	0.11484	0.726616	0.052079	0.0589216	0.0798843	0.234683	0.0393347	0.103131	0	0.128103	0.0179139	0.0669567	1.18409	0.226219	0.0505437	0.0222241	0.204294	0.054222	0.178248	0.399258	0.135451	0.36983	0.384014	0.0409606	0.673042	0.880572	0.360969	0.184074	0.0987559	0	0.48431	0.357475	0.0894663	0.105169	0.427274	0.134601	0.0784483	0.0414671	0.1113	0.089423
ZC3H10	0.441184	0.657773	0.835954	0.39506	0.644429	0.78281	0.46312	0.464493	0.31851	1.19938	0.584404	0.663647	0.754272	0.522931	0.374847	0.70037	1.38501	0.673156	0.675335	0.496584	0.960766	0.379476	0.434383	0.9723	0.869007	0.692638	0.696634	0.715658	0.511101	0.343636	0.584007	0.502014	0.501943	0.950122	1.21391	0.659523	0.554821	1.07917	0.542947	1.17365	0.678479	0.768381	0.824912	0.920394	0.600163	0.547766	0.335872	0.506444	0.635324
AC124312.1	0.012296	0	0	0	0.0105229	0	0	0	0	0	0	0	0	0	0	0	0	0	0	0	0	0	0	0	0	0	0	0	0	0	0	0	0	0	0	0	0	0	0	0	0	0	0.0260607	0	0.00714727	0	0	0	0
GLUD1P2	0.23379	0.0278326	0.384591	0.362187	0.500192	0.803719	0.276091	0.287444	0.298496	0.072465	0.451706	0.184028	0.433765	0.0705704	0.207321	0.0173743	0.273319	0.267257	0.30178	0.142428	0.251388	0.268213	0.0999218	0.33488	0.0785317	0.160422	0.319334	0.728281	0.503868	0.119658	0.276448	0.11308	0.253294	0.361913	0.955711	0.0531471	0.108408	1.19957	0.0810049	1.96305	0.889972	0.500557	0.30969	0.169856	0.288775	0.155929	0.128213	0.409679	0.335737
MRPL57P1	0	0	0	0	0	0	0	0	0	0	0	0	0	0	0	0	0	0	0	0	0	0	0	0	0	0	0	0	0	0	0	0.047579	0	0	0	0	0	0	0	0	0.217428	0	0	0	0	0	0	0	0
LINC01555	0	0.00645632	0.306671	0	0.0174044	0.00601414	0	0	0.0865524	0.00336193	0.00551484	0.00533611	0	0.0122776	0.0300575	0.0120909	0.0387455	0.00413303	0	0.0110129	0.0171513	0.00622173	0.143709	0	0	0	0.0370379	0.0319614	0.0311686	0.00462618	0	0.00437186	0	0.0119932	0.00515572	0.275337	0.00628686	0.0303561	0.0263069	0.00583804	0.319659	0.0977801	0	0.00437793	0.0118212	0	0.0169952	0.011404	0
RNU6-173P	0	0	0.927734	0	0	0	0	0	0	0	0	0	0	0	0	0	0	0.343836	0.121329	0	0	0	0	0	0	0	0.205418	0.379849	0	0	0	0.24247	0	0	0	0	0	0	0	0	2.03142	0	0	0	0	0	0	0	0
PRKCG	0.138781	0.022029	2.15932	0.038222	0.29692	0.138512	0.0849804	0.17695	0.0775209	0.0258096	0.164646	0.0409654	0.14076	0.0384004	1.12812	0.0756328	0.3966	0.0176274	0.0298567	0.00939407	0.0351122	0.201672	0.411249	0.00441753	0.0194239	0.0317428	0.0126374	0.0973684	1.24958	0.0157846	3.55555	0.0522089	0.0644393	7.70851	6.34168	1.09719	0.0053627	0.060419	0.105788	1.3097	0.897537	1.66292	13.2607	0.130703	0.0605013	0.0034282	0.0217454	0.0129702	0.019539
ATP6V1G1P6	0	0.111497	0.192584	0.193456	0	0.0519304	0	0	0.0373678	0.0290294	0.0476192	0.0460759	0	0.035338	0	0.0348006	0	0	0.264453	0	0.0296193	0.214892	0	0	0	0.120497	0.159906	0.0788509	0.067283	0	0.151015	0.0377498	0	0	0.0445182	0	0.162856	0.218431	0.0973514	0	0.402524	0.211076	0	0	0.102073	0.0694056	0	0.0656468	0.0791152
LRIF1	3.25035	3.40416	3.686	1.44985	2.98033	3.42489	2.85086	3.0448	3.75012	2.29476	3.90922	1.33876	3.79866	4.72963	5.56839	6.57728	1.96098	4.20035	0.672552	5.13713	6.46956	4.73735	0.461528	3.32454	4.67558	3.90492	7.2893	3.00019	5.01458	4.21885	4.18353	2.76822	2.29308	2.63641	4.70998	8.47399	1.80261	10.4447	3.21771	10.8108	1.41089	2.42883	2.67203	3.65424	3.18548	2.87128	3.05915	3.73003	4.30191
AC016571.1	0.0958007	0.0280739	0.169717	0.00608879	0.0756793	0.11768	0.1083	0.0322151	0.00470443	0.0621292	0.149876	0.0174022	0.0481278	0.0756311	0.00653494	0.0481935	0.0268031	0.0314503	0.0856115	0.031925	0.111868	0.0135269	0.0302364	0.0112595	0.0544586	0.0758498	0.245603	0.188612	0.00847061	0.010058	0.0760484	0.00950505	0.013687	0.0521501	0.117697	0.0312713	0.0341713	0.0384991	0.0776218	0.0190391	0.296816	0.0863638	0.265519	0.0190365	0.0385516	0.0218446	0.0461874	0.0950432	0.0846619
LINC02400	0	0	0.0788271	0	0	0	0	0	0	0	0	0	0.199149	0.0289287	0	0	0	0	0	0	0	0	0	0	0	0	0	0.0322748	0	0	0	0	0	0	0	0	0	0.0715254	0	0	1.17685	0	0	0	0	0	0	0	0
LINC02201	0	0	0.358552	0	0	0.00729692	0.00863389	0	0	0	0	0	0	0.00496546	0	0.00488994	0.0170944	0.00501458	0.0106169	0.0311779	0.0166476	0	0	0	0.0221025	0	0.00449378	0.055398	0	0.0224517	0.0282929	0	0	0	0	0	0.0152556	0	0.0273583	0	0.97768	0	0.0174323	0	0.0286853	0	0	0.00922425	0
IGLV3-22	0	0	0.0393172	0	0	0	0	0.0522413	0	0	0	0.0376267	0	0	0	0	0.0248371	0	0.370216	0	0	0	0.130753	0	0	0.0328003	0.0261167	0.933679	0	0.0326208	1.6032	0	0	0	0.0363547	0.0289775	0	0.214051	0.0794997	0	0.0939177	0.215463	9.77659	0	0	0	0.0299597	0	0.0323038
RNU6-1187P	0	0.169273	0	0	0	0	0	0	0	0.0881438	0	0	0	0.107299	0	0	0	0	0	0	0.089935	0	0	0.135779	0	0	0	0	0	0.24258	0	0	0	0	0	0.107744	0	0	0	0	0.174601	0	0	0	0.10331	0	0	0	0
ST3GAL1	14.3164	4.73553	13.2105	7.50033	11.6271	10.6525	16.3566	14.0821	8.03842	12.6327	16.0797	13.3724	19.541	16.507	8.63583	3.09327	9.86277	31.8822	25.6802	11.8352	4.66593	7.84012	6.21073	9.21224	6.42502	9.3841	20.7418	13.7308	7.42219	15.5689	5.04449	9.17648	17.3231	1.87624	4.70142	7.17979	8.72188	3.02221	4.03912	2.22975	5.80211	22.7756	10.1182	2.53994	7.85818	19.2404	11.678	8.17988	1.57415
AC089998.2	0	0	0.0580532	0	0	0	0	0	0	0	0	0	0.0419046	0	0	0	0	0	0	0	0.571428	0	0	0	0	0	0	0	0	0	0	0	0	0	0	0.0427863	0	0	0	0	0.208009	0	0	0.0455811	0	0.0418438	0	0	0
OST4	99.6026	152.042	168.725	128.173	84.8672	94.0091	95.4779	80.4445	116.147	97.2818	92.0886	244.645	153.433	133.739	174.988	70.8558	92.1317	155.702	119.811	132.494	73.7905	205.239	113.595	204.072	370.066	150.666	180.505	135.399	61.3697	128.446	92.4834	184.585	94.5076	176.863	126.791	118.155	237.018	131.828	248.742	119.334	103.029	222.284	267.09	190.267	188.512	213.147	269.578	108.319	188.426
ZNF688	2.71627	2.66704	3.26615	2.16948	3.35404	2.2893	2.45757	3.03219	3.55062	2.08478	3.58292	6.44489	2.48432	2.21378	1.76067	2.95679	2.46986	3.7695	2.92602	1.50244	2.61802	3.98282	3.30369	3.58693	5.31373	4.3268	2.78792	3.80712	6.46745	2.90847	2.9199	2.19386	2.49444	3.4783	4.74158	0.882123	4.50434	2.73192	4.01557	2.19999	3.31009	4.80413	6.35324	2.96123	3.47353	2.26984	3.32787	2.39714	2.11536
DHRS4-AS1	6.83976	4.45679	5.3125	3.81247	6.63576	4.97703	7.19696	5.47101	13.5021	4.78449	7.09143	15.0981	8.21543	6.34985	4.22694	3.16708	4.64802	11.3723	3.76122	3.88361	6.48143	3.86536	6.64197	3.51672	12.7579	5.3243	3.30589	9.18065	7.38973	12.369	5.30642	3.0986	14.0139	4.81814	14.1283	1.97915	3.9361	5.03564	6.08136	8.96437	6.20071	7.00481	3.63276	4.9548	5.2883	11.4036	7.40395	3.8964	6.14095
BCAR1	11.3794	8.52691	14.7929	3.40918	13.0818	8.52498	17.8037	10.6624	18.8382	8.21789	10.2832	7.87744	7.51368	9.3685	9.01239	14.1335	39.5145	14.3405	7.12437	12.7061	8.66945	9.29041	16.7389	7.75587	5.60124	7.98078	11.65	8.33014	29.9381	11.9565	27.1412	9.67133	9.94367	5.99401	8.48274	12.1127	15.8614	6.30196	15.8703	8.35424	7.952	21.0392	6.65928	17.826	9.52543	9.72293	11.9331	9.50097	16.5808
PNMA6E	0	0	0.104082	0	0.0135368	0	0	0	0	0	0	0.0124509	0	0.00954927	0	0	0	0	0.0204178	0	0	0	0.0216335	0	0.212531	0	0	0.0745766	0	0.0107944	0	0	0.0195855	0	0	0	0	0	0.0350759	1.43032	0.279701	0	0	0	0	0	0.0297416	0	0
OTP	0	0.01255	0.043354	0	0	0	0	0	0	0	0.00714662	0.020745	0.0104314	0.0212139	0.00779025	0.0182799	0.0136936	0.00267797	0.00850473	0.00713578	0.382289	0	0.0150186	0.00671115	0.0442634	0.006028	0.00719955	0.0177508	0	0.01199	0.0642152	0	0.0108774	0.0155419	0.0467686	0.0266273	0.0529559	0.0426163	0.0146104	0.00378272	0.500543	0.0395975	0.00465474	0.0113466	0	0.0182285	0.0110119	0.00492609	0
ORC6	0.3539	0.846954	1.14569	0.40487	0.36111	0.193212	1.57648	0.1438	1.02824	0.209262	0.601644	6.79645	3.42651	3.31982	2.1928	3.73599	4.70788	3.325	3.23581	2.65599	5.9302	3.78524	2.97239	1.85786	5.98654	2.95766	2.70947	3.47462	1.60108	8.09059	1.70901	1.13239	2.27526	1.91044	0.917888	3.91943	2.31848	4.84567	4.2886	4.37236	6.68583	3.21084	1.03856	1.02262	2.57137	4.83104	4.60111	2.52386	6.531
UBE2V2P2	0	0.0369445	0.0638124	0	0	0.0688284	0	0.0423942	0.0247636	0.0961886	0.0315572	0.0610688	0.0460617	0	0	0	0.0201555	0.0236501	0.0250361	0	0	0	0.0265268	0	0.0781811	0.0266177	0	0.0783815	0.0222942	0.026472	0	0	0.0480311	0	0.0885065	0.047031	0	0	0	0	0.228645	0	0	0	0.0225479	0	0	0	0
NUTF2	6.75616	18.8495	15.6803	8.80048	7.24241	7.7261	9.31032	4.81642	17.8385	11.9412	6.34559	49.0878	23.2807	24.0997	13.7229	19.1077	44.8455	25.7887	20.2733	21.0356	27.3292	29.5296	19.905	25.4501	29.6578	27.8777	24.3116	22.2049	8.02261	26.0467	17.249	11.7118	17.1008	20.0471	13.5292	16.7721	29.0473	20.585	33.8566	27.0558	17.5395	32.7655	17.1065	17.9843	30.247	30.4603	30.6197	18.9313	41.9434
AC072022.1	0.0272674	0.311632	0.0897111	0.157706	0.233353	0.338671	0.171739	0	0.0870353	0.770797	0.17746	0.236099	0.226647	0.296307	0.0483604	0.0162111	0.0708394	0.465482	0.457563	0.0738292	0.165571	0.325335	0.261051	0.229139	0.0915929	0.392917	0.0893868	1.21213	0.0626849	0.967613	0.164144	0.017585	0.692131	0.0241203	0.186641	0.132238	0.101151	0.712261	0.317444	0.939297	0.642884	0.0245814	0.144479	0.0880471	0.538886	1.37408	0.23926	0.504574	0
AL356754.2	0	0	0.191437	0	0	0	0	0	0	0	0	0	0	0	0.103198	0	0	0	0	0	0	0	0	0	0	0	0	0	0	0	0	0	0	0	0	0	0	0	0	0	0.45729	0	0	0	0	0	0	0	0
AP2M1	20.2331	54.6425	37.4529	36.3149	25.7832	29.7954	27.0774	14.7626	50.2515	48.6177	21.0013	130.505	143.662	181.62	30.8723	62.3254	38.2647	87.5478	67.9567	61.6127	91.3133	42.1687	43.8024	138.62	86.2768	55.8162	63.2099	78.6071	90.7666	145.232	43.3653	56.3218	72.1981	45.592	34.5747	34.5786	86.524	46.4641	84.1735	98.9398	72.2493	82.9732	50.0662	102.274	67.7046	127.661	162.045	52.0628	36.7781
AC006512.2	0	0.0766257	0.132352	0	0	0.0356888	0	0	0	0	0	0	0.0716516	0	0	0	0	0	0.856791	0	0.0203557	0	0	0	0.72969	0.441656	0.0219789	0.0270949	0.0231199	0	0.0345947	0	0	0.0355849	0	0	0.0373072	0.030023	0	0	1.06701	0	0	0.0259793	0.023383	0	0	0	0.0271857
EFNA5	1.15871	9.84384	0.950237	4.54328	2.69029	2.49998	2.33548	1.094	2.58459	2.13876	1.902	2.90355	1.04413	1.70121	3.10689	0.717418	1.82932	2.63976	2.19043	2.21284	0.15959	1.53855	2.29741	3.51982	1.36112	3.9519	1.95916	6.75838	0.195054	1.62124	3.68218	2.23074	3.47856	1.40707	2.75585	0.866597	2.88994	5.63384	3.56531	34.1698	1.53232	4.4039	1.69292	3.32309	2.34536	2.65634	0.593016	3.18914	0.139003
AC243967.1	0	0.0780169	0.157214	0.315852	0	0	0	0	0.889	0	0	0	0	0	1.11384	0	0.90801	0.0166476	0.0352463	0.0295729	0.0138168	0.0751822	0.317433	0	0	0.0187365	0	0	0.0470793	0.0372679	1.22106	0.316972	0	0.289848	0.768375	0.446926	0.455815	0.0203787	0	0	0	0.640009	0	0.017634	0.111102	0.0161882	0.0342277	0	0
AC104458.1	0	0	0.20839	0	0.072274	0.149847	0.132977	0	0	0.16753	0.20611	0	0	0	0	0	0	0	0.0272531	0	0	0	0.0577518	0	0	0	0	0.113763	0	0	0.0363133	0.0272321	0	0	0.0642293	0.0255979	0.0391605	0.0315144	0.0468184	0	0.373338	0	0	0	0.0490892	0	0	0.0236782	0
NME2P3	0	0.117107	0.0505683	0	0	0	0	0	0	0.03049	0	0.0483941	0	0	0	0.0365516	0	0.187416	0	0	0	0	0	0.140902	0	0	0	0	0	0.0419556	0.0528712	0	0.0380624	0.0543845	0	0.0372698	0	0	0.0340832	0.0529462	0.0603967	0.110848	0	0	0	0.0364489	0	0	0
HIC2	0.677057	1.52695	1.48132	2.11681	1.66179	1.48004	1.43281	1.0596	2.16284	1.23431	0.80857	0.449806	4.32208	2.63231	1.3425	1.15928	2.49069	1.1459	1.62731	0.928334	1.5321	1.48141	1.72976	0.852403	0.740506	0.717316	2.41926	0.673089	0.983698	1.25675	1.53248	1.73434	0.410783	1.95965	1.65189	4.25542	1.9038	1.08944	3.92611	3.54743	2.79619	0.651868	1.06476	1.45166	1.49549	1.53012	1.68382	0.66668	1.41475
XKRYP1	0	0	0	0	0	0	0	0	0	0	0.0323269	0	0	0	0	0	0	0	0	0	0	0	0	0	0	0	0	0	0	0	0	0	0	0	0	0	0	0	0	0	0	0	0	0	0	0	0	0	0
AC060834.2	0	0	0.104082	0	0	0	0	0.0345739	0	0.015689	0	0	0	0.0190985	0	0	0	0	0	0	0	0	0	0.0483355	0	0.108538	0.0172843	0	0	0	0	0	0	0	0.02406	0	0	0	0.0350759	0	0.372935	0	0	0.0204303	0	0	0	0	0
CD55	5.25401	19.0194	42.0375	25.2778	12.0041	9.64311	28.7703	8.67099	40.9813	19.8697	5.54865	7.80091	17.4056	13.7788	74.6876	22.5733	21.3661	15.0524	19.5339	21.1899	14.4466	115.681	289.347	15.4954	13.1312	14.348	82.6385	17.788	74.3682	12.2136	91.7048	76.1729	15.3327	28.052	29.1736	55.3844	22.5792	15.5913	12.6823	35.2969	14.9444	31.1564	12.9693	94.0472	19.0103	18.292	23.7276	21.9342	7.84721
OR7E116P	0.0204292	0	0.252049	0.0675175	0	0.0181241	0	0.0669802	0	0	0	1.44727	0.254711	0.0739994	0	0	0.0106148	0.124552	0.43511	0.0774397	0	0	0	0.0156068	0.0274492	0.0280362	0	0.165117	0	0.0418241	0	0.0263499	0.847396	0.0180713	0.0621487	0	0.0757839	0	0.0113254	0.0175934	0.361244	0.0184168	0	0	0.118748	0.218008	0.204866	0.0343668	0.0138059
SUCLA2	9.38289	14.9627	5.96447	9.18927	11.249	9.54016	12.0868	6.97485	12.3267	10.8367	9.93682	9.7526	10.6182	10.097	17.5674	9.4624	18.8673	11.9675	9.78903	9.46235	11.8849	8.5395	13.6338	5.2261	9.45938	8.89106	14.0103	7.06392	9.08479	13.2018	10.3433	9.69581	9.38627	11.2856	18.3728	6.26996	7.35219	9.49463	15.2736	14.887	10.1606	10.0535	9.39296	5.95424	7.4404	7.49926	13.4834	7.90909	8.01385
H3P31	0.0525557	0.100108	0.432278	0.0868471	0.314839	0.373006	0.275844	0.229749	0.234855	0.13032	0.384794	0.0827384	0.156016	0.158641	0.0466054	0.0312457	0.218459	0.224295	0.0339199	0.02846	0	0.578822	0.215638	0.200748	0.14123	0.252439	0.086143	0.424777	0.06041	0.322788	0.451963	0.135575	0.325372	0.0929799	0.439677	0.669054	0.14622	0.313789	0.0291356	0.497865	0.258147	0	0.445554	0.101822	0.122195	0.0934737	0.0329396	0.058941	0.0355168
MAPK8IP1P1	0.543453	0.0129396	0.81577	0.0112255	0.546475	0.0120533	0	0.0296966	0	0.0202137	0.0110527	0	0.00806641	0.00820215	0.0120481	0.00807741	0.0564746	0.00828329	0.0175374	0.0147145	0.00687481	0.0249388	0.250853	0.0103792	0	0.335616	0.400843	0.0183017	0	0	0.0116838	0.0175239	0	0.120183	0.0516647	0.0164723	0.340198	0.0202796	0.00753193	0.0234008	0.480488	0.171472	0.403135	0.00877412	0	0	0	0	0.128542
AC020905.1	0	0	0	0	0	0	0	0	0	0	0	0	0	0	0	0	0	0	0	0	0	0	0	0	0	0	0	0	0	0.0232033	0	0	0	0	0	0	0.0315327	0	0	0.0292816	0.066804	0	0	0	0	0	0	0.0190661	0
STOML1	0.693367	0.624762	0.906952	0.45553	0.914863	0.664874	0.947566	0.625008	0.977136	0.768362	0.643125	1.59763	0.962026	0.942111	0.878378	2.32557	0.837062	1.24768	1.13746	0.917934	1.3495	0.445971	0.605789	1.22643	0.902749	1.55428	1.41014	1.48158	1.13748	2.01895	1.95598	0.683394	1.19291	0.927453	1.0234	0.436186	1.1162	1.10469	0.752196	0.452267	1.15483	1.82129	1.23387	2.00837	1.07873	1.344	1.01439	1.28798	1.46508
PYCR2	6.80638	9.19112	8.37966	4.56982	7.7247	7.0737	9.71441	5.8963	9.10597	8.18842	8.46902	48.787	51.7023	28.2424	11.2244	6.87981	25.7597	51.7787	11.5532	18.1821	18.2092	17.2959	12.3525	22.9425	48.3261	19.0652	13.496	16.4327	19.8335	27.932	9.41007	6.87129	50.8046	12.2145	28.0457	13.4904	11.4214	26.1888	10.2818	3.86566	14.2153	17.1943	10.2729	9.97247	14.1058	39.2225	24.5921	12.357	7.11964
TGFBR1	5.26189	9.16854	5.41585	3.63715	9.77386	36.9375	14.3845	6.10343	7.88169	13.433	7.92452	10.3143	9.48923	8.89701	10.2797	34.6647	11.1721	9.26891	11.2575	19.1833	11.8298	4.10571	11.8282	18.5583	9.48043	10.9926	15.1408	16.16	9.44838	6.80156	9.6078	6.96744	13.4868	4.58637	11.4082	16.6833	8.97028	8.54279	9.74574	8.54145	6.83609	5.27407	9.67801	4.12133	6.15365	13.1048	5.95846	19.7427	17.3068
DEGS2	4.7848	3.68982	9.09177	22.6823	5.17753	2.4351	3.71762	4.83693	23.9668	0.110722	3.37256	1.02343	0.649774	0.449282	7.01873	3.347	8.17491	0.330953	1.72914	0.101936	0.292399	5.77357	15.2256	1.03339	1.21757	3.13605	0.585988	1.04083	7.84979	4.74405	7.64982	6.3861	0.764282	14.7811	6.21266	3.87187	7.81116	1.03896	2.10168	1.94156	0.563369	28.0356	1.67472	10.0222	4.06117	0.869435	2.36236	0.201291	0.42601
NR4A1	5.70575	5.73788	2.18671	4.94903	3.83023	43.646	17.6363	5.79639	3.25067	29.5952	7.96876	3.36688	3.13778	2.67122	6.16486	2.41869	2.09434	3.52443	12.8984	2.2611	8.81338	11.7844	34.682	20.1913	2.57647	4.19286	36.4057	12.6464	14.8574	2.95552	20.0235	8.94776	9.35953	43.8959	80.5764	54.5151	6.88716	10.7069	20.8152	26.5167	59.6405	7.29396	15.0637	14.5713	1.39579	6.22992	20.2691	34.8052	1.34205
AC138907.4	0	0	0	0	0	0	0	0	0	0	0	0	0	0	0	0	0	0	0	0	0	0	0	0	0	0	0	0	0	0	0	0	0	0	0	0	0	0	0	0	0.084983	0	0	0	0	0	0	0	0
OOEP-AS1	0	0	0.972484	0	0	0.0749234	0	0	0.0269565	0.0209413	0	0.0332383	0.100281	0.101969	0.0748907	0	0	0.0257444	0	0	0.235035	0	0	0	0	0.0289747	0	0.0568816	0.266952	0.0288162	0	0	0	0	0	0.0767936	0.117481	0	0	0.290918	1.49335	0.0380666	0.0447479	0.0272699	0.0245446	0	0.0264655	0.118391	0
TTC30B	1.46983	1.47403	2.38989	1.14607	1.75353	0.837661	1.81369	1.17551	2.93923	1.17064	1.64314	3.66632	5.36889	4.11353	3.34487	2.14991	2.44792	3.10083	3.03125	1.28089	3.10306	1.12119	0.173068	2.31639	2.89042	2.16408	3.058	3.11091	2.50627	3.07558	3.14329	1.46581	4.16719	1.56281	3.09079	2.43114	3.21823	5.13615	1.55413	7.77507	1.54433	3.57148	1.62466	1.98646	2.51499	2.10924	1.85465	2.07689	2.27604
AC008610.1	0.298484	0.142138	1.92314	0.205516	0.979193	0.573746	0.313325	0.434945	0.508126	0.493426	1.4974	0.665696	2.12658	1.38151	1.32345	0.236609	0.775448	0.515608	1.28429	0.107757	0.704834	1.5067	0.952537	0.304034	3.04131	0.682713	1.25028	1.17273	0.85773	0.916619	1.28344	0.449156	0.708367	2.50833	3.51864	0.844404	1.56861	1.63362	0.303366	3.51304	1.07515	1.4351	1.47611	1.15658	2.40006	0.353916	0.342974	0.474227	1.98352
CFL1P6	0	0	1.33463	0.0326995	0.0677386	0.0702217	0.0830881	0.0865048	0.328444	0.0588815	0.128784	0.062305	0.117485	0.143355	0	0.0235291	0.0205635	0.0965154	0.0766287	0.0857256	0.020026	0.0363228	0.0541277	0	0.159527	0.0814695	0.194606	0.586434	0.159218	0	0.102103	0.0765695	0.0980068	0.0350086	0.0300994	0	0.183515	0.236294	0.0219402	0.749821	1.12749	0	0.0419398	0.0766758	0.207039	0	0	0.0221924	0.0267454
AL034379.1	3.4774	5.88776	4.06785	4.34167	1.12425	2.12525	2.43353	2.28024	2.02259	2.56767	2.76605	8.63749	2.61514	1.4462	4.45422	0.826961	3.21213	9.84667	2.54359	3.26401	1.56409	10.4257	1.95523	3.36495	4.36084	5.30249	2.65988	2.34215	1.51001	1.42384	3.25628	1.54491	3.92298	6.15211	3.23241	3.23231	4.29991	5.53657	1.62791	1.13133	6.60449	8.0113	14.3308	2.39544	3.27898	2.47391	3.72933	1.3433	3.81223
NANOGP2	0.0268923	0.153673	0.685698	0.044439	0.0690431	0.023858	0.225835	0.0293902	0.103006	0	0.131264	0	0.0319328	0.227291	0.143086	0	0.111784	0.0327913	0.156209	0	0.176901	0.542994	0.12873	0.0410885	0	0	0.0734644	0.163016	0.139101	0.311984	0.277519	0.156088	0.133192	0.0237885	0.0204527	0.179326	0	0.140493	0.0298169	0	0.845388	0.0727298	0	0.225774	0.171947	0.063773	0.117984	0	0
GLRX2	3.43153	4.42925	3.80045	3.8301	3.09126	2.57701	5.79819	2.54953	3.71832	2.79156	2.65692	6.18417	3.01135	2.76219	7.58085	4.24133	5.7087	5.05599	8.52869	4.62116	5.99359	7.5835	6.88546	9.16376	7.69461	6.45463	6.15906	2.70661	4.16927	3.99538	6.19973	5.31904	5.98204	8.70704	5.95221	5.74799	6.21126	3.27993	3.77135	7.23248	7.30396	6.43124	4.25849	8.89357	6.54379	4.71125	5.94282	3.29144	5.47204
CDCA4P4	0	0	0.118241	0.0475105	0.0984202	0.102028	0.181083	0.157108	0.165188	0.114068	0.0467789	0.113157	0.238979	0.0694288	0.127479	0.0170932	0.11951	0.0701156	0.129893	0.0155693	0.130935	0.448587	0.137628	0.109821	0.0386307	0.0986419	0.0628337	0.174284	0.132191	0.0392409	0.173075	0.166876	0.160198	0.101731	0.262396	1.11546	0.106655	0.107288	0.0956334	0.173321	0.64962	0.0777567	0	0.0557027	0.133696	0.0511356	0.0540597	0.0483663	0.0388595
RSPH14	0.0882832	0.137586	0.884572	0.132624	0.109894	0.078322	0.0926726	0.0789409	0.122964	0.0676637	0.202401	0.663333	0.381201	0.169582	0.177927	0.0143145	0.241866	0.572496	0.45065	0.130383	0.426416	0.0957575	0.142696	0.533417	0.393601	0.0440568	0.0482344	0.118924	0.129152	0.481973	0.0759209	0.0828141	0.332905	2.01624	0.506623	0.170285	0.334938	0.557052	0.0578407	1.22337	1.01708	0.470286	0.119071	0.212506	0.177273	0.228389	0.593561	0.0315029	0.0108475
SMYD5	3.05986	9.6736	6.89854	3.96192	5.20258	4.58764	5.75002	5.2026	11.6131	4.92249	4.22089	14.629	21.1512	16.5974	4.8062	9.46722	9.5693	11.3589	9.5383	8.51041	9.34552	8.91334	9.11739	17.4191	12.4116	9.32721	13.4849	11.9058	8.81282	10.0933	11.411	7.5203	8.23992	13.2419	5.16019	16.2875	10.3531	11.2672	14.2471	7.59653	9.06895	13.8027	9.85037	11.1616	9.78393	13.7271	9.68681	8.52715	18.505
OR5G1P	0	0	0.0169987	0	0	0	0	0	0	0	0	0	0	0	0.0183268	0	0	0	0	0	0	0	0	0	0	0	0	0	0	0	0	0	0	0	0	0	0	0	0	0	0.08121	0	0	0.0133467	0	0	0	0	0
SKIL	4.82613	2.73726	15.1157	4.27606	8.36357	8.02379	12.9513	4.87079	12.1392	9.24479	4.95825	4.87467	15.6289	14.3525	11.6027	10.8138	19.121	12.3531	11.9453	19.3784	20.0222	8.94176	14.366	14.3887	4.2313	8.90044	10.0091	15.5523	35.8082	12.9767	16.489	11.6104	10.7429	24.6458	13.3558	6.68892	5.81311	9.2662	9.25628	31.402	18.1202	11.5008	18.7907	9.34859	8.55597	9.02594	12.8487	9.37675	20.9983
ODF2-AS1	0.240181	0.274497	0.948249	0.198447	0.534419	0.213081	0.504245	0.26249	0.674641	0.786147	0.547094	0.604986	0.228158	0.173999	0.638963	0.828202	0.29951	0.410013	1.55015	0.2081	0.850736	1.76349	0.197094	0.954121	0.419527	0.725152	0.20996	0.841205	0.993871	1.01621	0.537026	0.433706	0.446088	0.637381	2.74	0.990077	0.311841	1.07552	0.239671	1.53063	0.566275	1.0393	0.610858	0.186132	0.111687	0.37022	0.180642	0.727277	0.292163
CRP	0	0	0.0239415	0	0.00830344	0	0.02037	0	0.0123879	0.0240591	0.00789321	0.00763739	0.00576058	0.00585752	0	0	0.0151241	0.00591546	0	0.0210166	0.0049096	0	0	0.0222367	0.00651833	0.0199732	0.0053011	0.0588153	0	0	0.0166879	0	0.0120137	0	0.0147584	0	0	0.0144826	0	0.00835578	0.200163	0	0.0514101	0.0187979	0.00563978	0	0	0.0272035	0
SEPTIN12	0.0372394	0.00886668	1.01079	0.0153843	0.0159347	0.0165188	0	0	0.00594327	0.0138512	0.0151474	0.0659543	0.093966	0.0618247	0.041279	0	0.00967463	0.0510842	0.0420606	0.0252074	0.0423979	0	0.00636644	0.00711222	0.0437814	0.0127765	0.0813846	0.0501642	0.0749084	0.203305	0.00800621	0.0360241	0.103747	0.115295	0.191174	0.0846558	0.0431698	0.145912	0.0670952	0	1.23468	0	0	0.0120247	0.064938	0	0.0350101	0.00522049	0.0188746
LARGE-AS1	0.0867734	0.0381428	0.192156	0.0110301	0.177082	0.159887	0.112108	0.124013	0.102267	0.0364131	0.092312	0.0157624	0.0475557	0.048356	0.0532724	0	0.0242774	0.00406953	0.0344642	0.0144583	0.0371531	0.447208	0.00456454	0.0254962	0.0134528	0.0183207	0	0.0854196	0.0345259	0.0637714	0.137765	0.133445	0.0123972	0.253893	0.243672	0.149716	0.105235	0.079706	0.0333035	0.0574834	0.354091	0.0361042	0.056588	0.06466	0.0581981	0.0158289	0.0125506	0.0112288	0
IGKV5-2	1.58131	0.228187	1.34006	0.554289	2.4195	0.0850234	0	1.46634	0	0	1.13049	0.905255	0.0284499	0.086786	0.127479	2.0227	4.43184	0	0.278342	0	0.339461	0.131937	2.68701	0.109821	0.257538	1.74267	1.38758	5.51898	0.468178	0.752117	3.33788	0.0309031	0.385662	0	2.22307	0.261437	0.577713	0.894067	1.67358	0.0412669	0.706109	1.38234	23.7651	0	0.33424	0.113635	1.11123	0.913585	0.129532
AC069431.1	0.114575	0.0297603	0.111374	0.0516363	0.0534835	0.00924069	0.0984043	0.125218	0.0265975	0	0.194891	0.0245967	0.0185523	0.0628817	0.00923665	0.0185776	0.0378842	0.0254015	0.0941154	0.0169213	0.0105411	0	0.00712282	0.039786	0.0629781	0.0214416	0	0.0350775	0	0.0426486	0	0.0268694	0.0709336	0.00921378	0.0158435	0.0126285	0.0386389	0.023321	0.0288717	0.0448506	0.613942	0.00938991	0.0220759	0.0672667	0.0605442	0.0494011	0.0130565	0	0
RNA5SP278	0	0	1.41889	0	0.492101	0	0	0	0.244723	0.095057	0	0	1.2518	0.231429	0.169972	0	0.0995918	0.350578	0.247415	0.518976	0.387955	1.23141	0.131074	0.146428	0.386307	0.657613	0.104723	0.387297	0.550797	0.654014	0	0.741673	0.355995	0.169552	0.437326	0.348583	0.177758	0.143051	0.318778	0	3.57762	0	0	0.123784	0.111413	0.227269	0.120133	0	0.388595
AL157359.1	0	0	0.0379262	0	0	0	0	0	0	0	0	0	0	0	0	0	0	0	0	0	0	0	0	0	0	0	0	0.0621137	0.0265006	0	0	0	0	0	0	0	0	0	0	0	0.498273	0	0	0	0	0	0	0	0
ME2	7.92636	4.47056	3.95191	1.77529	7.67684	5.91497	11.8078	5.75301	8.52319	4.32962	5.20818	4.91282	4.88204	3.28888	4.21255	2.314	12.8165	4.39715	4.20471	3.73483	6.31101	4.09348	11.6746	4.44896	5.80339	4.09208	2.61253	5.51027	3.94223	4.91611	3.54469	2.31754	7.00919	3.21578	4.99606	7.85943	4.03757	3.88506	3.72858	14.0874	6.28103	2.36993	7.02115	2.60394	3.39844	4.31295	4.33971	4.80766	5.8674
AP002791.1	0	0	0.295446	0	0	0	0	0	0	0	0	0	0	0.0619575	0	0	0	0	0	0	0.0259655	0	0	0	0	0	0.028036	0.0345619	0	0	0	0	0	0	0	0	0	0	0	0	0.756148	0	0	0	0	0	0	0.0287743	0
RPS23	34.423	139.633	93.9789	96.2105	36.6229	47.1659	48.6512	56.3391	42.2223	53.041	41.4002	128.024	98.1562	58.745	48.3577	60.7463	75.5112	72.2636	65.5311	40.9608	30.2551	88.6589	68.53	47.0807	155.492	64.8172	63.5492	45.2552	62.7109	39.5179	42.1246	48.2504	84.7355	74.5208	53.2585	60.2457	65.0683	93.5689	72.9997	53.947	90.0643	127.583	114.769	41.1274	53.4472	60.9865	54.109	47.7794	64.6784
AC090132.2	0	0	0.0463421	0	0	0	0	0	0	0	0	0	0	0	0	0	0	0	0.0727273	0	0	0	0	0	0	0	0	0	0	0.0384493	0	0	0	0	0	0	0	0.0420495	0	0	0.110698	0	0	0	0	0	0	0	0
[truncated: 8,813 more rows]
[truncated: 122 more columns]
