# Supplementary material for: Construction of a novel necroptosis-related lncRNA signature for prognosis prediction in esophageal cancer
Source: BMC Gastroenterol. 2022 Jul 15;22:345. doi: 10.1186/s12876-022-02421-8 (PMC9287891; doi:10.1186/s12876-022-02421-8)
Supplement: Supplementary file 6 — Additional file 6: Table S6. 171 samples of transcriptome data containing EC and normal samples from the TCGA database.. [file 12876_2022_2421_MOESM6_ESM.xls]

## Sheet: Sheet1
id	TCGA-L5-A4OR-11A-11R-A260-31	TCGA-IC-A6RF-11A-21R-A336-31	TCGA-V5-A7RE-11A-11R-A354-31	TCGA-IC-A6RE-11A-12R-A336-31	TCGA-L5-A4OG-11A-12R-A260-31	TCGA-L5-A4OO-11A-12R-A260-31	TCGA-L5-A4OF-11A-12R-A260-31	TCGA-L5-A43C-11A-11R-A24K-31	TCGA-V5-AASX-11A-11R-A38D-31	TCGA-L5-A4OQ-11A-12R-A260-31	TCGA-L5-A4OJ-11A-12R-A260-31	TCGA-LN-A7HZ-01A-31R-A354-31	TCGA-V5-A7RC-06A-11R-A406-31	TCGA-V5-A7RC-01B-11R-A406-31	TCGA-R6-A6L4-01A-11R-A31P-31	TCGA-LN-A49O-01A-11R-A24K-31	TCGA-R6-A8W5-01B-11R-A37I-31	TCGA-LN-A9FQ-01A-31R-A38D-31	TCGA-LN-A49P-01A-11R-A24K-31	TCGA-LN-A9FR-01A-11R-A38D-31	TCGA-LN-A4A8-01A-32R-A260-31	TCGA-IG-A4QS-01A-11R-A260-31	TCGA-L5-A8NM-01A-11R-A37I-31	TCGA-LN-A7HV-01A-21R-A354-31	TCGA-VR-A8EZ-01A-11R-A36D-31	TCGA-IG-A3YC-01A-11R-A24K-31	TCGA-Z6-AAPN-01A-11R-A406-31	TCGA-LN-A49W-01A-11R-A260-31	TCGA-L5-A8NE-01A-11R-A37I-31	TCGA-Z6-A9VB-01A-21R-A37I-31	TCGA-L5-A8NV-01A-11R-A37I-31	TCGA-R6-A6Y0-01B-11R-A336-31	TCGA-IG-A625-01A-11R-A31P-31	TCGA-R6-A6XQ-01B-11R-A336-31	TCGA-2H-A9GG-01A-11R-A37I-31	TCGA-2H-A9GN-01A-11R-A37I-31	TCGA-VR-A8EX-01A-11R-A36D-31	TCGA-IG-A5S3-01A-11R-A28J-31	TCGA-Z6-A8JD-01A-11R-A36D-31	TCGA-2H-A9GQ-01A-11R-A37I-31	TCGA-LN-A9FO-01A-11R-A38D-31	TCGA-L5-A8NJ-01A-11R-A36D-31	TCGA-IG-A7DP-01A-31R-A336-31	TCGA-VR-A8EQ-01A-11R-A36D-31	TCGA-LN-A49S-01A-11R-A24K-31	TCGA-LN-A8HZ-01A-11R-A36D-31	TCGA-VR-A8EW-01A-11R-A36D-31	TCGA-LN-A49X-01A-31R-A260-31	TCGA-R6-A6DN-01B-11R-A31P-31
FAM47E-STBD1	0	0	0.039681	0	0.0567692	0.0642003	0.0253211	0.0197718	0.0923938	0.0777579	0.0294352	0	0.0143215	0.00728125	0.0106954	0	0.0156668	0.0294131	0.0077842	0.00653122	0	0.0110694	0.00824771	0.00460693	0.00405133	0	0.00658959	0	0.0173292	0.00411533	0.015558	0	0.0112003	0	0.0871415	0.02559	0	0.027004	0.00334314	0	0.0236967	0.0217457	0	0	0	0	0	0.00338156	0.00407534
RN7SKP247	0	0	0.0522101	0	0	0	0	0	0	0	0	0	0	0	0.0562896	0	0	0	0	0	0	0	0	0	0	0	0	0	0	0	0	0	0	0	0	0	0	0.047374	0.0703796	0	0.436504	0	0	0	0	0	0	0	0
MTND4LP24	0.537477	0	0.0552602	0	0	0	0.42315	0	0.0428895	0	0.273279	0	0	0	0	0	0	0.040961	0	0	0.0679921	0.123323	0	0	0	0	0	0.0452512	0	0	0.0577768	0	0	0	0	0	0	0	0	0	0.198002	0	0	0	0	0	0	0	0
U2	0	0.256828	0.221803	0	0	0.119619	0.141536	0	0	0.0668677	0.109688	0	0	0	0	0	0	0	0.174044	0.0730146	0.0682265	0	0	0	0	0.0925193	0	0.0908145	0	0	0.115952	0	0	0	0.205091	0.326946	0	0.100629	0	0.232233	0.132456	0	0.428654	0.0870755	0	0	0	0.075607	0.0911189
MIR8084	0	0	0	0	0	0	0	0	0	0	0	0	0	0	0	0	0	0	0	0	0	0	0	0	0	0	0	0	0	0	0	0	0	0	0	0	0	0	0	0	0	0	0	0	0	0	0	0	0
AC005899.5	0.035418	0.202392	1.2818	0.0585274	0.484969	0.37706	0.446147	0.154831	0.972241	0.368863	0.288131	0.0557585	0.46262	0.363495	0.345488	0.0631706	0.0184028	0.172749	0.251449	0.0958978	0.0179218	0.162531	0.0968807	0.162344	0.237943	0.291637	0.0580529	0.333974	0.0610667	0.145021	0.395959	0.228414	0.372763	0.250642	2.28962	0.0429413	0.197079	0.581532	0.196349	0.0610033	1.94845	0.35122	0.825728	0.160112	1.1323	0.104989	0.0887936	0.0993027	0
CP	0.246528	0.285834	0.830926	0.473802	1.31402	0.988956	0.542885	0.34264	4.31082	18.2248	0.451247	3.15549	0.684108	0.1278	0.0617828	0.0143381	1.29207	4.56299	0.166029	0.179934	0.871862	0.209045	3.88112	0.0757428	0.0342042	8.72841	0.28549	0.377211	0.120125	2.89294	5.22873	0.0639409	0.872618	2.14756	2.05428	0.261532	1.12327	0.423976	0.637294	0.15	2.23493	0.731953	0.965489	0.939678	0.929879	3.29008	0.451782	0.141245	0.0995989
LINC01500	0	0	0.0425791	0.0142573	0.0147674	0	0	0	0.0330473	0.0427882	0	0	0.973273	0.312522	0.015302	0	0.0089659	0	0	0	0	0	0	0.0131824	0	0.0118405	0.00942783	0.0581116	0.0198345	0.0353272	0	0.0556419	0.010683	0	0.0131236	0	0	0	0	0.0148605	1.18661	0.0155559	0.14629	0	0.0100301	0.0102301	0	0.0193522	0.0116613
INTS1	12.196	19.5056	22.8346	19.7829	17.3592	20.2215	19.8162	12.5955	48.9497	19.5371	17.8284	15.3791	47.5152	48.1871	38.6538	30.6195	42.5885	26.2977	13.6305	44.1091	14.6657	9.51032	28.8975	39.5988	23.1179	26.6115	34.1952	47.9948	21.5389	24.6211	23.6871	40.9893	14.1955	19.9241	11.3577	46.4682	29.712	37.2701	23.6241	27.3158	27.0332	32.5502	23.1943	24.2292	23.6751	38.548	16.8185	51.8766	34.1635
ZNF177	0	0	0.0291846	0.00586336	0.0242925	0.0314787	0.0223478	0.0155112	0	0.0457516	0.0230923	0	0.0210664	0.0514101	0	0	0	0.0129797	0.00916021	0.0230572	0	0.0130261	0	0.0162639	0	0.00973888	0.00775443	0	0.0040785	0.0145284	0.0122055	0	0	0.00627741	0.0701627	0.00430193	0	0.0158888	0.0039341	0.0061114	0.090628	0	0.0150405	0	0.0206246	0.00841433	0	0.00795864	0
LPAR4	0.100485	0.047851	0.139473	0.077836	0.161241	0.139293	0.0395556	0.0205911	0.00801854	0.647841	0.0357641	0.103815	0.0111862	0.0872042	0.0724007	0.0410721	0.156634	0.179963	0.206723	0.319688	0.130295	0.109517	0.0816001	0.0719675	0.265811	0.361993	0.0823519	0.291872	0.0505325	0.0557162	0.151226	0.109357	0.0933158	0.0277775	0.0382116	0.140866	0.0465951	0.173425	0.107932	0.124397	0.869923	0.0226468	0.272872	0.105453	0.13142	0.02234	0.0354262	0.253562	0.135815
PLLP	12.0421	5.51982	8.80014	3.85129	11.8003	4.76185	15.032	7.76257	7.16504	0.797236	9.93139	2.35429	2.36145	1.09231	2.94653	0.135962	3.11624	2.12148	1.54689	1.10363	1.84243	3.8953	7.48816	0.633738	2.80763	2.23229	0.431189	1.24281	7.51103	3.99645	7.38848	2.68363	1.60459	3.43109	2.51854	3.33808	2.67187	0.739599	0.728364	2.11813	1.57702	9.97058	3.52591	9.93859	1.75415	1.85425	3.05917	1.63691	2.94094
AC003973.1	0	0	0.184571	0.0115879	0.0120025	0	0	0	0	0	0	0.0220794	0	0.0254008	0	0.00833816	0	0	0	0	0	0	0	0.0214285	0.0282663	0	0	0.0755702	0.00806045	0.00957094	0.012061	0	0	0	0	0	0	0	0.0155501	0	1.14355	0	0	0.00905735	0.00815219	0	0	0	0
MIR3670-2	0	0	0	0	0	0	0	0	0	0	0	0	0	0	0	0	0	0	0	0	0	0	0	0	0	0	0	0	0	0	0	0	0	0	0	0	0	0	0	0	0	0	0	0	0	0	0	0	0
AC022400.5	0.0201623	0.0448059	0.0359315	0.0194354	0.0230064	0.0298123	0.0282197	0.00734503	0.0364686	0.0633278	0.0273372	0.0317415	0.0259365	0.0182582	0.0327792	0.0379588	0.0296824	0.0327801	0.0347011	0.00545915	0.0731166	0.0339254	0.0413633	0.0385072	0.0180604	0.0415049	0.0275397	0.0520568	0.0540762	0.0321049	0.0838051	0.0520115	0.0436887	0.0445882	0.0587812	0.0407419	0.0342806	0.100317	0.0353954	0.0810301	0.0462163	0.0424111	0.0819045	0.0759554	0.0449253	0.03586	0.0210614	0.0263806	0.0113546
FTLP10	0.0521005	0.719495	0.0428534	1.53895	0	0	0	0	0	0	0.0211923	0.0512636	0.0154664	0.11795	1.91737	0	0	0	0.260602	0	0.0659084	0.155407	0	0.00995048	0.140007	0.411129	0	0.00877288	0.00748585	1.11997	0.0896098	2.15881	0.161277	0.0230437	0.00990612	0	1.71529	0.252745	0.0505458	0	0.217525	0.0117421	0	0	1.04481	0.247104	3.70626	0.0146076	0
CROCCP4	0.0392585	0.0373896	0.0322906	0	0	0.104487	0.0824207	0	0.025062	0.038939	0.0319374	0.0309023	0	0	0	0.0233401	0.0407966	0.0718051	0.0253377	0.0212593	0.0397303	0.0360311	0.0536929	0	0.237369	0	0	0.026442	0	0.026791	0	0	0.145829	0	0	0.0237988	0.0364082	0	0.021764	0	0.0385666	0.0353913	0.0832059	0	0.0228196	0.0232746	0.0492109	0	0
AL391669.1	0.548792	0.784001	4.0625	0.396754	0.998015	0.852024	0.720097	0.374854	0.613095	0.272163	0.61387	1.45794	1.05894	0.704033	3.52827	0.244703	0.499007	0.710997	1.63815	0.891546	0.867794	8.05882	1.12586	1.10052	1.79734	0.894354	0.899514	0.60065	2.40495	1.82573	0.94389	1.28296	0.637044	2.06318	4.43464	1.87134	1.20875	0.511971	0.266208	0.649845	1.88692	0.432891	0.726957	0.310111	2.19308	0.935393	0.472943	0.346201	2.08614
HMGN2P34	0	0	0.956474	0	0	0	0.0762928	0	0.0927945	0.0360439	0.0591257	0	0	0.0438769	0	0.0864193	0.0755269	0	0.0469078	0.0393573	0.0367764	0	0.0994017	0	0	0	0	0.146856	0.083541	0.198392	0	0	0	0.128582	0.0552754	0.0881175	0	0	0.0402917	0.125181	1.21377	0	0.0770196	0.0469366	0.0422459	0	0	0	0
AC005261.5	1.42366	3.67836	4.5448	2.50398	3.63097	5.30222	3.52157	1.5559	5.47106	3.70496	2.28194	0.621343	14.7375	14.8408	2.72495	4.55047	3.40565	3.09378	5.44029	3.14484	5.07124	2.01816	3.68216	1.88446	0.748104	2.95001	0.662313	5.03179	3.29716	2.55872	3.55171	6.92692	7.45255	3.94015	3.53771	9.16016	2.70597	6.14365	2.44588	3.71456	5.23427	2.42707	2.74849	1.63855	3.59687	2.3733	1.89943	5.98342	2.1433
AP003784.1	0.0111782	0.0106461	0.0459712	0	0	0	0	0	0	0	0	0	0	0.0269935	0	0	0	0	0	0	0	0	0	0	0	0	0	0.00752893	0	0	0	0	0	0	0	0	0	0	0.00619694	0	0.208643	0	0	0	0	0	0	0	0
B3GALT1	0.0268659	0.00365529	0.584007	0.0031711	0.0328454	0.0953383	0.020144	0.00419448	0.00735033	0.312154	0.0437117	0.404824	0.191409	0.0764617	0.0170173	0.00228178	0.0339011	0.077218	0.10156	0.00623505	0.0233047	0.0457921	0.00787369	0.00879603	0.195959	0.0158013	0.0209692	0.183537	0.00661735	0.0811933	0.0528089	0.00247516	0.87678	0.162961	1.25514	0.00232662	0.0391528	0.615843	0.0148938	0.0198314	1.43273	0.048439	0.0447391	0.00495719	0.00892356	0.0932902	0.00721644	0.0344343	0.0103747
AP002782.1	0	0	0.157141	0	0	0	0	0	0	0	0.0259036	0	0.0189048	0.019223	0	0	0	0	0	0	0	0	0	0	0	0	0	0.0214464	0	0	0	0	0	0	0	0	0	0	0	0	0.594328	0	0	0	0	0	0	0	0
RNU6-1325P	0	0	0	0	0	0	0	0	0	0	0	0	0	0	0	0	0	0	0	0	0	0	0	0	0	0	0	0	0	0	0	0	0	0	0	0	0	0	0	0	0	0	0	0	0	0	0	0	0
AP000720.2	0	0	0	0	0	0	0	0	0	0.0504334	0	0	0	0	0.0225451	0	0	0	0	0.0137674	0	0	0	0	0	0	0	0.0171237	0	0	0	0	0	0	0	0	0	0	0.0140942	0	0.299706	0	0	0	0.0147778	0	0	0.0142562	0
POLE4	6.39874	4.87358	4.80702	3.73988	6.02052	4.72526	6.86	4.68855	5.47742	4.43096	5.16851	12.1698	7.76536	6.52424	5.76294	8.79725	4.40149	9.64212	5.20332	9.40092	6.04333	5.23873	4.73621	10.6445	11.4369	6.91035	11.4465	6.47692	6.62893	5.81188	6.74554	7.36225	4.07963	5.9336	2.66828	5.41624	9.63462	4.97226	9.60899	4.15639	7.58068	6.71072	8.22566	10.2369	5.26206	10.7825	9.52482	5.04065	10.8597
CALCP	0	0	0.151705	0	0	0	0	0	0	0	0	0	0	0	0	0	0	0	0	0	0	0	0	0	0	0	0	0.0621137	0	0	0	0	0	0	0	0	0.085525	0	0	0	0.0905951	0	0.0977277	0	0	0	0	0	0
AC046143.1	0.341936	2.03058	1.05881	0.432091	0.481975	0.642399	0.506735	0.285768	0.256808	0.568582	0.4418	4.06899	3.21238	2.70787	0.731301	1.10016	0.397138	4.21848	2.38863	1.49222	0.793871	2.63983	0.673978	0.645368	1.14859	1.5872	1.7693	0.94832	0.924795	2.81388	0.6573	0.920987	0.772056	1.03196	1.33088	1.12178	0.746144	0.765586	0.82515	0.502335	0.770618	0.616507	1.27891	1.26	0.362437	2.48032	1.86576	0.845912	0.448564
AC020658.7	0.016012	0.0304996	0.105361	0.0132298	0.0274061	0	0.0168082	0.0174993	0	0	0.0130261	0.0378116	0.0285198	0.033833	0.00709959	0.0142794	0.00831971	0.00976221	0.0361701	0.00433543	0.0121534	0	0	0.0305808	0.00537855	0.0604293	0.00437417	0.0377464	0	0.0437081	0.00688495	0.0258158	0.0297392	0.014164	0.0121778	0.00485332	0.0593982	0.0298755	0.0088767	0.0137894	0.165164	0.00721739	0.00848414	0	0.0465363	0.0142392	0.0150535	0.0269362	0.00541042
AC123786.1	0	0	0.34059	0	0	0	0	0	0	0	0	0.0465638	0.597061	0.285698	0	0.0175846	0	0	0.0381791	0.0320336	0	0	0	0.0677867	0.0198705	0.0202955	0.0484798	0.0796859	0	0	0	0	0	0.0784914	1.25971	0	0	0.0220744	0.0163971	0	0.261506	0	0	0	0	0	0	0	0
AP001582.1	0	0	0.872175	0	0	0	0	0	0	0	0.0539146	0.104334	0.0393477	0.0400098	0	0.0394013	0	0	0.085547	0	0.234746	0	0.0453204	0	0	0.72761	0	0.223188	0	0.180907	0	0	0	0	0	0	0.061462	0	0.587848	0	0.911479	0	0	0	0.30818	0.0392906	0	0.148651	0
AC138028.4	0.392074	1.2918	1.2638	0.901798	0.92499	1.36314	1.22358	0.243198	1.035	2.14937	1.08618	0.567195	1.08841	1.8616	1.35315	1.20329	2.07572	1.51822	0.957478	1.11322	1.54961	1.70196	1.63768	0.987616	0.953937	1.33062	0.839485	1.83426	0.864797	0.918385	2.13239	1.19592	0.629793	0.787381	1.37005	1.86931	1.06134	3.49556	2.30868	4.0153	1.3741	1.22275	1.48228	1.28655	1.10254	0.659635	0.850109	2.42434	1.91918
AC021594.1	0	0	0	0	0.0263073	0	0	0	0	0.03049	0	0	0.237261	0.0556741	0	0	0	0.0187416	0	0.0499392	0.0466644	0	0.0420426	0	0	0.0421865	0.0671807	0.0828182	0	0.0209778	0	0.0198246	0	0.0271922	0	0.0372698	0	0.0229421	0	0.0264731	0.0905951	0	0.0651518	0.0198521	0	0.0182244	0	0.0861873	0.0415479
IGLV5-45	2.90552	0.281411	6.88595	1.83101	58.3282	0.873792	0.361862	6.3508	0.345817	0.195382	9.9355	2.01573	0.233906	0.118921	0	1.75668	95.6729	11.0489	9.12196	0.293346	0.598056	1.08474	14.6829	30.0594	1.12486	3.00746	0.565028	11.6755	121.703	4.13363	24.8596	0	1.8293	0.0435624	40.4874	0.447801	3.69933	0.183768	2.02027	0.0848206	3.3381	0.577136	63.4595	0.0318034	1.9465	0.291958	1.79019	0.717981	0
MIR4719	0	0	0	0	0	0	0	0	0	0	0	0	0	0	0	0	0	0	0	0	0.117772	0	0	0	0	0	0	0	0	0	0	0.150101	0	0	0	0	0	0	0	0	1.14322	0	0	0	0	0	0	0	0
EIF4EP4	0	0	0	0	0	0	0	0	0	0	0	0	0	0	0	0	0	0	0	0	0	0	0	0	0	0	0	0	0	0	0	0.0218139	0	0	0	0	0	0	0.0187517	0	0.431973	0	0	0	0	0	0	0	0
PIMREG	0.110808	0.969587	1.11078	0.595101	0.195585	0.122882	1.10502	0.0983942	0.778119	0.357196	1.28455	4.01224	9.68325	7.91877	1.78101	3.16627	3.55525	3.66077	4.87653	4.54537	11.3016	1.67167	2.3727	2.38611	3.80121	1.93887	2.0357	1.82851	1.8747	6.08254	1.89988	1.7106	2.45678	7.02063	2.6915	3.31246	2.90306	11.3556	3.53987	2.92245	2.1635	5.26935	1.277	2.54934	1.75917	4.14277	3.37699	3.96113	12.0984
NAP1L4P2	0	0	0.0715494	0	0.0186112	0.0192934	0	0	0	0	0	0.239656	0.180763	0.0787735	0	0.0387877	0	0	0.322823	0	0.0440171	0	0	0.332273	0.11688	0.223837	0.0831725	0.05859	0	0.103886	0.0187019	0	0	0	0	0	0.100841	0.0162305	0.0602806	0	0.384551	0	0	0	0.164331	0.116036	0.0272603	0.0121947	0
RNF31	2.64888	5.19133	5.07727	4.36749	4.49015	3.62075	4.17293	3.53824	4.85255	3.94878	3.92033	6.42201	6.30937	7.06468	3.22941	5.07911	5.83973	9.01989	6.12674	6.31147	5.7566	3.45039	4.9968	2.46729	5.41512	5.22664	2.92665	7.6413	3.24548	7.21459	3.51312	5.92207	7.8036	2.12447	4.05005	3.73016	5.08419	6.11822	6.13715	4.74488	7.00088	4.98817	7.23601	3.9586	4.33626	7.06798	3.93038	5.93702	4.23789
LRRC3B	0.101609	0.0398472	0.0934068	0.0691378	0.0818413	0.0848414	0.0439191	0.0457251	0	0.0978178	0.199357	0.00940956	0.0141945	0	0.00530027	0	0	0.0765248	0.0154304	0.00323666	0	0.0109712	0	0.00456609	0.00401542	0.0164051	0.0130623	0.00805142	0	0.00815769	0.0719604	0	0.144314	0.00528715	0.0181829	0	0	1.88691	0	1.00888	0.14092	0	0.0190018	0	0.0208453	0	0.00374611	0.00335158	0
AL359771.1	0	0	1.0183	0.0426215	0.0441463	0.0457646	0.0541498	0	0.032931	0.0255826	0.125896	0.0812102	2.75641	2.24224	0	1.71744	0.0268031	0	10.6539	0.307278	0.130513	0	0	0	8.04007	4.07061	0.028184	3.16173	0	4.40036	0.0443616	0	0.0958088	0	0.0392324	0	2.53551	0.0384991	1.94463	0	3.14191	0	0	0	0	1.10097	3.33011	0.60745	0
AP000902.1	0.0531269	0.758969	0.786557	0.0877911	0.500124	0.141398	0.0557684	0.290308	0.237408	0.079042	0.129659	0.37637	0.0946269	0.0641462	0.188448	0.442194	0.19323	0.0323904	0.0342886	0.230155	0.241945	0.633873	0.254312	1.01465	0.392605	0.47391	0.203185	1.10927	0.0610667	0.253786	0.274126	0.925076	0.0657818	1.26887	0.202026	0.064412	0.541968	0.396499	0.147262	0.411772	0.521907	0.143681	1.01339	0.617574	0.432332	0.251973	0	0.0893725	0.50264
MIR4804	0.267818	0	0.220284	0.221282	0.458395	0.712799	0	0.292694	0	0.796916	0.217874	0.632438	0	0.646734	0	0	0	0.163283	0.691408	0.145029	0.135518	0.491602	0	0.204598	0	0.918856	0	0.180385	0	0.365531	0.460631	0.172718	0.82903	0.710723	1.22212	1.13647	0	0.999396	0.890832	0.230642	1.31549	0.965746	0	0	0	0	0.335713	0.450535	0
SLC1A3	0.380716	2.53518	0.510784	3.51433	0.950741	0.645065	0.383266	0.586603	0.0458196	2.44988	0.924078	1.1152	4.91723	1.10211	2.82542	1.94991	4.08118	2.9509	3.05334	3.31893	1.47485	2.60918	0.778911	1.50191	2.24742	9.65516	6.15499	9.24815	0.173969	5.28565	1.1325	4.42352	3.58962	1.11799	0.472298	0.588334	2.27763	8.00943	3.00501	1.47272	3.39365	0.0703306	5.28787	0.463523	11.1556	1.89448	3.85306	6.0616	0.862539
NEMP1	1.54816	1.21024	5.07101	1.72629	2.6381	3.7558	4.55901	1.51977	4.90663	3.737	3.93162	6.46525	15.7438	8.75499	5.00555	18.16	10.0996	7.91859	8.43571	8.55056	31.6179	2.91723	6.60513	7.99639	11.5743	4.75223	7.5865	8.92561	6.51577	6.42084	5.54053	2.4806	6.61174	9.96814	3.27964	15.1366	4.23106	21.033	5.85975	20.7983	11.6119	5.90995	6.22492	3.02156	5.33566	11.4689	5.9357	9.39578	11.923
AFF3	1.31085	0.976539	0.32068	0.558025	2.41704	3.38398	1.16817	0.914253	0.0842705	1.85056	1.75069	0.0531625	1.27221	0.248346	0.0898371	0.0365028	0.0606136	0.156283	0.283332	0.0930954	0.149127	0.0521244	0.0430361	0.0211072	0.0536225	0.167467	0.112377	0.361846	0.0326405	0.0858943	0.782769	0.0692935	0.3269	0.0244404	0.772814	0.235417	0.472607	1.4102	0.560771	1.10906	0.53229	0.0359776	0.795418	0.0267646	0.160599	0.0373102	0.0490641	0.510408	0.0114104
KRTAP4-16	0	0	0.0227129	0	0	0	0	0	0	0	0	0	0	0	0	0	0	0	0	0	0	0	0	0.0210956	0	0	0	0	0	0	0.0237472	0	0	0	0	0	0	0	0	0	0.135637	0	0	0	0	0	0	0	0
C1orf226	4.90181	7.84154	8.66821	0.945136	5.10318	5.76873	7.29597	3.45099	9.44602	3.46634	6.65561	5.65588	2.23371	4.61875	7.95698	4.15546	9.55044	9.0531	6.75964	3.37751	0.915556	3.89607	15.0322	0.441923	5.6424	6.20178	7.13382	3.11992	6.06933	8.3346	8.10168	4.57494	6.59989	4.136	5.35221	13.7027	11.1611	15.0846	10.2718	1.89158	12.2031	13.449	3.36009	9.27776	1.3728	3.42952	29.8283	9.20699	8.95317
AC069061.1	0	0	0	0	0	0	0	0	0	0	0	0	0	0	0	0.0292781	0	0	0	0	0.24919	0	0	0	0	0	0	0	0.905694	0	0	0	0	0	0	0	0	0	0	0	0.145135	0	0	0	0.0572501	0.0291958	0	0	0
APCS	0	0	0.0347316	0	0	0.0187309	0	0	0	0	0	0	0	0	0	0	0	0	0.0136266	0	0	0	0	0	0	0	0	0.0142204	0	0.0144081	0	0	0	0	0	0	0	0	0	0	0.248892	0	0	0	0	0	0	0	0
AC245052.3	0	0.330655	0.446191	0.035857	0	0	0.0227778	0	0.0554089	0.139895	0.105914	0.136642	0.528202	0.0916984	0	0.0516022	0.135295	0.119064	0.0420139	0.0822528	0.109799	0.0796603	0.0296771	0.116037	0.0728881	0.134004	0.0829879	0.14615	0.399068	0.0592315	0.205265	0.0559753	0.0403014	0.172751	1.81532	0.644549	0.140865	0.178139	0.0120294	0.448486	0.703444	0.0782458	0.114974	0.0560531	0.0882898	0.0643215	0.0951994	0.0486705	0.0439919
AC063944.1	0.053159	0	0.121456	0.00488023	0.080877	0.047161	0.0248009	0.00645519	0.0150826	0.0644435	0.0336356	0.00929869	0.0455886	0.0891458	0.0104756	0.0105348	0.015345	0.0468144	0.0304971	0.0223897	0.026899	0.00542099	0.00403913	0.0270737	0	0.0202648	0.0516337	0.0915004	0.00678928	0.0120924	0.0711125	0.0038092	0.0402243	0.0104497	0.0314452	0.0107418	0.0164332	0.0617149	0.0130978	0.0406934	1.19531	0.00532473	0.0125186	0.0190724	0.0274662	0.0140069	0.00740394	0.0165605	0.00399161
AC092184.2	0	0	0.112453	0	0.0234006	0.0727752	0.0287032	0	0	0.0542423	0.0222445	0.0215235	0.0162344	0	0	0	0	0.0333417	0.0176478	0	0	0	0	0.020889	0	0.0375253	0.0597579	0.0368338	0	0	0	0	0	0.0241878	0.0207959	0.016576	0.0507169	0	0.0303174	0	0.752129	0	0	0	0.0158939	0	0	0.0153329	0
RAB7B	1.94658	6.53671	0.981596	4.71547	3.17289	1.10581	2.26608	1.87813	0.697519	0.89172	2.12294	3.19811	5.99588	11.2201	2.6622	1.63661	1.02245	8.78937	6.63088	5.73875	6.60776	1.67459	0.797964	9.19398	1.42533	11.3153	9.95435	6.49117	2.1491	5.10727	2.26698	2.81176	9.8118	0.84923	0.451801	0.919592	11.2497	8.77212	5.53684	0.260364	1.03169	0.961095	2.1078	1.85998	8.9347	7.91792	11.4025	2.95936	0.390704
AP1B1P1	0	0	0.213891	0.0195327	0.0202315	0	0	0	0.0150917	0	0	0.0186086	0	0	0.020964	0	0.0122834	0	0	0.0128018	0	0	0.0323326	0.0180601	0	0	0	0.0636909	0.0135868	0.0161329	0.0203302	0	0	0.0209121	0	0.0286622	0.0219242	0	0.0262115	0.020359	0.255463	0	0	0	0.0137414	0	0	0.0265127	0.0159761
IL33	11.0765	7.02902	0.91452	2.36866	25.11	13.8417	47.9979	10.194	1.30449	44.1364	5.41732	0.690699	3.51474	4.00566	2.84601	0.289424	1.53016	1.41805	4.2358	0.732278	0.945797	2.23949	0.748003	1.31313	0.15343	4.40853	0.811063	8.57768	43.7879	1.26734	5.58712	2.49223	2.82039	0.324301	3.98124	1.09665	1.63867	4.45405	1.04286	0.776371	0.708497	0.395516	11.4132	0.0737452	4.64627	1.07605	0.184575	4.152	0.190893
AC010319.3	0	0	0	0	0	0	0	0	0	0	0	0	0	0	0	0	0	0	0	0	0	0	0	0	0	0	0	0	0	0	0	0	0	0	0	0	0	0	0	0	0	0	0	0	0	0	0	0	0
AC027455.1	0	0.125387	0.406079	0.0815836	0.478846	0.146	0.1382	0.0359708	0.168092	0.0489688	0.107103	0	0.175872	0.258313	0.175123	0.039136	0.0342032	0.0401335	0.0637282	0	0.0832731	0.211455	0.112538	0.0251442	0	0.0677541	0	0.199517	0.245912	0.134767	0.254743	0.169811	0.122261	0.11646	0.250321	0.299288	0.15262	0.0736928	0.0182466	0.0566899	0.420337	0	0.104638	0.276326	0.172184	0.117078	0.0412577	0.184563	0.1557
MTCO3P39	0	0.035946	0.0620877	0	0.0323001	0	0	0.0412484	0	0	0	0	0	0	0	0	0	0	0	0.0204384	0	0	0	0	0.025356	0	0	0	0.0216916	0	0	0	0	0.0333866	0	0	0	0	0	0	0.14831	0	0	0	0.043877	0.0223759	0	0	0
AL035407.1	0.0342394	0	0.281624	0	0	0	0	0	0	0.0169804	0	0	0	0.0206706	0	0	0.0177905	0	0	0	0	0	0.0234142	0	0	0	0	0.184492	0	0	0	0	0	0	0.0520809	0.0207562	0	0	0	0	1.00908	0	0	0	0	0	0	0	0
DPPA3P3	0	0	0	0	0	0	0	0	0	0	0	0	0	0	0	0	0	0	0	0	0	0	0	0	0	0	0	0	0	0	0	0	0	0	0	0	0	0	0	0	0.089331	0	0	0	0	0	0	0	0
PSMC6	5.28355	7.47091	5.6203	6.61083	6.37771	5.19045	6.69554	4.36643	7.72005	5.80427	5.25059	15.2227	7.2683	7.9317	11.192	10.7161	8.65131	8.37658	9.95356	9.08579	13.4245	14.219	11.5951	6.25014	17.8865	8.16896	12.0608	8.96177	6.11972	11.951	8.8492	9.33247	5.03275	7.52377	7.56173	8.29246	8.31927	6.77294	11.5005	10.7228	12.6321	4.3697	6.56826	5.6076	11.3034	12.1531	9.82149	10.4941	14.4801
BRI3P3	0	0	0.422066	0	0.0439145	0.0910487	0	0.0560805	0	0	0	0	0.0609321	0.0619575	0	0.0305076	0	0	0.0331186	0.0277877	0.051931	0	0.0350906	0.0392012	0.0344736	0.0352108	0.028036	0.17281	0	0	0.0882574	0.0661861	0.0317686	0	0.0390265	0	0	0.153188	0	0.0883827	0.554509	0	0	0	0.0298272	0	0	0.0575487	0.0693556
LYPLA1	12.5993	23.5071	16.0191	18.5935	15.7512	9.77722	22.8575	11.3707	21.1356	9.01004	13.001	23.5102	24.6345	17.0078	25.5589	33.6222	39.4648	31.2161	34.6449	26.7452	16.1038	27.2172	42.3644	14.7734	20.4348	24.4071	22.3078	21.1408	16.8233	31.5271	17.5473	23.4951	36.394	22.0618	12.8608	32.9346	13.8708	16.4687	36.6508	44.1726	41.2847	20.914	13.4311	16.4562	30.7394	21.9789	20.6697	36.7077	31.4403
TMED9	23.8535	24.3587	31.0938	18.8745	32.4069	15.7738	26.5282	28.3108	24.1586	16.4114	22.182	25.2347	36.7541	38.64	32.0525	34.8178	40.3337	37.542	42.1468	27.8129	22.7779	31.3349	47.5166	23.9338	59.5517	43.6272	35.9589	44.6798	74.9192	25.0926	41.5296	29.4645	26.0977	28.3371	34.1562	37.0126	35.2297	42.0991	33.4571	45.0732	31.5406	36.7088	28.9292	45.2723	34.2508	22.9202	21.74	30.638	38.7054
KLRC1	0.492753	0.00690142	0.26225	0.0778341	0.651149	0.135004	0.27384	0.372214	0.0185039	0.0287496	0.0589504	0.290903	0.275346	0.104992	0.0578335	0.426507	0.052712	0.0530155	1.33758	0.0313925	0.443675	0.179568	0.401383	0.149467	0.355379	0.651373	0.395913	1.02494	0.0333173	0.0543962	0.056085	0.0607523	0.103183	0	0.0881784	0.0527137	0.322573	0.0811222	0.120517	0.012481	0.74746	0.0326628	0.737196	0.18251	0.214815	0.0472565	0.00908341	0.633889	0.0440735
FAM110C	3.0548	20.5815	8.23489	12.1884	4.6256	1.71787	3.66699	2.74622	6.11461	1.80086	3.47116	22.4402	7.06458	17.3444	17.228	2.21747	1.73061	24.5302	14.8187	14.101	2.64524	9.16619	2.09236	11.4539	4.31304	7.5292	3.79029	17.8871	3.97573	22.5077	4.43207	9.72325	46.5363	2.58891	5.64711	2.00417	12.6937	3.90152	4.38673	21.8099	8.93029	3.80214	0.824971	0.906854	25.8357	20.7979	10.2524	3.13584	2.00115
AC138894.1	0.0227202	0.0108193	0	0.00938615	0.0194439	0	0.0238498	0.0372458	0.0145042	0	0.0462081	0	0.0134893	0.00685816	0	0.0135077	0.0177078	0.00692601	0.0293276	0.0123034	0.0229933	0.0208524	0.00776847	0.00867848	0.0228956	0.00779506	0	0.0612114	0.0130578	0	0.00976934	0	0.0281321	0.0502448	0.0086398	0.00688658	0	0	0.0125955	0.00978321	0.0557994	0.0204821	0	0	0.0264129	0.00673488	0.01424	0	0.0230312
EFCAB6	0.251324	0.02176	0.404038	0.0962757	0.26983	0.304045	0.32138	0.267177	0.123977	0.253811	0.373597	0.0557519	0.343194	0.26621	0.109408	0.0285253	0.0462985	0.213125	0.237411	0.117538	0.18151	0.0524234	0.182802	0.0506175	0.270148	0.156776	0.0748982	0.235447	0.09717	0.0717222	0.235779	0.0486244	0.115989	0.123285	0.755879	0.160665	0.154679	0.397306	0.0810636	0.171183	1.00105	0.144179	0.164642	0.0590205	0.243034	0.165253	0.197614	0.08712	0.213076
FOXD4	0.089137	0.367873	1.01828	0.0409158	0.084759	0.0615063	0.0831723	0.108241	1.23923	0.117882	0.128914	1.06026	0.546861	0.36473	0.447921	0.123653	0.231574	0.646101	0.159805	0.0321797	0.105243	0.299967	1.14461	0.113493	0.472414	0.074756	0.146103	0.326868	0.421218	0.527187	0.579173	0.0830343	0.52732	0.157698	0.248571	0.0780514	0.146961	0.805693	0.0109812	0.051176	0.797824	0.705351	0.073469	0.537275	0.103624	0.105691	0.378655	0.0277685	0.0870107
CELP	0.00544133	0.0103646	0.152169	0.00449584	0	0.038619	0	0.00594675	0.0833678	0.00269853	0.0221331	0.029982	0.151838	0.0361347	0.424624	0.0258801	0.107436	0.0099524	0.0351188	0.00294659	0.0413005	0.119856	0.11163	0.0124706	0.0219334	0.00746747	0.0237834	0.0146597	0.00625453	0.0556995	0.00935877	0.0175458	0.0168436	0.0288799	0.0206917	3.27219	0.0100926	0.008122	0.00301655	0.0749764	0.144327	0.00981066	0.0172989	0.00702808	0.00316286	0.00645184	0.0375143	0.00610243	0.0110317
LINC00471	0.213502	0	1.60556	0.0252006	0.208817	0.108236	0.192101	0.05	0.311535	0.0680674	0.372187	0.14405	0.289736	0.165719	0.135236	0.516797	0.808232	0.306824	0.187009	0.165166	0.0617338	0.251936	0.177287	0.151454	0.102453	0.188358	0.183306	0.708735	0.236645	0.124885	0.0524588	0.186865	0.2738	0.323762	0.127582	0.166406	0.28286	2.10559	0.177541	1.576	1.31836	0.0549918	0.129287	0.0886377	0.159559	0.198905	0.0669069	0.119721	0.164895
SNAPC5	3.49092	4.809	6.16567	2.58174	4.11451	4.40359	3.49271	3.84924	3.55672	5.29811	4.01265	7.79587	7.06447	5.27814	4.51914	3.10853	5.67638	5.38261	7.38282	4.04243	4.6369	5.6498	4.58262	10.1615	9.58515	3.83905	8.08048	4.68152	4.09324	5.83874	6.58717	4.20114	5.40789	7.20996	5.51146	7.06196	4.81285	7.2636	4.96348	11.8778	4.38626	12.4758	6.66387	6.49665	4.87812	9.81216	6.19758	4.46124	4.97631
YEATS2-AS1	0.149425	0.290315	0.486699	0.177783	0.33248	0.28634	0.338804	0.0718537	0.366298	0.26974	0.301467	0.733946	1.01846	1.73201	0.302116	0.42997	0.263975	0.648639	0.821667	0.433712	0.74703	0.70216	0.658054	0.99084	0.401542	0.725927	0.195935	1.44523	0.425954	1.3297	0.514003	0.265968	0.728969	0.396536	1.01824	0.739153	0.376927	1.04382	0.559981	0.761804	0.786801	0.48494	0.810742	0.660054	0.441225	1.26148	0.400834	0.65691	0.210039
RNF223	2.31278	6.71574	2.44339	29.2157	3.71223	0.957519	3.36651	1.55026	4.19966	0.0254885	0.936561	0.113276	0.250216	1.28454	12.3329	1.05723	5.3035	0.451217	0.610343	0.423039	0.197649	1.39623	3.78171	0.950166	0.559353	5.19825	3.84699	0.733869	14.6863	3.57748	4.52591	23.374	0.623647	2.9824	0.562868	1.5765	6.99704	1.20442	1.54428	3.77104	2.17104	1.45484	0.174286	2.52917	4.64245	0.731277	3.51757	0.887647	7.67588
FAM111A	2.59918	1.54716	10.284	1.50104	6.16104	3.12018	7.48039	2.35829	7.8539	4.12485	5.24654	5.82028	8.70447	8.323	4.76827	9.0592	4.22597	1.67215	6.40957	3.56862	8.14198	7.51186	9.4481	6.93523	4.79468	4.32128	6.30164	7.61164	11.3452	1.78483	4.73354	3.01723	3.11941	2.70635	5.96328	4.53162	4.63514	17.0038	4.41583	12.2575	6.45525	9.9242	7.60617	4.59507	7.52889	3.21671	3.48719	4.47569	4.19184
AC002066.1	0.0161176	0	0.304911	0	0.096554	0	0	0.0352295	0	0.111906	0	0.025374	0.0861237	0.0194607	0.0285856	0.0958235	0.00837458	0.049133	0.0728172	0.244385	0.0407784	0.0443779	0.0110219	0.135443	0.0757964	0.232252	0.290599	0.20626	0	0.0439964	0.110886	0.0103944	0.0299353	0.0142574	0.0490324	0.00977066	0.029895	0.048116	0.437827	2.09594	1.31419	0.0435899	0.102481	0	0.0468432	0.171998	0.0505092	0.171721	0.904053
AC002310.5	0.340753	0.892464	1.20284	0.434046	0.498176	0.566822	0.581255	0.29482	1.10578	0.584425	0.554416	0.715263	1.32345	0.651431	0.289583	1.22396	1.52707	0.882937	0.59563	0.230656	0.581932	0.195463	0.378658	0.856875	1.03015	0.340984	0.131873	0.650276	2.40719	0.881708	0.402927	0.521918	0.615301	0.577731	0.626294	0.559453	1.05338	1.43051	0.574588	1.60177	0.739235	1.08795	0.541654	1.03612	1.07287	0.462956	0.418239	0.36623	0.182304
ASTN2-AS1	0	0.031811	0.173994	0	0	0.0197549	0	0	0.0142151	0	0.0271722	0.0262916	0	0.0403288	0	0.0397155	0.0115699	0	0.028743	0.00602911	0.0394362	0.0102184	0	0	0.00747974	0.0534779	0	0.0974859	0	0.121566	0.0287239	0	0	0.00984867	0.0677407	0.020248	0.0103253	0.0332373	0.0678946	0.0671175	0.579685	0.0301108	0	0.00719018	0.0194148	0.0330032	0.0209343	0	0.0150481
POTEJ	0.0693492	0.313728	0.0998212	0.186222	0.118698	0.0615245	0.0849301	0.0757908	0.0405822	0.226417	0.0517153	0.0955294	0.116659	0.104667	0.12812	0.0893314	0.153141	0.264255	0.108167	0.143957	0.0731071	0.0742562	0.106703	0.172182	0.0660021	0.126896	0.167346	0.171267	0.109606	0.0788761	0.213704	0.11181	0.0357784	0.173812	0.5538	0.171664	0.316212	0.12508	0.0897064	0.0895844	0.249799	0.182344	0.165354	0.0933044	0.0705431	0.102785	0.137639	0.093978	0.140597
ITGB3BP	0.673298	1.08466	2.46557	0.784153	1.38841	1.398	2.09401	1.01373	0.880222	0.98752	1.19162	3.25321	1.46716	1.49401	1.91506	4.17326	2.6852	1.14196	2.25828	1.48363	3.47944	2.52109	3.06135	4.33651	3.64752	3.38884	2.85485	2.43872	2.1324	2.26072	3.21539	0.972368	1.84917	4.4099	2.79732	3.211	2.22531	3.74201	2.24552	4.63871	4.05655	3.7387	2.69842	3.82086	2.68751	1.58606	1.97529	2.91196	4.26451
CRISPLD1	0.103284	0.639385	0.21592	1.03827	0.607679	1.11865	0.0858315	0.0987674	0.0769236	4.07211	1.36187	1.07722	1.34906	1.11196	0.641129	1.05667	1.41318	2.84676	1.8026	4.9638	2.34528	0.545058	0.167745	2.34079	1.07261	3.99536	1.794	3.44058	0.160765	1.87368	1.05105	0.679962	2.57103	0.338805	3.07004	0.534805	0.570719	13.2294	3.09193	7.88662	1.41203	0.225015	2.73629	0.0500258	1.8711	1.94157	1.29197	4.1048	0.543845
CNTNAP3P1	0	0	0	0	0	0.0957217	0	0	0	0.0856143	0.017555	0	0	0.0130275	0.019136	0	0	0	0.0278547	0	0.0109193	0	0	0	0.0434915	0.0148072	0.01179	0	0	0	0.0371149	0	0	0	0.0164118	0	0	0	0	0.353092	0.0635966	0	0	0	0	0.0255866	0	0.0121005	0
CBARP	0.176443	3.2625	0.116809	2.22943	0.478778	0.755946	0.546611	0.192832	0.06044	0.589048	0.668681	2.75402	0.625986	1.42892	0.99604	1.27926	0.514291	2.64998	0.669378	2.75223	0.500849	0.695147	0.11183	1.58792	1.62771	0.755958	1.95624	0.53913	0.620802	2.60201	0.410796	1.29332	0.415628	0.803234	0.382937	1.38788	1.30906	4.28453	2.6959	5.32569	3.28065	0.0465548	0.396762	0.444674	0.550322	3.28868	2.56507	2.88132	1.50357
ABRAXAS2	4.56096	7.46793	6.76121	5.9712	6.03942	4.84633	6.36535	4.6204	10.9958	5.68722	5.37957	8.19359	6.96376	6.50106	7.63138	8.67093	11.3025	8.28241	9.54377	5.70402	8.94721	6.38697	7.40865	4.59252	5.61901	7.64475	9.99627	7.9924	9.35479	7.88831	9.05274	7.61901	6.38364	8.47373	5.11373	6.38144	8.53844	8.54891	7.6072	12.6052	10.2578	11.1805	8.2333	10.4738	10.6767	7.93764	8.64136	6.74929	9.68397
PLXDC1	0.282397	0.22279	0.677758	0.285565	0.844056	1.1087	0.889312	0.234925	0.262344	4.84216	1.18982	1.18443	0.658141	2.28882	0.386849	1.82426	2.5218	2.27677	1.3996	3.65077	2.25647	1.69048	0.909364	0.291404	1.79383	2.19081	0.767997	6.27816	0.959267	1.04843	2.28354	1.00574	1.28123	0.253532	2.5244	2.87959	0.269712	2.02266	3.56219	2.05085	1.26909	0.664946	5.03608	1.43449	0.481418	1.34436	0.800435	2.05623	0.836001
LINC00293	0	0	0	0	0	0	0	0	0	0	0.00830972	0	0	0	0	0	0	0	0	0.00553141	0	0	0	0	0	0	0	0	0.00587057	0	0	0	0	0	0.00776859	0	0	0	0	0	0.0903111	0	0	0	0.00593738	0	0.00640205	0	0
AL031598.1	0	0.021004	0.0544187	0	0.0283104	0	0.0115752	0	0.0070394	0.0109372	0.00897056	0.00867983	0.00654685	0.00665702	0.00977845	0	0	0	0	0	0.0111594	0	0.0377031	0	0	0.00756644	0.00602466	0.00742702	0	0.00752504	0.0379313	0.00711136	0.00682676	0	0.394161	0.00668461	0	0.00822965	0.0122261	0.0189926	0.0758281	0	0	0	0	0	0	0	0.00745191
EEF1A1P16	0.525408	2.73901	0.59137	1.96493	0.283985	0.343461	0.609587	0.528878	0.794397	0.774842	0.607397	1.12101	0.394033	0.283804	0.380094	0.189065	1.32906	2.11587	0.517578	0.636425	0.405789	0.329937	0.775319	0.443634	0.910307	0.768486	0.559015	0.335256	0.818483	0.471778	0.59452	0.472594	0.54784	1.94469	0.452172	1.34946	0.833476	0.794569	0.452241	0.690622	1.83369	1.38356	1.30405	0.58933	0.506324	0.631179	0.719266	0.178324	0.270972
RNA5SP368	0	0	0	0	0	0	0	0	0	0	0	0	0	0	0	0	0	0	0	0	0	0	0	0	0	0	0	0	0	0	0	0	0	0	0	0	0	0	0	0	0	0	0	0	0	0	0	0	0
LINC01962	0	0.0453042	0	0.0393031	0	0	0	0	0	0	0.0773957	0.0748873	0.0564845	0.0287175	0	0	0.0247162	0.0580032	0.0307012	0	0	0	0.0650585	0.0363398	0.191743	0	0	0	0	0.032462	0.0818153	0.12271	0.0294497	0.084157	0.0361778	0	0	0	0.0263709	0.0819314	0.233652	0.343063	0.453685	0.0614402	0.1106	0	0	0	0
DSCR9	0.0617066	0.0587692	0.143804	0.0084974	0.0792125	0.0364961	0.0431831	0.0224794	0.105047	0.0459034	0.100399	0.153812	0.164863	0.217307	0.10944	0.0122287	0.133592	0.0689722	0.219043	0.0891077	0.0936724	0.0283169	0.0984605	0.0942809	0.062183	0.0282279	0.05619	0.110831	0.0709286	0.168441	0.150353	0.0331627	0.120975	0.109169	0.117326	0.355367	0.0476888	0.422154	0.148238	0.425129	0.626398	0.0834423	0.0871889	0.0332087	0.0717358	0.0609718	0.0709041	0.0634367	0.0278006
MIR4776-1	0	0	0	0.201919	0	0	0	0	0	0	0	0	2.7568	1.77043	0	0	0	0	0.315455	0	0.370982	0	0	0	0	0	0	0	0	0	0	0	0	0	0	0	0.226641	0	0	0.210461	0	0	0	0	0.568208	0	0	0	0
HSD17B10	18.7792	45.9573	33.171	56.1391	18.4571	14.7781	18.1852	17.2275	29.3048	19.4438	16.2186	68.2652	49.5325	47.4445	39.9922	27.9066	74.8166	26.8112	38.4883	24.5545	40.3256	49.0187	38.8496	61.4305	86.1218	29.9709	61.5421	55.6013	35.4824	41.7129	36.7022	41.9867	30.4821	79.1193	73.812	23.0127	51.3368	30.1769	28.0536	20.3553	58.5659	89.5785	33.3536	51.7947	59.379	50.3235	51.3439	15.9873	50.1828
IL9R	0.0702701	0.0223083	0.385321	0.23224	0.0601369	0.0484878	0.0655679	0.102396	0.0598124	0.0154885	0.0571659	0.325733	0.134433	0.098986	0.034619	0.106764	0.182558	0.038082	0.32251	0.0465089	0.110623	0.0358296	0.496552	0.0835061	0.131134	0.701839	0.115178	0.641577	0.192955	0.191816	0.275293	0.0604239	0.125679	0.02072	0.166268	0.0378652	0.137578	0.0699258	0.125525	0.013448	0.720998	0.140774	1.00944	0.080677	0.0816912	0.0370311	0.0146807	0.105077	0.105529
ERCC1	4.43537	7.38323	3.40302	5.38259	5.77919	5.61465	3.69895	5.81683	5.47492	5.47042	5.68762	11.9284	8.25602	5.88875	5.15203	7.11453	3.53794	8.41815	25.999	4.44104	4.85949	6.23002	4.63234	9.15265	19.1646	9.36617	8.49404	6.92412	3.01058	7.10403	6.10588	5.95148	5.44847	8.26874	6.67989	4.03421	10.1387	12.7123	6.6438	16.5742	8.31142	7.83889	10.047	6.0322	6.03873	10.7031	9.37693	6.34267	7.25062
NT5CP1	0.03841	0.0731632	0.157964	0.0317359	0.131485	0.102228	0.0403198	0.167911	0.171642	0.285731	0.124989	0.0604689	0.0912186	0.0231884	0.0340613	0	0	0	0.0743705	0	0.116615	0.0352524	0.131331	0	0	0.0790686	0	0	0.154526	0.0786359	0.0990945	0.074313	0.0237797	0.0339769	0.0876371	0	0	0.0859991	0.0425872	0.231549	0.754663	0.0346264	0.122112	0.124027	0.0446529	0.0227716	0.0240737	0.150768	0.129786
GPR150	0.653268	0.108204	0.0700855	0.0234676	1.54756	0.915535	0.546611	2.29705	0.018132	0.239461	1.4634	0.253384	0.292297	0.114314	0.243476	0.18012	0.182014	0.230889	0.281083	0.271727	0.191629	0.112961	0.019423	0.166354	1.18305	0.792575	0.284501	0.325217	0.0598542	0.0775316	0.179122	0.0793752	0.955412	0	0.604844	0.045915	0.228288	0.0847913	0.556356	0.375059	0.892877	0.0853504	0.762513	0.0427998	0.132077	0.157163	0.065273	0.30792	0.0959727
AC092953.2	2.26553	0.772505	0.989229	0.531519	2.05852	1.41438	2.93602	2.5371	0.678502	0.610323	2.95798	2.24565	4.25112	5.6735	1.04172	0.299315	0.188925	1.0743	1.37193	0.666428	4.64214	1.38619	1.26236	1.19656	3.41984	1.76568	0.42788	1.05495	1.12523	1.25975	1.53939	0.577211	2.8225	1.78138	1.14868	0.373018	1.4007	2.08744	0.248091	1.3007	1.73103	0.857289	0.740997	1.2644	1.08927	0.928585	1.77054	0.470516	0.567049
N4BP2	1.33585	1.67173	2.56866	1.25484	2.14013	1.63307	2.01993	1.65546	2.51521	1.672	2.03601	1.59761	3.55013	1.57932	1.76281	2.9156	5.19228	3.09657	2.16825	1.77187	2.27128	1.85729	2.02956	1.29083	2.31171	1.94784	2.95526	4.99276	1.6703	1.75405	1.83089	1.723	2.11556	2.44423	2.63063	2.60294	2.29706	7.42244	2.50932	7.76192	3.33349	1.74009	2.38044	0.564862	3.34049	3.08065	2.7273	2.83355	3.28459
RPS10P20	0	0	0	0	0	0	0	0	0	0	0	0	0	0	0	0	0	0	0	0	0	0	0	0	0	0	0	0	0	0	0	0	0	0	0	0	0	0	0	0	0	0	0	0	0	0	0	0	0
MIR337	0	0	0	0	0	0	0.188282	0	0	0	0	0	0	0	0	0	0	0	0	0	0	0	0	0	0	0	0	0	0	0	0	0	0	0	0	0	0	0	0	0	0.176203	0	0	0	0	0	0.112418	0	0
APEX2	3.95834	12.268	12.934	9.25407	5.19216	3.5224	7.96245	3.37784	11.2462	4.33847	5.02386	22.4556	14.4907	12.1812	9.57419	16.0113	13.6144	8.03337	31.4774	9.10263	13.914	10.65	13.592	19.2438	19.9182	9.26462	17.3837	14.7345	11.4475	18.6211	15.5747	12.9581	8.71328	24.3346	13.2012	6.25644	22.2046	8.10271	10.1237	16.2143	15.6786	23.4745	10.3815	19.5245	16.0814	15.9377	17.7704	9.65895	18.2528
ATAD2	4.0266	2.18952	4.97016	1.97437	3.51647	4.59083	5.81834	3.23892	6.42454	2.55268	6.6676	18.0746	9.76157	10.2392	17.286	32.584	15.8983	23.2298	18.6791	17.5272	20.1512	16.6225	17.7609	12.8227	12.8373	13.7866	7.59036	16.265	8.03808	27.2461	6.15549	6.14303	11.439	13.2465	9.64673	18.7451	7.41249	17.0121	20.1481	30.6224	33.488	10.9419	5.05877	5.73826	13.0469	17.5962	13.4	22.2741	28.121
RNU6-477P	0	0	0	0	0	0	0	0	0	0	0	0	0	0	0	0	0	0	0	0	0	0	0	0	0	0	0	0	0	0	0	0	0	0	0	0	0	0	0	0	1.07698	0	0	0	0	0	0	0	0
DMAC2L	1.63543	2.5086	2.71452	1.14821	2.51631	1.83473	2.30897	1.59442	2.91776	1.35692	2.03016	2.75583	1.70152	1.57031	1.99507	1.91374	1.49269	1.36638	2.47516	1.83402	2.34689	2.61282	2.41307	0.92943	2.20438	2.11377	1.06751	2.27764	1.40938	2.1459	2.55537	1.93418	1.84499	1.46504	2.57448	2.68468	1.54077	1.7527	1.59454	0.818222	2.07924	1.40568	1.97151	1.21934	2.20704	1.815	0.996812	1.85159	2.99869
AIRE	0.00417929	0.00796068	0.0309377	0.0241716	0.0500727	0.0148309	0.0263225	0.0137024	0.00533598	0.0145085	0.0271993	0.0164486	0.00744393	0.0075692	0.00741222	0.00496939	0.0130291	0.0203842	0.0188814	0.00226317	12.1662	0.0191786	0.00571592	0.00957824	0.0168462	0.011471	0.011417	0.0197043	0.00480388	0.0057041	0.0143763	0.0161716	0.0103496	0.0221816	0.724701	0.101341	0.0116276	0.0311911	0.0046338	0.0179958	0.192965	0	0.243588	0.00809702	0.00728783	0.00743313	0.0183358	0.00703058	0.00282434
AC134407.3	0.283344	0.391726	1.37577	0.279421	0.743098	0.429768	0.44135	0.299673	1.88467	0.448754	0.468445	0.244618	0.987647	1.02634	0.632212	0.135851	0.299194	0.189466	0.607608	0.188083	0.892623	1.20798	0.34377	0.209476	0.110528	0.413936	0.14482	0.87418	0.556823	0.517708	0.943228	0.330095	0.33386	0.582135	0.813316	0.415561	0.305155	0.736721	0.233085	0.944567	0.897904	0.173035	0.978282	0.32465	0.998813	0.357638	0.171859	0.287017	0.302665
ANKRD33B	0.313755	0.614768	0.289299	2.24396	1.30835	2.94487	0.369212	0.425892	0.0255154	1.22697	0.791745	0.223376	0.231368	0.288346	0.113419	3.69862	0.373813	0.583616	0.628136	3.1243	22.4179	0.0935416	0.144861	0.0824416	0.108749	1.55641	7.62232	1.6233	0.0930325	1.14149	0.751027	0.28225	0.763372	0.272239	0.253822	1.23691	0.315069	3.00683	0.964969	0.168662	2.42261	0.0882774	2.15167	0.0864703	0.22187	1.28194	2.07044	9.60147	0.251199
ARL6IP1	23.5184	21.2307	96.0589	18.414	25.6631	17.2738	41.9916	15.8706	56.7324	16.9928	24.7726	85.8335	44.5336	30.4731	57.7528	78.2978	61.3797	44.5117	54.1212	38.9782	72.1212	86.6191	83.9662	78.6302	109.038	41.2998	76.5932	89.3319	364.409	71.0549	51.549	29.2581	50.852	69.545	69.2715	56.3106	62.3863	77.549	65.0544	109.137	111.151	123.562	41.4196	57.5022	76.5701	54.4727	80.7309	37.4136	93.7903
IMP3P1	0	0	0.635145	0	0	0	0	0	0	0	0	0	0	0.0211901	0	0	0	0	0	0	0	0	0	0	0	0	0	0.0472822	0	0	0.030185	0	0	0	0.21356	0	0	0	0	0	0.24137	0	0	0	0.0204024	0	0	0	0
AC078899.1	0.164985	0.502819	0.624231	0.449846	0.240029	0.278102	0.329057	0.0901548	0.421295	0.343649	0.214749	0.311683	0.254681	0.288847	0.424286	0.63757	1.00298	1.32776	0.500468	0.723676	0.325587	0.196848	0.361034	0.47895	0.155175	0.215098	0.207325	0.43338	0.265498	0.405323	1.00736	0.223441	0.234927	0.335669	0.326242	0.840128	0.489622	0.369397	0.228659	0.667793	1.63698	0.609805	0.507029	0.30899	0.60417	0.283655	0.765199	0.240539	0.245291
USP37	0.568212	1.13243	2.34027	0.747689	1.17426	2.57464	1.52871	0.618691	2.50826	1.92977	0.977572	0.616236	2.04038	2.22337	1.62361	3.75477	1.93982	2.37495	2.41226	2.99037	2.71441	0.861441	2.40623	0.816719	1.08582	0.862103	0.578354	2.30902	1.71628	1.11159	1.589	1.29613	2.254	2.25254	2.31439	4.84151	0.685047	3.70826	2.10119	2.62793	4.07898	1.35459	1.44738	1.47597	1.46303	1.93137	2.08798	2.35192	1.59002
LINC00408	0	0	0.0861467	0	0	0	0	0	0	0	0	0	0.0414556	0	0	0	0	0	0	0	0	0	0	0	0	0	0	0	0	0	0	0	0	0	0	0	0	0	0	0	0.10289	0.0629459	0	0	2.39459	0	0	0	0
PRPSAP2	2.89502	5.19583	4.04566	3.43272	3.54492	2.18733	3.31208	2.49143	2.89744	2.24884	3.3765	7.47686	8.30723	8.7512	4.21894	5.95165	3.33033	6.25442	5.40551	6.40728	3.46062	4.29067	5.57487	4.0573	10.8704	4.30457	4.65943	5.16543	11.6564	8.85232	4.80525	3.49968	9.71324	7.65711	6.65874	4.00818	7.29235	8.86135	5.39175	6.56191	7.0309	3.91291	4.44213	3.34985	4.85149	7.74185	6.78163	4.11055	7.40712
AC092349.1	0	0	0.674353	0	0	0	0	0.0689248	0	0	0	0	0.0374437	0	0	0	0	0	0	0	0	0	0	0.144539	0	0	0.0344572	0.254866	0	0	0	0	0	0	0.0959296	0.0382316	0	0.0941366	0.0349628	0	1.92062	0	0	0	0.0366586	0	0	0.0707292	0
HOXA4	0.257393	2.04639	0.312962	2.79243	0.612943	3.93161	0.223201	0.220149	0.485803	4.23464	0.455204	2.50176	2.62449	1.70254	2.18328	0.439121	0.436106	1.76032	2.43408	1.49686	0.928693	0.585448	0.260197	4.30886	1.57884	3.19449	4.14551	5.67577	0.347314	2.16892	1.19337	1.73213	1.87759	0.138592	2.97892	0.922636	1.72284	2.64763	1.71852	1.1276	4.19963	0.918066	2.08724	0.195135	4.54696	2.41501	1.95692	2.61682	0.393266
PWP2	0.0282443	0.675185	0.0394933	0.431726	0.0241714	0.240552	0.346889	0.0401281	0.670742	0.376795	0.1011	0.649189	1.07154	0.970218	0.050093	0.10411	3.08479	0.0757678	0.105729	0.0550615	0.124339	0.0751749	0.270404	1.11554	0.165082	0.0445756	0.311718	0.667726	0.730471	0.050114	0.0461496	0.477234	0.472123	0.102436	0.150366	0.0838975	0.636508	0.634491	0.0626319	0.0462151	0.088789	0.12731	0.332235	0.0802574	0.449838	0.0318151	0.0424855	0.0522652	0.656604
Y_RNA	0	0	0	0	0	0	0	0	0	0	0	0	0	0	0	0	0	0	0	0	0	0	0	0	0	0	0	0	0	0	0	0	0	0	0	0	0	0	0	0	0	0	0	0	0	0	0	0	0
HADHB	25.3794	20.8257	17.9293	26.6496	26.4497	23.6343	25.7589	22.5698	28.9393	23.0933	26.3804	20.1823	17.8236	20.28	20.5818	17.4025	18.7503	21.0404	16.8164	17.0161	19.0044	17.8177	25.3771	26.2281	17.4921	14.8885	21.2911	14.6387	26.967	24.5952	11.5727	19.5018	22.7173	15.3224	13.8199	20.4638	19.7284	18.7265	22.2467	33.5204	17.7298	15.1088	15.4758	15.6025	29.1432	17.2263	19.9177	12.9635	21.5038
ITGA2	1.35199	14.5217	9.34756	8.7507	2.36482	1.08103	4.54043	0.856288	14.1171	4.43605	3.61729	3.14012	9.91852	18.4743	16.204	36.3852	29.7033	26.832	18.4216	61.6234	17.7058	6.2201	34.8368	15.774	9.22731	25.2703	14.1455	8.68495	11.7036	13.1445	14.8809	11.7238	40.0773	18.0223	3.57535	20.3863	6.85139	30.2578	18.8131	2.43933	12.7426	16.6623	8.20611	4.5795	14.5292	15.8182	10.9693	35.8952	23.899
RNU6-333P	0	0	0.901723	0	0	0	0	0	0	0	0	0	0	0	0	0	0	0	0	0	0.0924565	0	0	0	0	0	0	0.123066	0	0	0	0	0	0	0	0	0.338903	0	0	0	2.33346	0	0	0	0	0	0	0	0
AC141002.1	0.0700742	0.333692	1.49856	0.231592	0.179908	0.932514	0.220675	0.382915	1.20782	0.868801	0.456052	0.165477	0.416042	0.465347	0.248562	0.166644	0.837428	0.128168	0	0.0758933	0.425499	0.643135	0.86255	0.963591	0.423691	0.384668	0.0765715	0.37758	0.443007	0.0478204	1.14497	0.451916	0.260298	1.67364	2.61142	0.212398	0.324934	0.470683	0.46617	1.50868	1.44563	0.505372	0.965367	0.724069	0.285122	0.166175	0.0439194	0.19647	0.710336
HADHBP1	0.0967173	0.0394771	0.0227289	0.159823	0.035473	0.0367734	0.0725186	0.0453004	0.105845	0.041113	0.0674409	0.0652551	0.0410161	0.0500476	0.0122524	0.0328576	0.0789696	0.160052	0.0891745	0.0523744	0.0489399	0.0126809	0.0377937	0.0105552	0.00928228	0.0758462	0.00754892	0.0372243	0.0714674	0.0377156	0.071292	0.0178211	0.0684316	0.0733326	0.0420328	0.0586308	0	0.0103118	0.00765968	0.10709	0.190026	0.137013	0.0732094	0.0178459	0.0481872	0.00819133	0.0692779	0.0154954	0.0373491
CR382285.1	0.0421351	0.0501617	0.441873	0.0435171	0.00901478	0.00934524	0.022115	0.0115122	0.0201738	0.0470163	0.0342776	0.024875	0.0187622	0.0381559	0.0280235	0.0187878	0.0109465	0.0899112	0.0135972	0.0285213	0.0319812	0.0290035	0.00720341	0.0563306	0.0636907	0.093965	0.0172657	0.0638539	0	0.115016	0.0543525	0.00679334	0.0521717	0.0186361	0.088125	0.019157	0.0586141	0.0314465	0.0467175	0.544296	1.31421	0.0284885	0.0558143	0.00680278	0.0244917	0.02498	0.00660211	0.0354408	0.00711866
RN7SL854P	0	0	0.218044	0	0	0	0	0	0	0	0	0	0.0393477	0	0	0	0	0	0	0	0.0335351	0	0	0	0	0	0	0	0	0	0	0	0	0	0	0	0	0	0	0	1.1719	0	0	0	0	0	0	0	0
AC099654.3	0	0	0.0303696	0.0152536	0	0	0	0.0605288	0	0	0	0	0	0	0	0	0	0	0	0	0	0	0	0	0	0	0	0.0124345	0	0	0	0	0	0	0	0.0111915	0.0171212	0	0	0	0.217634	0	0	0	0	0	0	0	0
Y_RNA	0	0	1.09641	0	0	0	0	0	0	0	0	0	0	0.134124	0	0	0	0	0	0	0	0	0	0	0	0	0	0	0	0	0	0	0	0	0	0	0	0	0	0	1.30951	0	0	0	0	0	0	0	0
THSD7A	0.0912331	0.129483	0.225121	0.119722	0.636863	1.10299	0.413122	0.168134	0.127903	4.29387	0.197919	0.171791	0.206045	0.109076	0.077731	0.0882735	0.301154	0.11888	0.538025	0.160807	0.197332	0.136271	0.174933	0.189959	0.201902	0.278642	0.108489	0.638585	0.194314	0.094	1.07841	0.305722	0.314529	0.0237363	0.854405	0.157243	0.0630423	0.248326	0.105122	13.8343	0.455156	0.0403167	1.06539	0.0462108	0.134136	0.570575	0.0762412	0.324005	0.071326
RNU7-134P	0	0	0.251261	0	0	0	0	0	0	0.302994	0.497025	0.240458	0.181368	0	0	0	0	0	0	0	0.154576	0	0	0	0	0.209614	0	0.205752	0	0.416934	0	0.197007	0	0	0	0	0	0	0	0	0	0.275388	0	0	0	0.181105	0	0	0
FAM151B	0.308133	0.32341	0.899983	0.275374	0.602741	0.273366	0.48848	0.343626	0.329183	0.54576	0.393911	0.197997	0.231479	0.353062	0.507457	0.276658	0.369217	0.368056	0.438329	0.381395	0.451845	0.484803	0.593437	0.283437	0.202783	0.513484	0.340139	0.609909	0.534888	0.150198	0.394774	0.551543	0.463286	0.422761	0.521303	0.312592	0.37324	0.309752	0.376505	0.877317	1.16139	0.419505	0.486469	0.320827	0.427664	0.152853	0.264068	0.31736	0.305977
FER1L4	7.66546	0.308041	7.8302	0.092642	12.8138	3.46436	19.9863	2.91739	0.528582	0.279101	4.71864	0.371707	0.122899	0.199167	0.548779	0.121785	6.13849	0.306306	0.519089	0.177483	0.879413	27.5	1.03954	0.303095	0.205701	0.560759	1.27587	1.33903	3.25179	0.609192	9.1844	4.00628	0.137498	1.04715	1.79734	0.401291	0.653903	1.00901	0.541504	1.39271	1.69248	4.62636	3.0505	3.96589	1.19319	0.410348	0.237854	0.215222	3.06445
RNU5F-4P	0.514492	0	0.705295	0	0.293534	0	0	0.187427	0.109481	0	0	0.134994	0	0.103534	0.456242	0	0	0	0	0	0	0.314798	0.234553	0	0	0.117678	0.187399	0.11551	0.0985637	0.117034	0.147483	0.442402	0.106174	0.151704	0.130431	0	0	0.127993	0	0	2.19018	0	0.181739	0.55377	0.199371	0	0	0	0.463587
AC005034.1	0	0	0.328849	0	0	0	0	0	0	0	0	0	0	0	0	0	0	0	0	0	0	0	0	0	0	0	0.021844	0.0538573	0	0.0545681	0	0.0257841	0	0	0	0	0	0.0596776	0.177316	0	0.667699	0	0	0	0	0	0	0	0
AL356968.2	0.0311069	0.177757	0.396581	0.398377	0.0266212	0.0689927	0.0816339	0.0849908	0.0794327	0.0617077	0.037959	0.0979433	0.055406	0.0845076	0.179303	0.138704	0.161629	0.18017	0.130498	0.10107	0.0787021	0.157023	0.106361	0.166348	0.0208981	0.117397	0.042489	0.188565	0.0625727	0.106141	0.147131	0.0601835	0.0962915	0.233892	0.130119	0.150858	0.0865456	0.116079	0.0689798	0.0937616	0.657013	0.210321	0.115376	0.120534	0.171773	0.0553257	0.0974823	0.00872158	0.136642
AC005258.1	0	0	0	0	0	0	0	0	0	0	0	0	0	0	0	0	0	0	0.00995125	0	0	0	0	0	0	0	0	0	0	0.010522	0	0	0	0	0	0	0	0	0	0	0	0	0.049018	0	0	0	0	0	0
RNU7-157P	0	0	0.243647	0	0	0	0	0	0	0	0	0	0	0	0	0	0	0	0	0	0	0	0	0	0	0	0	0	0	0	0	0	0	0	0	0	0	0	0	0	0.291002	0	0	0	0	0	0	0	0
AC245884.5	0	0	0.283777	0	0	0	0	0	0	0.0570342	0	0	0	0.0694288	0	0	0	0	0	0	0	0	0	0	0	0	0	0	0	0	0	0	0	0	0	0	0	0	0	0	0.338932	0	0	0	0	0	0	0	0
AC091180.3	0	0	0	0	0	0	0	0	0	0	0	0	0	0	0	0	0	0	0	0	0	0	0	0	0	0	0	0	0	0	0	0	0	0	0	0	0	0	0	0	0	0	0	0	0	0	0	0	0
LINC01165	0.012046	0.0114726	0.0891722	0	0.0309269	0.0534343	0.012645	0	0.01538	0.113506	0.00979964	0	0.0572153	0.0436336	0.0427288	0	0.018777	0.0293768	0	0	0.00609541	0	0.00823754	0	0	0.0247972	0.00658147	0.275857	0.00692315	0	0.0310777	0.038843	0.0149154	0	0.0274845	0.0876289	0.0111715	0.0539415	0.00667804	0.269722	0.177506	0	0	0.0155588	0.00700194	0.0214246	0	0	0.00814063
RN7SL836P	0.0660497	0.314528	0.217307	0	0.0565251	0	0.0693336	0.0721847	0.126495	0	0.0537325	0	0	0.119624	0	0	0.0343188	0.0402691	0.042629	0	0	0.18186	0.0451673	0	0.0887461	0.045322	0.0360869	0.0889736	0	0.0901479	0	0	0.0408914	0	0.552567	0.0400399	0.0612544	0	0.0366164	0.227526	1.55726	0	0.0699941	0.0426552	0	0.0391579	0	0.0740745	0.044636
PRICKLE4	0.148284	0.510584	0.243932	0.207339	0.302611	0.0708363	0.275393	0.162058	0.378649	0.141421	0.324777	0.251401	0.352155	0.158382	0.505752	0.0678144	0.260775	0.159949	0.117789	0.0555916	0.0750333	0.314063	0.280807	0.304987	0.137934	0.22698	0.442475	0.0921921	0.714558	0.389203	0.941687	1.75076	0.0776793	0.18162	0.320978	0.248929	0.454869	0.161746	0.0632349	0.667975	0.145671	0.46273	0.471419	0.360952	0.709431	0.128485	0.085789	0.0511693	0.0693758
MINK1	11.5599	37.9166	23.0298	45.5263	16.4682	11.8842	20.9875	9.23329	18.936	12.6478	12.745	12.8674	21.7317	26.2662	33.9957	58.5437	16.8223	26.4132	20.8732	27.2432	28.9281	18.8823	36.5015	14.0415	8.36591	24.9102	24.8985	19.8776	22.6048	38.8122	21.8718	45.4756	20.7997	20.5111	18.2302	21.6325	37.6172	19.0411	31.0235	13.5695	19.9236	24.9593	22.0355	26.7282	28.9955	19.3322	25.7125	24.5262	28.5136
AC099535.1	0.210789	0.100378	0.173377	0.391865	0.315687	0.0935028	0.0553174	0.0575921	0.0336411	0.104537	0.12861	0.539249	0.0625745	0.127255	0.093462	0.0313299	0.027381	0.257028	0.27209	0.25683	0.0533307	0.145095	0.0720729	0.241547	0.247819	0.180799	0.460667	0.248455	0.0908593	0.035962	0.226591	0.033985	0.260999	0.233076	0.120235	0.223619	0.293229	0.275305	0.116857	0.408442	1.03537	0.142519	0.0558444	0.272258	0.245049	0.218693	0.19817	0.0295499	0.0356125
AL022069.2	0.0109528	0.0312942	0.15315	0	0.0843602	0.0583017	0.0229947	0.119701	0.181794	0.0597501	0.151474	0.0517289	0.0650284	0.0264491	0.21368	0.0195351	0.0341458	0.0868098	0.0848282	0.0118623	0.0277111	0.120628	0.00748993	0.100408	0.176597	0.0601246	0.0239366	0.154919	0.157371	0.224234	0.0659335	0.0211907	0.183083	0.0387547	0.291551	0.059757	0.0406304	0.351496	0.00607196	0.0471622	0.279754	0.0394955	0.0232137	0.0424402	0.120963	0.032467	0.0205942	0.0122835	0.00740182
AL445584.1	0	0	0	0	0	0	0	0	0	0	0	0	0	0	0	0	0	0	0	0	0	0	0	0	0	0	0	0	0	0	0	0	0	0	0	0	0	0	0	0	0.0582005	0	0	0	0	0	0	0	0
AP000943.3	0.273819	0.052157	0.630617	0.0452481	0.234334	0.291509	0.229947	0.239403	0.629287	0.190114	0	0	0	0.0661227	0.145691	0.065117	0.142274	0.100165	0.0353451	0.0296558	0.471088	1.40733	0.599195	0.209183	0.0367911	0.112734	0.119683	0.0368854	0.283267	0.0747445	0.753526	0.105953	0.0678086	0.193773	1.1662	1.59352	0	0.24523	0.151799	0.0943244	0.215195	0.839279	0.290172	1.23784	0.0318324	0	0	0	0
SPCS3	21.8175	18.2848	21.561	7.23611	32.4439	22.164	28.8899	31.8764	28.488	18.8083	25.0388	11.3004	17.3884	14.4724	17.1342	19.4778	35.3602	11.2269	17.8033	17.1663	26.0174	11.3844	29.0133	10.2632	8.36789	20.6895	29.5448	33.4745	15.4176	16.0704	21.0686	15.0301	14.3081	16.8259	18.3453	16.6075	10.7843	31.1924	22.978	24.4432	50.6485	12.5317	26.3262	9.07161	19.7954	9.38661	11.0301	26.3764	16.8175
HIGD1AP13	0	0	0.111285	0	0	0	0	0	0	0	0	0	0.0401646	0	0.0599903	0.0402194	0	0	0	0	0	0	0	0	0	0.0464197	0	0	0	0.0923314	0	0	0	0	0	0	0	0	0	0	0.0664573	0	0	0	0	0	0	0	0
LINC01101	0.0207545	0	0.179244	0	0	0	0	0.0113411	0.00662466	0.0051464	0	0.0245053	0.215639	0.119031	0	0	0.0269596	0.0189803	0.00669755	0.00561949	0.00525098	0.00952414	0	0	0.0697156	0.0356032	0	0.0279577	0.00596405	0.00708168	0.142786	0.00669238	0.00642455	0.514055	0.323584	0.226468	0.0481192	0.0154896	0	0	0.203887	0.00935502	0.0329909	0	0.102543	0.00615219	0.0910559	0.0407331	0.0490901
AP003027.1	0	0	0.193278	0	0.00804396	0.0333553	0.00986671	0	0.00600041	0	0.0152931	0	0.0111611	0.0113489	0	0	0	0.0057306	0.00606644	0	0	0.0431334	0.00642766	0	0	0	0	0.0633082	0	0.00641437	0	0	0.0116383	0	0	0.0227919	0	0	0.0052108	0.0161893	0.360116	0.00847349	0	0	0.00546354	0	0	0.00527068	0.00635204
PRAG1	5.41392	6.74331	6.71232	8.84098	6.12417	2.49702	6.90509	3.14139	25.3307	2.51886	3.85296	9.58695	15.1935	22.3134	9.71152	26.9775	13.7834	13.7596	25.4448	16.6449	7.67785	5.01642	9.52007	12.7763	5.16378	12.3101	8.37723	10.2359	6.7248	12.0659	14.1937	8.20166	16.8131	17.4247	4.31761	23.6649	17.1146	4.1298	19.7828	4.09593	17.6239	30.8543	11.1618	5.42216	5.73769	16.1712	15.4468	39.1597	17.4071
RNF222	0.0382099	3.88777	0.282853	12.6755	0.0326999	0.0451981	0	0.00695983	0.0162617	0.0157912	0.129518	0.0852178	0.139896	0.257588	5.92401	0.11737	0.0297802	0.135892	0.78093	0.0448314	0.0644485	0.0584478	0.0217745	0.0243252	0.0213916	2.71802	0.184408	0.278803	0.0256201	1.13428	0.377883	9.50767	0.291754	4.29258	0.0678069	0.0463263	3.59673	0.826992	0.201235	0.20292	0.575559	0.040187	0.0742348	0.0452396	2.39499	0.283161	0.594715	0.253542	0.0473403
NPIPB12	0.203136	0.154773	0.787142	0.171569	0.687646	0.804964	0.350654	0.251605	0.694502	0.48356	0.418644	0.273604	0.412737	0.51234	0.316241	0.16371	0.440954	0.261456	0.460326	0.207782	0.51166	1.23877	0.330302	0.303472	0.157698	0.554454	0.335422	1.24354	1.16488	0.434359	0.772522	0.104804	0.458331	0.143753	0.329585	0.851053	0.15071	0.576101	0.518024	0.820269	0.421285	0.370321	0.416183	0.46061	0.427697	0.208746	0.149951	0.384756	0.34472
IGFBPL1	0.107323	0.0681429	0.338387	0.0147791	0.841929	0.539544	1.42702	0.254132	0.0114189	1.67659	0.276479	1.30943	0.467276	0.356355	0.15862	1.37184	0.0929402	1.36318	0.588772	0.513373	0.552117	0	0.012232	0.177643	0.0721012	0.0859169	0.175911	0.493954	3.58779	0.903294	0.138442	0.230713	0.852695	0.063291	0.557761	0.683133	0.182474	1.05462	0.823048	4.99099	0.298723	0.0322504	0.24642	0.392756	0.0415889	2.29058	0.0224218	0.631903	0.0120881
MTCYBP23	0	0	0.0583692	0.0146584	0	0.0314787	0	0	0.0113256	0	0	0	0	0.0107104	0.0157325	0	0.0737449	0.0108164	0.0229005	0.00960718	0.00897718	0.0162826	0.109189	0.0406597	0	0.0121736	0	0.143391	0	0	0	0	0	0.0156935	0	0	0	0	0	0	0.243998	0	0	0.0114573	0.0412492	0	0.0111193	0.0099483	0
AC017019.1	0	0	0.123224	0	0	0	0.157263	0	0	0	0.182814	0	0	0	0	0	0	0	0	0	0	0	0	0	0	0	0	0	0	0	0	0	0	0	0	0	0.0694686	0	0	0	0.0735868	0	0	0	0	0	0	0	0
RPS27P29	2.32747	3.84223	3.50968	1.85894	1.12871	1.51423	0.814395	1.78056	1.28771	1.61597	2.209	7.32826	2.25703	0.936738	2.82073	0.461246	1.04809	5.48683	0.851227	0.966284	1.33475	9.61258	1.06107	2.72635	2.86664	2.92794	1.31402	1.8289	0.668825	1.00594	1.53452	1.0507	3.07399	4.04905	1.65212	1.55202	1.94264	3.9373	1.11825	0.668131	3.42967	3.70682	8.71483	1.20247	0.856821	1.97778	1.60463	0.870081	3.30306
RPL31P47	0.0811233	0	1.20105	0	0.13885	0	0	0	0	0	0	0	0.0963283	0.0489747	0	0	0.0421509	0	0	0	0	0	0	0	0	0	0.0443225	0.0546394	0	0	0	0	0	0.0717604	0	0.0491776	0.225701	0	0.224864	0	1.59387	0.146264	0	0	0	0.0480943	0	0	0
HNRNPA1P60	0	0.176215	0.118365	0.0509576	0	0.0182385	0.0863207	0	0.0131239	0.0305862	0	0.0970936	0.0976451	0.0744662	0.0546915	0.0733337	0.117499	0.125338	0.0530733	0.111326	0.104026	0.018868	0.140584	0.0471157	0.0828671	0.112852	0.0898568	0.0830795	0.0708913	0.0561173	0.0707173	0.0265162	0.025455	0.0727414	0.0312704	0.124625	0.17159	0.046029	0.0455876	0.15934	0.504894	0.111198	0	0.0398295	0.0836478	0.0365638	0.0515395	0.0115279	0.069465
MIR4718	0	0	1.26123	0	0	0	0	0.418954	0	0	0	0	0.455198	0.231429	0	0	0	0	0	0	0	1.75916	0.262148	0	0.257538	0	0.418891	0	0	0	0	1.23612	0	0	0.291551	0	0	0.572203	0.425037	0.330135	1.12977	0	0	0	0	0	0	0	0
WDR44	5.01563	5.88024	11.454	5.97397	6.81282	8.26374	8.18566	3.41196	7.41961	10.0373	5.63974	3.03245	4.08281	4.76385	9.2091	14.6551	7.83031	5.27903	11.7654	8.90406	7.33135	3.45034	8.22471	5.90389	3.64776	7.40364	5.91028	8.08826	10.0463	5.6295	8.25447	10.0039	5.81572	8.60598	3.51027	5.67206	6.36882	4.27804	8.78787	5.48542	15.5085	6.47196	4.65939	4.28177	8.14584	5.94156	1.25393	9.20716	9.29448
AC074389.1	0	0.0261701	0.565029	0	0.0235157	0.0243777	0	0	0	0	0.0335309	0	0.448641	0.282009	0	0	0	0	0.0266019	0.02232	0	0.0252192	0	0	0.0092301	0	0	0.120299	0	0	0	0	0	0	0	0	0.0127416	0.225584	0.0152332	0.0709918	0.958284	0	0	0	0	0.00814528	0.00861105	0.0231125	0.00928478
THNSL2	2.95495	0.72963	0.117524	1.07004	3.33016	3.15016	1.97856	0.066449	6.81586	4.4823	4.45414	1.33529	9.00845	5.97027	0.62814	2.81954	0.0189551	8.31281	4.06741	3.46044	2.77664	1.11048	0.0103946	4.36853	0.602497	0.986695	4.05278	5.4548	4.45886	2.00616	0.0679737	0.741097	2.53897	1.02728	1.52598	0.125318	0.0761227	0.0521843	2.2196	0.0209447	4.87695	2.50492	1.36597	2.51302	2.7814	0.857905	3.15722	6.98933	2.05652
NME3	7.02202	8.7366	12.3749	6.65147	9.34413	8.54635	5.73785	8.26573	15.4434	10.501	8.32113	16.9016	6.73961	8.13542	9.2865	5.2446	7.30418	12.3898	6.57543	4.93088	8.94122	18.6637	13.1752	26.7498	18.6154	12.3476	20.0624	4.21015	41.2359	8.95615	12.1007	9.25783	8.55227	11.346	15.929	11.7616	15.6845	17.8527	17.169	14.4832	16.9333	21.8451	15.1408	12.3289	15.8626	10.4998	12.4401	7.21511	9.54573
YBX1P7	0.0365434	0	0.0601149	0	0	0	0.0767206	0	0.0466574	0	0.0891859	0	0	0.0220615	0	0	0.0569628	0.0445595	0	0	0.0184913	0.0670784	0	0	0	0	0	0.0246133	0	0	0	0	0	0	0	0.0664587	0	0	0.0202588	0	0.430792	0	0	0.0943996	0	0	0	0.0409833	0.0246958
ZNF716	0.0112858	0	0.129958	0	0.00321944	0.00333746	0	0	0.00720465	0.00186566	0.00612077	0.0029612	0.00223351	0.00908439	0	0	0.0136826	0.00229356	0.00242798	0.00203716	0.00761428	0.00345266	0.00771764	0.264399	0.00505462	0.00258136	0.184983	0.0608109	0.229179	0	0.00647029	0	0.00232901	0.0199664	0.231748	0.00228051	0.0034888	0.0280762	0.00208552	0.991359	0.635648	0.00339135	0	0.00485894	0.844057	0.0111514	0.00471561	0	0.00254228
AC090970.1	0.821027	0.879687	3.62977	0.38158	1.22961	0.728389	0.807983	0.729047	0.753438	0.127242	1.37758	1.21176	0.396059	0.774468	0.910089	0.244061	0.213299	0.437993	1.49034	0.333452	0.493344	2.30769	0.842175	0.784024	1.1721	1.54927	1.42984	1.83178	0.560339	1.01552	2.82424	2.05177	0.794215	7.21729	1.20982	2.36414	2.71256	0.497862	1.82063	1.67927	2.77254	0.601373	0.761301	1.69009	1.04395	1.58194	2.34779	0.431615	0.6242
RRH	0.0940584	0.127973	0.552602	0.0444084	0.114993	0.0953664	0.14105	0.044055	0.41174	0.13994	0.142105	0.0317306	0.199443	0.178463	0.154903	0	0.139634	0.081922	0.0780506	0	0.0475945	0.172652	0.0459434	0.0205301	0.0812439	0.0368806	0.036707	0.271507	0.532854	0.110036	0.103998	0.0259968	0.0915067	0.0237722	0.214605	0.130329	0.0373841	0.431217	0.0446947	0.0578588	1.82162	0.205926	0.0284787	0.0433882	0.117156	0.0637291	0.0336867	0.0828819	0.063564
AL442163.3	0	0	0	0	0	0	0	0	0	0	0	0	0	0	0	0	0	0	0	0	0.190247	0	0	0	0	0	0	0	0	0	0	0	0	0	0	0	0	0	0	0	0.123116	0	0	0	0.364236	0	0	0.0702758	0
OR7E101P	0	0.0362964	0.125386	0.0314884	0	0	0	0	0	0.0756009	0.0620071	0	0	0.0230076	0.0337957	0	0.198019	0	0	0.0206376	0.0385686	0	0	0	0	0	0	0	0	0	0	0	0.0235942	0	0	0.0231029	0.0353437	0.255986	0	0	0.0748778	0	0	0	0.0221523	0	0.047772	0	0
POU5F1B	0.142253	0.0521083	0.288013	0.0241098	0.452623	0.090607	0.111037	0.247152	0.0651985	0.0379873	0.293764	0.17514	0.190572	0.114506	0.352566	0.0867417	0.284283	0.102296	0.562639	0.0809835	0.123661	5.03154	0.0723352	0.181123	0.188685	0.222754	0.0797144	0.196539	0.0251558	0.336037	0.272898	0.0564557	0.180654	0.0838901	1.81148	0.716415	0.37548	0.18239	0.113238	0.38951	0.37624	0.0328822	0.0850377	0.0565341	0.447358	0.136234	0.203463	0.0981763	0.0172548
PMAIP1	0.481114	11.5636	1.74837	4.09802	0.868388	1.08647	1.43246	1.15676	0.798551	3.51826	0.861066	13.7368	6.75679	7.69433	14.2421	11.5246	5.18599	8.34109	10.4107	9.60656	33.9057	10.7179	7.47737	15.5304	13.2226	6.43454	26.8931	12.9206	1.28199	8.91847	1.75277	11.215	24.3052	11.6765	10.1323	9.12085	6.73332	6.05191	18.1708	9.98161	24.8606	2.79947	8.54687	1.47444	12.5743	14.3134	18.871	12.2482	14.8143
OR6F1	0.0210903	0	0	0	0.054147	0	0.0442778	0	0	0	0.0343146	0	0	0	0	0	0	0	0	0	0	0	0	0	0	0	0	0	0	0	0	0	0	0	0.01604	0	0	0	0.011692	0	0.0414372	0	0	0	0	0	0	0	0
AL162734.1	0.124527	0.237198	2.66305	0	0.532848	0.220952	0.130718	0.136093	0.238488	0.308784	0.101305	0.490106	0.369668	0.451066	0.662568	0.0740344	0.194109	0.227764	0.321482	0.472037	0.819153	2.40008	0.170313	0.190263	0.0836588	0.341791	0.340182	0.503239	0.787254	0.339921	0.428358	0.56216	0.616756	0.771082	1.42061	0.528425	0.115486	0.557625	0.0690347	0.428966	2.56898	0.673561	0	0.32168	0.434299	0.295305	0.234144	0.349141	0.252463
RAP1BP2	0	0	0	0	0	0	0	0	0	0	0	0	0	0	0	0	0	0	0	0	0	0	0	0	0	0	0	0	0.0206549	0	0	0	0	0	0	0	0	0	0	0.0309502	0.0706109	0	0.0380851	0	0	0	0	0	0
PLSCR1	5.54988	6.93317	22.1017	7.10906	9.38348	11.1142	10.8146	4.50965	17.5739	20.2897	4.73846	30.183	8.251	19.3035	31.6584	43.4618	14.5073	11.5159	31.8333	15.4245	15.1447	47.2649	22.1552	11.422	7.52657	35.7175	24.6812	32.7018	5.84338	39.5738	31.6852	19.0027	11.7608	11.0261	17.7264	13.4985	16.3391	14.3121	11.4753	7.13047	32.2345	24.2565	46.9455	17.5687	21.6076	21.6245	16.6128	21.4764	25.7974
SLC35F3	0.385507	0.0174836	0.105695	0.121341	0.487018	0.238864	0.346864	0.187251	0	0.0151734	1.63777	2.31683	1.83832	1.4592	0.211628	1.65529	0.00953837	1.91386	1.03473	8.90709	0.0278672	0.0393128	0.00836903	0.0701205	2.51178	0.860763	2.27676	0.577006	0.0105505	6.3682	0.0420984	0.114443	11.0507	0.0703679	1.78243	0.0704802	0.363193	14.7647	0.583479	0.200251	1.04597	0	0.162115	0.0355661	0.601109	3.58061	1.61079	0.174997	0.00413529
ADAL	0.80692	0.742457	1.55239	0.437881	1.25237	1.52275	1.01932	0.881871	1.9972	1.03775	1.44918	0.79665	1.85542	0.937131	0.80349	0.754159	1.43191	1.08815	1.78526	0.773944	0.968869	0.517781	0.425543	1.54894	1.92721	0.92673	1.88864	1.08698	0.84498	1.06866	1.45254	0.875403	0.97161	1.52134	0.624096	1.07367	1.07177	3.08767	0.765781	2.87387	1.5283	1.84633	1.18121	0.722051	1.41903	1.51827	0.89362	1.4974	1.21078
AC026167.1	0	0	0.0537817	0	0	0	0	0	0	0	0	0	0	0	0	0	0	0	0	0	0	0	1.07314	0	0	0	0	0.440405	0	0	0	0	0	0	0	0	0	0.0487999	0.036249	0	1.34893	0.117892	0	0	0	0	0	0	0
AC007100.1	0	0	0.336417	0	0	0	0	0	0.0261106	0	0	0.0965858	0	0	0	0	0	0	0	0	0	0	0	0	0	0	0	0.0275483	0	0	0.0351737	0	0	0	0	0	0	0.061051	0	0	0.361622	0	0	0	0.0713231	0	0	0	0
AC005277.1	0	0	0	0	0	0	0	0	0	0	0	0	0	0	0	0	0	0	0	0	0	0	0	0	0	0	0	0	0	0	0	0	0	0	0	0	0	0	0	0	0	0	0	0	0	0	0	0	0
AC072046.2	0	0	0	0	0	0	0	0	0	0	0	0	0	0	0	0	0	0	0	0	0	0	0	0	0	0	0	0	0	0	0	0	0	0	0	0	0	0	0	0	0.358324	0	0	0	0	0	0	0	0
Y_RNA	0.586521	0.1862	1.44727	0	1.67314	0.346895	0.615683	0.213667	0.374426	0	0.318096	0.307787	0	0.118029	0	0	0	0.119197	0.126182	0	0	0.717739	0	0	0.262689	0.536612	0.213635	0.263362	0	0.400257	0.840652	0	0.121038	2.07531	0	0	2.17576	0	0	0.168369	1.72855	0	0	0.631298	0	0	0.122535	0	0.132122
ZNF717	1.09548	0.192406	0.68573	0.811087	1.444	1.09809	0.994626	1.0262	2.40317	0.912996	1.55553	0.0918298	0.119944	0.0687114	0.370917	0.231757	1.26702	0.81708	0.971477	0.602468	0.619113	0.443951	1.06046	0.876011	0.0592588	1.00551	0.788187	2.34002	1.64186	0.528161	0.805049	0.649598	1.27715	1.15027	1.98658	1.3368	0.443321	0.180505	0.703529	2.5656	0.886094	0.530977	0.717646	1.21096	1.29503	0.280026	0.397691	0.183488	0.817232
AC092637.1	0	0	0.283777	0	0	0	0	0	0	0	0	0	0	0.115715	0	0	0	0	0	0	0	0	0	0	0	0	0.0209446	0.0258198	0	0	0	0	0	0	0	0	0	0.0286102	0.0212519	0	2.63614	0.0345585	0	0	0	0	0	0	0
AL161747.1	0	0.208045	0.134755	0.225608	0.0934717	0.145347	0.114652	0.119367	0.0697255	0.135416	0.133281	0.257922	0.0972701	0.032969	0.0484279	0.0324676	0.0567506	0.532722	0.563941	0.443594	0.248703	0.250607	0.112035	0.250318	0	0.112419	0.566907	0.331042	0.0313862	0.223607	0.0469638	0.211315	0.236667	0.096616	0.249203	0.0993168	0.303877	0.081515	0.06055	0.188122	1.28756	0.34462	0.289361	0.35268	0.190461	0.161882	0.376505	0.122492	0.0369057
NUDT19	10.8066	10.0098	3.9023	6.1304	8.70689	6.44218	8.49408	10.0172	9.01886	3.78094	11.016	9.12883	14.3852	13.4737	12.756	8.54028	5.76907	11.1242	20.6263	14.9333	10.6897	8.4728	12.635	10.8934	10.3322	6.70087	11.607	16.1639	5.158	12.7978	2.89001	6.41259	11.6225	8.85989	10.1132	12.7306	11.0303	9.77663	6.80189	14.8507	16.4939	8.54809	6.09607	5.4172	9.30734	13.0557	6.67811	6.54382	11.7962
RPL7P27	0.0543075	0.362056	0.201009	0.179484	0	0.02409	0.0570077	0.118704	0.034669	0.0807985	0.0883601	0.277863	0.112851	0.0163929	0.240794	0.0484308	0.12698	0.248326	0.227828	0.0882259	0.0687003	0.274136	0.167119	0.124464	0.127696	0.186324	0.0890144	0	0.0780296	0.129713	0.116757	0.0525352	0.0840545	0.336277	0.0206515	0.131687	0.125912	0.101328	0.0301068	0.0935383	0.533505	0.122395	0.172652	0.0350721	0.0789177	0.0804912	0.119131	0.0152264	0
VPS33B	3.72302	3.37407	4.78574	3.13247	3.90762	2.60258	3.49378	2.8599	4.25258	2.40945	4.07135	3.38703	3.53261	2.73891	5.50106	3.37808	3.93472	3.06013	3.42188	2.15067	3.30173	2.56719	4.31877	5.98618	5.09728	3.05288	2.84349	3.54147	4.15899	3.76114	3.59142	3.92207	2.11485	4.9874	2.68696	4.51385	3.99503	4.12423	2.93114	4.88069	4.24623	6.55002	4.46692	3.71666	3.37072	3.21836	2.35175	3.24355	4.27784
AC136443.2	0	0	0	0	0	0	0	0	0	0	0	0	0	0.0457477	0	0	0	0	0	0	0	0	0	0	0	0	0	0	0	0	0	0	0	0	0	0	0	0	0	0	0.223327	0.0683134	0	0	0	0	0	0	0
MCCD1	0	0.0194974	0.303092	0	0.0350397	0.0363241	0	0.0223735	0	0	0	0	0.024309	0.0370772	0	0	0	0.0249626	0	0.011086	0.010359	0.018789	0	0.0156394	0	0	0	0.0413658	0	0.0139706	0	0.0396077	0	0.0181092	0	0.0248205	0.0189857	0.0152787	0	0	0.221223	0	0	0.0132209	0	0	0	0	0
CSPP1	2.32972	1.65417	3.17539	0.913007	2.97755	2.38293	3.59382	2.38489	3.4134	2.11613	3.00027	4.15845	2.90024	2.06181	2.11778	2.54841	3.13833	2.91034	5.22045	2.46138	2.30843	7.57948	4.75281	1.65432	2.47392	3.87905	2.27808	12.2307	1.63489	3.85593	3.93756	2.22945	3.32752	2.87089	2.86205	3.70875	1.92826	2.52188	3.21419	11.9949	7.30075	2.52429	2.62518	2.45365	2.24889	2.34818	2.11959	4.54659	4.18149
SNRPGP6	0	0	0.146188	0.0734253	0	0	0	0	0	0	0	0	0	0	0.0788054	0	0	0	0	0	0	0	0	0	0	0.243915	0.0971066	0.179565	0	0	0	0	0	0	0	0	0	0	0	0	0.785707	0.080113	0	0	0	0	0	0	0.0600556
AC103855.3	0	0	0	0	0	0	0	0.0352585	0	0	0	0	0	0.0584302	0	0	0	0.0590082	0.0208221	0.0174705	0	0	0	0.147878	0.238414	0	0	0.325943	0.0185417	0	0	0	0.0399467	0	0.196292	0	0	0.0240779	0	0	0.09508	0	0	0.0208349	0.0375055	0.0573799	0.0202203	0	0
AL603832.1	0.174171	0.12441	1.43258	0.0359767	0.223583	0.115889	0.182831	0.190349	0.083391	0.259131	0.141691	0.205648	0.12926	0.368019	0.888097	0.336535	0.20362	0.106188	0.337234	0.165055	0.85929	0.479558	0.357315	0.299379	0.175516	0.507929	0.28548	0.73319	0.0750753	0.0891441	0.411901	0.252731	0.242616	0.154069	0.33116	0.448732	0.323052	0.909918	0.26553	0.187493	0.898284	0.353282	0.692147	0.309322	0.278409	0.180702	0.0272907	0.317415	0.529667
Metazoa_SRP	0.0710935	0	0.116951	0	0	0	0.149256	0	0	0	0	0	0.0422093	0.0429196	0.0630443	0	0	0	0	0	0	0	0	0.0543115	0	0	0	0.047884	0	0	0	0.0458489	0	0	0.0540694	0	0	0	0	0	0.139681	0	0.0753392	0	0	0	0	0	0
NUTF2P5	0	0	0.63644	0	0	0	0	0	0	0.102331	0	0	0.0612536	0.0934266	0	0	0	0	0.0332934	0.0279343	0.052205	0	0	0	0	0.10619	0	0.173722	0	0.0352029	0.0443616	0.0332677	0	0	0	0	0	0.153997	0.057195	0	0.810814	0	0	0	0	0	0	0	0.0348608
AC011603.3	0	0	0	0	0	0	0	0	0	0	0	0	0	0	0	0	0	0	0	0	0	0	0	0	0	0	0	0	0	0	0	0	0	0	0	0	0	0	0	0	0	0	0	0	0	0	0	0	0
MSC	0.897501	0.308425	1.19483	0.397532	1.82122	1.56784	1.37919	0.889857	0.507976	5.80005	1.06885	76.0727	8.30603	4.36255	0.237945	0.759124	2.87011	13.5781	6.58678	21.0089	7.81409	2.20791	2.97382	1.85194	6.58275	7.66317	1.83505	11.8532	0.542404	0.650362	5.4346	1.51564	32.2903	0.253726	4.10255	6.37182	2.03366	5.81437	11.8438	2.46219	16.3157	0.550516	13.5115	1.90017	0.505552	37.5808	2.08768	5.89399	1.70702
AC098476.1	0.228886	0	1.30215	0	0.163233	0.135374	0.200222	0.0416911	0.961939	0	0.139652	0.015014	0.124569	0.0690901	0.0845717	0	0.802759	0.0116289	0.0123104	0.0206578	0.0289547	0.297599	0.730433	0	0.0128141	0.0523524	0.270951	0.102775	0.0219244	0	1.16461	0.467435	0	0	1.10249	1.23721	0.0353781	0	0.0422964	0.279246	0.299804	0.636214	0.0404259	2.25419	0	0	0	0.085565	0.2578
SEC14L1	11.1826	5.56198	3.37176	7.02568	12.3196	10.0136	13.6509	8.99764	2.55139	10.6297	13.9801	3.91329	6.05198	6.52695	4.83204	5.56209	9.09291	7.08807	6.7359	10.0983	6.03601	4.20555	6.61946	2.68704	4.79013	4.72318	4.45581	6.52579	3.51793	5.52982	7.1436	8.03803	5.75518	3.93544	10.1562	4.10826	4.28968	4.28322	4.4103	6.05973	5.20602	5.22411	11.8925	4.18111	4.73524	6.41283	6.21146	10.5397	8.4193
AK3	36.149	20.9584	18.3334	19.029	33.7652	25.2801	40.4458	27.8677	51.218	23.2976	29.9399	19.2856	10.7945	12.0425	29.1209	18.1831	15.1662	32.7279	12.4662	9.00247	16.8331	14.2931	22.7637	14.7491	19.8935	15.0761	23.2887	15.3476	24.6531	11.6217	17.3756	13.4353	31.0331	12.9736	22.7	15.1538	15.1546	14.7669	14.228	14.9816	18.842	9.49061	13.9061	9.22373	27.7881	9.83778	12.2672	8.51756	18.582
AL021879.1	0	0	0	0	0	0	0	0	0	0	0	0	0	0	0	0	0	0	0	0	0	0	0	0	0	0.0465809	0	0	0	0	0	0	0	0	0.0516288	0	0	0	0	0	0.0666881	0	0	0	0	0	0	0	0
GINS2	0.239592	1.43758	2.37467	0.880923	0.230672	0.223186	2.30755	0.517147	2.51606	0.204967	0.667573	14.6255	8.96883	5.77489	1.84314	6.2141	3.02199	7.5849	4.99857	3.84691	9.11694	3.7987	6.78717	4.50266	14.7722	2.51948	4.71253	2.92893	1.17733	5.28525	2.99791	1.50266	2.7738	5.31438	11.3796	4.85837	6.84368	5.73991	6.20621	2.12525	8.40858	9.4118	2.57709	3.1797	5.75171	7.08796	6.26567	4.8064	16.8837
HNRNPA3P8	0.0200726	0.0573512	0.01651	0.0497543	0.0343561	0.0178078	0.0210706	0	0.025628	0.0199093	0	0.0316003	0.0238348	0	0	0.035801	0.0521477	0.0611892	0.0518201	0.0108697	0	0	0.0274528	0.0153344	0.0809102	0.0275468	0.0438675	0.067598	0.0230724	0.0273961	0.0172618	0	0.0372808	0.0355118	0	0.0608409	0.0186153	0.0299613	0.0445111	0.051859	0.138032	0.0361907	0.0212713	0	0.04667	0.0357004	0.0251612	0.0112557	0
GCNT1P2	0	0	0.0270264	0	0	0	0	0	0	0	0	0	0	0	0	0	0.0170729	0	0	0	0.0332533	0	0	0	0	0	0	0.132788	0	0	0	0	0	0	0	0	0	0.024523	0.0728636	0.0565946	0.613306	0	0	0	0	0.0389605	0	0	0
RPS29P30	0	0	0	0	0	0	0	0	0	0	0	0	0	0	0	0	0	0	0	0	0	0	0	0	0	0	0	0	0	0	0	0	0	0	0	0	0	0	0	0	0	0	0	0	0	0	0	0	0
RNU7-138P	0	0	2.01009	0	0	0	0	0	0	0	0	0	0	0.368841	0	0	0	0	0	0	0	0.8411	0	0	0	0	0	0.411503	0	0	0	0	0	0	0.23233	0.555553	0	0	0.508053	0	3.00096	0	0	0	0	0	0	0	0
Metazoa_SRP	0	0.0744801	1.22213	0.0646142	0.133851	0	0.082091	0.683734	0.199694	0	0.254477	0.123115	0.0464302	0.188846	0.0693488	0	0.1219	0.143036	0.302837	0.127045	0.0791428	0.35887	0.267391	0	0.157613	0.0536612	0.0427269	0.263362	0.17978	0.106735	0.134504	0.100868	0	0.207531	0.237905	0.189629	0.14505	0	0.0867076	0.134695	0.691422	0	0.165746	0.0505038	0.13637	0.0463629	0	0.0877042	0.052849
LY6G6F	0	0.101196	0.611767	0.0526747	0	0	0	0	0.0135661	0	0	0.217458	0.189254	0.461853	0	0	0.0110417	0.0777369	0.288024	0.0345232	0.0215062	0.253549	0.0145321	0.0162344	0.114212	0	0	0	0.03664	0.145021	0	0.0548193	0.14472	0.0751925	0.0969723	0.0386472	0.137956	0.0475799	0.0117809	0.018301	0.271391	0	0	0	0.123523	0.0755918	0.266381	0.0119163	0
AL353743.4	0.0126378	0.0601811	0.145527	0	0.0324462	0	0	0	0.0564745	0.0313375	0.0514053	0.0497393	0.0525229	0.0381477	0.0336209	0.0225405	0.00656649	0.0385251	0.0489393	0.00684364	0.0255794	0.0115989	0.00864223	0.0193092	0.0169805	0	0.0069048	0.0510721	0.0145265	0	0.0326045	0.00815026	0.0312963	0.0111792	0.0961156	0.145562	0.0351609	0.00943192	0.0420367	0.163254	0.546264	0.0455717	0.0669627	0.0244847	0.00734593	0.0149848	0.00792083	0	0.0170811
POLR1B	2.1191	6.33417	7.34545	3.65235	2.82338	2.29656	4.62402	1.71163	7.90776	3.81613	2.77184	5.4783	8.31915	9.32632	4.70068	6.53437	12.155	11.1249	7.66382	7.07257	5.02223	4.90759	8.85528	5.99173	4.05924	3.30666	8.72057	7.90835	7.72282	12.6821	6.62799	4.49234	8.45299	5.72741	4.09963	14.5989	6.86405	9.17568	6.46642	13.7297	15.6526	7.00093	4.21305	5.01727	5.32027	6.91159	5.01641	12.7264	9.03501
PACRG	0.718556	0.463362	0.689526	0.315403	0.762267	0.883175	0.416427	0.621695	0.267583	0.25613	0.669804	0.182645	0.546604	0.311792	0.0597377	0.04005	0.0272238	0.136903	0.884046	0.0121598	0.0833242	0.130523	0.010237	0.274469	0.543077	0.0719044	0.134953	0.0806622	0.0258107	0.383094	0.199542	0.130332	0.685823	0.0132422	1.29222	0.0771366	0.104123	1.97193	0.0456443	4.62177	0.441183	0.0202429	0.0872515	0.029003	0.256694	0.0665624	0.431594	0.0461689	0.0101166
TMEM91	0.503452	3.76929	1.28255	1.07459	0.849737	1.03597	0.616564	0.626634	0.522268	1.14436	0.949965	2.35023	1.07108	1.23263	1.79821	0.461444	0.301554	0.963463	3.12747	0.798956	0.930551	1.56588	0.803319	8.22103	0.507338	3.02756	0.913066	1.05966	0.803739	1.3027	1.48527	1.97965	2.35064	1.14429	1.33481	0.326391	2.30208	2.47883	1.07377	1.71621	1.92336	0.516895	2.17112	0.433509	3.29219	1.68721	2.8837	0.69009	0.439463
AL359711.2	0.336308	0.213533	0.516353	0.129673	0.652372	0.596724	0.564847	0.31854	0.472326	0.311334	0.182395	0.141187	0.119803	0.189496	0.914577	0.159955	0.629073	0.218709	0.217056	0.0364236	0.11345	0.308661	0.260645	0.565226	0.150624	0.446151	0.232744	0.28692	0.296369	0.122403	0.212091	0.448236	0.208208	0.41649	0.358086	0.190281	0.332684	0.619121	0.186441	1.11989	1.14532	0.242544	0.308873	0.0868758	0.417033	0.319011	0.0281044	0.0880059	0.196971
TRGC1	0.0717457	0.00488074	0.316135	0.0296396	0.311384	0.0636505	0.0322769	0.056007	0.0196291	0.0177905	0.0375212	0.233966	0.164301	0.0464072	0.00908896	0.213273	0.0852078	0.0124977	0.271217	0.0499523	0.0440835	0.108178	0.343438	0.0782997	0.0344284	0.263735	0.162396	0.231262	0.0382887	0.0104917	0.13662	0.0760142	0.0856628	0.00453323	0.116926	0.0683459	0.0380211	0.061195	0.0653432	0.00441334	0.760192	0.00923977	0.906933	0.450099	0.172771	0.197483	0.0353313	0.0632206	0.0346323
POGLUT2	0.677295	0.637187	0.903564	0.559608	1.22287	0.696136	1.07513	0.388157	0.864749	2.90834	1.1087	4.20655	3.29053	3.13148	1.03276	2.83833	3.22304	3.53511	1.88713	3.99868	3.08028	1.3721	1.27652	0.959113	4.60565	4.14304	3.68242	3.18215	1.06334	1.51062	1.32118	0.745747	1.34487	2.10425	2.2803	1.98281	0.842604	4.6603	3.22818	3.89802	3.78119	2.07001	2.62589	1.63225	1.43552	2.18887	2.96632	4.07119	1.46244
LINC00852	0.780262	1.78068	1.80424	0.304096	2.00324	1.00568	1.14359	0.707932	0.338336	0.708203	1.06591	0.278121	0.533179	0.444386	0.900803	0.332597	0.688443	0.134635	0.855148	0.318889	0.752393	1.09444	0.805393	0.58483	0.454958	1.37386	0.844564	1.94348	1.92912	0.391818	1.17742	0.778534	0.929663	1.67994	0.761369	0.428379	1.72029	0.758126	0.432559	0.494457	1.34501	0.358337	1.66932	1.32154	0.444982	0.148375	0.267584	0.602636	0.87551
AC008687.5	0	0	0.172911	0	0	0	0	0	0.0223671	0	0	0	0	0	0	0	0	0	0	0	0	0	0	0	0	0	0	0	0	0	0	0	0	0	0.0266471	0.0212398	0	0	0.0194238	0	0.413036	0	0	0	0	0	0	0.019647	0.0947114
URGCP	3.09366	5.82144	6.2454	3.69902	4.31855	4.87337	5.38886	2.58419	12.2896	6.18526	4.02597	3.88763	6.76144	7.36061	10.9293	5.71669	5.0714	5.36461	4.2399	4.89198	2.61156	6.9001	5.96763	5.10254	5.40977	4.7716	6.48543	5.01834	6.24237	5.14932	7.87185	5.41052	4.66377	4.78629	6.32174	7.44106	5.67327	7.16328	4.30216	4.61026	5.94091	9.15232	4.29183	7.95935	3.87368	5.33648	4.72457	5.66213	7.51056
ZFPM1	6.102	2.83415	18.6573	1.73961	5.65199	3.50018	12.7604	6.13024	20.9294	1.09177	5.16711	5.20618	3.71024	3.83643	5.91337	1.94801	5.26207	5.42139	1.96811	3.94201	5.65884	22.6775	8.41121	3.77425	5.3849	2.54913	1.86887	2.36638	23.4582	2.70113	26.5239	2.74043	1.8443	8.91603	18.6728	7.61348	3.80431	2.59823	4.307	2.72256	3.13711	16.8316	6.93774	24.6444	2.81779	3.18508	4.04908	3.58317	2.64677
STAM-AS1	0.03767	0.0287014	0.316037	0.0186746	0.219217	0.120311	0.126537	0.131741	0.0865724	0.00747269	0.134838	0.124538	0.272856	0.168288	0.100215	0.0403123	0.172242	0.0367465	0.165325	0.0407981	0.121993	0.159037	0.113345	0.0633111	0.111352	0.253314	0.0329302	0.182679	0.0432997	0.169666	0.0712691	0.0728812	0.0746287	0.073309	0.424013	0.150717	0.0978182	0.354237	0.05012	0.499592	0.36266	0.156213	0.103791	0.0535204	0.183928	0.0491322	0.0330538	0.0802687	0.463319
Y_RNA	0	0	0.885177	0	0.306999	0.159126	0.188282	0	0	0.177905	0	0	0	0.32485	0	0	0	0	0	0	0.0907601	0.987714	0.122656	0	0	0.246152	0	0.120808	0.103085	0	0.462744	0.231348	0.111044	0	0.136414	0.108732	0	0	0	0.154467	1.76203	0	0	0	0	0	0	0	0.121213
GSTO1	18.4408	56.5208	27.6919	13.7081	18.8587	18.7397	21.8214	14.7204	42.8084	25.3261	12.6035	121.422	100.603	62.1066	29.7429	61.2995	50.3593	65.2092	51.3383	37.2208	31.6267	47.347	46.5601	55.035	106.722	41.3486	75.5175	37.6042	34.7985	61.4863	29.5098	18.6778	36.9629	35.6931	25.7285	47.5754	18.5173	19.3542	50.071	19.4754	33.7215	64.0686	46.9867	47.6591	28.1584	76.1177	52.2894	42.4647	43.2933
RPA4	0.0375975	0.0477437	0.412326	0.124258	0.268132	0.122303	0.184179	0.109573	0.088006	0.149166	0.0815631	0.0986496	0.0967297	0.0756596	0.355635	0.0596071	0.0455824	0.0458448	0.22648	0.0203598	0.0380494	1.50679	0.145694	0.105316	0.387297	0.447177	0.314974	0.455819	0.309718	0.085525	0.323328	0.210141	0.124142	0.410185	0.581419	0.250711	0.209207	0.02806	0.138955	0.140307	1.25579	0.0903839	0.185933	0.186152	0.13841	0.170889	0.0314193	0.049193	0.203265
MTUS1	11.7597	7.85731	13.6907	6.1319	21.0794	18.7557	24.8255	13.2559	20.8153	14.9433	13.0099	9.19772	10.8382	9.47278	8.21243	6.30334	18.0643	6.01441	12.4858	4.49137	14.5353	3.35264	22.1772	8.55847	9.44345	6.45297	1.27185	4.23112	9.03205	6.73871	13.9474	5.77931	14.7221	8.06826	3.43561	17.5369	5.52091	5.09902	8.2421	11.4438	5.70268	14.9217	7.21258	26.5534	8.12523	10.6141	7.81328	18.2474	5.17819
PSMA2P2	0.0284996	0	0.0937651	0.0235475	0.0243898	0	0	0	0.0181937	0.0706692	0	0	0.0338413	0.0516162	0	0.0338874	0.0148081	0.0695024	0.0551816	0.0617324	0	0.130783	0.0194891	0.0217721	0	0.136891	0.0467131	0.0191955	0	0.0388977	0.0735264	0.0183797	0.0176441	0.0252103	0.13005	0.0518301	0.0264305	0.0638098	0.031599	0	0.643938	0.0256922	0.0604031	0.0184052	0.115961	0.0168961	0.0178623	0.111868	0.0385197
ZNF329	1.25226	1.70687	1.42558	1.52951	2.30644	2.4876	1.87177	1.87436	0.220131	2.72941	1.93043	1.08572	2.17389	1.8133	1.03806	1.03583	0.582297	0.627933	2.87562	2.36607	2.02035	1.05354	1.64443	2.99129	1.17353	1.40722	0.118989	2.13611	1.29078	0.461347	0.706233	1.03876	1.56179	0.200676	2.99866	1.61728	1.74202	4.66958	1.46642	2.52417	2.63867	0.0777146	3.14452	0.172878	1.5692	0.712821	0.673958	1.94632	1.9501
PRDX6	57.8262	48.2139	47.5288	104.026	52.2018	59.1569	44.2709	56.5806	47.5665	114.171	64.6809	221.114	93.3264	72.8568	61.1892	35.1157	94.4595	137.396	90.6196	70.29	46.7977	55.9682	64.8143	104.177	131.117	89.5034	135.009	82.9529	80.3153	98.7988	39.3867	50.6255	190.931	52.6646	45.6752	88.6507	74.9994	92.756	49.453	66.4513	120.56	76.3074	54.4347	54.2804	152.501	151.38	64.498	45.8159	47.4904
AL589684.1	0	0	0.158587	0	0	0	0	0.0421434	0	0	0	0.0303537	0	0.0465598	0	0	0.0200362	0.0235102	0.0746638	0	0.039025	0	0	0.0589178	0.0259062	0.0264602	0.0632055	0.0779177	0	0	0	0	0	0	0	0	0	0	0.0641329	0	0.56823	0	0	0.0249033	0	0.0685842	0	0	0.0260596
PRAMEF36P	0	0	0	0	0.011523	0	0	0.0294307	0	0	0	0	0	0	0	0	0	0	0	0	0	0	0	0	0	0	0	0.00906894	0	0	0	0	0	0	0	0	0	0	0	0	0.0132274	0	0	0	0	0	0	0	0
HINT1	28.0436	104.901	54.314	58.1228	33.4888	35.9438	42.8688	30.0193	29.4486	32.7985	30.602	88.1469	78.0992	61.0995	54.6713	66.078	63.2169	62.9661	85.6029	39.2532	46.8582	34.4318	81.1218	102.852	92.4227	59.7799	49.9437	46.0951	57.6613	57.9642	52.4018	50.297	74.1861	73.6614	45.2447	51.4905	75.3629	68.1173	53.3805	26.7425	74.2652	115.272	70.4378	45.4169	72.9513	57.1634	56.1092	50.602	56.8277
CCT8L2	0	0	0.281022	0	0.00812206	0.00841979	0	0	0	0	0.00772078	0	0	0.0114591	0	0	0	0	0	0	0.00480235	0	0	0	0	0.00651228	0	0.0255691	0	0.00647665	0	0	0	0	0	0	0	0	0.0210455	0	0.475492	0	0	0	0	0	0.0118966	0.00532185	0.00641371
AC091133.1	0	0	0	0	0	0	0	0	0	0	0	0	0	0	0	0	0	0	0	0	0	0	0	0	0	0	0	0	0	0	0	0	0	0	0	0	0	0	0	0	0	0	0	0	0	0	0	0	0
LINC01710	0	0	0.16493	0	0.0858022	0	0	0	0	0.0248611	0	0	0	0.0302638	0	0	0	0	0	0	0.0253663	0	0	0	0	0	0.027389	0	0	0	0	0	0	0	0.0381259	0	0	0	0	0.0863431	0.196986	0	0	0	0	0	0	0	0
LINC00437	0	0	0	0	0.0211523	0	0	0	0	0	0	0	0.0293491	0	0	0	0	0.0150691	0	0.0133845	0	0	0	0	0	0	0	0	0	0.0168671	0	0	0	0	0.206776	0	0	0	0	0.0212856	0.0728426	0	0	0	0	0.0439598	0	0	0
TMEM109	18.5897	41.2779	17.0571	52.851	24.292	35.3415	27.5502	24.6586	30.7975	54.5305	22.1196	62.2566	57.5631	63.2364	26.7398	27.9086	46.1427	63.5764	60.3494	97.6148	49.8361	12.1328	40.5449	75.5358	65.3303	36.2562	53.6028	39.624	94.0532	98.4302	26.8411	54.4179	61.6141	73.2845	18.591	39.8487	72.2181	32.1416	35.4432	36.1079	41.4031	45.3543	62.0607	47.8076	48.1885	80.2016	63.9096	46.2159	71.3985
RPS3AP50	0.0243471	0.11594	0.300387	0.0804661	0.0208362	0.0431999	0	0.0266086	0.0621711	0.024149	0.0198067	0.0191648	0.130097	0.0440955	0	0.014475	0.0379515	0.0890634	0.0314276	0.0263689	0.0246397	0.0446911	0.0166495	0.0185998	0.0817835	0.0501194	0.0266045	0.147588	0.0139929	0.0830753	0.0418756	0	0.0452198	0.0215371	0.0370338	0.0442782	0.135477	0	0	0.0629025	1.17198	0	0.258011	0.0628939	0.0141521	0.0433029	0.152597	0	0
CKM	28.8364	0.168558	1.20339	0.029246	68.2283	16.6853	11.308	57.1755	0.037661	0.0234057	34.9196	0.910172	0.105077	0.178076	0.052315	0.105221	0.183917	0.14387	0.144687	0	0.035822	0.0108289	0.0564796	0.135205	0.182313	0.170019	0.109589	0.238409	0.0813731	0.0805184	0.0202933	0.038046	0.379843	0.417484	0.601224	0.0357628	0.164134	0.299397	0.0915741	0.0406443	1.71546	0.0957295	0.400111	0.0380988	0.0617244	0.0769451	0.036975	0.0793942	0.0318944
AL049651.1	0	0	0.111827	0	0	0	0	0	0	0	0	0	0	0	0	0	0	0.0165781	0.0175496	0	0	0	0	0	0	0	0	0	0	0	0	0	0	0.0240532	0	0	0.0252174	0	0	0	0.213699	0	0	0	0	0	0	0	0
RN7SL542P	0	0	0.218785	0	0	0	0	0	0	0	0	0	0	0.0401459	0	0	0	0	0	0	0.0336491	0	0	0	0	0	0	0	0	0	0	0	0	0	0	0	0	0	0	0	1.04523	0	0.0704703	0	0	0	0	0	0
RNA5SP76	0	0	0.184836	0	0	0	0	0	0	0	0	0	0	0	0	0	0	0	0	0	0	0	0	0	0	0	0	0	0	0.153355	0	0	0	0	0	0	0	0	0	0	2.2076	0	0	0	0	0	0	0	0
RN7SKP267	0	0	0	0	0	0	0	0	0	0	0	0	0	0	0	0	0	0	0	0	0	0	0	0	0	0.0470712	0	0.0462039	0	0	0	0	0	0	0.0521722	0	0	0.0511971	0	0.0590768	0.20217	0	0	0	0	0.0406692	0	0	0
AL121956.5	0	0	0.800398	0	0	0	0	0	0	0	0	0	0	0	0	0	0	0	0	0	0	0	0	0	0	0	0	0	0	0	0	0	0	0	0	0	0	0	0	0	0.347623	0	0	0	0	0	0	0.0496064	0
LINC02277	0	0	0.0476466	0	0.0495746	0	0	0.0633087	0	0.0143642	0	0	0	0	0	0.0172198	0	0	0.112162	0	0	0.318995	0	0	0	0	0	0	0	0	0	0.0373584	0	0	0	0.0351165	0	0	0.016057	0	0.540618	0	0	0	0.0336716	0	0.0181534	0	0
AC009093.7	0.0479576	0	0.131486	0.0264163	0.150487	0.127639	0.0335613	0.0174707	0	0.118918	0.0260095	0.0251665	0.0189821	0	0.0283519	0.009504	0.0664488	0.0194925	0.0309522	0.00865667	0.040445	0.102702	0	0.0122123	0.021479	0.0767842	0.0436702	0.0753693	0.165374	0.0109092	0.109979	0.0103094	0.00989685	0.113127	0.522789	0.12598	0.0148253	0.0119306	0.00886219	0.0137669	0.0628166	0.100878	0.0169405	0.0619425	0.0278761	0.0189546	0	0.0268921	0
PPP1R3A	0	0.00397949	0.0274943	0.0172618	0	0	0	0	0.0186719	0.0020722	0	0	0.00248078	0	0.00741064	0	0	0.00509496	0.00539354	0.00452537	0	0.0115047	0.00285735	0	0	0	0.00228291	0.0112572	0	0.00570288	0	0	0.00258684	0	0	0	0	0	0.0023164	0	0.353009	0	0	0	0	0	0	0	0
AL354877.1	0.189353	0.405763	0.584046	0.156451	0.526655	0.167988	0.347843	0.206941	0.51374	0.539961	0.231063	1.41597	0.449688	0.771618	1.13342	0.0844314	0.049193	0.721529	1.58873	0.461424	0.694655	1.25995	0.0647435	0.289311	0.50884	0.584686	0.439684	0.892752	0.8434	0.969145	1.01774	0.244231	1.20159	0.79562	0.504037	0.0860906	0.526817	0.847913	0.341162	0.326138	1.2091	0.512102	0.300992	0.366856	0.302677	0.392906	0.148348	0.663621	0.0319909
AC073862.3	0.332172	0.112986	0.409824	0.0196038	0.131983	0.126297	0.410953	0.155583	0	0.458904	0.328133	0.0186764	0.105651	0.0716195	0	0	0	0	0.0382833	0	0	0.0217761	0.00811258	0	0.0159398	0.00814035	0.00648163	0.159807	0	0	0.0918188	0	0.0146891	0	0.10827	0.0431498	0	0.123954	0.00657673	0.0306497	0.512786	0.0106947	0.163433	0	0.00689572	0	0	0.019957	0.00801714
AC011120.1	0.344644	0.0895194	0.566949	0.207097	0.58989	0.333553	0.526225	0.273932	0.200014	0.233072	0.356839	0.0739872	0.744074	0.756596	0.222272	0.279408	0.113956	0.0955101	0.323543	0.271464	0.269517	1.52405	0.299957	0.263289	0.378878	0.515973	0.0684726	0.654184	0.324123	0.555912	0.592767	0.0606175	0.213369	0.415728	1.26292	0.0759731	0.116226	0.163683	0.295278	0.269822	0.984931	0.141225	0.56444	0.0809356	0.582777	0.408648	0.0785482	0.316241	0.275255
GIMAP4	5.25988	1.92738	5.16226	2.87273	7.20985	4.56358	3.69653	3.24446	1.6846	15.47	5.09853	14.0981	4.91191	2.2228	2.39543	5.98925	6.3924	3.59275	15.3167	4.36905	3.80286	7.66668	4.90765	3.92972	5.27054	15.8072	7.59849	16.2365	2.56697	2.43963	9.78269	4.3983	4.11188	0.410078	7.49218	2.45899	2.11656	5.06998	3.16801	2.44147	8.27625	1.23768	74.5404	4.26622	4.34771	1.43761	1.45277	4.52418	6.63926
TMX2	23.5287	35.126	33.0135	22.6912	28.0918	19.0051	28.5729	23.5167	41.149	15.3942	27.1501	50.2791	37.2672	37.0851	39.8308	27.568	45.5996	30.4201	40.3995	31.4644	18.8916	27.9378	57.8414	36.5013	75.9937	29.6678	62.5209	22.7129	68.7383	40.0673	15.9597	40.9578	42.8215	48.3639	27.4807	62.0136	40.8802	45.4691	35.1164	30.6602	24.2343	40.7742	34.5643	55.8274	33.2424	35.8043	31.7468	29.4479	57.9197
AC099342.1	0	0.11346	0.076212	0	0	0	0	0	0	0	0	0	0	0	0.152595	0.0078696	0.0412662	0	0	0.00716798	0.00669793	0.0485944	0.00905182	0	0	0.00908281	0.159105	0.0445772	0.00760749	0.0270993	0.0227665	0.0853652	0	0.0468362	0.221476	0.0641939	0	0.0197579	0	0	0.195052	0	0	0	0.0692467	0.00784748	0	0.014845	0.205742
SLC4A8	0.144619	0.00621358	0.491008	0.0305462	0.336862	0.203545	0.23285	0.0736782	0.3561	0.200064	0.11588	0.0504989	0.0897359	0.0472641	0.03857	0.0930906	0.125426	0.0609904	0.136849	0.0688928	0.0528206	0.0718537	0.0542812	0.0215977	0.324343	0.103711	0.0504976	0.251937	1.10238	0.0259714	0.796702	0.0427762	0.0383715	0.429952	0.838557	1.46796	0.08269	0.204504	0.0910237	0.25658	0.748805	0.0254864	0.191281	0.243671	0.085326	0.0283644	0.0381645	0.0451203	0.0808313
PRPF38AP1	0	0.0199572	0.430888	0.0519407	0	0	0.043993	0	0.0267542	0.0207842	0	0.0164945	0.0248822	0.0632524	0	0.0498323	0.0217757	0	0.0135243	0	0.0106033	0	0.0286592	0	0.0140776	0.0143787	0.0228976	0.197592	0.0240863	0	0.0540612	0.0135139	0.012973	0.0556086	0.0478106	0.0508116	0.0388667	0.015639	0.0116168	0.0902299	0.864586	0.0188905	0.0222061	0.0405979	0.0243605	0.0496923	0.0656673	0.0117503	0.0566441
CRABP2	2.80819	116.443	2.36825	982.122	1.29288	2.09714	1.39928	1.06833	5.66177	2.41514	5.89924	4.323	29.9475	80.9142	125.474	2.22958	8.67155	11.9522	43.246	57.6613	30.461	9.96678	1.23972	36.6331	3.79704	230.39	245.777	12.9047	7.85517	107.912	17.6843	327.716	24.9449	77.8242	0.702902	4.202	130.117	54.2526	36.2004	45.827	22.6633	27.1102	5.33025	4.5683	257.563	31.3161	393.795	33.9754	1.63351
MIR1267	0	0	0	0	0	0	0	0	0.320022	0	0	0.197299	0	0	0	0	0	0	0	0	0	0	0	0	0	0	0.136945	0	0	0	0.431104	0	0	0	0.571888	0	0	0	0	0	0	0	0	0	0	0	0	0	0
ZNF970P	0	0	0.76193	0	0	0	0	0	0	0	0	0.0383774	0	0	0	0	0	0	0	0	0.0246704	0	0	0.037246	0	0	0	0.0656763	0	0.0332716	0	0	0	0	0	0	0	0	0.0270286	0	1.77214	0	0	0	0.0283395	0	0	0	0
AC005329.1	0.0218994	0.0156427	0.0135094	0.00904708	0.0421683	0.0291427	0.0632177	0.0179502	0.00699012	0.0244364	0.00890776	0.0991192	0.133271	0.0561885	0.00970999	0.00976482	0.00853405	0.0834476	0.0212011	0.00889424	0.033244	0	0.0187196	0.0292774	0.0257466	0.0187837	0	0.169625	0.00629306	0.0560427	0.0141246	0.0105924	0.108463	0.00484298	0	0.00663781	0.040619	0.0245161	0.0515972	0.0330043	0.0591621	0.00493555	0.0522163	0.00707138	0.0350058	0.0454411	0.0377454	0.00307001	0.00369987
PAFAH2	13.5657	3.54922	13.8164	5.08827	13.7996	5.58108	15.5887	9.59411	22.4005	2.54089	11.8529	2.45989	2.28216	2.5237	7.53162	4.4281	7.56778	3.25731	4.73141	3.75725	2.12045	5.82987	12.1529	5.6627	2.80155	4.62102	1.71576	3.29288	8.85717	3.2111	12.6481	5.72723	1.71695	6.80948	6.40515	2.64232	5.13444	4.06346	4.54452	10.9143	3.87128	6.75581	4.67849	7.16733	9.06762	2.41788	2.5849	3.32178	5.97738
SLC9A6	3.02284	5.10619	5.3623	3.76192	3.73561	3.91925	4.12034	2.12845	6.68206	4.81062	3.09838	5.333	4.61847	5.57687	7.70172	7.07462	6.13604	4.55698	8.74295	6.97528	4.82467	3.76468	4.5225	4.7909	7.52956	5.99819	6.76235	9.53168	4.78838	5.27261	4.12566	3.99591	9.79946	8.00192	3.82021	4.55155	5.32781	7.17212	5.62766	5.89939	17.1009	6.12464	4.30302	5.51657	6.23717	5.18017	5.83928	6.29952	5.09942
AC021092.1	0.0224205	0.0320299	0.0875957	0.0231559	0.0191874	0.0397816	0.00588382	0.0428804	0.0751428	0.0611548	0.0911973	0.00882416	0.196343	0.182728	0.0497053	0.00333239	0.0349485	0.041008	0.0108528	0.0455294	0.107778	0.0257217	0.0383301	0.0984863	0.0414216	0.030769	0.20212	0.0188763	0.644281	0.0306007	0.0530228	0.0469925	0.0728729	0.044624	0.242987	0.0679576	0.0155946	0.259362	0.0248588	0.0772335	0.0330381	0.025265	0.0118797	0.00361983	0.0619034	0.116306	0	0.0188584	0.00757583
THRA1/BTR	0.0249054	0.0118599	0.12291	0	0.0319709	0.0331429	0.0522873	0.0272187	0.0238488	0.00617568	0	0.0294064	0.0739335	0.0526244	0.0220856	0.00740344	0.0258812	0	0.0964447	0	0.0882165	0.0457159	0.0340625	0	0.0418294	0.128172	0.0204109	0.0587113	0.0214706	0	0.0642536	0.0642469	0.0231284	0.198278	0.359889	0.0377446	0.0692916	0.0464687	0.0276139	0.0107241	0.134565	0.325555	0.158356	0.032168	0.0651448	0	0	0	0.0420772
AL360270.3	0.029007	0.0690654	0.238586	0.0599168	0.0744723	0.0386011	0.076123	0.047552	0.046294	0.0215782	0.0825917	0.0342493	0.103331	0.166361	0.0385843	0.112095	0.00753588	0.0530548	0.056164	0.0628315	0.0880669	0.133112	0.00991805	0.254837	0.146155	0.14928	0.110938	0.136761	0.0583486	0.158361	0.0873081	0.0374138	0.0628538	0.0384887	0.0661829	0.237388	0.188307	0.270608	0.20905	0.149883	0.81213	0.143823	0.0768482	0.0936643	0.0927342	0.0601893	0.0454508	0.0894609	0.0392055
KCNN3	0.350814	0.0534035	0.276724	0.112854	1.43345	2.23729	0.568987	0.45568	0.216611	1.73623	0.588331	0.812586	0.759724	0.324627	0.257546	0.240195	1.47467	0.247194	0.54192	1.2286	1.29499	0.157028	0.379515	0.378938	0.316818	0.476511	0.132756	1.04973	0.411506	0.324766	1.00646	0.379236	0.661359	0.0521448	0.61016	0.398314	0.202674	0.33908	0.267016	0.220398	0.539547	0.111468	2.61759	0.337051	0.164637	0.269354	0.207259	0.445841	0.355617
RNU6-138P	0	0	1.05201	0	0	0	0	0	0	0	0	0	0	0	0	0	0	0	0	0	0	0	0	0	0	0	0	0.123066	0	0	0	0	0	0	0	0	0	0	0	0	0.717987	0	0	0	0	0	0	0	0
RNU6-274P	0	0	0.450861	0	0	0	0	0	0	0	0	0	0	0.110307	0	0	0	0	0	0	0	0	0	0	0	0	0	0.123066	0	0	0	0	0	0	0	0	0	0	0	0	1.61547	0	0	0	0	0	0	0	0
IGKV3-11	42.2171	10.2373	25.7975	7.01489	319.564	60.9255	8.4762	100.392	23.1385	0.733946	29.7186	94.7681	5.65734	3.37002	1.88798	64.6156	332.582	2.9443	31.0846	1.82779	127.884	11.724	312.861	72.0006	36.7171	181.329	20.2854	396.092	41.1996	127.855	122.536	9.54424	87.6203	0.183737	123.218	4.81627	49.0966	23.621	101.519	1.20743	21.2467	33.6347	2547.96	2.29715	31.6325	20.7032	29.6493	13.671	22.3713
AC093524.1	0	0.0340403	0.249883	0.0147656	0.168232	0.0634178	0	0.0781231	0	0	0.0436147	0.014067	0.0106102	0	0	0	0	0	0	0	0	0	0	0	0	0	0	0.03611	0	0.0365865	0	0.0115251	0	0.0316166	0.027183	0.0108335	0.0331468	0.0133375	0	0	0.860239	0	0	0	0	0	0	0	0
LINC01018	0.561291	0.0846846	0.0274259	0.0596919	0.233042	1.03536	0.233346	0.716677	0.109979	1.05006	0.678147	0.0218723	2.24364	2.16398	0.00985628	0.0165199	0.0115502	0.260891	0.326394	0.0391224	0.69458	0	0	0.42455	0.899772	0.06864	0.163961	0.168438	0.0223575	0.29202	0.033454	0.0215039	0.636501	1.40104	1.72867	0	0.0360771	3.34295	0.0616171	0.301514	0.382158	0.0200396	0.212012	0	0.584682	0.382185	0.128874	0.0436277	0.00375561
RN7SL465P	0	0	0.480819	0	0	0	0	0	0	0	0	0	0.0385633	0	0	0	0	0	0	0	0	0	0	0	0	0	0	0.218739	0	0	0	0	0	0	0	0	0	0	0	0	1.14854	0	0	0	0	0	0	0	0
AC138819.1	0.36289	0	0.522344	0	0.970501	0.241458	0.761866	0.396597	0.0868737	0.269953	0.258315	0.0357061	0.0269317	0.136925	0	0	0.0707079	0.0276558	0.0585531	0	0	0	0.310198	0	0.182846	0	0.0247836	0.152762	0.208562	0	0	0	0.112333	0	0.310491	0.0549968	0	0	0.0251472	0.0390647	0.356495	0.0408929	0.0480702	0.32224	0.0527339	0.0268927	0	0	0
HNRNPA1P13	0.0406038	0.0966772	0	0.0335484	0	0.0180112	0.0213113	0.0443752	0.0518416	0.0402734	0.0165159	0.143826	0.0482142	0.0245128	0.0720133	0.01207	0.126584	0.123776	0.039309	0.0439755	0.0719106	0.0372658	0.0416496	0.031019	0.0409172	0.0835844	0.0443685	0.0273481	0.023336	0.0692726	0.104754	0	0.0125689	0.125711	0.0154404	0.110765	0.0941397	0.075759	0.0225098	0.0349676	0.279217	0.18302	0.0215143	0.0393332	0.0236016	0.0240721	0.038173	0.0227685	0.0137199
RPS3AP24	0.0532717	0.0253679	0.328625	0	0.0455897	0	0	0	0	0.0132096	0.0216687	0.0209664	0.0316282	0.0321605	0.0236202	0	0.0138397	0	0.017191	0.0144239	0	0	0.0364292	0.0203483	0	0	0	0.0358804	0.0153083	0	0	0	0.0329805	0	0.0607728	0	0	0	0.0147663	0.871665	0.497162	0	0	0.0172016	0	0	0	0	0
AL353770.1	0	0	0	0	0	0	0	0	0	0	0	0	0	0	0	0	0	0	0	0	0	0	0	0	0	0	0	0	0	0	0	0	0	0	0	0	0	0	0	0	0	0	0	0	0	0	0	0	0
CGB3	0	0.042463	0.0550082	0	0	0	0.0468022	0	0.0142313	0	0	0	0	0.0134583	0	0	0.162163	0	0	0.012072	0.0225607	0.0204601	0	0	0	0	0	0	0.0128122	0	0	0	0	0	0	0.0405421	0.0206742	0	0.0741513	0	0.197099	0	0	0.0431903	0.012958	0.0132163	0.0279442	0.0250012	0.0753263
VPS54	6.09448	5.8263	10.8531	5.50509	8.97207	7.29427	8.22362	7.75177	20.5023	7.35137	7.72278	5.35347	14.0631	17.3044	11.3981	7.11194	13.3011	9.27631	10.9477	6.41133	14.3214	8.80432	8.3379	6.0259	5.32756	5.8104	9.41024	10.8376	10.6624	9.8328	10.5515	6.59523	7.92658	24.0238	13.2306	14.8922	7.04453	18.3773	9.26304	14.8757	8.67692	7.56439	8.98158	9.64989	9.19668	7.07374	12.15	7.41204	10.2745
MIR661	0.219671	0.209214	1.08409	0.363001	0.187994	0.974425	0.691778	0.48015	0.280469	0.108942	0.357411	0	0.130422	0.132617	0.3896	0.3918	0.114139	0.535715	0.141777	0.118956	0.333467	1.6129	0.751097	0.167816	0.147578	0.452201	0	0.295912	0.631251	0	0.755642	0.566672	0	0	0.167068	0.665832	0.611167	1.14762	0.365341	0.189179	0	0.396064	0.23279	0	0.127687	0.130233	0	0.36954	0.148452
AC130462.2	0.0356115	0	0.146455	0.0294236	0.152381	0.0631868	0.0747641	0.0389193	0.0227338	0.158948	0.0289705	0.252284	0.148002	0.171991	0.0631592	0.0635158	0.0740136	0.130269	0.11492	0.0385687	0.0540593	0.326839	0.146115	0.108821	0.0717728	0.171051	0.0583701	0.0959424	0.0614004	0.145813	0	0.0459324	0	0	0.108336	0.064764	0.0660521	0.212622	0.197422	0.337351	0.314855	0.0642071	0.0754764	0	0.144898	0.0211125	0.0446394	0.0798763	0.072198
AP005208.1	0	0	0	0	0	0	0	0	0	0	0	0	0	0	0	0	0	0	0	0	0	0	0	0	0	0	0	0.126616	0	0	0	0	0	0	0	0	0	0.1403	0	0	0.0923373	0	0	0	0	0	0	0	0
SLC29A4P1	0.0201346	0	0.049683	0	0.0172311	0	0	0	0	0.00998539	0	0.015849	0.0119542	0	0	0	0	0.0245513	0.012995	0.0436132	0	0.0184794	0	0.0307635	0.0135267	0.013816	0	0.0271228	0	0.0137404	0.0173152	0	0.0623267	0.0178108	0.229698	0.0488231	0.0186728	0	0	0.0520193	0.0593393	0	0	0	0	0.0596845	0.0126195	0	0
NMNAT3	0.957424	3.53948	2.22269	1.09532	1.17329	1.34697	0.790938	1.0154	5.4719	1.31769	1.30889	5.52518	6.19563	7.2849	0.974621	0.525427	1.46003	3.32617	2.80445	1.77321	2.90679	2.1162	2.10751	2.75256	2.61851	1.79596	1.14524	0.965381	0.986551	3.99368	3.97062	0.781862	6.20449	11.7667	2.56794	5.01409	3.10507	1.50943	0.967327	1.05383	1.7364	5.00503	0.924547	1.96469	4.7057	4.97753	6.01491	0.41298	0.918846
AC134698.3	0	0	0	0	0	0	0	0	0	0	0	0	0	0	0	0	0	0	0	0	0	0	0	0	0	0	0	0	0	0	0	0	0	0	0	0	0	0	0.050647	0	0.179497	0	0	0	0	0	0	0	0
Y_RNA	0	0	2.06541	0	0.613998	0.318253	0.376564	0	0.114503	0.0889524	0.145916	0	0.106491	0.108283	0.318114	0	0.186392	0	0	0	0.27228	0.164619	0	0	0.240999	0	0	0	0.20617	0.122403	0	0	0	0	2.59186	0.217464	0	0.401592	0	1.08127	1.93824	0	0	0	0	0	0	0	0.121213
CCDC144B	0.0921259	0.0247962	0.22403	0.0579159	0.569026	0.188337	0.275403	0.122571	0.595788	0.331736	0.314447	0.0141881	0.620687	0.770175	0.200687	0.0452457	0.0208121	0.196585	0.107284	0.264624	0.0354691	0.490771	0.427299	0.206547	0.164147	0.101694	0.273554	0.492354	0.0195674	0.019134	0.118838	0.0129158	0.105391	0.171844	0.726547	0.0279237	0.033432	1.51113	0.269796	0.598484	0.409228	0.220266	0.161298	0.221168	0.00814885	0.334828	0.0100418	0.313325	0.0243618
AP001781.2	0	0	0	0	0	0	0	0	0	0	0	0	0	0	0	0	0	0	0	0	0	0	0	0	0	0	0	0	0	0	0	0	0	0	0	0	0	0	0	0	0	0	0	0	0	0	0	0	0
AL591424.2	0	0	0.0737648	0	0.0191874	0	0	0	0	0	0.0364789	0.0352966	0.226294	0.0406063	0	0.0133296	0	0.041008	0.072352	0	0.011345	0	0.0459961	0.0171281	0.0602497	0	0	0.0604041	0.0128856	0.0153003	0	0.0433777	0.0555222	0.0198329	0.0170517	0.0407746	0.0207928	0.016733	0.0248588	0.0386167	0.110127	0	0	0	0	0	0.0281044	0	0
PCNX1	2.16853	3.36085	3.62117	2.27783	4.1741	4.89991	4.22979	2.23446	4.80343	11.6727	3.61867	3.24267	5.23399	7.22226	2.59513	9.94125	5.75104	5.09803	4.92498	8.76992	5.75223	1.66606	3.49695	1.99887	2.34479	3.93912	2.03601	5.50988	3.07006	4.39169	4.86638	2.32104	3.44324	2.35281	3.81535	5.47814	3.3822	5.71513	5.66271	3.82771	6.77932	2.46737	7.20026	2.34919	2.7807	5.45385	4.17859	10.5682	5.30387
AC022467.1	0.0261024	0.0248599	0	0.0215668	0.0223384	0.0926289	0.0548004	0	0	0.142395	0.0212347	0.041093	0	0.0315164	0	0.0310371	0	0.0318282	0	0.11308	0.0396242	0.0718697	0	0.0199408	0.0701438	0.0358219	0.042784	0.105485	0	0.0178129	0.0224473	0.0841685	0	0.0461796	0.0595558	0.0158235	0.0242073	0.0194809	0.159176	0.0899167	0.10257	0.0235312	0.0553225	0	0	0.0154749	0.0327197	0.0146369	0.0176398
AL606490.8	0	0	0.252049	0	0	0	0	0	0.273875	0	0	0	0.0727747	0.406997	0.271743	0.510118	0.0318444	0	0.593332	0.0995653	0	0	0.0838215	0.140461	0.452911	0.210271	1.10501	0.660469	0.10567	0.418241	0.685171	0	0.151772	0.054214	0.326281	0.185765	0.397866	0	0.577598	0.0527802	0.481659	0.552503	0	0.158319	0.463116	0.254342	0.384123	0	1.32537
HMGB1P4	0.034481	0.0656791	0.340333	0.170937	0.0885261	0	0.0361953	0	0.132073	0.0684008	0.140254	0.271417	0.225191	0.0832656	0.122308	0.143499	0.394152	0.525558	0.0667629	0.112033	0.209372	0.189878	0.212215	0.0790247	0	0.165621	0.18839	0.0232242	0.0990852	0.211776	0.148263	0.0444742	0.14943	0.335515	0.131121	0.167221	0.0959328	0.12867	0.0955772	0.445421	0.541973	0.310844	0.255781	0.066804	0.240511	0.0817689	0.129667	0.135346	0.186416
ST13P20	0.0550724	0.349672	0.649269	0.348856	0.0157103	0.0162862	0.0385404	0	0.0234382	0	0.0896046	0.0144501	0.0435965	0.0886603	0.748837	0.0436559	0.00953837	0.100729	0.462074	0.0397638	0.0371562	0.0673933	0.0376607	0.140241	0.0493312	0.226738	0.421251	0.296746	0	0.26308	0.126295	0.994469	0.0681907	0.487162	0.111693	0.0667707	0.391568	0.178108	0.0203539	0.980176	1.58699	0.0330983	0	0.0355661	0.448164	0.0979499	0.333664	0.102939	0
ZC3H12B	0.217258	0.273509	2.06426	0.17538	0.735166	0.95929	0.427284	0.322042	2.9859	1.57035	0.595237	0.0982842	0.315802	0.227646	1.13603	0.060871	0.228365	0.117233	0.303004	0.179855	0.312113	0.77467	0.74797	0.139265	0.0956268	0.183349	0.129616	0.655966	0.251162	0.14315	1.45388	0.109513	0.374138	1.97485	1.38454	1.41998	0.122744	1.58417	0.12598	1.69896	0.561785	0.290408	0.402245	0.811196	0.195959	0.0903097	0.0954739	0.193243	0.0556909
RNA5SP258	0	0	0.810793	0	0	0	0	0	0	0	0	0	0	0	0	0	0	0	0	0	0	0	0	0	0	0	0	0	0	0	0	0	0	0	2.49901	0	0	0	0	0	0.484189	0	0	0	0	0	0	0	0
H2BW1	0	0	0.125912	0	0.0374305	0	0	0	0	0.0108454	0.0177906	0.671347	0.882902	1.00338	0	0.117014	0.0227256	0	1.91955	0.118424	0.752476	0	0	0.0501197	0.602362	0.540214	0.27481	0.427153	0	0.343248	0	0	0.0947728	0	0.282746	0.0927994	0.202811	0.685492	0.145483	0.0753329	0.451151	0	0	0.409567	0.0508463	0.233371	0.219302	0	0.0591152
LINC01399	0	0	0.148896	0	0	0	0	0	0.192606	0	0	0.189992	0.0358258	0	0	0.0358747	0.125412	0.0367891	0.0973626	0.147043	0	0.0276905	0.082528	0	0.0405384	0.0207026	0	0.0406423	0.0693597	0	0.025946	0.194575	0.0186788	0	0.458922	0.0182898	0	0	0.16726	0	0.326031	0.0271989	0	0.038969	0.0175373	0.286191	0.397105	0	0
AC013437.1	0	0	0.0776847	0	0.20207	0.0418956	0	0.103221	0.030147	0.0468397	0	0.0743446	0.0841128	0	0.0418773	0.0561517	0.0490742	0	0.24383	0.0255727	0.0716873	0.0433417	0.0645871	0.0360765	0	0.226829	0	0.127228	0.0814222	0.128907	0.162445	0	0	0	0.0718313	0.0286276	0	0	0.261798	0	0.417525	0	0.400353	0.0304975	0	0	0	0.0264807	0
AC008453.1	0	0	0	0	0	0	0	0	0	0	0	0	0	0	0	0	0	0	0	0	0	0	0	0	0	0	0	0	0	0	0	0	0	0	0	0	0	0	0	0	0	0	0	0	0	0	0	0	0
RAD51AP1	0.336291	1.0482	4.64568	0.543083	0.680246	0.359372	4.50891	0.250587	3.80086	0.481379	2.15132	15.1306	8.77601	4.27728	6.41164	24.3146	5.8774	4.50598	5.69742	5.80677	109.695	6.14483	10.6413	10.4573	12.6107	6.01014	11.9888	10.9751	6.07057	13.4097	3.69387	3.80028	5.64499	10.4793	1.98216	9.15063	4.52928	17.5858	8.02927	18.7852	16.353	7.37929	4.30078	4.4176	6.79717	8.52313	10.8979	7.25582	19.8132
DPM1	18.0929	28.308	28.1779	10.0508	19.9058	16.3676	18.7884	16.4277	17.6097	17.287	19.7657	50.4265	28.6198	22.2857	35.8666	25.3846	31.6702	26.6538	49.5632	15.6833	36.965	36.9722	23.6154	36.0461	50.5463	37.1561	47.5147	50.9377	28.4211	25.5674	30.9934	22.0831	36.9634	51.6249	26.2519	44.7659	40.3035	51.8609	46.4698	61.8655	43.743	31.6576	31.6696	13.4733	51.746	34.2729	39.4306	35.2052	64.6272
MIR526A2	0	0	0.494791	0	0	0	0	0	0	0	0	0	0	0.181583	0	0	0	0	0	0	0	0	0	0	0	0	0	0	0	0	0	0	0	0	0	0	0	0	0	0	2.36384	0	0	0	0	0	0	0	0
AC112487.1	0.216886	0.0442632	0.484206	0.0383999	0.304931	0.123695	0.552911	0.0677232	0.0197795	0.0998777	0.655349	0.0121944	0.16556	0.102878	0.0549515	0.0368412	0.00804942	0.217236	0.0899871	0.0167783	0.125424	0.0568731	0.0211878	0.0236698	0.0936687	0	0.0338565	0.177383	0	0.15858	0.0532901	0.00999084	0.105501	0	0.70693	0.00939129	0.10057	0.0346858	0.0601182	0	1.06532	0.0698291	0	0	0	0.0367377	0.00970961	0.191114	0.0209386
DNMT3L-AS1	0	0	0	0	0	0	0	0	0	0	0	0	0	0	0	0	0	0	0	0	0.17024	0	0	0	0	0	0	0.025178	0	0	0.0321473	0	0	0	0	0	0.0346679	0	0	0	0	0	0.0792286	0	0	0	0	0	0
SDHDP6	0.366576	0.387917	0.134006	0.471145	0.418286	0.14454	0.342046	0.0890278	0.208014	0.605988	0.19881	0.28855	0.0483648	0.147536	0.252834	0.3148	0.275122	0.645648	0.473182	0.286734	0.989285	0.224293	0.111413	0.280044	0.218907	0.223588	0.333804	0.356636	10.2531	0.0833868	0.630489	0.0788028	0.327812	0.288238	0.34075	0.370369	0.226641	1.58071	0.0677403	0.666461	0.520167	0.146874	0.906424	0.236737	0.473506	0.265621	0.204225	0.342594	0.0825765
MIR6134	0	0	0.14753	0	0	0	0	0	0	0	0	0	0	0	0	0	0	0	0.231526	0	0	0	0	0	0	0	0.195995	0	0	0	0	0	0	0	0	0	0	0	0	0	0.352407	0	0	0	0	0	0	0	0
OR11H2	0	0	0.0326512	0	0	0	0	0	0	0	0	0	0	0	0	0	0	0	0	0	0	0	0	0	0	0	0	0.0401059	0	0	0	0	0	0	0	0	0	0	0	0	0.448469	0	0	0	0	0	0	0.01113	0
Y_RNA	0.179364	0	1.03271	0	0	0	0.188282	0	0	0.0889524	0.437747	0	0.212983	0	0.47717	0.106637	0	0.218709	0	0	0	0	0	0	0.963995	0	0	0.604041	0.20617	0.244805	0	0	0.9994	0	0.409241	0	0	0.66932	0	0	0.704813	0	0.190076	0	0	0	0	0	0
AC135388.1	0	0	0.364436	0	0	0	0	0	0	0	0	0.0435959	0	0	0.196455	0	0	0	0	0	0	0	0.037874	0	0	0	0.0605197	0.149214	0	0	0	0	0	0.0489923	0	0.36932	0.0513635	0	0.0307038	0	0.761718	0	0	0	0	0	0	0	0
RDM1	0.0395964	0.0659951	0.846782	0.0736112	0.144017	0.00878216	0.24939	0.0540929	0.0758331	0.0245464	0.144955	0.841543	0.664129	0.46614	0.237015	0.258952	0.555495	0.235375	0.274725	0.160817	1.47266	0.472436	0.3317	0.438617	0.305916	0.0679256	0.118986	0.440048	0.5291	0.472877	0.34903	0.146833	0.122571	1.27846	0.451719	0.312048	0.330495	1.15252	0.384148	0.878076	1.37117	1.08873	0.734318	0.0895004	0.794052	0.686641	0.428098	0.0388563	1.49181
SEPTIN1	0.871599	1.01556	2.52441	1.9038	1.45215	0.99536	0.491534	1.13496	0.352199	0.689766	0.920269	3.30267	1.02671	0.708118	0.501574	1.23759	1.06956	0.604886	2.2322	0.509648	1.15655	1.14035	2.79311	1.29629	1.81895	4.02427	1.3425	3.30686	0.977877	1.59774	3.07794	1.1272	1.14523	0.91044	2.61276	0.432814	3.44826	1.77848	2.66528	0.842444	2.95585	0.990536	15.6185	1.32637	1.50372	0.604686	1.48774	0.675927	0.535758
RNU6-708P	0.365434	0	0.150287	0	0	0	0.191801	0	0.116644	0.271845	0	0	0	0.220615	0.16203	0	0.094938	0.334196	0	0	0	0	0	0.279171	0	0	0	0.369199	0	0.374072	0	0	0.11312	0	0.277927	0	0	0	0	0	0	0	0.193629	0	0	0.324974	0.229038	0.204916	0
RNU6-1268P	0	0	0	0	0	0	0	0	0	0	0	0	0	0	0	0	0	0	0	0	0	0	0	0	0	0	0	0	0	0	0	0	0	0	0	0	0	0	0	0	0	0	0	0	0	0	0	0	0
AL136380.1	4.46529	20.2292	9.33079	7.37879	6.91979	2.14133	5.06735	5.27572	1.77197	2.45388	3.14169	15.1043	2.93772	2.55001	10.702	2.08073	1.066	4.92973	1.24624	2.41804	10.1371	30.4596	3.05353	12.5386	8.51305	9.10916	5.20899	6.09634	8.87804	2.96487	2.49082	9.41742	6.64964	11.316	5.41529	2.3411	4.25302	19.635	7.35944	3.6376	5.33505	8.48604	12.0217	4.28659	3.01641	15.5974	7.03443	6.22591	7.09546
ST3GAL5-AS1	0	0	0.0410746	0	0.235052	0.110758	0	0.0545764	0.0318796	0.0619145	0.0812506	0.0393086	0.0296489	0.0602958	0.022142	0.0742235	0.0259473	0.0152231	0.0322304	0.0946485	0	0.0458326	0.068299	0.0381498	0	0.154199	0.0136421	0.0840875	0	0	0.193253	0.0322055	0.0463749	0	0.170909	0	0.0463124	0.354064	0.49832	0.0215031	0.318876	0.0225094	0.132301	0	0.0580544	0.0740149	0.0469484	0.546051	0.101243
MLXP1	0.0544588	0.0259332	0.985448	0.022498	0	0.0241571	0.200083	0.0595172	0.156445	0.0405118	0.0221515	0.0643008	0.032333	0.0821929	0	0.0647543	0.0282963	0.0664048	4.35837	0.162198	0.0275567	0.2749	0.316549	0	0.329275	0.112106	4.28459	0.0550199	2.25351	0.0743281	0.140499	0.140484	0.0505732	0.192694	0.020709	5.51324	3.71212	0.0609659	5.73623	0.0937989	1.63172	0.270019	0.0865666	0.369283	0.807203	0.645723	2.96952	0	0.12881
AL590383.1	0	0.248267	0.428819	0.430762	0.223086	0	0	0	0.166411	0	0	0.820765	0.464302	0	0	0.309957	0	0	0	0	0.395714	0	0	0	0.525377	0	0.142423	0	0.299634	0	0.224174	0	0.322769	0	0.198255	0.158024	0.483501	0	0.144513	0	0.256082	0.469996	0.276244	0	0.151522	0.154543	0	0	0.52849
SNRPEP8	0	0	0	0	0	0	0	0	0	0	0	0	0	0	0	0	0	0	0	0	0	0	0	0	0	0	0	0	0	0	0	0	0.0465532	0	0	0	0	0	0	0	0.14774	0	0	0	0.0437083	0.0445798	0	0	0
THEMIS	0.331214	0.0302484	1.24645	0.292406	0.555255	0.165035	0.104781	0.391731	0.150616	0.0472528	0.24361	0.96786	0.374437	0.178043	0.0281644	0.755291	0.379554	0.0359609	0.793578	0.0810802	0.273207	0.303986	1.55756	0.0970524	0.207273	1.57534	0.183441	1.26822	0.174711	0.167199	0.639902	0.14923	0.306178	0.0321082	0.379578	0.129272	0.18935	0.267511	0.274168	0.0195369	2.05924	0.0981658	6.2025	0.351616	0.437793	0.841936	0.028437	0.165374	0.297421
HIGD1AP18	0	0.0669785	0.462755	0	0	0.311956	0.0738229	0	0.404057	0	0.114423	0.608931	0.250523	0.169826	0	0	0.0365409	0.0857529	0.317724	0.0380831	0.142343	0.258179	0.0961837	0.161176	0	0.144769	0.0384235	0.284204	0	0.287955	0	0.0453541	0.391851	0	0.0534859	0	0.130441	0.262431	0	0.242258	1.51991	0.126798	0.149052	0.0908342	0	0.208466	0.0440774	0.0788707	0.047526
RNU2-46P	0.519045	0	0	0	0.888395	0	0.908087	0.567257	1.1045	0.257411	1.68901	0	1.12994	0.940054	1.07399	0.102862	0.269691	0.105484	0.111665	0	0.437737	0.158792	0.118314	0	0	0	0.189057	0.349596	0.198872	0	0.297576	0	0.964023	0	1.84219	0.104883	0	0.645627	0	0.893995	0.509898	0.311944	0.366695	0	0	0	0	0.0970179	0
ACACB	4.53151	1.15276	5.23718	0.799604	8.28093	16.9047	5.78401	5.90254	2.40324	14.8328	8.41897	0.415899	0.829054	0.742919	1.10681	0.306912	0.839702	0.731368	2.0156	0.777337	1.43567	0.356272	1.43419	0.695041	1.67067	0.718627	0.726843	1.35721	0.863732	0.275944	3.44143	0.567619	1.68895	2.03406	2.30955	3.02239	0.278751	1.99076	0.534264	2.14742	1.77695	2.26006	2.29679	3.42176	0.686315	0.526597	0.583742	1.17982	0.567475
ZBTB32	0.0564641	0.141163	0.435399	0.320739	0.308052	0.244204	0.0296358	0.0308544	0.0405515	0.0665056	0.166512	0.494459	0.356189	0.366444	0.118919	0.486756	0.183364	0.1377	0.583079	0.133772	0.260714	0.123078	0.366817	0.452923	0.203892	0.469778	0.293073	1.19321	0.235272	0.264911	0.698014	0.491593	0.279656	0.143599	0.606573	0.40647	0.379645	0.553095	1.11515	0.145879	0.797368	0.133618	1.76517	0.309951	0.332309	0.280354	0.168099	0.33641	0.0476976
Y_RNA	0	0	0	0	0	0	0	0	0	0	0	0.150876	0.1138	0	0	0	0	0	0.123708	0	0	0	0	0	0.257538	0.52609	0	0.129099	0	0.261606	0.329667	0	0.118665	0	0	0	0.355516	0	0.106259	0	1.88296	0	0	0	0	0	0	0	0
TMEM132D	0.0744106	0	0.0793382	0	0.0801901	0.119805	0.0607525	0.0150597	0.029909	0.00820058	0.0381142	0.00216935	0.0278163	0.00831893	0	0	0.00286393	0	0.00177871	0	0	0.00505878	0.0923466	0	0.00370297	0.00189108	0.00150574	0.0185623	0.00316782	0.00188073	0.317585	0.00177734	0.00170621	0.019503	0.341649	0.0200482	0.00255586	0.00411367	0.009167	0.0047468	0.186809	0	0.00584107	0.00355961	0.0112136	0.0310437	0.00172731	0.00154539	0
SNORA70	0	0	0	0	0	0	0	0	0	0	0	0.341985	0	0	0	0	0	0	0	0	0	0	0	0	0.145938	0	0	0	0	0.296487	0	0	0	0	0	0	0	0	0	0	1.70721	0	0	0	0	0	0	0.121811	0
AP000763.2	99.6726	23.989	16.3767	18.3338	15.8076	15.1102	65.2196	24.1194	8.72894	9.81478	90.2574	7.1754	4.77121	4.63427	23.2935	1.06964	14.3339	10.7496	13.9342	4.54661	5.34092	43.1524	12.3032	16.4017	3.70665	26.666	9.43662	11.3908	14.9587	12.6871	37.752	7.8126	16.2622	43.5009	54.2767	12.9425	27.3638	126.308	4.1891	15.4941	14.3752	14.5973	17.6677	12.3161	15.7564	5.26205	4.36015	8.47448	16.2113
AC091153.2	0.0913585	0.435048	1.08958	0.0754839	0.312737	0.243151	0.239752	0.199689	0	0.113269	0.222965	0.0719128	0.379687	0.330922	0.0405075	0.162945	0.094938	0.111399	0.294817	0.098945	0.231141	0.335392	0.218661	0.209378	0.0920637	0.125377	0.174701	0.492265	0.26253	0.311726	0.27498	0.147295	0.11312	0.28285	0.555854	0.166147	0.0847257	0.545465	0.202588	0.590078	1.34623	0.0823592	0.580886	0.324499	0.185862	0.216649	0	0.153687	0.0617394
DCAF13P1	0.0293996	0.0840002	0.253906	0.0485821	0	0.0130412	0.0308613	0.0321303	0.0281523	0.0145802	0.0119585	0.12728	0.122185	0.0887436	0.0391065	0.0699151	0.0763787	0.0448107	0.0664115	0.0477614	0.0669441	0.040474	0.0402091	0.179677	0.0691286	0.544682	0.17669	0.128711	0.0168966	0.0300945	0.0884897	0.0284401	0.382227	0.143035	0.100618	0.133667	0.0954279	0.0658249	0.0407461	0.151912	0.678714	0.0397553	0.0311553	0.0379728	0.179434	0.0261445	0.138198	0.0906716	0.029802
DNAH2	0.0329041	0.192349	0.968707	0.0131246	0.0805936	0.0201321	0.0500236	0.0086801	0.195568	0.088906	0.0692276	0.0518009	0.191989	0.115077	0.440699	0.0256334	1.53575	0.0760932	0.0944661	0.109367	0.0769335	0.195774	0.231994	0.0346716	0.0487844	0.354243	0.159938	0.285814	0.144113	0.200543	0.126847	0.540749	0.274656	0.0371358	3.39648	0.455336	0.415638	0.315856	2.82173	0.133867	1.41446	4.38397	0.046893	0.0109912	0.362075	0.12108	0.162138	0.0279945	1.46607
MRPS36P1	0.445782	0.909774	0.314281	0.42094	0.435998	0.282488	0.133699	0.556786	0.0406543	0.157912	0.207229	0.350897	0.189048	0.384459	0.169419	0.265029	0.529426	0.465915	0.616524	0.310371	0.161121	0.233791	0.348392	0.340553	0.256699	0.21849	0.313145	0.171571	0.146401	0.217295	0.273828	0.12321	0.157705	0.619664	0.435902	0.579079	0.472477	0.190113	0.0353044	0.16453	1.00097	0.68892	0.53989	0.0411269	0.333151	0.188774	0.119741	0	0.25822
DCPS	1.19567	4.85499	3.66997	2.6264	2.33601	1.57821	1.61023	1.5872	7.59947	1.66321	1.80305	6.60658	2.82571	2.02466	2.8085	3.26995	9.67954	4.67256	4.73935	2.5236	2.76244	5.11218	7.60213	7.9446	4.84312	3.40585	5.44602	3.50416	5.8025	3.24393	4.12301	3.17468	2.27128	5.40188	5.2654	2.99124	3.30496	6.54688	5.20905	3.66675	4.01083	5.53143	5.63695	5.5747	3.46146	4.66465	3.25347	5.0269	3.12175
GSTM5P1	0	0.0282122	0.0243647	0.0489502	0.126753	0.0525599	0.0621902	0.194243	0.0378208	0.0293813	0.192786	0.956004	0.0527616	0.232481	0.0788054	0	0.569484	0.144481	0.0573554	0.0320822	0	0	0	0	0.139305	0.0203262	0	0.0399033	0.0680986	0.08086	0.152846	0	0.183392	0.0524069	0.112645	0.125701	0.109887	0.0442157	0.0492657	0	0.698406	0.0534087	0	0.0765209	0.0344368	0.10537	0.0742638	0	0.0200185
MIR449B	0	0	0.165781	0	0	0	0	0	0	0	0	0	0	0	0	0	0	0	0	0	0	0	0	0	0	0	0	0	0.115838	0	0	0	0	0	0	0	0	0	0	0	0	0	0	0	0	0	0	0	0
AC006372.3	0	0.00919735	0.0278007	0	0.0123967	0.00428372	0.0101372	0	0	0	0	0.00760155	0.0200674	0.0583003	0.00856369	0.00287068	0.0200709	0.0058877	0.0124655	0	0.00488656	0.00443158	0	0.00368873	0	0.00331324	0.0290193	0.00975656	0	0.00988533	0.0332191	0.00311397	0.0149467	0.017085	0.106496	0.0146355	0.0403017	0.0144146	0.0107073	0.00831657	0.369988	0.0217645	0.0102338	0	0.00561331	0.00286262	0.00605262	0	0.0130523
MIR4257	0	0.216512	0.186985	0.93916	1.55641	1.00842	0.238637	0.4969	0	0.56371	0.739759	0	0	0	0.604786	0.405467	0.118121	0.138601	1.46723	0.369318	0.230066	0	0.15546	0.347341	0	0.623968	0	1.37806	0.130654	0.155138	0.977502	1.17288	0.844454	1.20658	0.172896	1.10249	0.210829	1.01799	0.756171	0	0.669982	1.0247	0.48182	0.146813	0.660707	0.134776	0	0.509908	0
AC008162.1	0	0	0	0	0	0	0	0	0	0	0	0	0	0	0	0	0	0	0	0	0	0	0	0	0	0	0	0	0	0	0	0	0	0	0	0	0	0	0	0	0	0	0	0	0	0	0	0	0
ACTG1P16	0.018069	0.103253	0.430999	0.149294	0.0309269	0.0160303	0.0569023	0.0592422	0.011535	0.0358441	0.0440984	0.0284461	0.107279	0.0872673	0.0160233	0.0537125	0.056331	0.20931	0.0466476	0.0880629	0.0182862	0.0497509	0.0370689	0.0690188	0.012139	0.0495945	0.0592332	0.146042	0.0519236	0.110977	0.124311	0.0582645	0.0894924	0.0959017	0.12368	0.0766753	0.268115	0.148339	0.0701194	0.0933654	1.08279	0.0814457	0.0382962	0.0816836	0.0945262	0.0107123	0.101924	0.0202644	0.0610547
ENDOD1	2.93657	19.8913	10.279	21.8747	5.9722	13.2704	7.34301	3.18198	14.0067	18.4483	3.52234	5.94297	5.06949	6.85208	15.336	19.6931	13.4657	10.8846	10.3352	61.8828	5.70522	2.90189	15.3007	26.5827	5.96892	13.7645	13.7424	12.4573	15.7121	8.27215	9.91133	12.3663	11.6622	8.51245	4.67296	14.2439	13.6052	7.96335	17.829	8.37355	6.72031	13.4508	8.81422	16.33	11.963	16.4328	8.664	17.7602	7.92396
AP002001.1	0	0	0.206668	0	0	0	0	0	0	0	0.00486683	0.0094182	0.00355189	0.00361166	0	0.00355673	0	0	0	0	0.00605438	0	0	0	0	0	0	0.0564117	0	0	0	0	0	0	0.0045499	0.00725325	0	0	0.00331654	0.0103041	0.452532	0	0	0	0.389469	0	0	0	0.00404291
ARMC6	2.9191	8.2577	4.64722	5.50545	3.63368	3.39875	5.08511	2.43618	9.80727	3.32127	3.23042	10.7027	6.55432	7.68412	4.77072	9.23389	9.9202	9.94579	6.15962	8.38712	8.28392	5.26968	8.36751	11.2792	18.0096	6.53218	5.22751	7.65973	8.1499	10.3159	6.00406	5.70367	6.34466	10.9818	6.15753	4.59506	9.00301	8.10221	11.2263	6.21203	12.6319	7.74241	7.98154	9.94933	6.77867	8.91045	6.93419	10.2947	12.2047
HMGB1P12	0	0	0.0268908	0	0	0	0	0	0	0	0	0	0	0	0	0	0	0	0	0	0	0	0	0	0	0.0224336	0	0.0220202	0	0	0	0	0	0.0867605	0	0.0198191	0	0	0.036249	0.0281553	0.770816	0.029473	0	0	0	0	0	0	0.022094
ZWINT	1.72651	4.29091	12.3682	3.73611	1.98413	1.00655	15.8969	1.19502	12.124	6.00178	3.46455	24.5207	14.4387	10.8053	11.1912	22.4941	25.7334	14.3206	15.4995	7.89359	26.1466	17.1135	26.8234	26.9696	31.6817	9.05448	26.0305	16.3023	28.7711	10.0934	17.6261	8.2342	7.24805	37.0103	6.68421	19.9557	9.46213	20.1442	18.6049	34.7288	17.187	42.4835	7.98934	26.6271	15.3497	19.9109	21.5802	14.6466	33.8307
NPBWR2	0	0	0.0594701	0	0	0	0	0	0	0	0.0117639	0	0.0429274	0	0	0	0.00751358	0	0	0.0078307	0.0073172	0	0.00988871	0	0	0	0.0237021	0	0	0.00986826	0	0	0	0.0383748	0.0109978	0	0.0134107	0	0.0240498	0.0249067	0.0994402	0	0	0	0	0.00857303	0.00906326	0	0
AC098859.1	0.126337	0.631697	0.558539	0.300107	0.0946042	0.0560413	0.0663094	0.0690361	0.282281	0.148805	0.0642359	0.31077	0.243778	0.200211	0.0140042	0.131444	0.541561	0.847278	0.356734	0.265105	0.231739	0.101457	0.291581	0.19303	0.159141	0.270907	0.112167	0.212732	0.217827	0.46341	0.380263	0.132399	0.1271	0.321299	0.132116	0.248907	0.615117	0.153219	0.183851	0.421602	1.25662	0.669118	0.267764	0.214172	0.385537	0.224699	0.465198	0.106265	0.288151
SLC9A3	104.786	11.5882	48.1786	2.18244	139.779	51.0994	127.79	66.6797	4.84345	0.369298	113.437	1.05619	1.01769	0.843973	5.07096	6.84957	11.7936	23.7237	0.643831	5.71012	0.462117	9.61327	19.5715	3.54205	4.91774	1.96674	2.67523	0.823302	446.62	11.0264	24.8238	11.7567	1.59181	33.8801	5.79697	4.7782	1.77209	1.12724	1.0671	0.65944	0.234642	35.6614	0.580677	54.5189	1.43328	12.911	0.493135	0.776039	0.0522223
KCNIP4-IT1	0	0.0151259	0.00489868	0	0	0	0	0	0	0	0	0.0140642	0.0542189	0.0263672	0	0.00236056	0	0.013314	0.034595	0.00752536	0.00100455	0	0.00135759	0.00909971	0.0146709	0.00136224	0.0108466	0.00935994	0	0.0108383	0	0.00128031	0.00983253	0	0.00301972	0	0.00184111	0.00296328	0.00110057	0	0.234031	0	0.0021038	0.00128208	0.00923164	0.0270702	0.00746559	0.0122455	0
AP003484.1	0.0782028	0.0744801	0.707552	0	0	0	0.328364	0	0.14977	0.0387833	0	0.0615573	0.0464302	0.0944232	0.208046	0.0929871	0	0.143036	0.0504728	0.0423484	0	0.0717739	0.160434	0.0597427	0	0.107322	0.256361	0.105345	0.674176	0	0.201756	0.0504338	0.145246	0.0691771	1.13005	0	0.435151	0.116729	0.0433538	0	1.45967	0.986992	0.580112	1.11108	0.13637	0	0.0490141	0.0438521	0
AC099677.6	0	0	0	0	0	0	0	0	0.141828	0	0.361473	0	0.131904	0.134124	0	0	0	0	0	0	0	0	0.151926	0	0	0	0	0.299275	0	0	0.191057	0.286556	0	0.196526	0	0.269359	0	0	0.246329	0	1.30951	0	0	0	0	0.131713	0.417734	0	0.150139
AC046143.2	0.244384	0.931002	2.2111	0.201919	0.522857	0.325214	1.28267	0.534167	0.858059	0.969582	0.695835	2.59695	4.20774	4.35232	0.650145	0.508523	0.761877	0.446987	0.8675	1.5219	1.36027	1.12147	1.42051	1.40022	3.11943	1.17384	0.801129	1.23451	0.491587	1.50096	0.630489	1.26084	1.28603	1.72943	0.650523	0.370369	1.47317	0.455974	0.474182	1.15754	1.32042	1.10155	1.81285	1.18368	0.923337	1.52128	2.83363	0.411113	0.825765
RN7SL794P	0	0	0.459449	0	0.0597551	0	0.0732956	0	0	0.138512	0.113606	0.0549619	0	0	0	0.0415121	0.0362799	0	0	0	0.0353316	0.192252	0	0	0	0.0479118	0	0	0.0401295	0.0952992	0	0.0900603	0	0	0.106208	0	0.129509	0.0521113	0.0774175	0	0.411561	0	0.147988	0	0	0	0.0437626	0.156615	0
IL6R	3.06001	9.27683	8.65214	1.7648	5.27638	5.43486	7.67417	2.39725	1.68268	5.06202	2.07283	5.55189	1.76461	2.99782	1.78933	5.36409	4.74624	5.20711	3.74459	4.18694	1.63424	2.40525	3.46617	1.29845	0.746991	2.07269	4.06213	3.05072	1.23629	4.67059	5.71899	2.83509	9.73109	2.21371	2.10836	3.19575	6.26855	1.35443	3.43982	1.93339	2.08342	1.04881	5.40672	3.53362	1.19929	4.49224	6.13151	2.69276	2.43443
SARM1	0.551219	0.468134	0.922653	0.287187	1.28599	1.23035	0.786856	1.10891	1.94548	1.37206	1.03395	0.532001	0.804619	0.497042	0.230395	0.138809	0.809969	0.463429	0.572163	0.944921	0.344655	0.156282	0.969972	0.409031	0.794882	0.75888	0.22923	0.527339	1.20969	0.195271	1.27415	0.33624	1.23353	0.580772	2.59812	0.657665	0.266996	1.06909	0.532337	0.829977	0.712234	0.753294	1.24083	1.35363	0.376526	0.6182	0.542425	0.453798	0.321497
AC008608.1	0.153943	0	1.8993	0.254387	0	0	0	0	0	0	0	0	0	0	0.273027	0	0	0	0.0993558	0	0.0778965	0.141287	0	0.117604	0	0	0	0.207372	0	0.105054	0.132386	0	0	0	0.468318	0.0933213	0.142766	0.574456	0.0853422	0	1.66353	0	0.163136	0	0	0.0912656	0	0	0
AL162231.2	1.46998	0.252	0.62872	0.340075	1.15736	1.06938	0.925839	0.996041	0.656887	2.20161	1.65027	0.416553	0.576014	0.337226	0.703916	1.24099	0.397169	0.87829	2.20107	0.589057	1.38351	0.242844	0.241255	0.426733	1.34307	0.302601	0.144565	0.772264	0.388623	2.90913	0.303393	0.246481	0.873661	0.156038	0.715505	0.320801	0.354446	1.49203	0.570445	4.2029	1.03973	0.344546	0.591951	0.094932	0.427224	0.331164	1.01345	0.428629	0.0596041
AC010468.1	0.0892726	0	0.146856	0	0.0381996	0	0	0	0.0569902	0.0221366	0.108937	0.0351355	0.21201	0.161684	0	0.0265374	0.0463852	0	0.144043	0	0.225864	0.0409668	0	0.0340997	0	0.122514	0.0243875	0.0601283	0	0.0304609	0.115158	0	0.082903	0	0.101843	0	0.165583	0.0333132	0	0	0.219248	0	0.851436	0.0288264	0.0518911	0	0	0	0
PRAC2	0	0.255069	0.318188	0.295042	0	0	0	0	1.32977	0	0.217874	0.140542	0.0176675	0.0359297	0.897206	0.0176916	0.0154617	0.0181425	0.902671	0	1.37024	0.628158	1.15991	0.0227331	0.0199915	0.755504	0	0.0400855	0.410457	0	0.742128	0.287864	0.239498	0.0263231	7.67218	0.108236	0	2.70947	1.61669	0.358777	0.409264	1.82419	0	0.0192176	0	0.0705676	0.466268	0	0.804398
FGF7P1	0	0	0	0	0	0	0	0	0	0	0	0	0	0	0	0	0	0	0	0	0	0	0	0	0	0	0	0.0914451	0	0	0	0	0.0420272	0	0	0	0	0	0	0	0.733569	0	0.0719384	0	0	0	0	0	0
RFX4	0.00864693	0	0.350869	0.00238148	0.00246667	0	0.00302562	0	0	0.00571772	0.0304825	0.00226881	0.018824	0.0313213	0.00511195	0.00342721	0.00449286	0.00351457	0	0.00312166	0.00729238	0.0132268	0.00394207	0.00220193	0.0232365	0.00791113	0	0.0621228	0.00828267	0.0590088	0.0049574	0.00185883	0.00178444	0.0050993	0.0372659	0.00873641	0.0294036	0.111859	0.0191746	0.00496444	0.74752	0.0103935	0.0122178	0	0	0.0478462	0	0.0032325	0.00584354
LINC01121	0.014198	0.00901478	0.132352	0	0.0324017	0.00839737	0	0.0155168	0.0151063	0.0469417	0.00770022	0.0596053	0.0309085	0.0200001	0.0377717	0.0196959	0.0147543	0.0317396	0.0549812	0.00512569	0.0359217	0.00868723	0.00970917	0.0108465	0.00635896	0.0194848	0.0155145	0.0350639	0.111519	0.032297	0	0.0366258	0.0644601	0.00418646	0.76667	0.25534	0.0219454	0.00353212	0.00524738	0.032606	0.371942	0.0255989	0.0250766	0.00916917	0.00825283	0.0701449	0.00889871	0	0.00319832
UBE3A	5.60965	9.16601	8.49411	5.70715	7.39021	7.31912	8.05142	5.36074	11.244	7.91009	6.76015	8.05174	12.9838	8.5096	5.03347	9.00452	10.2395	10.0202	9.87813	8.52656	9.34885	3.74547	12.6594	10.5461	6.3473	7.14092	15.8537	12.4921	10.8294	12.2306	11.1058	7.00505	10.5957	13.6608	6.23779	14.4859	8.37529	11.5752	5.62833	34.0759	8.76242	10.4227	7.71432	8.2338	12.6082	10.4786	10.882	9.44613	18.3608
LIPH	19.489	14.803	24.8857	11.9721	31.7662	7.85606	41.2546	14.6799	40.101	0.272857	18.6907	0.944566	2.25562	3.32153	14.2836	0.499112	30.2459	3.79972	6.82031	1.6361	0.312002	40.9322	34.2639	0.586991	0.238982	1.9983	7.57724	0.942404	31.9806	5.72582	31.6356	19.188	2.56054	9.19256	5.36759	2.4986	5.52033	1.44779	0.489071	2.81432	1.56091	24.4063	4.98103	49.5389	7.28662	3.76516	1.73904	0.627674	2.51936
AC007347.2	0	0	0	0	0	0	0	0	0	0	0	0	0	0	0	0	0	0	0	0	0	0	0	0	0	0	0	0	0	0	0	0	0	0	0	0	0	0	0	0	0	0	0	0	0	0	0	0	0
MT-TA	2.55009	0	0.932216	0.468219	0.727454	0.502747	2.97431	0.928986	0.90441	1.40519	5.76261	0.223034	0.168226	0.171057	0.251264	0.168455	0.294445	0	3.65745	0	0.143375	0.26005	0	0.432918	0	1.16655	0.464423	0	0.488533	0.966804	1.70567	0.182731	0.526254	0.250642	0.215494	0	1.05109	1.05733	0.157079	0.244013	0	1.02173	0.60053	0	1.31758	0.167982	0	0.158884	0.382964
ST13P6	0.337081	0.321035	0.423177	0.469069	0.197376	0.220351	0.40971	0.407169	0.26049	0.439919	0.476278	0.446877	0.547725	0.374865	0.18879	0.442997	0.682141	2.14164	0.721366	0.826217	0.394996	0.113979	0.448886	0.393044	0.36948	0.401729	0.378028	0.430174	0.214121	0.544814	0.656044	0.16018	0.450324	0.517886	0.418277	0.55925	0.510046	0.781197	0.167199	0.702811	1.5337	0.367851	0.470015	0.17186	0.639363	0.399681	0.700519	0.248707	0.299733
SNX25	2.12759	3.34728	2.92953	2.10099	3.07372	2.92434	2.75914	2.10532	2.30105	3.45415	2.61888	2.02181	6.23458	5.88982	2.9838	3.47149	3.82802	2.88922	2.92315	3.0994	4.36481	1.86232	4.46432	1.59266	3.68983	3.25175	3.52003	3.33023	1.36055	3.42969	2.912	1.88285	2.41971	3.82844	4.7404	5.21614	1.80241	6.86907	2.71021	6.8166	6.22402	1.47035	2.49508	2.80607	2.34648	2.32982	3.23845	3.20705	4.03571
AC146944.1	0.0526973	0	1.08361	0	0	0	0.0553174	0.0575921	0	0.0261343	0.0857402	0.0414807	0	0	0.046731	0	0.027381	0	0.0340113	0	0	0.193461	0	0.201289	0.247819	0	0.633418	0.283948	0	0	0.453182	0.13594	0.293624	0	4.68917	0.0638911	0.146614	0.55061	0.146071	0.226912	0	0.0950127	0	0.30629	0	0	0.0330284	0.0295499	0.2849
AC016999.1	0.129761	0.0411948	0.284615	0.0714759	0.259115	0.191867	0.181617	0.189086	0.579863	0.0643528	0.175938	0.0340472	0.179763	0.10445	0.153426	0.102862	0.134846	0.0263709	0.0558327	0.210805	0.131321	0.19849	0.118314	0.0991305	0.0581169	0.148399	0.0945286	0.0873989	0.223731	0.11807	1.1903	0.223158	0.0267784	0.0765233	0.460547	0.681741	0.12034	0.419658	0.0959155	0.148999	0.467407	0.311944	0.320858	0.279335	0.150852	0.102573	0.108438	0.145527	0.233845
AC108471.2	0.203919	0.0404607	0.747778	0.0280809	0.203598	0.165834	0.0535144	0.204288	0.130178	0.0547786	0.283397	0.0535049	0.0958469	0.0461652	0.0376732	0.0808232	0.136858	0.0155406	0.0493541	0.0230055	0.0429937	0.0857793	0.0987753	0.266129	0.131287	0.0583021	0.0696332	0.326198	0.0634817	0.0347898	0.168057	0.230141	0.0526025	0.225479	0.135702	0.118467	0.165475	0.209261	0.0376826	0.504887	0.90981	0.0765965	0.153068	0.0438973	0.251878	0.0503726	0.0426024	0.0571735	0.155033
AC005304.1	0	0	0.317644	0.0797707	0.0826244	0	0.0506735	0.0527572	0.0308169	0.143642	0.0785423	0.151993	0.0286606	0	0.0856158	0	0	0.0882937	0.062312	0	0.0732804	0.0443049	0	0	0.0324307	0.132497	0	0.0975415	0.138719	0.0988288	0.166055	0	0	0	0.110141	0.0292637	0.223843	0.0720552	0	0	0.569072	0	0	0	0.0280596	0	0	0	0
LINC02543	0	0	0.209335	0	0	0	0	0.025286	0	0.0114743	0	0	0	0	0	0	0	0	0	0	0.0117075	0	0	0	0	0	0	0.0623342	0	0	0	0	0	0	0	0	0.0214572	0	0.0128266	0	0.636417	0	0	0	0	0	0	0.012974	0
AC010834.2	0.0368881	0	0.182046	0.0304784	0.157844	0.0981779	0.0387222	0	0.0470976	0.073176	0	0.0871094	0.0876042	0.0668089	0.0654234	0.504411	0.153334	0.0449798	0.0952316	0.059927	0.0559973	0.101567	0	0.366346	0.322165	0.734045	0.141079	0.0745364	0.0636015	0.125867	0.0951681	0.0237895	0	0.0652614	0.252494	0.156533	0	0.0825916	0.633947	0.381213	0.833475	0.0665089	0.0390911	0	0.300185	0.109347	0.138719	0.16548	0.0747863
NCOA1	9.35979	8.636	16.9134	15.0571	12.7758	16.2016	11.4559	10.4148	10.0564	18.7077	11.9364	6.04307	17.5518	17.2744	18.0642	7.48189	8.9146	12.113	9.79872	7.16926	8.17395	6.15644	9.36936	7.19708	7.65579	8.06969	10.1942	11.7297	10.6376	8.52317	10.1466	15.0548	13.7625	12.26	11.8929	12.9116	10.8729	12.6171	7.21392	17.2016	9.84892	8.08461	16.3889	11.3638	13.1281	10.4092	13.0313	6.94761	5.63506
MIR5581	2.28092	0.620668	5.36024	1.0769	2.78857	2.31264	4.10455	0.356111	3.32823	1.61597	3.71112	0	3.86919	5.50802	1.44477	0.774893	1.86237	1.19197	1.05152	0	1.48393	0.897174	1.7826	1.24464	1.09454	3.57741	0.356058	1.53628	1.68544	1.55655	4.20326	1.26084	1.61385	1.44119	2.97382	3.55554	0	3.16142	1.08385	1.12246	2.56082	0.587495	1.38122	1.47303	0.75761	0.579537	0	1.0963	1.32122
TMPRSS11A	0.0689446	17.4944	0.0769606	39.8305	0.0590025	0	0.0155084	0	0.00943138	0.0293073	0.645006	0.631854	1.21631	10.8218	89.9001	0.995454	0.0307054	0.342277	33.6114	0.269345	1.22602	7.7062	0.00336764	6.09842	0.248132	7.99512	0.769515	0.106141	0.00849088	50.7698	4.91263	106.105	8.72574	22.7483	0.10487	0.00597068	30.0377	8.9201	1.14391	0	2.7624	0.0799112	0.0104374	0.0254427	69.8137	5.3224	108.766	0.284431	0.00665604
AC092647.1	0.0681209	0.259513	0.224122	0.450273	0	0.0604347	0	0.0744484	0.130462	0.0675667	0.0554175	0.160864	0	0.123375	0.0604083	0.161999	0.389345	0.207659	0.219829	0.184444	0.275759	0	0.0465837	0.312244	0.0457646	0	0.0372186	0.0917638	0.195754	0.18595	0.410074	0.131796	0.210868	0.120518	0.0518087	0.247773	0.252701	0	0.0755293	0.293326	0.334602	0.0614107	0.288756	0.175971	0.0791927	0.0403858	0.0853904	0.0763974	0.0460357
AC112786.1	0	0	0	0	0	0	0	0	0	0	0	0	0	0	0	0	0	0	0	0	0	0	0	0	0	0	0	0	0	0	0	0	0	0	0	0	0	0	0	0	0	0	0	0	0	0	0	0	0
KRTAP10-12	0	0	0.718383	0	0	0	0	0	0	0	0	0.0176281	0	0.0270399	0	0	0	0	0	0	0.011332	0	0	0	0.0300903	0	0	0.0150837	0	0.0305656	0	0	0	0	0.0851609	0.013576	0	0	0.0124152	0	0.704006	0	0	0	0	0	0.0140361	0	0
AL022722.1	0.100777	0	0.607862	0.138776	0.402474	0.655644	0.105787	0.183563	0.257337	0.466465	0.0546557	0.0264422	0.0199443	0.0608397	0.089367	0.1398	0.209451	0.081922	0.173446	0.0545727	0.033996	0.524122	0.160802	0.0513253	0.0225677	0.115252	0	0.113128	0.0965315	0.114621	0.17333	0.064992	0.041594	0.148576	1.5329	0.305459	0.0934603	0.175495	0.409701	0.0289294	0.627005	0.0302833	0.355984	0.0650822	0.0390521	0.0995768	0.0421083	0.131858	0.0227014
RNA5SP50	0	0	0	0	0	0	0	0	0	0	0	0	0	0	0	0	0	0	0	0	0	0	0	0	0	0	0	0	0	0	0	0	0	0	0	0	0	0	0	0	0	0	0	0	0	0	0	0	0
Y_RNA	0	0	0.289743	0	0	0	0	0	0	0	0	0	0	0	0	0	0	0	0	0	0	0	0	0	0	0	0	0.118632	0	0	0	0	0.109044	0	0	0	0	0	0	0	1.90331	0	0	0	0	0	0	0	0
NELL2	0.118692	9.94769	1.15899	0.304262	0.591226	15.1281	0.440869	0.226173	0.0310856	0.230925	0.408514	2.49382	2.05987	1.3247	0.0512775	11.2181	0.129668	1.22277	1.53799	0.0774586	7.79847	0.136866	0.861611	3.75949	8.40121	1.1799	2.35949	2.24661	3.12041	3.998	0.159651	1.17174	1.0702	0.977244	0.627261	0.0608826	16.3475	3.12084	5.79547	2.18062	1.0793	0.153641	2.80264	0.104168	1.28961	19.7281	5.91122	0.18431	0.0637577
AC015969.1	0	0	0.0454258	0.0114079	0	0	0	0	0	0.00684733	0.0449288	0	0.0163949	0.00833538	0.0367313	0	0.021522	0	0	0	0.013973	0.0126719	0.00944176	0	0	0	0.00754359	0.037198	0	0	0	0.00890427	0.0170958	0	0	0.00836992	0.0384138	0.0721315	0	0	0.25771	0	0	0	0	0	0	0	0.00933068
METTL8	0.615205	4.08295	2.16134	2.36194	1.07457	1.4652	1.28751	0.721131	2.38244	1.93454	0.994643	2.89333	4.49024	5.04148	2.24761	4.9175	3.46377	4.67604	2.99359	6.44748	3.56669	2.58804	2.27869	2.05932	2.94918	2.74325	2.51934	6.00891	2.95351	6.57162	2.22638	2.2103	4.00338	3.00598	2.39848	5.88708	5.35804	3.83681	4.13785	3.80727	7.65272	1.55534	2.05455	1.45511	4.63297	3.18935	2.52028	3.51396	2.36073
AC241929.1	0	0	0.137442	0	0	0	0.175408	0	0.106674	0	0	0	0	0	0	0	0	0	0	0	0.0845543	0	0	0	0	0	0	0	0	0	0	0	0	0	0	0	0	0	0	0	0.32831	0	0	0	0	0	0	0	0
AP002383.4	0	0	0.0415523	0	0	0	0	0	0	0	0	0	0	0	0	0	0	0	0	0	0.0255629	0	0	0	0	0	0	0	0.00967809	0	0	0	0.0208507	0	0	0	0	0	0	0	0.0165428	0	0	0	0	0	0	0	0
AC091053.1	0	0	0	0	0	0	0	0	0	0	0	0	0	0	0	0	0	0	0	0	0	0	0	0	0	0	0	0	0	0	0	0	0	0	0	0	0	0	0	0	0	0	0	0	0	0	0	0	0
CPLANE2	1.91078	2.27779	2.17532	2.65567	2.33915	2.24528	1.88623	1.78401	3.86139	2.33453	1.91475	0.976152	1.41244	2.19251	2.33407	1.22629	3.8924	2.28364	1.51092	1.45273	1.13336	1.54465	1.7653	2.61978	1.55573	1.71924	1.70769	2.06258	3.50542	1.64075	0.859696	2.83996	1.36315	1.80219	2.11728	1.30408	1.57255	2.5688	1.90813	2.05966	1.33014	3.09148	2.07853	0.890763	2.26548	1.4329	1.19759	1.63913	3.58313
AL121785.1	0	0	0.0908515	0.0456315	0.023632	0	0.0289869	0	0	0	0	0	0	0	0	0	0	0	0	0	0	0	0	0	0	0	0	0	0	0	0	0	0	0	0	0.0167398	0	0	0	0	0.244146	0	0	0.0178333	0.0160511	0	0	0	0.0186614
MIR5697	0.75195	0.477437	3.71094	0	0.214506	0.222369	0.263112	0.273932	0.320022	0.372916	0.203908	0.197299	0.148815	0.605277	1.11136	0.149018	0.520942	0.305632	0	0	0.634157	0.460089	0.342808	0.191483	0.16839	0	0	0.844109	0.288109	0	0.431104	0	0	0	1.14378	0.759731	0	0.935332	0.277909	0.863431	3.44726	0.903839	0	0	0.437083	0.148599	0	0	0.169388
U3	0	0.0878304	0	0	0	0	0	0	0	0	0	0	0	0	0	0	0	0	0	0	0	0	0	0	0	0	0	0	0	0	0	0	0	0	0	0	0	0	0.10225	0	0.0905951	0	0	0	0	0	0	0	0
RNU6-750P	0.182717	0	1.50287	0	0	0.162101	0.191801	0	0.466574	0	0.594572	0.143826	0	0.220615	0	0	0	0	0	0	0	0	0	0.139586	0	0	0.199658	0.369199	0.105012	0.124691	0	0	0.11312	0	0.138963	0	0	0.272732	0.303882	0	2.87195	0	0	0.471998	0	0.216649	0	0	0
LINC00526	0.855018	0.347574	1.07205	0.258457	0.838803	0.693791	1.09455	0.729316	1.69074	0.584335	0.805844	0.69765	1.16385	0.654667	0.989376	0.235567	0.157116	0.324215	0.948888	0.801797	0.585657	1.60774	0.484868	0.629289	0.868623	0.60816	0.59248	0.997264	0.67118	0.690221	0.771158	0.652277	0.600351	0.0184472	2.80728	0.897577	0.686572	1.66534	0.549148	2.54125	0.583867	0.704994	0.795582	0.720521	1.21824	0.370904	0.346366	0.292347	0.627141
GRB10	3.97148	0.919392	4.20777	0.748873	5.26811	6.363	5.89018	3.45081	5.3493	6.24904	4.48642	4.45245	7.68662	8.34417	4.08672	3.71589	5.57259	6.73178	2.99086	12.0223	6.03181	3.01704	1.18314	3.05652	3.34304	2.26377	5.32475	3.06029	3.01246	5.51708	7.24665	3.81017	4.59006	0.474792	4.06567	7.53968	4.61305	3.16211	2.4186	1.10733	3.33945	7.13573	4.45243	7.47222	1.68108	9.26653	5.30115	7.80332	13.955
NARF-AS1	0.0466604	0.0666588	0.518114	0.0963816	0.359386	0.248374	0.342862	0.178481	0.253192	0.231404	0.398569	0.0367287	0.152367	0.394369	0.124133	0.0416112	0.109099	0.128015	0.30115	0.126338	0.0826372	0.428245	0.558393	0.0891149	0.172409	0.288157	0.0637335	0.329988	0.348619	0.111448	0.421329	0.105321	0.0577749	0.227013	1.15333	0.268716	0.238	0.104471	0.323343	0.261193	0.802167	0.336513	0.222511	0.572537	0.108488	0.262797	0.0731117	0.235483	0.457226
HSF2BP	0.0409868	0.0292768	0.252842	0.0507974	0.113998	0.127268	0.193611	0.0559923	0.268195	0.101633	0.291755	0.0725912	0.389352	0.265998	0.109039	0.170574	0.878475	0.224899	0.403412	0.160915	0.295541	0.0752347	0.133135	0.555782	0.199632	0.217964	0.531847	0.841985	0.376898	0.237749	0.14099	0.198246	0.202999	0.208474	0.148067	0.260889	0.228067	1.46065	0.42604	1.11187	1.44952	0.0554241	0.336618	0.138965	0.45266	0.510284	0.494508	0.166629	0.339308
AL353133.2	0	0	0.0782517	0	0	0	0	0	0	0	0.0386978	0	0	0	0	0	0.0247162	0.0290016	0.276311	0	0	0	0	0	0	0	0	0	0	0	0	0	0	0	0.0361778	0	0.0441151	0	0	0	0.560764	0	0	0	0	0	0	0	0
ZNF816-ZNF321P	0	0	0	0.0129022	0	0.0138536	0	0	0.0398749	0	0.0127035	0	0	0.00942724	0.0138476	0	0	0	0	0.00845616	0.00790164	0	0.0106785	0.0238589	0	0	0	0.0105177	0	0.0106565	0	0	0	0.0138133	0.0356288	0	0.0144819	0.0116543	0	0	0	0	0	0.0302539	0	0	0	0	0
CT45A5	0	0	0	0	0	0	0	0	0	0	0	0	0.269943	0.447311	0	0	0.0962463	0	0	0	0	0	0	0	0.011313	0	1.40767	0	0	0.0229835	0	0.01086	0	0.029792	0	0	0	0	0.382753	0.159523	0.115799	0	0	0	0	0.00998341	0	0	0
CCND3P2	0	0	0.868419	0	0.0623145	0	0	0.039789	0	0	0	0.057316	0.0864623	0.065938	0	0	0	0	0	0	0	0	0	0	0.0244589	0	0	0.0490432	0	0	0	0.0234794	0	0	0	0	0.0675281	0	0	0	0.965673	0	0	0	0	0	0	0	0
AKAP7	1.34817	0.847521	2.98998	0.738932	2.13236	1.56316	1.37317	1.09411	3.14436	1.88885	1.07504	1.59707	0.884964	0.752119	1.37309	1.43375	1.35707	1.06067	1.70291	0.563811	5.10853	0.498203	0.492914	1.30526	3.63185	1.30367	1.69439	2.06782	1.71076	1.29957	3.42459	0.860841	1.31396	1.23587	0.571888	0.706685	1.02334	1.94925	1.06313	2.34889	1.9888	1.39587	1.90963	0.24999	1.58281	0.841476	1.43339	0.501495	2.55284
AP001922.6	0.214843	0	0.0294519	0.0295853	0.122575	0.190602	0.112762	0.0782662	0.160011	0.461706	0.203908	0.873754	0.27637	0.172936	0.0317531	0.106441	0.0372101	0.458448	0.254213	0.135732	0.108713	0.0328635	0.0244863	0.0273547	0.0962229	0.0982806	0.117382	0.265291	0.185213	0.0733071	0.123172	0.0692772	0.155177	1.45703	0.544655	0.260479	0	0.160343	0.158805	0.123347	0.105528	0.25824	0.189728	0.0231245	0.0624404	0.0424569	0.0448847	0.100394	0.120991
PPWD1	2.94529	3.73189	5.60718	2.65591	5.18289	4.88611	4.96089	3.02652	3.10287	5.10333	5.01526	5.04829	4.82189	4.52179	5.623	4.69921	5.35486	2.91916	6.28404	3.37767	5.0787	4.64145	5.66356	2.49521	4.9102	5.25672	5.95315	5.58868	4.10539	3.20742	5.93375	3.50847	5.33569	3.99732	4.87369	4.26753	3.1587	14.595	5.89988	6.49493	6.78852	4.75503	6.92803	2.65088	3.5985	2.81406	2.89062	5.43942	7.21304
RPL23AP46	0.0797988	0.266	0.164089	0.0988993	0	0	0.0418832	0	0.0509423	0.0989369	0.0973764	0.188441	0.0710667	0.0481751	0.0707641	0.0711636	0.0621941	0.145955	0.0772542	0.0216064	0.0605685	0.0732387	0	0	0.0804149	0.0821345	0.0653983	0.0537473	0.0458623	0.0544567	0.0686246	0	0.0741052	0.141178	0.12138	0.0483747	0.0740053	0.0297779	0.0221193	0.034361	0.783925	0.323722	0.211411	0.0515345	0.0463843	0.0709637	0.150043	0.0223735	0.0269638
AL031710.1	0.125325	0.119359	0.68721	0.103548	0.643517	0.148246	0.613929	0.0913106	0.293353	0.186458	0.305862	0.263066	0.322432	0.479178	0.0370453	0.0496726	0.195353	0.178285	0.350505	0.135732	0.486187	0.383408	0.0857021	0.0957414	0.11226	0.200656	0.0684726	0.225096	0.744282	0.228067	0.215552	0.296352	0.18104	0.480396	3.05007	0.481163	0.271195	0.218244	0.185273	0.179881	1.51844	0.22596	0.531238	0.242807	0.291389	0.123833	0.261827	0.187402	0
C15orf32	0	0	0.0539924	0	0	0	0.0114845	0	0	0	0	0	0	0.0132097	0.0485092	0	0	0.0066702	0	0	0	0	0.0149631	0	0.0293999	0	0	0	0	0	0	0	0	0	0	0	0	0.00816518	0	0	0.214954	0	0.0115939	0.00706545	0	0	0	0.00613487	0
AL590068.1	0	0	0.386413	0.0597174	0	0	0	0	0	0.0896101	0	0	0.0214558	0	0.0640931	0.021485	0	0.0220326	0	0	0	0.0995017	0.0247126	0	0	0.0247972	0.138211	0.0730209	0	0.0493231	0.0310777	0	0	0	0.274845	0	0	0.0269708	0.0601023	0	1.20704	0.0325783	0	0	0.0420117	0.0214246	0	0	0
Y_RNA	0	0	2.98845	0	0	0.153494	0	0	0.11045	0	0	0	0	0	0.153426	0	0.089897	0	0.111665	0	0	0.635167	0	0	0	0	0	0	0.198872	0	0	0	0	0	0.131585	0.31465	0	0.129125	0	0	2.20956	0	0	0.111734	0	0	0	0	0.116922
SNTN	0.0630532	0.00400345	0.373407	0	0.0431686	0.0223755	0.0617757	0.041346	0.19321	0	0.116268	0.1125	0.0998285	0.0507542	0.00745525	0	0.00218412	0.0256282	0.0596861	0.00910523	0.0191433	0	0	0	0.036712	0.014422	0.0114833	0.0141562	0.0289906	0.0545035	0.101218	0	0.0442411	0	0.092712	0.0433199	0.0233902	0.00627443	0.0046607	0	0.297322	0.0303158	0	0	0.0122169	0.0199368	0.0342498	0.00471426	0
BX284668.2	0.758802	0.0816944	0.255077	0.0109035	1.24229	1.13563	0.346317	2.12008	0.956178	0.271601	1.53519	0.0155815	0.0274225	0.0159337	0.304264	0.0353056	0.147421	0.0120685	0.0681374	0.0571697	0.0367267	0.0181675	0.0135365	0.0705701	0.00443281	0.0181104	0.0216302	0.0444418	0.303375	0.0225142	0.136184	0.0255318	0.0898699	0.110898	0.471716	0.0519992	0.0183577	0.0984892	0.0438952	0.352308	0.343546	2.59941	0.00699233	0.362202	0.0767071	0.0547655	0.0496262	0.0443997	0.280922
AC012531.2	0.0140754	0.0134054	0.0463088	0.0116296	0.0240913	0.0249745	0.0147752	0.0153828	0	0.00698043	0.0114505	0.0221589	0.0584974	0.0254922	0.0249636	0	0.00731344	0	0	0.00762211	0.0356114	0	0.0192506	0.0215056	0.00945603	0.00965825	0.00769023	0	0.00808946	0	0.0484177	0.0181547	0.00871407	0.13696	0.117754	0.0511957	0.0130535	0.0735337	0.0156061	0.0484864	0.0138273	0	0	0.0181799	0	0	0	0.00789274	0.00951205
UBE2V1P5	0	0	0.158822	0	0	0	0.0506735	0	0.0616339	0.0239403	0	0	0.0286606	0	0.0428079	0	0	0.0294312	0	0	0	0	0	0.0368782	0.0324307	0	0	0	0	0.0329429	0	0.031132	0.029886	0.0854038	0.0367138	0	0	0	0	0	0.474226	0	0	0	0	0	0	0	0.0652456
ATP5MC1P7	0.14663	0	1.24626	0	0.125486	0	0	0.106833	0.0312021	0.0484791	0.0795241	0.153893	0.0290189	0.0295072	0	0.058117	0.0253959	0.119197	0.0946364	0.0264678	0.0494642	0.0897174	0	0.0746783	0	0.0670765	0.0267043	0.230442	0	0.0667095	0.0420326	0.0945633	0.0302596	0.172943	0.483245	0	0	0.0729559	0.0541923	0.0420922	1.29642	0.220311	0	0.0315649	0.284104	0	0.0919014	0.0822227	0.0330306
SOHLH1	0	0.0281128	0.0323719	0	0	0.00872912	0.0516426	0	0	0.00487963	0.0320177	0	0.0116835	0.00594006	0	0	0.0153372	0	0	0	0.0547667	0	0.0067285	0.120267	0	0	0.00537581	0	0	0.0134292	0	0	0.0304576	0.0174074	1.90821	0	0.237249	0	0.0436375	0.0677882	0.0579955	0	0	0	0	0.507496	5.64883	0.00551737	0
SMYD3	0.404474	0.838419	0.905799	0.210625	0.447956	0.364867	0.399609	0.289743	0.568495	0.386012	0.395408	1.49292	1.49938	0.978787	0.232087	0.270781	0.755873	1.16876	0.695404	0.817225	0.935624	0.892183	0.729839	1.18924	2.61684	0.809303	0.564542	0.812704	0.918123	1.13425	0.818437	0.258657	1.29834	1.1305	6.61767	0.813885	2.07098	0.865019	0.576594	0.149284	1.36567	0.671044	0.828443	0.357794	0.361551	1.1889	1.02681	0.587032	0.714361
RNU6-921P	0	0	0.300574	0	0	0	0	0	0	0.0906151	0	0.431477	0	0	0	0	0	0	0	0	0.0924565	0	0	0	0.245503	0	0	0	0	0	0	0	0	0	0	0	0	0	0	0	0.717987	0	0	0	0.106207	0	0	0	0
CDRT15P9	0.30728	0.109745	0.157964	0.126943	0	0.0340762	0.282238	0.209889	0.0490407	0.0380975	0.21873	0.0604689	0	0.0463768	0.0340613	0	0.0199575	0.0234178	0	0.0415997	0.0194359	0	0	0.117373	0.283848	0.0263562	0.251829	0.103482	0.176601	0.026212	0.0330315	0.049542	0.404254	0	0.0292124	0.0698535	0	0.0859991	0.0212936	0.0661568	0.301865	0	0.0407039	0.0992216	0.759099	0	0	0	0
TMPO-AS1	0.18054	0.582396	1.24066	0.38014	0.478468	0.217003	0.617456	0.260957	0.553961	0.155965	0.672768	2.92934	2.89065	1.65599	0.790167	2.13286	1.1862	1.24629	1.32309	0.860972	3.97246	1.00488	0.856255	6.17981	4.53073	1.3787	1.12322	3.88335	0.632605	3.95845	1.59266	0.646009	1.05282	4.82715	0.970012	1.31687	1.87956	3.67713	2.16317	4.84995	2.25989	2.16832	1.45034	1.09824	3.25996	1.88863	1.91267	1.24424	1.72778
AL929236.1	0.0377427	0.143784	0.527746	0.0311845	0.1615	0.133936	0.277335	0.164994	0.192755	0.149742	0.0921128	0.0891274	0.380943	0.546852	0.200817	0.157073	0.0392215	0.138065	0.121797	0.306577	0.152785	0.277119	0.258099	0.201833	0.152136	0.59566	0.350559	0.279631	0.108458	0.206052	0.454406	0.292088	0.514063	0.30048	0.574096	0.434719	0.175013	1.94361	0.23016	0.292533	0.482008	0.306223	0.11999	0.194995	0.197447	0.223759	0.165588	0.148149	0.510125
TCERG1P1	0	0	0	0	0	0	0	0	0.0231127	0	0	0	0	0	0	0	0	0	0	0	0	0	0	0	0	0	0	0	0	0	0	0	0.044829	0	0	0	0	0	0	0	0.35567	0.0326386	0	0	0	0	0.0226917	0	0
LINC02326	0	0	0.148896	0	0	0	0	0	0	0	0	0	0	0	0	0	0	0	0	0	0.0183201	0	0	0	0	0	0	0.0243854	0	0.0247072	0	0	0	0	0	0	0	0	0	0	0.320103	0	0	0	0	0	0	0	0
RPL14P5	0.0803454	0.0765207	0.704908	0.0663845	0.0458395	0	0.0281134	0.0585388	0.0170971	0.0132819	0.0217874	0.0632438	0.0159008	0	0.0237496	0.0477674	0.0417467	0.0979698	0.0345704	0.0435087	0.0135518	0.172061	0.0732577	0.0204598	0.0539771	0.0551314	0.0731625	0.108231	0.0769607	0.0182766	0	0.0172718	0.0497418	0.142145	0.0611058	0.0487061	0.0248374	0.0599637	0.0148472	0.0691927	0.631436	0.0241436	0.0567624	0	0.0155673	0	0.0839282	0.0300357	0.018099
ARHGAP1	12.3267	39.497	25.5515	38.1469	22.6984	26.3026	21.2684	13.3986	48.2988	42.8587	14.9227	27.4315	17.0388	22.3309	22.7519	21.0577	30.1011	31.3333	37.7477	44.6684	36.8379	14.912	32.9664	32.2779	20.0269	34.9086	25.6027	34.6644	26.8056	29.8139	26.4111	39.2016	22.0287	28.2913	34.3457	21.5005	28.8275	23.9098	43.6134	17.4623	22.6419	33.8054	38.5337	43.3207	33.45	28.1006	25.8905	41.6534	20.589
GLYCAM1	0	0	0.275895	0	0.0205042	0	0	0	0	0	0	0.0188595	0	0	0	0.0142444	0	0	0	0	0	0	0	0	0	0	0	0	0	0	0	0	0	0	0	0	0	0	0.0132824	0	0.847331	0	0	0	0	0	0	0	0
RMI2	0.484968	1.57178	4.87601	2.93647	0.662815	0.378875	3.33561	0.411354	6.16418	0.258459	1.10704	22.7051	14.1732	5.91674	3.68439	9.26084	3.96782	6.87995	4.99402	5.60517	9.34345	3.80659	6.78624	6.15453	15.5172	4.66878	13.276	8.10757	6.91398	14.8534	4.17058	2.56744	3.56707	8.47746	4.4811	4.06323	5.26956	10.1452	8.90832	6.99408	9.01644	11.1974	6.26687	4.3707	11.7596	8.2135	7.14071	4.17658	7.90484
AL359955.1	0.00596968	0.022742	0.225867	0	0.0408707	0.0158883	0.012533	0	1.0442	0.0148028	0.00971286	0.0140971	0.0141772	0.00360394	0.11117	0	0.142682	0.00363959	0.0115586	0	0.00302072	0.0109578	0.363325	0	0.00401051	0.00409628	0.0489239	0.0281456	0.44602	0.0122216	1.16536	0.157846	0	0.00528069	0.0272411	0.00361887	0	0	0.0231662	0.00514104	0.0996961	0.478966	0.151829	0.00771051	0.00693994	0.00353916	0	0.0100425	0.516387
PRKX-AS1	0	0.252597	0.623284	0.093916	0.0324253	0.100842	0.159091	0.0414083	0	0.0187903	0.0308233	0.20877	0.449905	0.29736	0.100798	0.022526	0.0196868	0.115501	0.220085	0.143624	0.249238	0.173871	0.0518199	0.0578902	0.0254543	0.0519973	0	0.0510391	0.0653271	0.64641	0.0977502	0.0977399	0.445684	0.067032	0.14408	0.16078	0.175691	0.197942	0	0.195778	0.669982	0.0683134	0.0401517	0.195751	0.154165	0.359403	0.0712414	0.148723	0.0768154
TRIM64DP	0	0	0.0119827	0	0	0	0	0	0	0	0	0	0	0	0	0	0	0	0	0	0	0	0	0	0	0	0.00795956	0	0	0	0	0	0	0	0	0	0	0	0.00807634	0	0.0429348	0	0	0	0	0	0	0	0
ZNF75BP	0	0.0366536	0.0633099	0.0105994	0	0.0455243	0	0.0140201	0.0245686	0	0	0	0.0761651	0.0387234	0.0455044	0.0457614	0.0133312	0	0.00827965	0	0.0129827	0.0588697	0.0175453	0	0	0.0176054	0.00700901	0.0691239	0.00737288	0.017509	0	0.00827326	0.0158843	0.0567397	0.0292699	0.0311071	0	0.0287228	0.00711185	0	0.15123	0.0115649	0	0.0414237	0.0149136	0.0380273	0.0241211	0	0.00866945
AC022431.1	0.0364752	0	0.120005	0.0301372	0.0312154	0.0323596	0.0765775	0	0.0232852	0	0.0296732	0.0287114	0.0433118	0.0440407	0	0.0216854	0	0.0444763	0	0.0395041	0	0.0334766	0.0997726	0.027865	0.0245045	0.150171	0.0199286	0.122837	0	0.0497832	0.0313676	0.0470464	0.0903272	0.0645308	0	0.0221116	0	0.108889	0.020221	0	0.14333	0	0.657109	1.31913	0.0212018	0	0	0.0613602	0
AC079015.1	0.0656064	0	0.593584	0.0271033	0.0280729	0.0582039	0	0.0358501	0	0.0162681	0.0266859	0.413137	0.0194758	0.039607	0	0.0195023	0.0511327	0.0399988	0.275229	0	0.0331975	0.361278	0.0672963	0	0.0440753	0.270107	0.197146	0.353506	0	0.0447715	0.169259	0.0634653	0.0406169	0	0.0498963	0	0.0608433	0.0489637	0.0363707	0	1.12788	0.0591438	0.243335	0.0211845	0.0572021	0	0	0.0183943	0
CDC42EP5	5.62922	10.2895	181.5	7.94261	19.2699	6.03129	11.6818	10.2929	57.9952	9.41665	4.12151	4.61851	2.35236	2.53573	72.4207	3.56554	24.6816	3.70922	3.38162	7.36291	5.88312	142.813	111.887	3.30801	6.76358	25.4638	18.9621	5.00184	84.8133	6.60446	156.4	37.0853	1.59508	48.4546	10.769	9.38432	27.0865	2.69848	17.1039	9.71431	4.53036	187.023	35.6318	769.862	12.2577	5.44238	4.85799	7.68504	3.02872
LINC02698	0	0	0.0280152	0	0	0	0	0	0.0217437	0	0	0	0.0202222	0.0411251	0	0	0	0	0	0	0	0	0	0	0	0	0	0.0458819	0	0	0	0	0	0	0	0	0	0	0	0	0.434983	0	0	0	0	0.0403858	0	0.0190993	0
AC006466.1	0	0	0.333856	0	0	0.240066	0.071013	0	0	0.335495	0	0.159751	0	0	0	0	0	0	0	0	0	0	0	0	0.0454478	0	0	0	0	0	0.232706	0	0	0	0	0	0	0	0	0	0.73103	0	0	0.305819	0	0	0	0	0
RPL30P7	0.302643	0.576472	0.099571	0.350077	0	0.053699	0.31769	0.132301	0.115921	0.120072	0.295445	0.38116	0.251557	0.109624	0.161027	0.215914	0.503201	0.811865	0.390656	0.458884	0.183768	0.111105	0.331134	0.231202	0.162655	0.332268	0.231493	0.285377	0.347872	0.53698	0.312316	0.117106	0.149893	0.803139	0.414309	0.477008	0.561341	0.496913	0.0335556	0.417013	0.713542	0.98219	0.449003	0.156359	0.281465	0.251192	0.265556	0.0339412	0.0818095
SLC24A2	0.010913	0.00173226	0.188499	0.00601119	0.0373574	0.0903625	0.0286391	0.00397557	0.00580559	0.707184	0.0192355	0.200438	0.0745113	0.161413	0.054839	0.0702875	0.134197	0.198495	0.17491	0.449132	0.572458	0.0116852	0.111941	0.0194529	0.173513	0.354447	0.108318	0.281762	0.119168	0.0794382	0.483322	0	0.0934616	0.0160892	0.103747	0.0507194	0.0809659	0.0950212	0.305522	0.394725	0.434189	0.00491902	0.0327668	0.0798739	0.0391175	0.0614636	0.0877776	0.326371	0.10202
C1orf100	0.220816	0.0323545	0.447075	0	0.276192	0.105485	0.94501	0.129945	0.119278	0.0673906	0.248729	0.0802224	0.292458	0.235853	0.406694	0.0100985	0.0617798	0.27961	0.142516	0.0735855	0.01719	0.0935368	0.0580779	0.155715	0.43363	0.0815874	0.157767	0.160168	0.0488109	0.197057	0.189895	0.0438174	0.399606	0.135229	0.271287	0.0823757	0.0787633	0.0887387	0.0188331	0.0292561	0.867698	0.245002	0.0360005	0.0438782	0.069113	0.0906313	0.0425839	0.123822	0.114789
SCGB2A2	0.038894	0.14817	0.341236	0	0	0	0.0136093	0	0	0	0.010547	0.102051	0.023092	0.0626148	0	0	0	0.00790428	0.016735	0.0140413	0.0196807	0.0118989	0	0	0.0348393	4.56369	0	0.0611251	0	0.00884741	0.0222985	0.00836104	0	0.0114683	0.364825	0.00785929	0.0480936	0.00967585	0	0	0.789643	0.0233751	0.0412167	0	12.811	0.00768616	0	0	0
HYLS1	1.41464	1.0679	2.82579	0.640972	1.42823	0.867528	1.86819	0.933323	2.06003	0.989303	1.30993	4.82873	1.59077	1.48766	1.5204	3.41067	2.90965	1.55405	3.00834	0.522472	2.46084	1.5975	2.02839	3.81982	3.10952	1.36882	1.70608	1.54557	3.20715	1.65495	1.94536	1.27808	1.92919	3.74834	2.5038	2.03129	1.70491	3.84849	1.72027	5.49066	1.90204	3.28519	0.787557	1.86505	2.10307	1.99814	1.47908	1.14785	1.53754
AC024592.3	0.00891505	0.00849067	0.058662	0	0	0.00790915	0	0.00974313	0	0	0.00725254	0.00701748	0.037051	0.00538208	0	0	0.00463218	0	0	0.00965537	0.00902221	0.00818216	0	0.00681061	0.00598925	0	0	0.00600461	0.0102474	0	0	0.00574941	0	0.00788612	0	0.0162131	0	0	0.0049423	0	0.0700635	0	0	0	0	0.00528533	0	0	0
CIAO2B	18.363	61.9856	30.1927	39.1309	16.2467	14.8646	17.5882	12.181	27.1663	16.7366	14.7008	88.5822	41.6028	34.3608	32.6004	17.522	33.4087	47.5115	41.2273	28.8128	23.974	91.1596	43.0199	28.1544	106.512	45.1481	33.303	21.6474	18.7446	42.9933	46.6365	27.0433	31.1419	27.6385	43.9402	22.2304	57.4949	25.9096	27.7545	33.2489	42.7562	60.221	52.454	34.6683	45.5203	46.2979	56.0456	21.0039	68.5802
AL671883.1	0	0	0.578065	0	0	0	0	0	0	0	0	0.0502919	0.189666	0	0.0566575	0	0.0663945	0	0.123708	0	0	0.0586388	0	0	0	0	0	0.043033	0.0367198	0	0	0	0	0.282586	1.60353	0	0.0592526	0.0476836	0.460457	5.99746	0.627652	0	0	0	0	0	0.0800884	0	0
RN7SL327P	0	0	0	0	0	0	0	0	0	0	0	0	0	0	0	0	0	0	0	0	0	0	0	0	0	0	0	0	0	0	0	0	0	0	0	0	0	0	0	0	0	0	0	0	0	0	0	0	0
MIR4716	0	0	1.14862	0.192304	0	0	0	0.254365	0	0	0	0	0	0	0	0	0	0	0	0.126037	0	0	0	0	0	0	0	0.313526	0	0	0.40031	0.150101	0.144093	0	0	0	0	0	0	0.200439	0.685934	0	0	0	0	0	0	0.261024	0
FAM72D	0.0163126	0.0932167	0.322017	0.101086	0.104702	0.0361802	0.248294	0.00891393	0.244723	0.0849446	0.0597177	1.21985	0.416458	0.40377	0.57863	0.373384	1.318	0.994548	0.421133	0.424014	0.528279	1.07796	0.273303	1.43936	0.70138	0.548477	0.570405	0.637255	1.30316	0.378493	0.308625	0.110462	0.545355	1.50793	1.14759	0.538943	0.514363	0.517418	0.687295	2.10725	0.913435	0.794111	0.224729	0.237033	0.896047	0.8849	0.460082	0.416201	0.859871
SNAI1P1	0	0	0.310439	0.0415793	0	0	0	0	0	0.0124785	0	0	0.134451	0	0	0	0	0	0	0	0	0	0	0	0	0	0	0.0338947	0	0	0	0	0.0155777	0.0222577	1.26301	0.0152533	0.04667	0.0563366	0	0.0216691	0.617959	0	0	0	0	0.0298346	0	0	0
CDY1	0	0	0	0	0.00637388	0	0	0	0	0	0	0	0	0	0	0	0	0	0	0	0	0	0	0	0	0	0	0	0	0	0	0	0	0	0	0	0	0	0	0	0	0	0	0	0	0	0	0	0
AC095030.1	0	0	0.0853089	0	0	0	0	0	0	0	0	0	0	0	0	0	0.0269453	0.0316171	0	0.056165	0	0.142786	0	0	0.209036	0	0	0	0	0	0	0	0	0	0	0	0	0	0	0	0.764171	0	0	0	0	0	0	0	0.0350457
AL354983.1	0.129475	0.267175	0.745464	0.106977	0.110804	0	0.0453041	0.0235835	0.0413273	0.0749125	0.17555	0.0849301	0.0512475	0.0781649	0.0574079	0.0128294	0.156973	0.276283	0.153201	0.0701133	0.0764348	0.0396103	0.0737833	0.214309	0.217457	0.0740359	0.03537	0.10174	0.322454	0.279797	0.0742297	0.0278332	0.160316	0.095443	0.18053	0.0915703	0.120075	0.0966303	0.011963	0.0557513	1.25073	0.136174	0.0457357	0.0557437	0.0125432	0.0767598	0.0540994	0.121005	0.014583
F9	0	0	0.0173533	0	0	0	0.00738229	0	0	0	0	0	0	0	0	0.00418108	0	0	0	0	0	0	0.00480918	0.00537254	0	0	0	0.00947345	0	0	0	0	0	0	0	0	0	0	0	0	0.26253	0	0	0	0	0	0	0	0
PATZ1	4.28241	4.13088	4.85557	1.75354	6.21294	4.71322	4.3295	5.8399	11.5776	4.99523	6.05964	7.78523	20.8826	11.071	1.85157	3.15034	8.08672	10.431	5.11554	7.85897	10.3916	5.00514	6.58261	3.37384	7.64579	5.3091	3.0152	4.31612	6.34939	9.6086	5.96563	2.18151	7.78788	11.8019	9.56971	5.03801	6.16585	10.639	6.76999	21.3648	7.50636	7.74899	8.83975	3.49969	2.80062	10.1513	5.1894	5.31686	7.33833
MIR449A	0	0	0	0	0	0	0	0	0	0	0	0	0	0	0	0	0	0	0	0	0	0	0	0	0	0	0	0	0	0	0	0	0	0	0	0	0	0	0	0	0.844227	0	0	0	0	0	0	0	0
SUMO2	17.7244	29.1283	32.8768	23.1046	20.4826	18.4764	21.247	17.324	15.5567	21.4274	18.2962	58.139	41.5938	34.0471	30.9365	54.1287	38.2806	37.5264	55.6817	47.0737	46.8355	49.0466	45.4731	52.9968	86.1879	45.4298	49.2969	30.1554	42.2093	53.2568	28.2361	31.5772	49.485	44.5538	37.4814	38.3918	37.2789	39.9613	36.3789	45.1331	54.5769	46.9369	44.5086	36.324	57.2791	54.6607	50.504	33.7604	64.7604
LINC02413	0	0.0297682	0.347066	0.0387376	0.0267489	0.0138647	0.0164051	0	0.0199534	0.0542532	0.0762821	0	0.0556718	0.0283043	0	0	0.0081202	0.314427	0.0403459	0	0.0158159	0.0430299	0.0427483	0.011939	0.0209983	0.0857893	0.0939241	0.0736824	0	0.010665	0.0268794	0	0.00967533	2.18425	0.0356573	0	0.130441	0.0233272	0.0606468	0.0134588	0.997922	0	0.231859	0	0.29069	0	0.0391799	0.043817	0.0633681
KIAA1217	4.7842	20.9296	19.7992	18.5474	10.4636	5.65474	9.71829	6.14354	25.2151	3.50251	6.57344	14.3127	15.4913	17.7498	18.3932	10.7689	11.5142	11.9931	16.1771	7.6398	31.8176	14.017	13.7555	19.9516	6.62535	16.9524	5.93087	29.741	10.2772	38.9177	7.85482	18.2466	24.1925	15.6534	11.883	11.0101	21.6312	27.8864	11.9857	1.92315	6.00839	29.0864	10.1717	17.2185	24.5622	10.8289	20.84	13.7259	26.5135
PGAM1P6	0.130862	0.0498528	0.624285	0.129747	0.380769	0.30185	0.219789	0.143017	0.150372	0.129797	0.0851663	0.0824061	0.528323	0.347609	0.139255	0.0155601	0.135989	0.175524	0.0675673	0.0708642	0.185408	0.600518	0.107386	0.139959	0.0703316	0.16163	0.0714975	0.299676	0.150419	0.178606	0.157552	0.168788	0.113423	0.208365	0.537437	0.206256	0.0970886	0.390661	0.20313	0.202854	1.49124	0.0707826	0.110941	0.118315	0.182557	0.0930983	0.131229	0.0880564	0.0176871
IAH1	2.14767	2.71043	2.99404	1.86471	2.48932	2.79783	2.54277	1.91316	2.73996	2.95076	2.33403	4.19117	2.92743	3.89368	4.61895	3.93677	2.18195	5.03983	4.19254	3.60729	4.50771	2.68484	4.50102	7.44255	4.68197	3.59906	3.39183	3.38787	1.95703	4.04457	2.36771	2.42864	4.03393	4.34991	3.67449	3.95796	3.41266	4.6999	3.74613	2.27133	4.27165	5.6353	4.18714	2.51322	2.99877	4.57312	4.74959	2.55148	5.86366
Y_RNA	0	0	1.28077	0	0.148066	0	0	0	0	0	0	0.136189	0.205444	0.208901	0	0	0	0	0	0	0	0	0	0	0	0	0	0.233064	0	0.23614	0	0	0	0	0	0	0.160454	0.258251	0	0	0.679864	0	0	0	0	0	0	0.0970179	0
HPS3	2.6376	1.887	6.36957	1.9469	4.23635	2.70873	5.13069	2.46591	9.00553	3.15703	3.24655	7.06739	3.97062	4.04498	3.91029	5.38808	5.94141	8.08235	6.50877	7.7711	9.78057	2.85386	7.59088	8.94325	4.26827	4.76483	4.2942	6.23043	8.04823	12.073	6.74833	3.24079	11.9703	6.49641	6.55514	6.74621	4.68933	3.39823	6.703	8.25966	5.85763	8.70537	8.75294	8.31101	5.70569	8.93761	10.1773	3.81147	9.70432
WASH7P	0.520966	1.15772	0.690364	0.669578	0.941221	0.372316	0.789921	0.316309	0.78525	0.502374	0.541541	1.19606	0.962285	1.10952	0.885467	0.163467	0.548898	0.741118	0.317556	0.250768	0.285582	1.79302	0.316673	0.884421	1.55552	0.973131	0.735308	0.623803	1.33904	0.711041	0.721803	0.839941	0.438999	1.2289	1.4638	0.40354	1.70442	1.22043	0.609713	1.12163	0.255893	0.508786	1.13483	2.51398	0.168233	0.986628	0.834437	0.78713	0.195592
AC126615.2	0.0379625	0.0723108	0.593269	0.0627323	0	0.0336792	0	0	0.121173	0.0753073	0.0308831	0.209175	0.112695	0.183346	0.0673289	0.112848	0	0	0.122507	0.16446	0.268932	0.696834	0.155762	0.0870039	0.0255037	0.130246	0.103706	0.562521	0	0.336786	0.359113	0.0734473	0.164518	0.100743	0.173232	0.138079	0.0352064	0.169994	0.0841822	0.065386	0.63399	0.0684461	0.321837	0.0245164	0.132398	0.202557	0.142759	0.149012	0.436132
RNVU1-18	0.119212	0	1.17664	0.0984973	0	0	0	0	0	0	0	0	0.0707778	0.143938	0	0.0708743	0	0.290723	0.0769402	0	0.0603223	0	0	0.273213	0.080088	0	0	0	0	0	0.205037	0	0.0738039	0.316359	0.271996	0.0722671	0.221113	0	0.0660881	0	0.936886	0	0.631655	0	0.207881	0.14135	0.0747166	0	0
RASL10A	0.148376	0.0332501	0.366124	0.0937483	0.455633	0.224553	0.274858	0.162158	0.144867	0.281352	0.213011	0.261069	0.145095	0.0790373	0.185756	0.0882133	0.0816297	0.143674	0.264757	0.0661694	0.119244	0.472618	0.077591	0.353388	0.170044	0.239559	0.152596	0.317445	0.321036	0.327591	0.427832	0.315211	0.145895	0.185296	0.298709	0.116402	0.24283	0.201931	0.169351	8.71159	0.986031	0.0944189	0.379218	0.304376	0.142052	0.134535	0.120347	0.0587305	0.218238
RPS2P32	0.263014	0.688858	0.847303	0.416516	0.393901	0.427786	0.322106	0.335351	0.62964	1.02176	0.499254	2.39811	1.73072	1.33643	0.874634	0.430013	0.763016	1.64363	0.636568	0.652793	0.432535	1.70986	0.284777	0.502321	0.485915	1.60923	13.903	2.64248	0.503868	0.299146	0.622007	0.749157	0.827729	0.717363	4.13401	2.45805	1.52449	1.21048	1.04496	1.05703	3.44505	0.6718	1.41683	0.198165	2.19129	6.28914	3.64034	1.94188	0.429546
RNA5SP66	0	0	0.159215	0	0.496973	0	0	0	0	0	0	0	0	0	0	0	0	0	0.124933	0	0	0	0	0	0	0	0.10576	0	0	0	0	0	0.11984	0	0	0	0	0.288934	0	0	1.71144	0	0	0	0	0	0	0	0
AC113340.1	0	0	0.278126	0.0253987	0	0	0.064537	0	0	0.015245	0	0	0	0	0.0272597	0	0	0.0187416	0	0.0166464	0	0	0	0	0	0	0.0167952	0.0828182	0.0176671	0.0209778	0	0	0	0	0	0.0186349	0.0285083	0.183537	0	0	1.02674	0	0	0	0.0178682	0	0	0	0
CDY11P	0	0	0	0	0	0	0	0	0	0	0	0	0	0	0	0	0	0	0	0	0	0	0	0	0	0	0	0	0	0	0	0	0	0	0	0.00717856	0	0	0	0	0	0	0	0	0	0	0	0	0
WASF3-AS1	0.00643115	0	0.486653	0	0.022015	0.00570552	0.0270036	0.0281141	0.00410555	0.00637883	0.0156955	0.0253114	0.0572741	0.0388253	0.0171091	0	0.00668313	0	0.00415072	0	0.0130169	0.0177074	0	0	0.0129616	0.00882586	0.00351373	0.0519793	0.00369614	0.00877756	0	0.00414752	0.0159261	0.0341334	0.161408	0.00779724	0.0536782	0.0335981	0.0320875	0.0110769	0.789727	0	0.0136304	0	0.00373821	0.00762548	0	0.00360626	0.00434613
AC009220.2	0.0111655	0.0106339	0.137756	0.0184507	0.0668875	0.0495282	0.0468824	0	0.0356392	0.110746	0.0363331	0.0351555	0.165728	0.121332	0.0198026	0.0331907	0.0406103	0.0272294	0.0504439	0.0665096	0.107347	0.194704	0.0458122	0.145006	0.0600088	0.030646	0.0244014	0.180488	0.0513364	0.0380979	0.105622	0.0216021	0.0276501	0.138275	0.118885	0.101529	0.0517741	0.224992	0.0185696	0.0961559	0.74587	0.0805248	0.0354967	0.0648964	0.0454307	0.0330975	0.0419881	0.0688711	0.0452732
CTBS	8.31729	2.71291	4.52828	3.30102	8.24154	5.41415	5.37987	7.72883	3.03253	5.15042	8.10025	2.59927	1.75309	2.3235	4.64474	6.90636	5.96121	2.90991	4.75523	6.3303	5.93229	2.97377	7.02869	5.93638	2.57994	5.65883	6.30836	7.12394	3.58835	2.4265	4.72965	2.28039	8.88208	3.18021	3.28281	2.70889	3.37071	7.23987	6.73674	12.5567	8.39214	2.55775	5.89391	4.21229	8.20007	2.59409	3.25101	4.68286	4.05564
AP000477.1	0	0	0.261475	0	0	0	0	0	0	0	0	0	0	0.0119948	0	0.0118124	0.0103235	0	0.0384701	0.0107593	0.0100537	0.0547057	0.0271738	0	0.013348	0	0.0434217	0.0669111	0	0.0135588	0	0	0	0	0.0151109	0.0120445	0.0184261	0	0	0	1.32726	0	0.0421103	0	0	0	0.0124528	0	0.0134271
AC007969.1	0	0.292461	1.34708	0.169147	0.175198	0.454052	0.107449	0	0.13069	0.101527	0.0832713	0.241717	0.182318	0.432567	0.181541	0.243422	0.212741	0.374439	0.0660638	0.11086	0.051795	0.0939449	0.0699975	0	0	0	0.111851	0.413658	0.176486	0.209559	0.0880264	0.0660128	0.380225	0	0	0.310257	0.474641	0.305574	0.0567458	0	2.31278	0.184553	0	0.0661045	0.118996	0	0.0641546	0	0.069174
TTC8	1.00613	1.68137	1.29273	0.880352	1.36376	1.59116	1.35135	0.870785	1.58379	2.58317	1.39806	4.48374	3.14259	2.50507	1.72901	5.13272	3.44998	3.09183	2.83743	2.96615	4.20411	1.98735	1.31195	1.26035	1.83047	2.34988	1.80106	3.12945	2.14238	1.59071	1.57463	1.27354	1.83966	0.9287	5.71998	1.43199	1.98787	2.90331	4.60249	4.94316	2.47713	1.81967	1.69865	0.839443	3.42723	3.08802	2.17967	3.64441	3.08504
RNA5SP374	0	0	0.514583	0	0	0	0	0	0	0	0	0	0	0	0	0	0	0	0	0	0	0	0	0	0	0	0	0	0	0	0	0	0	0	0	0	0	0	0	0	0.768247	0	0	0	0.0909132	0	0	0	0
AC104574.2	0	0	0.0405056	0	0.00842893	0	0	0	0.00628759	0	0	0	0.00584764	0.00594604	0.0087341	0.00585561	0	0	0	0.00533356	0	0	0	0	0	0	0.00538122	0.0265352	0.00566059	0	0	0.00635186	0	0.0261374	0.0374536	0	0	0.00735072	0	0.00848206	0.193513	0	0	0	0.00572501	0	0	0	0
PI4KB	8.23093	12.634	19.0811	15.0759	13.4624	14.0831	11.1303	8.74483	13.6109	14.0621	11.9082	13.3444	20.9153	19.2987	12.0242	9.34388	15.4461	22.9327	11.9082	13.8568	17.2617	10.2379	10.7206	11.3797	10.3347	10.4205	19.9421	18.1472	16.9532	13.2196	13.827	13.7685	22.2865	11.9469	14.8364	9.85551	17.6561	22.082	11.5476	17.2319	16.559	17.8251	16.4804	19.9178	12.0973	12.4362	20.3207	11.3147	8.57246
KIF3AP1	0	0.0304747	0.526374	0	0	0	0	0	0	0	0.0260308	0.0503743	0.0189976	0.0772694	0.0567502	0.0190236	0.0166258	0	0.0206517	0	0.0161912	0.0293674	0.765849	0.0244446	0	0	0	0	0	0.262034	0.0550345	0.14445	0	0	0	0.0193974	0.0296748	0	0	0	0.880152	0.115384	0.0678176	0	0.0557978	0.0189701	0	0	0
USP9YP27	0	0	0	0	0	0	0	0	0	0	0	0	0	0	0	0	0	0	0	0	0	0	0	0	0	0.0612571	0	0	0	0	0	0	0	0	0	0	0	0	0	0	0	0	0	0	0	0	0	0	0
CTSLP8	0	0	0.232813	0	0	0.0358734	0	0	0	0	0	0	0.0600184	0.0122057	0	0	0.010505	0	0	0.448885	0	0	0	0	0	0	1.72322	0.027235	1.68486	0	0.0173868	0	0	0.0357689	0.0615061	0.0122563	0	0	0	7.97446	0.238339	0	0	0	0	0	0.0760301	0	0.0136631
LINC01370	0.0237843	0	0.0195629	0	0.101773	0.0422014	0.0499337	0	0	0	0.0386978	0.0748873	0.903752	0.143588	0	0	0	0.0290016	13.6313	0	0	0	0	0	7.98931	0	0	0	0	0	0	0	0.0441746	0	0.0180889	0	0	0	0	0	0.0700955	0	0	0	0	0.141007	0.0447209	0	0
GRK6	3.61834	9.40622	11.1033	8.80193	6.11629	5.26915	6.70112	4.23409	5.6257	5.73511	4.82075	11.6825	34.5135	34.994	6.92692	16.5797	15.7402	17.4183	15.2838	8.09045	8.77976	8.03027	18.3889	11.6364	30.271	10.3657	8.6067	9.63342	23.4762	10.6368	10.9179	12.9877	10.4307	9.45526	16.7845	14.1732	14.5841	14.3198	10.2461	6.37908	12.6351	17.8434	14.8762	11.4054	12.6297	10.2387	13.455	11.6905	14.9931
RN7SL658P	0	0	0.265358	0	0	0.0572435	0.0677319	0	0	0	0.0524911	0	0	0	0	0	0	0.0393388	0	0	0	0.118439	0	0	0	0	0	0.217295	0	0	0.0554886	0	0	0.114154	0.147219	0	0	0	0	0	0.38032	0	0.0683771	0	0	0	0	0	0
AL591926.4	0	0	0.0387487	0.0389242	0.12095	0.0417946	0	0	0.0601487	0	0	0.111248	0	0	0.0417764	0	0	0	0	0	0.0238382	0.0864746	0	0	0	0	0	0.0317304	0	0.0321491	0	0.0303818	0	0	0.143317	0.0285586	0.0873798	0	0	0	0.0925598	0	0	0.030424	0	0	0	0	0.0318367
AC010634.1	0	0	0.0893374	0	0	0	0	0	0	0	0	0	0	0.0218572	0	0	0	0	0	0	0	0	0	0	0	0	0	0	0	0	0	0	0	0	0.0550707	0	0	0.0540414	0	0	0.213402	0	0	0	0	0	0.0453834	0	0
VDAC1	56.1488	56.908	93.4543	51.3359	54.0717	28.3066	82.4284	42.1794	57.4167	22.6624	52.597	50.8826	53.8322	57.298	89.0319	83.0578	226.342	49.6571	101.991	43.7241	40.2157	92.2588	122.334	66.854	63.3924	54.8954	83.0865	54.8914	92.0642	49.4279	54.7341	49.3854	68.7237	71.4352	41.0628	71.4743	50.4902	57.1699	65.884	59.1767	67.2125	123.452	45.347	73.2768	68.2352	57.2244	54.0542	50.4895	99.8249
RNA5SP445	0	0	0	0	0	0	0	0	0	0	0	0	0	0	0	0	0.0883336	0	0	0	0	0.15603	0.232514	0	0	0	0	0.114505	0	0	0	0	0	0.150385	0	0.103059	0	0	0	0	0.33402	0	0	0	0	0	0	0	0
AC113347.4	0	0	0.093902	0	0	0	0	0	0	0	0.0232187	0	0.0169453	0	0	0	0	0.017401	0	0.0154556	0	0	0	0	0	0	0	0.0192235	0	0	0	0	0	0	0	0	0	0	0.0158226	0	0.672917	0	0	0	0	0	0	0	0
LINC02340	0.071223	0.0339163	0.541882	0.0147118	0.0914286	0	0.0373821	0.155677	0.125036	0.061813	0.144853	0.0280316	0.179716	0.20424	0.078949	0.137618	0.0740136	0.173693	0.0919358	0.00964218	0.207227	0.0326839	0.133939	0.0272052	0.0717728	0.293231	0.0680984	0.503698	1.37127	0.0486043	0.244999	0	0.0330706	1.03955	0.297923	2.77406	0.198156	0.199333	0.118453	0.18401	1.06701	0.208673	0.113215	0.103491	0.175948	0.0738936	0.390595	0.0299536	0.0962641
C20orf181	0	0	0.502523	0	0	0	0	0	0	0	0.033135	0	0	0	0.0361192	0	0	0.0248326	0	0	1.05112	0	0	0.031116	0	0	0.0222536	0	0.0234089	0	0	0	0	0	0	0.0246913	0	0	0	0.0350769	0.480154	0	0	0	0	0	0	0	0
MCU	9.89396	14.841	26.9502	7.41574	16.3402	5.54053	27.581	7.44746	45.1822	4.834	6.5156	7.15657	4.34547	3.62445	18.4655	27.2213	33.162	10.1	7.80529	10.0803	7.68862	22.4284	65.0751	7.15647	5.85587	7.73903	13.0005	5.44096	46.8314	10.5723	45.1018	14.5833	3.94116	18.3129	15.0987	26.3312	7.93569	5.20493	13.6981	4.17487	10.8382	33.885	9.36504	121.483	7.56858	9.97729	7.92573	11.8506	18.6248
MOB3A	8.33108	20.4556	13.639	17.6408	13.4126	14.5857	9.72964	7.55481	10.6699	19.7492	7.47131	21.2239	11.8286	13.066	9.98696	65.1487	14.5312	14.1835	18.2415	25.3488	26.9293	7.33914	15.0903	22.0633	22.0775	21.2013	38.932	21.6548	14.3263	14.0815	13.2511	15.2766	9.49287	17.9445	15.8295	7.07852	26.784	11.2326	63.4242	13.1887	17.4934	10.3481	34.2109	21.9014	13.9854	20.061	26.1668	26.9015	23.3197
AC007608.1	0.0158369	0.0150831	0.143287	0.0130851	0.0474362	0.105375	0.0166243	0	0.222421	0.0863945	0.0193254	0.0249321	0.00470132	0.0239022	0	0	0.0123431	0.0675882	0.0613278	0.0557442	0.0480819	0	0	0.00604928	0.0585171	0.0163005	0.00432634	0.0906673	0.0682641	0.0378264	0.108954	0	0.0490233	0.903589	0.0481785	0.0624032	0	0.0413683	0.0921861	0.020458	0.108905	0.00713846	0	0	0.0138082	0.00469451	0	0.066604	0.00535125
AC022400.3	0.273436	0.195315	1.91169	0.621291	0.585015	0.181938	0.430547	0.597669	0.785508	0.203409	0.500501	0.161427	0.68996	0.412689	0.424337	0.32513	0.319669	0.458448	0.397076	0.259125	0.518856	0.250958	0.0467466	0.313336	0.275547	0.14072	0.0373487	0.368338	0.275013	0.1866	0.881803	0.48494	0.423211	0.544225	0.779847	0.580158	0.0633962	0.612217	0.0757934	0.824184	1.00732	0.493003	0	0.353173	0.357613	0.040527	0	0.0383322	0.323377
Z98751.1	0	0	0.506479	0	0	0	0	0	0	0	0	0	0.030466	0	0	0	0	0	0	0	0	0	0	0	0	0	0	0.17281	0	0	0	0	0	0	0	0	0.0475887	0	0.0284474	0	1.10902	0	0	0	0	0	0	0	0
AC091951.3	0	0	0.0968718	0	0	0	0	0	0	0	0	0	0	0.0355509	0	0	0	0	0	0	0	0	0	0	0	0	0	0.0396629	0	0	0	0	0	0	0.134359	0	0	0	0	0	0.0578499	0	0	0	0	0	0	0	0
RNU6-571P	0	0.348038	0.901723	0.452904	0.312737	0.324201	0	0	0.116644	0.18123	0.297286	0	0.325446	0.551537	0.16203	0.21726	0.094938	0	0.235854	0.098945	0.0924565	0.335392	0	0	0	0.626883	0.299488	0.246133	0.840095	0	0	0.117836	0.11312	0.646515	0.138963	0.443058	0	0.409098	0.303882	0.629417	3.58994	0.823592	0.387257	0	0.318621	0.216649	0	0.307374	0.123479
SERPINB5	0.590641	320.946	7.22183	107.309	0.310077	0.17173	1.53699	0.113912	55.5507	0.0467683	2.49535	54.1616	43.0709	71.123	97.1834	186.213	80.7176	59.217	40.8177	50.2747	30.7937	42.4421	119.437	119.201	32.0942	55.5412	75.2711	19.4028	23.6136	127.265	14.1197	112.362	179.069	59.3599	5.54524	7.40174	173.06	24.4112	128.518	0.966017	70.3592	35.2766	6.04349	0.69236	96.5275	112.518	162.606	89.2572	21.8795
LRRC37A11P	0.00346275	0.00329792	0.233549	0.00572213	0.0325976	0.00921614	0.0145397	0.00378439	0.00884226	0.0377804	0.0591571	0	0.0164471	0.0229954	0.00921211	0.00823478	0.0359843	0.00844467	0.0379931	0.00750061	0.0227784	0.00317809	0	0.00264535	0.00465265	0.0427693	0.00378382	0.0839624	0.0119408	0.00472614	0.0178672	0.145156	0.0214379	0.0030631	0.0974418	0.0314873	0.00642271	0.0284277	0.0633491	0.0357851	0.540875	0.0124866	0.040365	0.0111813	0.0140895	0.00205291	0.0108515	0.00194173	0.0140406
ATF3	5.57486	8.91826	2.65889	4.68213	3.92609	21.8742	10.2461	3.65455	2.34788	12.607	5.6966	6.72712	4.60567	5.79335	4.45875	6.9654	2.59239	6.92461	15.6228	5.58968	7.14293	24.8677	14.1704	16.2259	4.64907	7.36846	12.8551	12.2196	11.1779	3.61288	15.4189	9.30029	26.2869	25.3721	69.3952	27.0685	4.46551	5.4139	39.5389	40.9587	31.7377	3.98741	10.3899	20.8328	2.87761	7.12084	37.7827	18.6263	2.11265
PATJ	5.10479	7.29594	14.2527	11.1052	8.24136	6.14408	10.6741	6.08902	9.54508	4.17473	7.59776	4.34659	6.6777	9.05033	8.58067	8.57525	7.48553	8.39983	8.46288	9.21975	8.36688	6.0957	9.93713	6.86576	6.22036	7.21207	5.67992	87.5259	8.82218	8.0056	8.66968	9.14432	10.6358	13.7722	5.75339	11.6186	7.85119	7.33514	7.60663	9.69638	11.5815	6.17702	3.78096	14.0888	9.16506	6.73795	8.58797	8.07655	11.4434
DEFB105A	0	0	0.146188	0	0	0	0	0	0	0	0	0	0	0	0	0	0	0	0	0	0	0	0	0	0	0	0	0	0	0.04043	0	0	0	0	0	0	0	0	0.0328438	0	0.116401	0	0	0	0	0	0	0	0
RPL5P9	0.35306	0.861649	0.853041	0.619888	0.113305	0.234918	0.185307	0.40997	0.154954	0.273584	0.251318	0.590561	0.23582	0.213145	0.332655	0.209903	0.619133	0.874467	0.398769	0.597467	0.122823	0.607567	0.362154	0.337148	0.311313	0.545091	0.482245	0.356698	0.291686	0.225879	0.493385	0.412692	0.259563	0.917416	0.537033	0.749098	0.491141	0.576401	0.354758	0.380065	1.58245	0.676349	0.561217	0.228008	0.500228	0.196231	0.497886	0.197978	0.357894
RASA2	1.98998	3.31513	4.8057	3.84365	4.21287	2.87391	3.55458	2.35308	5.67501	4.91828	2.85029	3.0943	10.521	13.408	5.67588	4.63539	3.6562	5.53718	4.45311	3.19928	6.6343	9.96727	5.67753	4.66288	2.02287	5.16645	2.72346	6.4665	1.56741	8.44638	8.21435	4.98615	8.22003	4.86248	4.53541	6.31648	3.91791	5.26139	4.28981	3.3376	6.32941	5.59949	6.42671	3.72901	5.52564	3.9822	4.65564	2.84823	7.67646
MBOAT1	4.89313	1.96164	18.2947	4.43908	10.7253	3.04549	12.9154	4.93077	12.7104	3.86968	5.87786	2.65925	1.66931	1.35529	4.91897	7.88499	13.7257	2.91015	1.96939	13.2959	12.0766	5.84113	18.4371	2.85559	2.59174	2.70699	2.0899	3.41314	8.77481	5.7562	14.2639	5.86848	5.41097	7.35536	6.01726	3.17105	4.4166	1.88693	6.07171	4.67379	3.35091	5.99284	6.12078	8.17801	2.97723	4.62596	2.80042	4.7482	7.32786
IFNA6	0	0	0.0312449	0	0	0	0	0	0	0	0	0	0	0	0	0	0	0	0	0	0	0	0	0	0	0	0	0.0255857	0	0	0	0	0	0	0	0	0	0.0189005	0	0	0.111953	0	0	0	0	0	0	0	0
FITM1	0.418428	0.178642	0.569649	0.25035	0.691484	0.281612	0.5604	0.504601	0.276329	0.228979	0.434301	0.318008	0.0685317	0.130659	0.243105	0.111516	0.104957	0.043984	0.130372	0.0781337	0.270137	0.715091	0.513074	0.242498	0.232639	0.257415	0.141897	0.417881	0.679981	0.265853	0.322612	0.260544	0.178655	0.421189	0.373099	0.131201	0.374669	0.129221	0.183974	0.149109	0.581146	0.104058	0.473997	0.512493	0.192897	0.111203	0.180864	0.153725	0.331525
OR5A1	0	0	0.336609	0	0	0	0	0	0	0	0	0	0.0220886	0.0336905	0	0	0	0	0	0	0	0	0	0	0	0	0	0.0877038	0	0	0	0	0	0.0164551	0	0	0	0	0.0103125	0	0.475129	0	0	0	0	0	0	0	0
AC110053.1	0	0.0213533	0.119868	0	0	0	0	0	0	0	0.00911973	0.00882416	0.0133114	0	0	0	0	0.0136693	0	0	0.034035	0	0	0.00856403	0	0	0	0.00755052	0.00644281	0.00765017	0	0	0	0.0198329	0	0.0135915	0	0.0083665	0	0.0289626	0.462534	0.010106	0	0.00723965	0.00651614	0	0.0070261	0	0.00757583
MIR1294	0	0	0.113245	0	0	0	0	0	0.0878934	0.0682804	0	0	0	0	0	0	0	0	0.0888605	0	0	0.126363	0.188303	0	0	0.094474	0	0.370932	0.0791286	0	0.355205	0.0887919	0	0	0	0	0	0	0	0	0.811528	0	0	0	0	0	0	0.154409	0
TRRAP	3.71697	6.76311	8.68758	5.46884	7.20117	7.70004	7.85324	3.91027	7.47926	8.66447	6.27866	5.68514	19.2748	19.1482	5.0052	21.1064	12.1296	12.9621	14.6773	11.9199	21.656	7.13096	12.4279	6.69269	7.58772	13.6498	5.69078	8.73589	5.68869	10.1341	10.9912	5.41711	10.3054	8.7976	13.6801	21.1437	7.0849	16.9149	10.6712	15.0854	15.8438	11.3179	10.3011	8.08393	8.01715	11.9976	10.1121	22.3474	19.1916
AC002064.1	0.0266722	0	0.219382	0	0.0913039	0.0946508	0.0839949	0.0582993	0.11919	0.0793655	0.173586	0	0.11085	0.0805109	0.0473048	0.0158573	0.0277172	0	0.0860722	0.0144435	0.0269928	0.0244795	0.200634	0.0407522	0.0537562	0.0366038	0	0.053894	0.0153291	0.0728071	0.229373	0.0344023	0.0495382	0	0.0202852	0.0970134	0	0.497653	0.0147864	0.0229698	0.759862	0.0721345	0.11306	0.0344501	0.0310072	0	0	0.0448691	0.0720995
RPL22L1	5.00955	15.8903	6.09076	9.82686	5.07122	5.22729	7.21738	5.65859	4.79703	5.43149	3.56251	76.6357	61.6458	17.4709	11.5233	18.3196	10.2544	27.7186	10.866	6.87297	7.37923	17.3958	79.286	35.1752	14.7889	11.7831	7.94011	11.3395	11.9802	22.9611	14.3988	15.9855	13.462	9.48731	7.66468	10.2519	9.12801	8.75094	13.6296	22.7074	16.8364	17.1854	29.4117	11.3558	10.1867	20.6251	41.4123	6.19321	10.7527
DCLRE1CP1	0	0	0.923786	0	0.106796	0	0.0436654	0	0.026555	0.0206294	0	0.0327433	0.197576	0.125563	0	0.0494612	0.0216135	0	0.18793	0	0.0420972	0.0381776	0	0	0.0558912	0.0570864	0	0.168103	0.0239069	0.056774	0.0715448	0	0	0.0367963	0.253091	0.0504332	0.154309	0.0620901	0.0922422	0	0.776419	0.0374997	0.484896	0	0	0	0.0260713	0.0466512	0.0843335
C8orf74	0.00365707	0.222911	0.279743	0.0241729	0.00312971	0	0	0	0.249804	0	0.00297509	0.00287866	0	0.0088312	0.132964	0.00217422	0.00760072	0.00222964	0.00708091	0.0118823	0.00370103	0	0.317608	0.0363194	0.00491374	0.0100376	0.025975	0.0123158	0.0525452	0.0174697	0.0408847	0.172169	0.00679228	0.0226449	0.0667524	0.0133017	0.0339156	0.0163762	0.00810958	0	0.251484	0.454963	0	0.00708527	0.0446403	0.00650434	0.0137526	0.0594702	0
AC083867.2	0	0	0.527814	0	0	0	0	0	0	0	0	0	0	0.0516538	0.037937	0	0	0	0	0	0	0.0392636	0	0.065364	0	0.0293552	0.0233736	0.288142	0	0	0	0	0	0	0.130145	0.0259339	0	0	0	0	1.84917	0	0	0	0	0	0	0	0
RASL11B	0.711798	0.0527266	0.832659	0.137227	0.656533	0.792864	1.76004	0.717409	0.161564	2.11017	0.95223	4.06523	1.04243	0.902406	0.231443	1.24604	1.4054	0.718458	1.05152	1.68743	0.336165	0.362934	0.0594923	2.04217	4.3197	0.786901	1.17966	0.703151	1.03635	2.72019	0.387679	0.295829	1.53746	0.440752	0.294735	0.258899	2.17106	1.24544	0.42968	0.12941	0.543864	0.149726	3.31056	0.0919365	0.560852	2.1381	0.351942	0.483402	0.801714
CCNE1	0.590355	2.55569	1.86663	1.63436	0.406803	0.387707	2.34201	0.226235	1.97246	0.558935	0.904391	3.5486	2.91327	4.1935	3.40625	6.44984	20.8904	5.58588	20.3722	5.0569	2.45187	3.00465	6.12377	9.35968	5.90792	2.14645	3.8538	2.15337	27.3107	3.67294	2.47251	22.2304	3.18972	3.98785	3.1779	15.7002	4.18086	3.03268	6.63908	4.04086	8.64654	4.20232	1.60059	3.25799	5.3211	7.2908	4.54101	2.36027	7.62683
OR5BE1P	0	0	0.119878	0	0.0178184	0	0	0	0	0	0	0	0	0.0125696	0	0	0	0	0	0	0	0	0	0	0	0	0	0.0280471	0	0	0	0	0	0	0	0	0	0	0	0	0.5318	0	0	0	0	0	0	0	0
ZMYM2	3.71977	5.80834	6.34231	4.44466	6.57069	6.25624	6.24966	3.90995	9.70662	5.6076	6.1246	4.28298	14.6352	12.2172	8.17081	4.28558	12.3201	10.6426	6.17011	8.30534	11.4329	6.12302	3.9496	3.55569	2.67742	5.03099	10.8629	7.25125	8.53322	6.26142	5.67925	4.96357	6.7212	7.13588	13.0959	7.76573	4.49621	11.7389	5.40649	23.5628	6.9079	5.70109	4.88366	3.12265	4.88847	5.00296	6.56137	7.16887	6.54888
CPLX2	0.476444	0.0209833	0.169891	0.600724	0.848474	0.845371	0.349803	0.704297	0.0527434	0.277257	0.591473	8.71029	4.02234	0.556976	0.0219798	0.00654931	0.0214644	0.350924	0.284394	0.0417579	0.00696778	0.012638	0.00941649	0.094676	0.0906588	0.00755898	0	0.0575026	0.0807226	0.0451057	0.0071051	0.0124326	7.65889	97.646	25.7334	0.180306	0.0280947	0.00616615	0.0167943	0.0166021	0.124452	0.32772	0.00583695	0.00177855	0.0368186	3.81569	0.0120826	0	0.00186114
RPS6P3	0	0	0.0696135	0.0699288	0.0241435	0	0	0	0	0	0.0229507	0.0666205	0	0	0	0.0167726	0.0146585	0.0172001	0	0	0	0	0.0385845	0.0215522	0.056859	0	0.0308275	0	0	0	0	0	0	0	0	0.0342043	0.0261635	0.0631653	0	0.0485913	0.609719	0.0508654	0.0298965	0	0	0.0167254	0	0	0.0190653
MRPS9-AS1	0.288927	0.244598	1.10902	0.238723	0.549472	0.313288	0.404389	0.245594	0.245928	0.270655	0.470093	0.353778	0.419321	0.542662	0.256215	0.19086	0.283567	0.508885	0.331512	0.208613	0.568555	0.353566	0.329299	0.416923	0.323508	0.55071	0.385875	0.886522	0.51661	0.679144	1.1043	0.165628	0.298124	0.0567956	1.17195	1.08982	0.446584	0.790655	0.24916	1.35469	1.67147	0.376229	0.748443	0.352449	0.653112	0.266454	0.241449	0.846079	0.607459
CR769776.1	0	0	0.0408659	0	0	0	0	0	0	0	0	0	0	0	0	0	0	0	0	0	0	0	0	0	0	0	0.0135727	0	0.0142773	0	0	0	0	0	0	0	0	0	0.0137719	0	0.0244043	0	0	0	0	0	0	0	0
TLK1	5.00149	4.52979	8.59348	3.87136	6.37413	6.08588	6.14046	4.90945	11.3038	6.78552	5.83261	8.8638	6.95096	5.90835	6.84086	5.88276	6.40609	13.1731	8.8495	16.139	8.75472	4.949	6.984	3.14911	4.43121	4.54309	4.43056	7.74265	8.69511	7.34975	7.61011	4.28191	17.3546	8.42739	6.59109	8.27673	5.45192	9.80192	6.4904	11.8046	11.44	4.98668	6.82458	4.84901	4.91299	8.44441	6.68765	6.59413	8.88823
AP002963.1	4.03765	0	0	0	0.454659	0.37706	1.44998	0.580616	0	0	3.63045	0.0836377	0	0	7.82058	0	0.0552085	0.0647807	0	0	0.0537655	3.31564	0	0	0	1.02073	0	0	0	0	0	0	0	0	0.161621	0	0	0	0	0	0.104381	0	0.225199	0	0.0617617	0	0	0	0.0718057
DKKL1	0.0535269	0.0254894	0.748453	0.0995086	0.217589	0.154334	0.323082	0.0438741	0.0427134	0.44464	0.413677	0.0842674	0.325743	0.218123	0.130533	0.0397789	0.0834363	0.22844	0.15546	0.108697	0.311479	0.110535	0.210472	0.163566	0.386571	0.146916	0.0511787	0.297431	0.123053	0.310489	0.0575395	0.0604101	0.2154	0.946982	0.0407093	0.0892333	0.198563	1.05863	0.341252	1.92455	1.40661	0.0965085	0.141809	0.190124	0.155567	0.309404	0.0335483	0.300151	0.063303
DPPA2P2	0	0	1.14734	0	0.0186527	0	0	0	0	0	0	0	0.0388213	0.0263164	0	0	0	0.0132884	0	0	0	0	0	0.0333014	0	0	0.0119083	0.102761	0	0.0297478	0	0	0.0269874	0	0.0165765	0	0	0	0.024166	0.0375405	1.32752	0	0	0	0.0126691	0	0	0.0122219	0.0147294
NKX6-3	0.0324224	0	1.81341	0	0.0971145	0.158203	0.221224	0.017717	4.07749	0.0361784	0.00659403	0.00638032	0	0.00489341	2.4367	0	0.00842319	0.00988363	0	0	0.0246091	0	0.0166288	0.0123845	0.00544545	0	1.32857	0.0491347	0.0232924	0.0110629	0.0209117	0	0	0.0143402	0.0184939	0	2.18748	0.0120988	0.0134807	0.111688	0.453877	0.00730716	0	0.0366425	0	0.581459	0.0406419	0.0136356	1.73096
NEPNP	0.0142602	0.0135814	0.187667	0.0235646	0.122038	0.0253024	0.0598768	0.062339	0.0728278	0	0.0348027	0.0112249	0.033866	0.0258269	0.0126457	0.0169561	0.163008	0.0347765	0.0368146	0.0154444	0.00721579	0.0785272	0.0390067	0.032682	0.0958018	0.0293552	0.0311648	0.0288142	0.049174	0	0.0490534	0.00919653	0.0353139	0.0630717	0.0867635	0.146959	0	0.0638564	0.00790551	0.049123	0.280177	0.0642774	0.0302236	0.0276279	0.0497337	0	0.0357506	0.0319855	0.163828
RNU6-1134P	0	0	0.63686	0	0	0	0	0	0	0	0	0	0	0	0	0	0	0	0	0	0	0	0	0	0	0	0	0.130377	0	0	0	0	0	0	0	0	0	0	0	0	2.09176	0	0	0	0	0	0	0	0
AL138878.1	0.169026	0.5366	0.417079	0.837937	0.144652	0	0.17743	0.0615754	0.0719358	0.0558837	0.229176	0.443497	0.167256	0.204085	0.149889	0.10049	0.117099	0.343506	0.218182	0.183062	0.142548	0.155131	0.154116	0.473465	0.529919	0.154643	0.277048	0.189742	0.194287	0.115348	0.242263	0.254349	0.0348814	0.847269	0.0857008	0.307396	0.574767	0.336396	0.124939	0	1.38373	0.304753	0.955309	0.291088	0.130999	0	0.247189	0.0315937	0.0380756
LTA4H	7.37873	12.4159	15.3106	25.4457	8.14718	7.53494	8.97975	8.30248	9.27319	10.1865	8.15149	11.4614	10.8132	7.07692	21.4533	11.4779	24.1603	7.00746	15.9693	9.71133	9.36792	11.0712	13.2822	14.4175	21.0115	15.4796	14.764	18.2866	5.10447	14.304	11.8721	25.6989	11.343	33.5697	8.87088	25.4306	21.1803	13.2055	17.3887	14.8165	21.166	16.4211	12.5522	13.5278	23.7859	14.1596	16.2047	10.6394	13.7084
LINC02432	0.0260676	0.0645495	0.0171528	0	0.00892343	0.198887	0.0437819	0.00569778	0.0765493	0.100836	0.0678605	0.0123115	0.00309535	0	0	0.0309957	0.0352157	0.0349643	0.023554	0.0112929	0.153009	0.191397	0.0285217	0.075674	0.0105075	0.0465064	5.33517	0.0245805	0.00898901	0.00355784	1.38091	0.00336225	0.0387323	0.00922361	3.16414	0.0158024	0.0193401	0.225677	0.0751466	4.93433	0.148528	4.58716	0.0497238	0.488203	3.38197	0.00309086	0	0.0321582	0.0775118
SLC25A5-AS1	0.58684	0.394878	0.398739	0.247705	0.824289	0.492331	0.569147	0.536781	0.321693	0.357464	1.0067	0.431805	0.46203	0.40049	0.514742	0.254084	0.371203	0.392785	1.07862	0.307423	0.438965	0.345405	0.300978	0.448314	0.578515	0.450824	0.331081	0.575702	0.20163	0.570241	0.55952	0.238594	0.734524	0.778665	1.29528	0.290012	0.579728	0.642678	0.424344	0.675673	1.32845	0.64404	0.331222	0.333671	0.60065	0.363038	0.475749	0.321916	0.25002
RHEBP2	0.0325845	0.248267	0.428819	0.323071	0.223086	0.433619	0.0684092	0.142445	0.457631	0.54943	0.371112	0.333436	0.52234	0.255729	0.43343	0.116234	0.253959	0.735045	0.336485	0.370549	0.296785	0.35887	0.111413	1.19485	0.437814	0.670765	0.961355	1.42654	0.468178	0.289074	0.476369	0.168113	0.383288	2.16178	0.470854	1.24444	0.51372	0.656603	0.559987	1.76787	0.320103	0.939992	0.7942	0.147303	0.75761	0.579537	0.755634	0.548151	0.792734
AC139085.1	0.214843	0.409232	3.44587	0.710047	0.091931	0.0953009	0.112762	0.117399	0.137152	0.266369	0.349556	4.65062	0.318889	0.518809	0	0.0638648	0.893043	0.392956	0.693307	0.465368	0.217425	1.28168	0.367295	0.492385	1.22684	1.62163	0.469526	0.434113	0.185213	0.586457	0.646655	0.138554	0.133009	4.27605	0.326793	0.911677	0.597735	0.400857	0.476416	0.462552	1.68845	0.774719	0.569183	0.277493	0.499523	0.127371	0.201981	0.301182	2.10525
OR5AR1	0	0	0.0156732	0	0	0	0	0	0	0	0	0	0	0	0	0	0	0	0	0	0	0	0	0	0	0	0	0	0	0	0	0	0	0	0	0	0	0	0	0	0.168475	0	0	0	0	0	0	0	0
PRR29	0.169924	0.0494496	0.508589	0.120898	0.339314	0.791444	0.242785	0.185707	0.0994371	1.00423	0.264952	0.178341	0.411954	0.225116	0.125571	0.123474	0.47579	0.0604328	0.210202	0.163586	0.329602	0.0736454	0.229174	0.126207	0.240999	0.103643	0.693719	0.311558	0.396063	0.125624	0.361265	0.724483	0.1578	0.0751562	0.405651	0.191712	0.0744162	0.482615	0.293073	0.134142	0.412687	0.136165	1.48059	0.377986	0.0932837	0.0615635	0.0917091	0.161454	0.204149
CAPZA1P1	0.0704107	0.178824	0.0772184	0.174528	0.0602573	0	0.0492743	0	0.0449491	0.0232793	0.0381868	0.129322	0.0557386	0.0425074	0.187317	0.251166	0.243898	0.171712	0.181775	0.190644	0.213771	0.0430816	0.0802493	0.12551	0.0630705	0.161048	0.0897624	0.0790402	0.0539557	0.0800834	0.222021	0.166498	0.188896	0.29066	0.0535501	0.0569114	0.152364	0.0700657	0.0520454	0.141487	0.322793	0.148108	0.0248719	0.166729	0.163709	0.0278289	0.191231	0.0921262	0.0634441
PROC	1.29293	0.0522406	1.01189	0.123013	1.41496	0.333687	0.699172	0.710795	0.370174	0.0816081	1.39605	0.16037	0.516409	0.52983	1.16045	0.20964	0.329791	0.501629	0.485509	3.89962	0.947652	5.07739	0.155397	0.969771	0.0894931	0.419396	0.256875	0.923614	0.607974	0.213898	1.71163	0.76813	0.23286	4.90755	29.8335	0.413269	0.203478	0.520487	1.20765	0.195699	0.746693	1.80134	0.506539	2.48471	0.145753	1.78855	0.196449	0.812889	0.942597
ELOCP23	0	0	0.0484359	0	0	0	0	0	0	0	0	0.0927068	0	0	0	0	0	0	0	0	0	0	0	0	0	0	0	0	0	0	0	0	0	0	0.0895728	0	0	0	0	0	0.289249	0	0	0	0	0	0	0	0
TMEM225	0	0	0.581056	0.0145922	0	0.0156683	0	0	0	0	0.0143675	0.0556074	0.052428	0.0319862	0	0.0104999	0	0	0	0	0	0	0	0	0.0474595	0	0.0289478	0.226011	0.0101502	0	0	0.0227795	0	0	0.0134319	0	0	0	0.00979083	0.0152095	0.485793	0	0	0	0	0	0.0221383	0.00990336	0
REXO1L5P	0	0	0	0	0	0	0	0	0	0	0	0	0	0	0	0	0	0	0	0	0	0	0	0	0	0	0	0	0	0	0	0	0	0	0	0	0	0	0	0	0	0	0	0	0	0	0	0	0
ITK	0.336298	0.0735799	1.04102	0.480627	0.824515	0.272146	0.336321	0.675469	0.107343	0.231014	0.397435	0.903256	0.242836	0.135807	0.0644805	0.833523	0.416772	0.175941	1.74959	0.193186	0.700226	0.348275	1.52746	0.107626	0.184712	1.44693	0.522665	1.76768	0.336931	0.240353	1.13338	0.237398	0.590843	0.0361805	0.675711	0.475229	0.436213	0.51215	0.747002	0.0528355	1.69873	0.137246	12.3746	0.553229	0.455676	0.107771	0.105388	0.477816	0.2718
RNU6-14P	0	0	0.455115	0	0.315687	0	0.193611	0	0.117744	0	0	0	0	0	0	0	0	0.11245	0	0	0	0	0	0	0.12391	0	0	0.124227	0.106002	0	0	0	0.114187	0	0	0	0	0	0	0	0.724761	0	0	0	0	0.109347	0	0	0.124644
AC152010.1	0	0.00928217	0.0240489	0	0	0	0	0	0	0	0	0	0	0	0	0	0	0	0	0	0	0	0	0	0	0	0	0	0	0	0	0	0	0	0	0	0	0	0	0	0	0	0	0	0	0	0	0	0
DHCR24-DT	0.255565	0.1217	0.294288	0.316736	0.240583	0.113364	0.37558	0.335164	0.0978891	0.0380228	0.33265	0.341985	0.166906	0.185144	0.249293	0.121552	0.318694	0.451856	0.428853	0.262948	0.14225	0.328377	0.297101	0.46857	0.0858459	0.3858	0.670226	0.447543	0.161567	0.383688	0.329667	0.230743	0.822745	0.158248	0.330424	0.387314	0.331815	0.305175	0.212519	1.32054	0.954032	0.184312	0.135414	0.33009	0.401088	0.333328	0.336371	0.214961	0.431773
AL591122.1	0.0105508	0	0.0520693	0	0.00902938	0	0	0	0	0.0052325	0	0	0	0	0	0	0	0.00643263	0	0	0.00533883	0	0	0	0	0	0.0115291	0.00710637	0.00606382	0	0	0	0	0	0.00802433	0	0	0	0	0	0.207298	0	0.0223619	0	0	0	0	0	0.00713019
OR2B6	0	0	0.324346	0	0.0355232	0	0.0435727	0.0226822	3.07384	0.0308784	0	0.555454	0.209478	0.225533	0.128833	0.0863734	0.129406	0.0632678	0.0937657	0.0674338	0.189035	1.20004	0.099349	0.0475658	0.0418294	0.242102	1.46278	0.391408	0.667973	0.184124	1.35647	0.120463	0.167038	0.0734364	4.18292	0.0503261	0.211724	0.123917	0.356679	2.39506	1.2641	0.0374201	0.0659817	0.683571	0.47049	0.0738263	0.208128	0.314227	0.603107
KRT36	0	0.0798715	0.137958	0.493701	0	0	0	0	0.0267686	0.00519883	0.00852805	0.0990199	0.280075	0.0822722	0.0278882	0	0.0544684	0.0127825	0.148847	0.0681208	0.148525	0	0.0143373	0.0160168	0.0352129	0.35966	0.0229099	0.0635458	0.0240992	0.307615	0.0360601	0.0946478	0.07788	0.0834576	0.0159454	0.0508389	0.15555	0.234711	0.023246	0.00902783	0.257455	0.0756026	0.22218	0.0203098	0.140148	0.0683636	0.0197108	0.0411481	0.0354216
FMN1	1.2392	0.377333	1.75748	0.427083	2.8841	1.11319	3.51617	1.0011	3.13637	1.26098	1.11818	0.145587	0.482011	0.342616	1.18867	0.652818	2.9159	0.694383	0.889003	1.04585	0.445779	1.01582	2.23669	0.646984	0.077169	0.65794	1.2089	1.56897	2.46388	0.313552	2.79269	0.999435	0.414631	1.50347	1.06091	1.64169	0.408956	0.47005	0.248781	0.113174	0.658885	3.26188	1.28535	1.61879	0.857234	0.137353	0.509445	1.28823	2.28076
AGBL3	0.165888	0.0917369	0.290496	0.0862172	0.274774	0.602925	0.261204	0.111117	0.193012	0.533422	0.293848	0.174807	0.200158	0.0985325	0.272859	0.0890803	0.127901	0.215327	0.350553	0.120259	0.353364	0.218553	0.029275	0.233018	0.32535	0.21297	0.0950201	0.218057	0.239887	0.107728	0.434879	0.11561	0.2816	0.284017	0.423261	0.154088	0.10918	0.60106	0.0964143	0.444713	0.812194	0.274974	0.311894	0.167609	0.116643	0.0904163	0.0436009	0.0810186	0.443
RPS26P40	0.132998	0.126667	0.328178	0.384609	0.0569096	0	0.0698053	0	0.127356	0.0989369	0.054098	0.104689	0.118444	0.0401459	0.11794	0.0395354	0.207314	0.0810861	0.042919	0.108032	0.0336491	0.0610322	0.0909492	0.203206	0.357399	0.136891	0.217994	0.0895789	0.191093	0.0453806	0.40031	0.0857717	0	0.58824	0.10115	0.322498	0.370027	0.0496299	0	0.229073	0.261308	0.299742	0.704703	0.171782	0.154614	0.0394243	0.166715	0	0.0449396
LINC01914	0.0435428	0.020735	0.143258	0	0	0.0386298	0	0.0237936	0.055594	0.161957	0.0177114	0.462708	0.103408	0.0525742	0.154452	0.14238	0.0791855	0.610584	1.40514	0.035369	1.5974	0.239779	0.208434	0.731814	0.0438789	0.418295	0.202215	0.42525	0.150151	0.148573	0.374455	0.112325	0.175223	0.0385173	2.89765	0.013198	0.080763	0.211231	0.0965564	0	0.149714	0.353282	1.8688	0.239021	0.12655	0.0387218	0.191035	0.0854578	0.014713
PPP1R14BP5	0.0449442	0.214023	0.25877	0.0371346	0.384631	0.039873	0.0471788	0.0491188	0.258225	0	0.0365628	0	0.0800521	0.189932	0	0.0534409	0.0467051	0.137008	0.0290073	0.0243382	0.0227422	0.65999	0.0307346	0.206009	0.15097	0.154199	0.0245557	0.181629	0.051661	0.030671	0.231904	0.0579699	0.0834748	0.119271	0.239273	0.136228	0.166725	0.0335429	0.049832	0.077411	0.176608	0.202585	0	0.0290252	0.104498	0.0532907	0.056338	0.0252023	0
TBC1D26-AS1	0	0.0235399	0.0406592	0	0.0211523	0	0	0	0	0.00612883	0.0100536	0	0.00733727	0.00746075	0.010959	0	0.00642122	0	0.0159522	0	0.0375203	0	0	0	0.00830242	0.00847996	0.0135041	0	0.00710257	0	0.0106277	0	0	0	0.00939892	0.00749166	0.011461	0	0	0.0106428	0.0728426	0	0	0	0	0	0.0232368	0	0.00835161
SNAP25-AS1	0.00718776	0	0.0709444	0.0029694	0.0153782	0.0350721	0.00754513	0.0078554	0	0.0249525	0.0175421	0.00282892	0.00640123	0.0130179	0	0.00213665	0.00186735	0.00876445	0.0115976	0.0097308	0.0127298	0.00329843	0	0.0109821	0.0144865	0	0.0844328	0.0580946	0.00413098	0.0613139	0.0123625	0	0.0177998	0.0540446	0.229596	0.0196078	0.0166648	0.211894	0.157397	0.00619004	0.458971	0	0.0190425	0	0.002089	0.217326	0.00450497	0.0201526	0
Y_RNA	0.191674	0.182549	1.10358	0	0.328067	0.340093	0	0.628432	0.122361	0	0.935577	0	0.1138	0.578573	1.69972	0.22791	0	0.350578	0.371123	0.103795	0.484944	1.0555	0	0	0	0	0.314168	0.387297	0	0	0.164834	1.35973	0.23733	0.169552	0.291551	0.116194	0.533274	0.286102	0.106259	0.165068	0.753183	0	0	0	0.222827	0	0.600663	0.107481	1.29532
RPL23AP85	0	0	0.111414	0.0746123	0.0386407	0	0	0.0493457	0	0.0895687	0.0367317	0.0710824	0	0	0	0	0	0	0	0	0.0228472	0	0	0	0.0303336	0.0309822	0	0	0	0	0	0	0	0.0399406	0.103019	0.0273714	0.0418737	0.134791	0	0	0.576628	0	0	0	0	0	0	0	0.0305133
KRT8P43	0.0268185	0.0766257	0.672787	0.044317	0.0114756	0	0.0703798	0	0.034241	0.00665008	0	0.0844408	0.103497	0.0485716	0.0832376	0.0398607	0.195085	0.171682	0.147126	0.108921	0.0407113	0.0369207	0.275093	0.0614636	0.0990938	0.00920117	0.0219789	0.0632213	0.0693597	0.0823574	0.14991	0.0605344	1.18714	0.177925	0.132578	0.243864	0.111922	0.0100077	0.00743378	0.115479	0.987971	0.411005	0.11368	0.0519587	0.12471	0.238492	0.0420217	0.0150384	0.0724952
AL356986.1	0	0	0.235788	0	0	0	0	0	0	0	0	0	0	0	0	0	0	0	0	0	0	0	0	0	0	0.0393411	0	0.154465	0	0	0	0	0	0	0	0	0	0	0	0.0493751	0.619554	0	0.121515	0	0	0	0	0	0
CPEB1	0.20467	0.0725309	0.31124	0.0727549	0.146642	0.698858	0.117416	0.0962346	0.0151928	0.73176	0.274922	0.0449597	0.19499	0.0603435	0.0168835	0.233458	0.03957	0.197331	0.176639	0.0541277	0.0553951	0.0218423	0.0130196	0.0545429	0.0527615	0.112679	0.0260054	0.152279	0.00683887	0.0227373	0.122798	0.00767404	0.172386	0.0568406	0.162899	0.0158697	0.0308994	0.216692	0.225609	0.166012	0.346015	0.0171636	0.166452	0.00307388	0.0622504	0.0846554	0.00298321	0.133451	0.0225163
GBP1	2.62791	2.45432	20.3554	2.5337	4.68896	3.69688	2.1049	1.49806	0.827557	7.63701	2.59345	44.1426	3.12279	13.7748	4.16065	116.537	14.9181	8.50995	51.0718	15.8404	17.3085	15.1003	25.5499	4.63448	14.3579	31.0336	35.2377	55.1177	5.23324	2.99872	10.4778	17.8013	18.7498	1.32686	10.8837	9.10253	17.7608	15.5002	21.0321	1.86177	54.5598	4.00725	75.8466	6.07523	17.6472	3.93556	5.75611	44.2496	11.6163
AC019211.1	0	0.074085	0.0639817	0.107119	0	0	0	0	0	0	0	0.0408205	0.123157	0.156537	0.114968	0.0462469	0	0.0474257	0.384905	0.140413	0.144325	0	0	0.0198086	0	0.106753	0.113334	0.0174643	0.0298044	0.106169	0	0.133777	0.0321057	0	0.0788811	0.0471557	0.0721405	0.0774068	0.071873	0.0223301	0.509447	0	0	0	0.49737	0.046117	0.390033	0.130858	0
PTBP1	17.8266	54.2748	48.4151	42.2086	25.9419	21.4472	39.0925	18.3028	54.8229	25.6179	21.8942	77.4252	54.2788	51.4831	50.0141	74.4451	78.1248	81.9171	44.2397	61.0109	77.1435	48.5384	68.959	60.1853	71.3701	44.1791	62.2576	55.9955	56.294	77.0236	54.2864	59.4024	55.8627	70.0138	40.9132	75.9976	69.5722	49.3319	82.7284	56.083	70.591	79.8918	52.5708	72.0301	57.2913	76.9337	77.427	73.9729	74.9621
ZNF433	1.14294	0.84664	1.05499	1.49521	1.65195	1.49844	1.36641	1.36708	1.97813	1.4265	1.64782	1.0746	0.912319	1.11934	1.54847	0.0453007	0.234246	0.201306	2.24988	0.532966	0.334153	1.03733	1.06383	1.09628	0.575884	1.57725	1.25933	2.09133	0.0583892	0.259991	0.737174	2.17853	1.0496	1.14022	2.19245	0.569687	0.830306	1.44537	0.707544	5.80187	3.28108	0.0171726	0.921859	0.360859	1.92294	0.312449	0.628794	0.462875	0.261756
AFMID	4.21152	2.23551	5.45426	1.98328	4.92271	2.618	4.26374	4.39685	5.11814	2.50779	5.9368	5.62273	5.38226	4.88677	3.51198	2.20523	5.18458	3.86623	3.55354	3.24832	4.4381	6.50274	8.75889	4.70798	9.00072	3.35051	5.12185	2.01685	8.10799	4.53189	3.47226	2.74408	2.74788	8.51896	6.21872	3.85301	3.39514	4.97787	2.95059	3.76418	5.04826	6.96199	2.75356	5.33983	5.28624	5.40023	3.26317	2.63513	4.26265
AMACR	1.38205	1.09303	1.16999	3.63271	0.826542	1.23328	2.52399	2.02272	5.18273	0.643315	1.23938	0.340359	0.311902	0.334228	1.91361	0.780819	0.7055	0.379419	0.565967	0.971616	0.181989	0.32638	0.732312	0.601996	0.404512	0.867919	0.545347	0.435489	1.26576	0.747345	1.14682	0.781838	0.270197	6.25925	2.93202	0.877004	1.40163	0.832403	0.862506	0.678627	0.238191	0.92168	0.757985	0.741168	0.544953	1.37757	0.154499	0.784044	0.764661
TP53	4.79827	12.3046	10.2956	12.1931	7.60056	4.71517	9.38541	4.74453	23.1828	8.65874	8.69996	47.775	20.962	15.2874	16.4166	33.3434	24.3403	16.7499	7.21314	21.7095	48.3181	5.34292	29.7961	18.0511	29.8394	8.62997	25.863	24.9076	20.8396	54.2218	10.3715	12.8135	7.31581	33.4022	19.9614	3.58626	9.4526	53.1192	41.3078	34.6448	4.82594	24.0595	27.2033	3.2431	10.7521	5.40371	23.4921	40.4094	44.0374
AC096644.3	0	0	0.254022	0	0.0114914	0.00595631	0.0140953	0	0	0	0	0.0158544	0.00797223	0.0162128	0	0	0	0	0.00433317	0.00727137	0.00339727	0.00616191	0	0	0.00451045	0.0046069	0.00366818	0.0587862	0.00385861	0.00458169	0.00577371	0	0	0.00593896	0	0	0	0	0.011166	0	0.75189	0	0.00711479	0	0.00390253	0	0.00420794	0.00752955	0.00453717
ERICH1	1.5639	1.15059	1.23176	0.627806	1.89231	1.82079	1.82312	1.37963	2.21873	1.58108	1.98524	4.90351	1.33428	1.26936	1.24601	2.17625	1.95417	1.08338	2.93464	1.01887	1.46063	2.7286	2.79597	2.03473	1.07225	2.61658	0.608439	2.22312	1.04553	1.31553	2.30086	0.806339	2.22887	1.49364	0.339393	2.24826	1.37019	0.93764	1.45092	5.64519	1.63112	2.05134	2.08759	3.09483	1.13221	1.75541	0.870572	1.97821	2.18166
SNORD30	0	0	0.229725	0	0	0	0	0	0	0	0	0	0	0	0	0	0	0	0	0	0	0	0	0	0	0	0	0.188116	0	0	0	0	0	0	0	0	0	0	0	0	1.0975	0	0	0	0	0	0	0	0
RNY1P8	0	0	0.564236	0	0	0	0	0	0.109481	0	0	0	0	0	0	0	0	0	0	0	0	0	0	0	0	0	0	0	0	0	0	0.1106	0	0	0	0	0	0	0	0	1.3478	0	0	0	0	0	0	0	0
IL31	0	0	0.764902	0	0	0.0191867	0.0681065	0	0	0.0214509	0	0	0.0128402	0.0652815	0.0575349	0	0	0	0	0.0351342	0.0656605	0	0.0147893	0.0165218	0	0	0.0118161	0.116532	0.024859	0	0	0.0278948	0.0133892	0.0191308	0.0986886	0	1.02289	0.0322814	0.143873	0	1.42347	0	0	0.0838006	0	0	0.433753	0	0.0146153
PKMP3	0.574217	0.234378	1.07955	0.316293	0.39781	2.23177	0.459251	0.567786	0.418938	3.01045	1.08998	0.215235	0.129875	0.247613	0.5577	0.032513	0.184698	0.383429	0.211774	0.251722	0.166034	0.200766	0.0934932	0.0835562	0.128589	0.243915	0.029879	0.349922	0.12572	0.1866	0.564354	0.141074	0.626353	0.241878	0.894225	0.149184	0.101434	1.9591	0.121269	0.235481	1.45054	0.123251	0.260789	0.0706347	0.143045	0.0648433	0.0342756	0.413988	0.129351
A4GALT	4.72326	24.0548	1.28952	4.53924	6.83357	7.39053	6.1645	4.10926	0.496181	14.6179	5.41509	39.4695	29.5021	10.4834	5.92634	12.8754	4.0454	58.5614	18.6979	12.2095	12.7434	2.21931	1.33105	7.65814	38.0867	9.72302	26.1653	6.28203	1.51955	33.0714	5.17017	18.6963	23.1137	8.79698	7.20971	3.02839	20.5217	1.76006	8.3452	2.01951	16.3673	1.08995	8.2859	1.72894	5.15113	21.5785	31.7476	7.68492	4.06289
LINC02050	0	0	0.0451706	0.0453752	0.0939968	0	0.0288241	0	1.45493	0	0.0670147	0	0	0	0	0	0	0.0334822	0	0	0.263995	0.100806	0	0	0	0	0.0150024	0.036989	0	0	0	0	0	0	0	0	0	0	0.0152225	0	0.674374	0	0.174592	0	0	0	0	0.0153975	0
PSMA3	9.54656	20.0409	19.2927	10.0889	13.6523	11.1665	14.5943	9.41942	17.1747	12.9443	11.1012	104.755	20.9301	21.5094	21.9675	38.4999	25.1435	25.6393	36.2727	22.4946	37.459	40.6562	31.437	26.3278	74.1744	25.5403	22.1957	25.1878	19.1474	37.5703	24.5161	17.1198	16.2872	17.7379	23.2738	22.7536	23.8805	17.8098	24.5889	26.6292	33.4861	17.4327	26.132	17.8196	27.4831	36.9239	26.6167	27.2652	47.3379
AL390860.1	0.0727178	0	0.0769004	0.00858319	0.124463	0.064513	0.0218095	0	0	0.0206075	0.109863	0	0.00616767	0.00627147	0	0	0	0	0	0.0112509	0	0	0	0	0	0	0	0.0209906	0	0.0141784	0.0089336	0.0200985	0.00643137	0.0091893	0	0	0.0192681	0	0.028795	0	0.27554	0.00936496	0.0110086	0.0067088	0	0	0.00651091	0	0.00702032
LCE1B	0	0	0.285457	0.0682737	0	0	0	0	0	0	0	0	0.0883077	0.0399084	0	0	0	0.0503789	0	0	0.108713	0	0.0113014	0.0252505	0.277566	0.0340202	0.0541761	0.0333933	0.00949811	0.180448	0	0	0.020463	0.116952	0.012569	0	0.0919593	0.0370021	0	0	0.56823	0	0	0	0.240155	0.166562	0.05179	0.0185343	0
AC073352.1	0	0	0.0366303	0	0	0	0	0	0	0	0	0	0	0	0	0.026477	0	0	0	0	0.022535	0	0	0	0	0.122235	0	0.0299957	0	0	0	0	0.0551428	0	0	0	0	0	0	0	0.262499	0	0	0	0	0	0	0	0
RPS6KA2	5.83936	4.02308	7.93014	2.28693	8.20638	8.69448	6.26662	5.44341	3.2932	14.4761	5.98529	1.04176	6.31143	3.23746	5.03311	4.75906	5.10568	1.80465	6.93289	4.20119	1.81223	1.33003	1.90414	8.10835	2.20846	2.94248	1.82327	2.89944	4.44789	3.80041	8.66454	5.47595	2.44485	1.10358	7.75833	3.85331	2.10502	4.01819	2.19583	1.0989	1.00889	3.7482	4.28793	4.08356	2.11484	1.59315	2.9374	3.22653	8.10238
CSNK1G2	6.91779	26.4616	16.0089	14.6546	10.6089	8.5128	11.6803	7.6109	20.1059	11.3398	9.49104	22.6714	19.288	19.8049	14.7348	25.5079	16.7009	27.0668	19.4978	23.4202	38.1801	11.3916	21.7554	14.2721	28.1196	23.6778	16.851	18.1286	17.0759	23.6815	13.6263	17.1759	16.3516	20.2858	15.2639	15.2946	23.8319	19.7579	32.6037	15.4958	17.5602	16.8789	23.6103	27.8674	17.4346	26.0091	30.8078	28.1626	15.4629
RN7SL208P	0.0660497	0.125811	1.14086	0	0.282626	0	0.485335	0.0721847	0.16866	0.0327561	0.161197	0.051991	0.235288	0.119624	0.0585716	0.235609	0.137275	0.0402691	0.127887	0.0715345	0	0.18186	0.542008	0.0504583	0.133119	0.181288	0.216521	0.13346	0.0759207	0	0.113602	0.127788	0.204457	0	0	0.12012	0.490035	0.147884	0.40278	0.227526	1.10306	0.238174	0.139988	0.127966	0.15357	0.156632	0	0.0740745	0.490995
TET1P1	0	0	0.230623	0	0	0	0	0	0	0	0	0	0	0.0205179	0	0	0	0	0	0.00460109	0	0	0	0	0.00570814	0	0	0.0286139	0	0	0	0	0	0	0	0	0	0	0	0	0.417344	0	0	0	0	0.00503726	0.0106506	0	0
LINC01476	0	0	0.465145	0	0	0.0238909	0	0	0.0171913	0.0267102	0.0657224	0	0	0.0487723	0.0238804	0	0	0	0.0173804	0	0	0.0247155	0	0	0.0180915	0.11087	0.0147131	0.0725515	0	0.0183773	0	0	0.016672	0	0	0	0	0.0602941	0	0	1.32274	0	0	0	0	0	0	0	0
LINC02593	0.249563	0.677174	0.666157	0.42407	0.934897	0.898152	0.257029	0.216137	0.204407	3.62893	0.390725	0.248335	0.1929	0.0938092	0.684802	0.00839841	0.0587189	0.229666	0.261359	0.152993	0.0309747	0.198796	0.0772805	0.161875	0.063268	0.168014	0.0128634	0.215663	0.470884	0.125321	0.935407	0.242937	0.0816251	0.416529	0.540759	0.0313993	0.104805	0.442796	0.0652604	12.1086	0.166527	0.0679185	0.97803	0.0152047	0.12864	0.0669985	0.0206586	0.480556	0.00636428
VTI1BP4	0.0741962	0	0.396678	0	0.0317485	0	0.0778852	0.040544	0	0.0183981	0	0.0876053	0.0220257	0.0223964	0.0986937	0	0	0.0226179	0	0.0401788	0.018772	0.136193	0	0.0283409	0	0	0.0405379	0.39979	0	0.0253167	0.0319033	0.0956998	0.0229674	0.0656329	0.282146	0.0224892	0	0.0276872	0	0	0.473776	0.0334438	0.0786272	0.0239582	0.0431277	0.0219938	0	0	0.225636
PPP1R36	2.29451	0.0903008	1.64811	0.208905	2.39098	1.13277	1.8844	2.12769	2.84885	0.0846385	2.05174	0.0298532	0.0525399	0.026712	0.908059	0.2593	0.377695	0.046245	0.0734327	0.136917	0.275068	0.237854	1.62526	0.0820906	0.0297255	0.307949	0.141594	0.259701	0.294257	0.0647037	0.288099	0.403568	0.0430463	0.894627	1.10569	0.172432	0.0351723	0.0943497	0.487082	0.108871	1.09288	1.66391	0.663145	0.151038	0.143292	0.0599585	0.091119	0.13469	0.85006
AC016820.1	0.0337663	0	0.194413	0	0.0866914	0	0	0	0	0.100475	0.137347	0	0	0.020385	0	0	0	0	0	0	0	0	0	0	0	0	0	0.0682285	0	0.023043	0	0	0	0	0	0.0204694	0	0	0.0187193	0	0.165856	0	0	0	0	0	0	0	0
NOP2	2.66961	12.0532	12.4988	5.44885	3.13067	3.6155	6.59863	2.96316	7.89274	5.00202	4.86273	18.4363	10.825	9.86387	7.31661	40.1152	15.4012	11.6043	8.46417	13.1305	25.9194	9.9116	12.3512	24.0685	12.9635	9.55128	26.277	11.6144	12.2	26.3906	6.29906	10.9164	10.0586	14.1173	5.21544	19.0762	14.6265	23.4387	14.9824	20.7704	24.4882	19.6931	8.72581	13.7493	12.4601	16.5292	15.1346	8.5164	22.7261
MIR1276	0.235551	0	1.74369	1.16773	1.00792	0.835892	1.23631	0	0.300744	0.233634	0.191624	0.185414	0.2797	0.426611	0.208882	0.140041	0.36717	0.14361	0	0	0.238382	1.08093	0.805393	1.07969	0	0.32326	0	1.42787	1.7599	0.964474	1.2154	0.303818	0.583318	0.833459	0.358291	8.28199	0.218449	0.527392	0.914086	0	0.925598	0	0.249618	1.36908	0	0.418942	0.738164	0.660423	0.955102
AL136298.2	0.0124527	0.0118599	0.0307275	0.0205778	0	0	0.0392155	0	0.0158992	0	0.0101305	0	0	0	0	0	0	0	0	0	0	0	0	0	0	0.00854478	0	0	0	0.00849802	0.0107089	0	0	0	0.0284123	0.0301957	0.0346458	0	0	0.0107241	0.330297	0.022452	0	0.00804201	0	0.00738263	0.00780479	0	0
AC128657.1	0	0.513656	0	0	0	0	0	0	0	0.0668677	0	0	0	0	0	0	0	0.0822045	0	0.876175	0	0	0	0	0.181165	1.57283	0.736671	0.363258	0	0	0	0	0	0	0	0	0	0.100629	0.37374	0	0.662281	0	0	0	7.52385	0.159872	0	0.075607	0
ZNF470	0.375702	0.131522	0.215479	0.296996	0.716043	1.03056	0.65446	0.492719	0.035004	1.6487	0.644321	0.182236	0.14107	0.0674311	0.235917	0.0651982	0.139286	0.122577	0.846717	0.381607	0.394604	0.314994	0.079159	0.403373	0.309703	0.252225	0.0599162	0.465062	0.405005	0.0415765	0.267206	0.398148	0.709106	0.0449108	0.539037	0.256069	0.254256	2.15374	0.0844379	0.0734548	1.10724	0.0201385	0.391682	0.0734448	0.153458	0.140866	0.00763697	0.1674	0.0631311
LINC01770	0.298659	1.00649	0.604681	0.360655	1.04203	1.10061	0.819946	0.22597	1.17329	2.54074	0.261654	0.434012	0.954793	0.402214	1.24274	0.177561	1.70699	0.896425	0.993441	0.31102	0.383624	0.168681	1.90096	0.368565	0.185209	0.725152	1.92045	1.4081	4.66087	0.67415	1.99544	1.1112	0.3698	0.833214	2.62087	0.793834	0.681788	0.308627	2.44534	1.08817	0.812482	1.96752	0.292149	1.15726	1.82948	0.354124	0.475166	1.05637	0.357088
SRXN1	0.811594	8.15748	1.40066	3.1912	0.911609	0.552873	1.72671	0.467248	1.60984	0.585774	0.73688	14.1173	13.1048	7.34947	1.42013	1.56817	2.00306	36.4658	6.64583	3.75925	0.443675	0.798079	1.47174	2.23647	7.88163	1.27788	1.54406	1.05911	1.35352	4.58906	1.68878	2.21512	12.2878	2.37812	0.380269	1.94602	2.43274	1.03296	0.594548	1.25434	1.55899	2.15575	1.12115	3.88887	2.56094	18.2582	8.03882	2.23486	1.39566
ST13P14	0.0266358	0	0.13145	0	0	0	0	0	0	0.0528382	0	0	0.0158141	0	0	0	0	0	0	0	0	0	0	0	0	0	0	0.0179402	0	0.018177	0	0.0171777	0.0164902	0	0	0.0161469	0	0.039758	0.0147663	0	1.25599	0	0	0	0	0	0	0	0
RNU1-17P	0	0	0.317383	0	0	0	0	0	0	0	0	0	0.0763655	0	0	0	0	0	0	0	0	0	0	0	0	0	0	0	0	0	0	0	0	0	0	0	0	0	0	0	0.758138	0	0	0	0	0	0	0	0
Y_RNA	0	0	0	0	0	0	0	0	0	0	0	0	0	0	0	0	0	0	0	0	0	0	0	0	0	0	0	0.129099	0	0.261606	0.164834	0	0	0.169552	0	0	0	0	0	0.495203	0.188296	0.172793	0	0.247568	0	0	0.120133	0	0
AC106895.1	0	0	0.10459	0	0	0.0141014	0	0	0	0	0	0.0125117	0.132119	0.0191917	0	0	0.0330353	0	0.112846	0.0172148	0.0241289	0	0	0	0.0106784	0	0.703431	0.0214115	0.00913517	0.0433883	0	0	0	0	0.0967095	0	0.0147409	0.0830392	0.035247	0.0684427	1.45217	0	0	0	0.0554349	0	0.0398489	0	0
Metazoa_SRP	0.0683591	0.065105	0.730942	0	0	0	0.215274	0	0	0	0.111222	0	0.405859	0.123807	0	0.0406412	0.0355188	0.0416771	0	0	0.0345904	0.501915	0.0467466	0.0522226	0.0918491	0	0	0.0460423	0.157151	0.1866	0.117574	0	0.0423211	0	0.311939	0.0414399	0	0.459163	0	0.0588703	1.54455	0	0	0.0882934	0	0	0.128533	0	0.0461966
RBP1	1.80237	4.39633	0.568282	5.96089	1.69671	1.79444	0.861903	1.10527	0.185375	2.64431	1.55179	3.92123	35.4499	59.0901	2.28647	18.6242	1.22004	32.7279	6.83418	56.2513	24.3382	3.74493	0.49986	4.94923	2.33763	16.1121	11.2945	2.71118	0.207173	16.3793	2.45845	7.73296	1.14994	2.17009	4.78248	3.13215	14.0964	4.17371	7.36626	0.707107	1.77061	1.72412	2.92868	0.462359	23.3394	6.6784	116.172	26.2355	3.8977
KLHL24	8.08247	2.78547	9.60382	3.01969	10.9596	7.04218	10.9803	6.59279	22.0572	8.65225	11.7788	11.8649	29.4121	25.4192	5.20717	5.62223	6.5953	16.7895	11.8013	16.1022	8.70456	11.795	6.34937	6.46982	12.0336	6.52775	4.38136	13.2457	12.9587	14.0807	7.23447	2.60623	25.9764	11.1043	11.1217	4.52972	8.80364	17.2969	6.11715	34.431	12.6428	5.16928	9.30765	7.26321	12.1432	16.9131	10.8964	6.42319	3.47337
RPL7P57	0.0792596	0.0754866	0.478076	0.174633	0.339151	0.164072	0.194134	0.0866217	0.320454	0.157229	0.21493	0.0831856	0.250974	0.606095	0.164	0.141366	0.10982	0.0805382	0.255774	0.214604	0.187162	0.727438	0.144535	0.0807333	0.106495	0.0725152	0.0577391	0.569431	0.288499	0.378621	0.159042	0.187423	0.0981393	0.701119	1.16542	0.320319	0.098007	0.118307	0.117172	0.0455051	0.441223	0.285809	0.111991	0.102373	0.522137	0.0626526	0.149029	0.133334	0.142835
ABCC1	6.85243	32.6385	25.6782	24.7006	11.1543	11.309	16.3776	5.26904	25.4527	15.7911	11.4704	145.247	154.918	119.78	12.2219	40.767	14.4309	221.846	72.6358	40.1765	35.9956	16.7946	12.5629	23.8793	99.1177	12.946	13.4667	24.916	29.4991	106.401	15.7366	11.7629	209.567	19.1755	10.6096	14.0422	19.6177	43.1976	17.891	14.1674	20.0834	15.3703	12.3079	11.7926	18.0266	138.235	121.977	85.4189	8.26049
MIR762HG	0.420098	0.4001	1.04547	0.267001	0.488576	0.410923	0.474907	0.282535	0.522614	0.245734	0.359282	1.11922	0.767442	0.637291	0.257909	0.358628	0.57648	0.728971	0.667408	0.180827	0.703128	0.682149	0.441968	1.30018	0.926285	0.502612	0.623836	0.841598	3.21301	0.904161	0.342745	0.298712	0.580184	0.304913	1.15512	0.222017	0.679299	0.836078	0.734507	0.723569	1.10052	0.738011	0.856127	0.389561	1.79072	0.632222	0.573856	0.428856	0.313017
RN7SKP298	0	0	0.171072	0	0	0	0	0	0	0	0	0.163716	0	0.125563	0	0	0	0	0	0	0	0	0	0	0	0	0	0.420258	0	0	0	0	0	0	0	0	0	0	0	0	1.43025	0	0	0	0	0	0	0	0
AP002495.1	0.26239	0.173399	0.898512	0.119459	0.549924	0.432313	0.410343	0.263353	0.430728	0.297434	0.483548	1.60174	1.21131	1.61963	0.227934	0.432972	0.5203	0.326476	0.69813	0.359573	0.493152	0.860068	0.388159	0.494992	0.7159	1.05088	0.459335	0.562647	0.172345	1.20958	0.755228	0.27282	0.590108	0.284211	1.31952	0.655729	0.258238	2.44185	0.489823	0.968433	0.641784	0.545497	0.436951	0.307781	0.616298	0.58414	0.198016	0.636582	0.401687
USP17L2	0.0307079	0	0.0420961	0.00845736	0.0525595	0.0454052	0.0644694	0	0	0.0203054	0.0749441	0.00805724	0.024309	0.0185386	0	0	0.0159555	0	0.0132128	0	0.010359	0	0	0	0.0137533	0	0.0335552	0.0137886	0	0	0.0176053	0.00660128	0	0	0.00778486	0.0124103	0	0.0763936	0.0170237	0	0.0905002	0	0	0	0.00594982	0	0.0769855	0	0
EPB41L3	0.42629	0.960859	0.553702	5.838	1.86969	2.07217	0.605969	0.333885	0.178023	6.43833	0.690697	6.18118	8.4966	4.64417	2.68871	0.943008	1.47756	1.05043	3.60765	1.25137	1.13246	0.997675	0.857535	0.521059	2.35673	2.32668	0.594885	3.63448	0.167416	0.510306	1.4618	2.27724	19.7222	0.136695	1.25631	6.9892	0.980115	3.26369	0.461818	0.383943	1.01728	0.123296	4.30854	0.808694	1.58894	2.47463	0.266066	1.00895	0.745417
AC138430.1	0	0.00344242	0.0356755	0	0.00618652	0	0	0	0.00230742	0.00358507	0.00294043	0.0113805	0.0107299	0.0152746	0.00961575	0.0021489	0.00187805	0.00440734	0.00466563	0.00195731	0.00365792	0.0165867	0.00988688	0.00276126	0.00728476	0.0124009	0.00592442	0.00730344	0.0290826	0	0	0.00233101	0.00447545	0.0127893	0	0.00438225	0.00335206	0.0512539	0.00400756	0.012451	0.063914	0.00325843	0.00383033	0.028011	0	0	0.0022654	0.00202681	0.00488528
CLEC4A	0.259455	0.305246	1.75746	0.453964	0.888164	0.392661	0.400522	0.51707	0.467667	0.832584	0.496637	2.81117	1.23234	0.58047	0.649637	2.64952	4.51219	1.06077	3.28999	2.63645	0.710493	1.05055	2.25435	0.55965	0.922794	3.64444	1.3842	4.63608	1.18415	0.635328	1.75874	0.954738	0.651963	0.175508	1.4161	1.65611	0.410467	0.968189	1.01531	0.512599	2.57881	0.495312	4.3345	1.57701	1.10004	0.29859	0.80351	1.24949	1.84621
AC106795.1	0.766396	3.03083	2.48809	2.75516	0.660223	0.585363	1.44917	0.338361	0.738742	0.3977	0.904245	17.4628	7.29541	4.82902	4.26679	4.41158	3.11713	3.6514	13.6107	1.83048	0.459714	4.07595	2.18313	3.54005	25.2084	2.80008	1.57508	0.758909	2.84407	0.644235	1.71098	1.76427	7.05429	4.74111	1.71388	1.68916	4.1139	1.65533	1.89082	0.939754	6.81091	2.40214	2.08689	2.27149	5.54047	6.9087	1.54601	1.74463	3.09726
LCMT2	0.952665	2.80759	1.4955	1.19346	1.17844	1.39616	1.43662	0.979728	1.88908	1.70726	1.30082	2.64342	2.34253	1.70503	1.73447	1.66239	2.86192	1.81956	1.74845	0.660458	1.18026	0.755705	0.970478	2.69645	1.65006	1.61207	2.58867	1.31738	1.90259	2.29748	1.28327	1.69273	2.04601	2.51571	1.04513	2.7138	2.09538	2.93208	1.81498	3.64957	1.57636	3.34915	1.42946	2.35387	1.63022	1.79601	1.52178	1.44346	1.7491
LIF-AS1	0.0241964	0.0230446	0.497547	0	0	0.0643989	0	0	0.0617864	0.0239995	0	0.0380924	0.0287316	0.0146075	0.0429138	0.0143854	0.0125722	0.014752	0.0156166	0.0393086	0	0.0222073	0.0827322	0.0184847	0.032511	0.0166031	0.0264399	0.0488915	0.0973439	0.0165122	0.145658	0.109232	0	0.0428076	0.147219	0.161349	0.0673192	0	0.0402418	0.0208377	0.66556	0.152691	0.128207	0.0156262	0.0140645	0	0.0151653	0.0135681	0.0327036
AC008525.1	0	0	0.475761	0	0	0.0256579	0.0303591	0	0	0	0.0235278	0	0.0171709	0	0	0	0	0	0	0	0.0146344	0	0	0	0	0	0	0.0779177	0	0	0	0	0	0	0	0	0	0.0215846	0.0160332	0	0.653464	0	0	0	0.0168109	0	0	0	0
LINC02461	0	0	0.0769413	0	0	0	0	0	0	0	0	0	0.0416539	0.0423549	0	0	0	0	0.181122	0.012664	0	0	0	0	0	0.0962821	0.0255544	0.189016	0	0.0159592	0	0	0.0289566	0	0	0	0.0216882	0.0174536	0.0518586	0.0201398	0.436504	0	0.0495652	0	0.027187	0.0415935	0	0.0131137	0
Y_RNA	0	0	0	0	0	0	0	0	0	0	0	0	0	0	0	0	0	0	0	0	0	0	0	0	0	0	0	0.11971	0	0	0	0	0	0	0	0	0	0	0	0	0.349203	0	0	0	0	0	0	0	0
MKLN1	2.90118	2.59246	3.98085	2.50243	5.42297	5.78877	5.50758	2.31121	3.39013	6.08868	3.99164	2.67802	4.80959	4.8502	3.92167	3.54532	3.88413	4.93336	6.60304	3.7595	5.48954	4.28174	4.52953	2.52716	2.561	2.18449	2.98604	4.48071	3.00058	3.80117	5.00422	2.58278	4.05561	3.45536	2.83919	7.13888	2.47795	5.19608	2.64355	4.34323	5.86565	3.64732	3.81127	3.44228	3.10004	3.69737	3.19326	3.40264	5.47141
AC067931.2	0	0.110395	0.381361	0.0425654	0.0551101	0.0685564	0.0811176	0.0281511	0.0328876	0.00638723	0.020955	0.0101379	0.0688195	0.0466518	0.0114211	0.0612564	0.0200758	0.0235566	0.0166248	0.0348719	0.0521362	0.390076	0.0704587	0.0295171	0.0692196	0.0530249	0.00703671	0.147469	0.0296081	0.0966804	0.0110758	0.132895	0.0398677	0.0911424	0.333036	0.163958	0.0238884	0.0288363	0.128519	0	0.746485	0.0232212	0.0272968	0.049905	0.0374313	0.0229066	0.0242164	0.0505541	0.0435186
MIR135B	0	0.329558	1.28077	0.714759	0	0	0	0	0.11045	0	0	0	0.205444	0	0.920559	0	0.629279	0.210967	0.223331	0.0936913	0.875473	0	0.473258	0	0	0.474878	0	0	1.0938	0.11807	1.1903	0.223158	0	0.612186	0.394755	1.15372	0.320908	0.516502	0.0959155	0	0.509898	2.02764	0	0.111734	0.100568	0.205146	0.216877	0.388072	0
KCNMA1-AS1	0.00830649	0.0685627	0.056935	0.00915086	0.0308042	0.132647	0.011626	0.00302601	0.00353515	0.289735	0.0270298	0.00435897	0.0263024	0.0284166	0.00736604	0.0460919	0.00143866	0.016881	0.00893513	0.00749689	0.051839	0.0203297	0.00189343	0	0.0446433	0.0265988	0.0226917	0.0447577	0.00318263	0.0094476	0.06429	0	0.0102851	0.00489853	0.0442219	0.0100709	0.0154069	0	0.0322345	0.00953797	0.136002	0.00249609	0.0264076	0.0411269	0.00804713	0.0262642	0.0156184	0.0481311	0.00561347
LINC00899	0.27269	0.124209	0.276301	0.0783678	0.530996	0.501375	0.22402	0.285062	0.239677	0.380228	0.42117	0.40752	0.420003	0.496261	0.115651	0.270202	0.271054	0.479485	0.553496	0.293195	0.437949	0.141459	0.124317	0.238512	0.738098	0.64541	0.215923	0.795889	0.0931245	0.261606	0.367052	0.109594	0.420833	0.188779	0.835578	0.126975	0.282213	0.578102	0.88732	0.258663	0.656123	0.22089	0.196838	0.109747	0.771853	0.480311	0.274943	0.47646	0.227014
AC021739.1	0	0.107012	1.38627	0.185673	0.0961577	0	0.235894	0	0.286916	0.111446	0.274221	0.0884445	0.333551	0.271331	0.398556	0.0668011	0.116763	0.0685038	0.290073	0	0.170566	0.515617	0.153673	0.429186	0.301941	0.0770994	0.306946	0.60543	0.581186	0.153355	0.386507	0.217387	0.0695623	0.298177	0.170909	4.69985	0.104203	0.335429	0.74748	0.0967638	1.21418	0.303877	0	0.725629	0.261245	0.133227	0.140845	0	0.531527
MIR6833	0	0	0	0	0	0	0	0	0	0	0	0	0	0	0	0	0	0	0	0	0	0	0	0	0	0	0	0	0	0	0	0	0	0	0	0	0	0	0	0	0	0	0	0	0	0	0	0	0
TMEM271	0	0.0349344	0	0	0	0.0976253	0	0	0	0.018191	0	0.317604	0.239556	0.0885771	0.0650551	0	0	0.0894533	0.591847	0	0	0	0	0.0840657	2.66138	0.0251694	0.140285	0.0247056	0	0	0	0	1.70317	0.032447	0.027897	0	0.612314	0.0547511	0.0610044	0	0.324307	0	0	0	0	0.152224	0	0	0
ASL	6.03349	7.73941	13.8108	5.31879	10.7196	5.39072	11.5493	5.35672	12.1058	3.42009	4.79882	3.42949	2.76474	2.0281	8.60077	1.87357	10.3618	2.16755	5.13416	5.66634	2.19531	12.5969	12.4406	5.0253	1.67726	3.93851	3.91162	2.90152	4.33977	3.37828	18.7917	8.71344	2.33742	4.78502	8.41418	11.4809	2.99067	2.82233	5.40735	2.80878	3.81719	28.4977	5.25252	18.6327	4.72706	2.74622	5.19672	1.66075	9.6683
RCVRN	0.0267726	0.0382472	0.0550521	0.0221206	0.0515518	0.0475036	0	0.0219446	0.00854561	0.066387	0.0326699	0	0.0158953	0.068692	0.0356122	0	0.0104331	0.0204034	0.0604774	0.0144979	0.033868	0.0122858	0.00915408	0	0.00449655	0.0780761	0.106049	0.112702	0.00384672	0.0182703	0.0978506	0.0172659	0.00828747	0.0473653	0.0559945	0.0405745	0	0.00999054	0.111316	0.0461127	0.0854776	0	0.0851144	0.00432248	0.0038905	0.00396807	0.0377548	0.0337786	0.0407087
HNRNPA0	7.92021	15.2741	13.1524	7.7195	9.97443	12.0515	10.8376	8.07311	9.28555	14.7926	9.34312	16.3523	22.1097	15.5943	8.38448	11.5035	15.0734	13.8703	18.09	12.5733	16.9797	10.1089	14.0896	9.98393	15.3275	12.5682	12.0515	15.2974	14.4117	12.7594	9.81692	9.9729	19.4527	12.3731	11.0896	15.3058	13.24	22.2613	17.465	19.1523	19.4549	15.8676	11.9357	10.0765	13.3163	12.482	12.0485	15.6518	12.6142
RNPC3	1.21284	1.42355	3.62267	0.865663	2.3098	1.57863	1.65868	1.00813	1.38313	1.82988	2.23737	1.26396	1.17986	0.943613	1.88596	0.863249	1.49557	0.94774	2.02861	1.03451	1.52563	1.9101	1.65489	0.965696	1.61622	1.91647	1.31441	4.1861	1.2632	0.79076	3.27593	1.06493	3.83896	1.19627	2.49226	1.44286	1.02446	2.92164	0.980149	9.15033	1.15231	1.57076	1.81025	1.54814	1.7575	0.762926	0.583501	1.06804	0.998566
HSFY8P	0	0	0.101137	0	0	0	0	0	0	0	0	0	0.0365018	0	0	0	0	0	0	0	0	0	0	0	0	0	0	0	0	0	0	0	0	0	0	0	0	0	0	0	0.18119	0	0	0	0	0	0	0	0
VASH1	0.688575	0.701616	1.9563	0.854633	2.00201	2.17677	1.7802	0.690096	0.692954	5.18492	1.25732	2.15148	3.41514	2.29087	0.821264	1.09405	6.06658	2.62702	2.74604	4.48593	2.16206	2.40369	1.54422	1.12557	2.36145	3.88099	0.85099	4.50616	2.66477	1.71339	3.14178	2.53255	1.49297	0.954882	2.39204	1.78269	1.5867	3.3123	2.17703	3.5243	1.02204	0.769834	6.7712	4.74784	1.05742	0.937669	0.921558	3.65041	1.84914
STARD4-AS1	0.425843	0.029676	0.486949	0.0943983	0.639984	0.442296	0.734124	0.234591	0.25417	0.410359	0.712576	0.114459	0.711212	1.11194	0.230262	0.302575	0.269834	0.240631	0.361988	0.376839	0.931999	0.155699	0.0970694	0.325321	0.190725	0.49176	0.130519	1.04468	0.0875501	0.139396	0.506148	0.187553	0.18219	0.229692	0.576648	0.308521	0.211912	1.00771	1.00189	0.274304	0.584994	0.121723	0.326532	0.190049	0.255578	0.260674	0.0846268	0.353333	0.0889083
Y_RNA	0	0	0	0	0	0	0	0	0	0	0	0	0	0	0	0	0	0	0	0	0	0	0	0	0	0	0	0	0	0	0	0	0	0	0	0	0	0	0	0	0	0	0	0	0	0	0	0	0
ZCCHC14	5.54775	9.35789	8.39288	5.29854	8.42232	9.10659	7.7481	6.26833	17.5205	11.3253	8.20852	5.48518	16.6464	19.2184	7.64573	5.38073	15.7654	17.3101	6.82475	10.2146	9.30517	8.45941	10.2777	3.69046	8.17747	6.74396	3.95181	8.64925	7.57193	8.23803	14.0238	5.64906	12.3937	8.33822	9.81078	12.6296	8.17258	13.3315	11.3048	16.1443	12.9271	8.75281	7.77706	6.86312	10.2216	6.36157	9.38829	13.0325	9.55072
AC105148.1	0	0	0	0	0	0	0	0	0	0	0	0	0	0	0	0	0	0	0	0	0	0	0	0	0	0	0	0	0	0	0	0	0	0	0	0	0	0	0	0	0.187835	0	0	0	0	0	0	0	0
MANEA-DT	0.172405	0.147778	0.411235	0.14957	0.376236	0.175895	0.253367	0.131893	0.643854	0.218028	0.245445	0.542834	0.168893	0.145715	0.152885	0.204998	0.143328	0.252268	0.244797	0.135373	0.593222	0.316463	0.235794	0.381953	0.422757	0.556013	0.324973	0.673501	0.188262	0.282368	0.437376	0.122304	0.528342	0.160132	0.799836	0.292637	0.311782	0.77202	0.191154	1.47731	0.313328	0.132109	0.520697	0.100206	0.796693	0.28108	0.108056	0.101509	0.139812
ATAD3C	0.894927	0.707149	1.18098	0.105632	0.4671	0.305366	0.459388	0.2472	0.549333	0.392612	1.42807	0.263198	2.02315	0.917278	0.872092	0.0760081	1.29534	0.248826	0.304664	0.143789	2.7693	0.694994	1.77207	0.375645	0.201509	0.418385	3.67252	1.16248	2.09408	0.597298	0.718867	0.738875	0.121769	1.67462	4.44278	0.71242	0.966759	0.891765	0.294405	0.448871	1.56992	1.78642	1.10991	0.266745	0.748845	0.189486	0.714994	0.261943	0.176119
BPNT1	4.19527	5.58661	17.6098	4.63384	4.93397	3.23717	6.32889	2.72489	12.9139	3.55378	4.08222	8.82922	5.9809	5.08438	15.3323	4.8353	13.5195	10.0013	6.7043	6.82908	11.7074	10.6404	19.7257	9.49492	7.27393	8.10176	8.13225	8.25703	24.2267	9.33033	8.20398	7.52537	8.8339	6.93882	12.051	5.59277	6.91937	8.92438	6.36102	10.7739	11.346	11.2781	5.46409	13.2506	13.6932	7.62539	9.56113	5.56427	6.14987
AC016405.1	0.30728	0.0365816	0.600263	0.0952076	0.476632	0.391876	0.262078	0.230878	0.490407	0.30478	0.140612	0.332579	0.364874	0.185507	0.221398	0.194104	0.179617	0.199051	0.842865	0.259998	0.417871	1.55111	0.87992	0.0880295	0.141924	0.250384	0.1469	0.543281	0.165564	0.799465	0.858819	0.557348	0.154568	0.0849424	0.598853	0.977949	0.124675	0.229331	0.330051	0.595411	0.943328	0.277012	0.610558	0.434095	0.390713	0.239102	0.120369	0.344614	0.57106
RNU6-975P	0.186197	0	0.918898	0	0	0.660753	0.39091	0	0	0.369364	0.302949	0.146565	0.110548	0.112409	0.165116	0.110699	0.0967463	0	0.480693	0	0.282653	0.512671	0	0.142244	0.375269	0	0.203461	0.250821	0	0	0.320248	0.12008	0	0	0	0.338623	0	0.277927	0	0.481054	1.0975	0.335712	0	0	0.21646	0	0	0	0.251662
PRORY	0	0	0.109891	0	0.0190563	0	0	0	0	0	0	0	0	0	0	0	0	0	0	0	0	0	0	0	0.0598379	0.0152794	0	0.0299957	5.22141	0	0.0191492	0	0	0	0	0	0.0413014	0	0	0	0.109375	0.0200739	0.0235971	0	0.142375	0	0	0	0
ZBTB18	7.68314	2.99846	13.4624	2.5806	9.25669	6.74519	8.9636	7.99199	12.401	5.51564	10.0616	4.54273	7.20643	5.91656	11.9665	1.89557	4.81131	9.25253	5.52409	1.96509	19.2412	5.44368	1.89624	4.82178	6.94383	3.38645	2.36825	5.88283	4.58541	8.2661	7.86847	2.72763	10.6195	12.5833	17.785	10.7473	22.0676	14.819	1.37076	0.517263	5.51206	17.6068	5.00188	7.5801	6.53453	7.99719	4.72448	2.20888	5.64548
AL034405.1	0.0371686	0	0.519719	0	0.0954264	0.0989245	0	0.0406211	0.0237279	0.0368662	0.0302373	0.0877719	0.198608	0.0897559	0	0.0220977	0.038625	0.0226609	0.215901	0.0402552	0.0752308	0.238791	0.0254174	0	0.474437	0.127522	0	0.250344	0.0427234	0.101459	0	0.0239704	0.184089	0.0328788	0.141341	0.743554	0.0689403	0	0.22666	0.128037	1.09541	0.0670147	0.0787767	0.0960148	0.0432097	0.154249	0.116478	0.125053	0.0251183
MYRFL	0.0388351	0.00528378	1.63819	0.0641742	0.26588	0.0295314	0.0582371	0.0424423	0.871252	0.0110055	0.248231	0.0742391	0.108697	0.0669858	0.255827	0.0362819	0.0201784	0.19618	0.161129	0.0270386	0.115098	0.677208	0.356622	0.639979	0.331715	0.137046	0.378892	0.298935	0.640888	0.0227161	0.453246	0.711998	0.436205	0.0834286	0.303795	0.729808	0.0411607	0.140778	0.0153781	0.420445	1.30257	0.335092	0.029396	0.146897	0.30313	0.24997	0.0556346	0.0311096	0.0412414
MIR151A	0	0	0	0	0	0.154864	0	0.190774	0.111436	0.17314	0.142007	0	0.103639	0.105383	0	0.10378	0	0	0.225325	0.0945278	0	0.16021	0	0.133354	0	0.239559	0	0.352717	0	0	0.600466	0	0	0	0	0.211639	0.161887	0.260557	0	0	1.37187	0	0	0	0.507328	0.310466	0.218813	0	0
NFIA	8.41767	7.11096	8.12319	8.62504	12.8779	29.7343	8.70783	8.18152	6.79376	33.5055	11.7706	3.13675	3.01079	2.5067	6.55407	5.77321	3.72343	5.25048	10.2041	3.54657	15.175	3.06815	8.64125	7.65054	2.12021	8.8769	5.75843	56.8268	2.91655	6.05613	7.33019	6.61155	15.1187	10.4717	3.77745	7.31908	7.92994	13.0062	5.53288	9.24543	15.3144	6.68227	10.8832	8.53343	11.983	3.46805	3.8884	6.96987	3.94228
SLC23A2	3.76445	4.25424	3.14125	2.60091	6.91521	7.3095	5.63932	4.43256	6.98529	11.3744	8.07198	3.71269	12.9235	9.246	2.02325	2.8057	9.14185	11.2503	4.83235	10.3603	1.82718	1.92925	2.93365	4.64665	4.07054	4.77524	4.3267	5.61243	2.9156	7.47075	8.59557	3.0569	8.94541	8.70582	8.84627	6.02763	3.13407	13.7019	4.16087	12.4232	10.6624	3.2623	4.77775	4.18513	5.47717	5.97042	6.6412	6.26271	4.50078
Y_RNA	0	0.167748	0.144871	0	0	0.156259	0.18489	0	0	0.262049	0	0	0.209145	0	0	0	0	0	0	0	0.0891248	0	0	0	0	0	0	0.118632	0	0	0.151469	0	0	0	0	0.106773	0	0	0	0.151684	0.346057	0	0	0	0	0	0	0	0
BEGAIN	0.212838	0.0974044	0.0795738	0.10734	0.24365	0.340863	0.229224	0.145002	0.10411	3.21732	0.65661	0.432981	0.441458	0.480593	0.360323	0.703352	0.123515	0.407826	0.326471	0.142199	0.0685352	0.0862545	1.34584	0.494125	0.243265	0.436239	0.383594	0.189898	0.131855	0.198063	0.301888	0.393958	0.10781	0.0293413	0.544478	0.286535	0.253782	0.973708	0.937811	0.276132	0.181933	0.358826	0.345646	0.0535527	0.0723013	0.380185	0.216555	0.278997	0.300745
TOR3A	3.73844	6.38415	5.68183	3.30329	4.53205	4.09597	6.47067	4.00387	8.23029	4.19814	3.23618	18.006	8.35377	6.91239	6.22315	5.25234	10.0987	22.6921	9.54498	8.56267	23.4933	4.85578	12.052	12.7432	22.795	9.54518	9.58819	9.3155	16.8214	14.6022	9.60193	4.4099	16.9151	13.6297	11.8512	9.18916	6.67947	5.97877	6.73772	12.2419	10.3165	15.6945	14.3129	17.8897	11.2771	20.5775	10.8239	4.05271	6.17268
AC091493.1	0.0475686	0	0	0.0786061	0.122127	0	0	0.0519871	0	0.0235908	0	0	0	0	0	0	0.0988649	0	0	0.0257594	0	0	0.0650585	0	0	0.391688	0.0519792	0.0640783	0	0	0	0	0	0	0.108533	0.144183	0	0	0	0	0.607494	0	1.10901	0	0	0	0	0.053348	0.0321466
RN7SL26P	0	0	1.15236	0	0.0544998	0.0564976	0	0	0	0	0	0	0	0	0	0	0	0.0388262	0.0411016	0	0	0	0.043549	0	0.0427832	0	0	0.0428928	0	0.0434589	0.0547656	0	0.0394262	0	0	0.0386052	0.177179	0.0475283	0.0353044	0.0548433	1.25122	0	0	0.0411269	0	0	0	0	0
AC132068.1	0	0.1217	0.560548	0.105579	0.255163	0.453458	0.223559	0.093101	0.217531	0.253485	0	0.134112	0.354043	0.128572	0.113315	0	0	0.0779062	0.192434	0.0230656	0.129318	0.351833	0.058255	0.0650791	0.0286153	0.116909	0.0930869	0.114755	0.0244799	0.232538	0.256408	0.219755	0.0527401	0.565172	0.550707	0.103284	0.474021	0.0635781	0.0236132	0.110045	0.251061	0.0767968	0.135414	0.11003	0.0247585	0.0757564	0.133481	0	0.259064
LINC02853	0.0309347	0	0.101777	0	0	0	0	0	0	0	0	0	0	0	0	0.0183914	0	0.0188602	0	0	0.0156532	0	0	0.0472648	0	0	0.304226	0.0625068	0	0.0211106	0.0266029	0	0.0383033	0.0273643	0	0	0	0.0230873	0	0.0266407	0.0911685	0	0	0	0.0359625	0	0	0.0346931	0
LAMC2	6.51391	45.0404	27.917	3.0811	5.67687	1.45534	15.6704	2.31856	30.03	2.64216	5.58601	5.33441	10.3852	62.5195	26.2747	381.879	43.9994	70.7947	7.87407	474.554	79.4543	24.2949	78.5907	57.9941	4.96832	78.0314	152.563	41.9737	24.2877	18.1073	74.4522	20.4649	6.50237	32.0511	7.85837	24.6836	65.2483	45.339	165.631	5.06934	30.8009	37.1299	13.0681	44.1416	14.1744	96.6851	35.9721	214.473	18.311
SYS1	2.93404	2.89483	11.8141	3.02104	3.04158	3.84778	3.89184	3.80737	4.20313	3.65832	3.06812	4.16118	4.23732	3.19143	3.98781	3.2417	11.3159	3.55427	4.2927	2.90769	4.16447	4.76381	4.03687	2.54421	4.1076	3.49364	9.90814	3.778	2.86004	2.9227	6.88518	3.22168	2.34676	7.08225	4.17365	6.53332	3.41462	6.3164	3.59864	7.56381	4.57155	5.23242	7.21092	4.85883	3.3589	2.88205	3.00278	4.57913	10.5642
RPS12P31	0.147367	0.280704	0.565654	0	0.0840776	0.305059	0.154694	0.10737	0.0940768	0.073084	0.0799237	0.0386667	0.262483	0.207589	0.174243	0.0876135	0.102094	0.0898466	0.538968	0.292609	0.124282	0.405757	0.235143	0.0750536	0.0990032	0.202241	0.0805155	0.562456	0.0564636	0.234656	0.211219	0.126718	0.152058	0.130359	0.859269	0.714682	0	0.29329	0.108929	0.253823	0.627337	0.221418	0.104112	0.0317235	0.228425	0.407714	0.215514	0.0826358	0.132786
FAM106A	0.0482232	0.0120862	0.00835037	0.0398439	0.488715	0.0878159	0	0.00554763	0.586534	0.0138458	0.282871	0.0179805	0.483711	0.698705	0.274586	0.0347057	0.00263751	0.133077	0.093371	0.263888	0.0552243	0.419294	0.331505	0.240429	0.141524	0.076629	0.320327	0.386342	0.00875212	0	0.0152786	0.00654729	0.109992	0.00898054	0.0675604	0.0230789	0.023538	1.40362	0.030955	0.0153003	0.12716	0.256262	0.228619	0.00327819	0.0118023	0.237743	0.00636299	0.263295	0.00857604
AL358154.1	0	0.041937	0.0362178	0	0.11305	0.0781296	0.0462224	0	0	0	0	0	0	0	0	0	0	0.0268461	0	0	0	0	0	0	0	0	0.0721738	0	0	0	0	0	0.0272609	0.038951	0	0	0	0	0	0	0.346057	0	0	0	0	0	0	0	0
CICP9	0.0102199	0.0292003	0.218557	0.0084441	0.00874618	0.00906679	0.0214561	0	0.0326212	0.0202735	0.0997688	0.0160892	0.0849482	0.074038	0.0453142	0.012152	0.0849628	0.0249235	0.0197881	0.0055343	0.0155141	0.00937976	0.0139776	0.0312298	0	0.0070127	0.00558376	0.0619513	0.0234945	0.020923	0.0351553	0.0329546	0.0506172	0.00904039	0.023318	0.0557586	0	0.152548	0.00566568	0.00880131	0.240956	0.0368528	0.0108303	0.0726009	0.0178215	0.0363536	0.0064054	0.0057308	0.0138131
AC147055.1	0.729893	0	2.723	0	1.27159	1.04069	1.204	0.227911	0.0832057	0	0.318096	0	0	0	0.693488	0	0.0948114	0	0	0	0.0395714	2.67956	0.106956	0	0.0175126	0.0178871	0.0142423	0	0.0898901	0	0.224174	0.117679	0	0	1.60586	0.0474072	0	0.0194549	0	0	0.28169	0	0.248619	3.16491	0	0	0.0490141	0	0
AC244517.11	0	0.0243718	0.0420961	0	0.0109499	0.0227026	0	0	0	0.0190363	0.0104089	0.0402862	0.0303863	0.0617953	0	0	0	0	0.0578058	0.00692874	0	0.0234862	0	0.0586479	0.00859583	0.0702372	0.0139813	0.0344715	0.0147072	0.00873161	0.0440132	0	0.00792136	0	0.116773	0.0232693	0.011866	0.0286476	0.0354661	0.0330567	0.025139	0.0115346	0	0	0.0446236	0.00758556	0	0.0502233	0.0259403
AL445991.1	0.164638	0.352801	0.8125	0.27206	0.528361	0.365153	0.51847	0.089965	0.446683	0.510306	0.502257	0.0647972	0.171059	0.27333	0.182497	0.0244703	0.128316	0.075282	0.239081	0.0445773	0.416541	0.377757	0.112586	0.157218	0.0553029	0.169456	0.112439	0.277223	0.212898	0.252794	0.495542	0.238897	0.127409	0.109227	0.406943	0.174658	0.229027	0.737238	0.136907	0.425353	1.01085	0.29684	0.130852	0.239229	0.26317	0.146409	0.232172	0.323121	0.139076
RPS13	84.1593	181.081	148.78	156.747	85.9763	110.472	84.8793	117.849	138.294	87.1293	92.9769	239.633	149.236	118.779	99.8118	84.9103	135.154	136.095	85.3892	207.645	60.8551	224.334	134.643	123.988	310.618	146.138	175.941	117.844	201.8	104.727	107.531	91.068	108.115	208.164	114.048	214.834	137.337	204.47	116.932	67.001	101.891	119.544	182.152	196.534	126.061	145.107	109.02	72.2125	149.983
GML	0.0207986	0	0.0342143	0	0	0	0	0	0	0	0	0	0	0	0	0	0	0	0	0.0225258	0	0	0.0142229	0.031778	0	0	0.0227271	0.0280172	0	0.0141935	0	0	0	0	0	0	0	0	0.0115303	0	0.326913	0	0	0	0	0	0.0651783	0	0.0281112
AC025253.1	0	0.034291	0.0296146	0	0	0.0319425	0	0	0	0.017856	0	0	0.0213767	0	0	0.0214059	0.0187079	0	0.0232379	0	0.0364378	0	0	0	0.0967545	0	0	0.0242506	0	0	0	0	0	0	0	0	0	0.0537428	0.0199603	0	0.0707409	0	0	0	0	0	0	0	0
AL137060.4	0	0	0	0	0	0	0	0	0	0	0	0	0	0	0	0	0	0	0	0	0	0	0	0	0	0	0	0	0	0	0	0	0	0	0	0	0	0	0	0	0	0	0	0	0	0	0	0	0
ARL2-SNX15	0	0	0.0336136	0	0.00699475	0	0	0	0.00521775	0.0121603	0.0132983	0	0.00485266	0.00986864	0	0.0291557	0	0	0	0.0088521	0	0	0.00558927	0	0	0	0.0133968	0.0330303	0.00469744	0	0.00702886	0.00527109	0.0101203	0.00723004	0	0.00495477	0	0	0.0317179	0.00703884	0.072264	0.00736825	0.00866148	0.0105568	0	0	0.0204908	0.0320824	0.011047
MEG3	0.631068	0.464054	0.226389	0.224341	3.4335	4.09503	1.97172	1.07721	0.135343	7.79342	1.54419	0.548469	0.261315	1.07558	0.0923536	2.89977	0.38201	0.626634	1.20909	1.31323	1.17254	0.637222	0.516332	0.209321	0.688831	2.0673	0.214732	1.42378	0.257945	0.301206	1.42126	0.52212	0.24025	0.137091	0.561987	1.28747	0.109232	0.275742	3.65933	0.598992	0.531035	0.0737676	1.51357	0.390733	2.13965	1.0974	0.133655	1.06926	0.147464
AC105429.2	0	0.0360155	0.279935	0	0.0647251	0.167744	0.0793917	0	0.0965637	0.018754	0.123055	0.0297666	0.089807	0.0684888	0.0335342	0.0224824	0.0196487	0.0230554	0.0488131	0.020478	0.0574053	0.208241	0	0	0.0254051	0.0778451	0	0.0764106	0.0217336	0.0258064	0.162602	0.0487754	0.0234117	0.0334512	0.115041	0.0229242	0.210421	0.0564456	0.146749	0.0651331	0.705836	0	0.080148	0.0488431	0.021981	0.0448384	0.237012	0.12723	0.0255556
WDR70	1.41652	2.21409	1.89158	1.68673	1.816	1.43903	1.58316	1.38721	1.72877	1.88159	1.65849	4.42069	3.21067	2.41625	2.70193	2.80058	2.36389	3.49004	3.07253	3.74663	2.11096	1.97814	3.05796	2.59502	2.89036	3.68402	4.96983	3.2663	2.45828	5.0134	3.79303	2.16559	2.64809	2.20877	3.90158	1.69047	2.74069	4.50235	4.49613	6.26211	3.69989	2.51891	2.61959	1.61972	2.81077	4.52827	2.47542	5.69255	2.24865
Y_RNA	0	0	0.434614	0	0	0	0	0	0	0	0	0	0	0	0	0	0	0	0	0	0	0	0	0	0	0	0	0.118632	0	0	0	0	0	0	0	0	0	0	0.195287	0	1.2112	0	0.746604	0	0	0	0	0	0
B3GNT4	0.0500231	0.381135	0.315443	0.303095	0.142699	0.103551	0.210041	0.100227	0.0186281	0.0764915	0.145822	0.397038	0.121273	0.249144	0.273551	0.793067	0.129958	0.42189	0.352448	0.401814	1.22553	0.225728	0.518818	2.94892	0.686127	0.446223	0.605829	0.89004	0.0838527	0.403955	0.250941	0.505413	0.103231	0.40931	0.183882	0.267866	0.827313	0.245779	1.55297	2.12166	1.00331	0.2593	0.128109	0.856088	0.557304	0.733998	0.279558	0.395043	0.7409
IRAG2	0.416859	1.68551	0.869649	2.89004	1.05403	0.211809	0.250617	0.397597	0.12822	0.379638	0.295961	0.596602	0.312745	0.114391	0.29573	0.344714	0.738396	0.184837	0.93921	0.328346	2.49862	90.5556	0.6401	0.153439	0.168031	2.38194	0.40996	1.59018	0.246113	1.4922	1.44372	3.65862	0.994772	0.0569883	1.61689	0.176893	4.40015	0.786266	2.43702	0.20887	2.12202	0.519283	3.20874	0.205579	0.781988	2.02203	0.380028	0.901012	0.17671
THRAP3P3	0.039981	0.0951945	0.0328849	0	0	0.0177349	0.0419688	0.0218473	0.0638081	0.0594835	0.0487878	0.0472066	0.071212	0.0362052	0.0177272	0.0475394	0.0519344	0.0731267	0.0903142	0.0757769	0.0202308	0	0	0.0305433	0.0805793	0.0411512	0.032766	0.0538573	0	0.0409261	0.240677	0.0644604	0.0371284	0.0353666	0.152036	0.0484736	0	0.0895164	0.0332468	1.29117	0.196382	0.0360427	0	0	0.0929583	0.0592573	0.0626458	0	0.0270189
ABCA5	2.43232	1.65285	2.31837	2.26503	4.17205	2.62716	3.4423	2.5121	2.34858	2.07799	3.95868	1.27952	2.54152	2.09542	2.94619	0.776483	0.714899	0.939404	1.83164	1.36543	1.70896	3.23195	2.12462	1.21456	3.35797	2.02789	0.983907	1.4361	1.68826	2.0026	2.08789	2.08799	5.36845	1.83878	8.61883	0.712478	1.83959	3.20922	1.01152	3.14908	1.37354	0.979159	0.910105	0.901031	2.61692	1.28698	0.76084	0.931499	0.101416
RNA5SP536	0	0	0.130738	0	0	0	0	0	0	0	0	0	0	0	0	0	0	0	0	0	0	0	0	0	0	0	0.0868433	0	0	0	0	0	0.0984052	0	0	0	0	0	0	0	0.780738	0	0	0	0	0	0	0.0891303	0
Y_RNA	0	0.172408	2.97791	0	0.154921	0.321199	0	0	0	0.0897761	0	0	0	0.109286	0	0	0	0	0.350505	0	0	0.664573	0	0	0	0	0	2.43854	0.104039	0.123536	0	0.116745	0	0.320264	0.137677	0.329217	0	0.135103	0.100356	0.467692	6.75772	0	0	0	0.105224	0.214643	0	0.304528	0.244671
RNU2-21P	0	0	0.342143	0	0	0	0	0	0	0	0	0	0	0.0627814	0	0	0	0	0	0	0	0	0	0	0	0	0	0.0700431	0	0	0	0	0	0	0	0	0	0	0	0	1.22593	0	0	0	0	0	0	0	0
RPL23AP84	0	0	0	0	0.0360591	0	0	0.0460489	0	0	0.0342776	0.0331667	0	0	0	0	0	0	0	0.0228171	0	0.0386713	0	0	0	0.0289123	0	0	0.0242161	0	0.036235	0	0	0	0	0	0.0390761	0.0314465	0	0	0	0	0.0893029	0	0	0	0	0	0
CDH2	10.2849	0.0752325	0.133194	0.094637	7.26043	6.73468	9.9753	10.2949	0.0100855	17.4309	16.8141	0.519196	0.274361	0.219367	0.0560394	0.197245	0.597189	1.97698	0.968669	4.84868	1.50491	0.155873	0.261989	0.356042	1.66635	0.818469	0.943013	1.24498	0.049939	0.107813	0.295502	0.0280188	0.312988	0.429736	0.270347	0.32802	0.117212	3.16879	2.27279	0.221091	0.547085	0.00356058	0.66131	0.0867237	0.04362	0.491728	0.0866411	5.13158	0.242892
AC007993.1	0	0.00613308	0.333691	0	0.011022	0	0	0.0140755	0	0.00319362	0.00523874	0	0	0.0155506	0.0114211	0	0.0301137	0.0039261	0.00831238	0.0139488	0.00325851	0.00591024	0	0.00491952	0.00865246	0.00883749	0.00351836	0.013012	0.00370101	0.0175783	0.00553789	0.0124589	0	0.0056964	0.0734639	0.0390376	0	0	0.0321298	0.0554575	0.392221	0.00580529	0.0614178	0	0.00374313	0	0	0.00722202	0
KIF14	0.083286	0.698539	1.91811	0.381807	0.241418	0.0595876	1.14783	0.0675324	1.5659	0.163884	0.74967	3.40058	2.43732	2.93734	3.45934	5.44352	5.96631	6.02453	2.91482	5.72202	10.839	1.69399	3.70937	3.28802	3.28677	3.49716	2.94603	3.11243	4.62761	3.65587	1.59651	0.907905	4.20815	4.45844	1.7838	6.53584	1.65691	8.06655	4.99698	4.03512	7.16041	3.73956	0.925304	2.0248	1.92864	4.29098	3.132	6.00804	4.52996
RNU7-14P	0	0	2.07493	0	0	0	0	0	0	0	0	0	0.374437	0.380739	0	0	0	0	0	0	0	0	0	0	0	0	0	0	0	0.215192	0	0	0	0	0	0	1.16976	0	0	0	1.54888	0	0	0.203644	0	0	0	0	0
RERG-IT1	0	0	0.587668	0	0.555862	0.0576238	0.136364	0	0	0.48318	0.2642	0	0	0.235274	0	0.154464	0.0337487	0	0	0.0351731	0.0657332	0	0.0888341	0	0	0.0891382	0	0.131244	0	0.132976	0.726144	0	0.0804242	0	0.049399	0.433123	0	1.45427	0.0720163	0	2.67993	0	0.344157	0.0419467	0.339792	0	0	0	0
MCAM	3.93806	11.7209	2.0453	4.7207	13.3793	66.4018	8.86499	3.65036	2.24662	94.8157	7.86455	5.56728	6.21666	14.3632	5.73001	16.5346	21.0982	8.0444	17.3938	20.2442	18.0969	5.63786	6.67035	53.3152	7.25384	9.18936	3.88439	22.5625	8.15394	5.46475	16.4121	11.0524	7.82787	2.62606	11.7659	19.8201	1.47796	27.1594	12.0578	9.84534	8.11255	2.32956	27.616	16.5437	3.88451	6.00932	5.84279	29.3854	13.9314
MIR4717	0	0	0.223343	0	0	0	0	0	0	0	0	0	0	0	0	0	0	0	0	0	0	0	0	0	0	0	0	0.18289	0	0	0	0	0	0	0	0	0	0	0	0	0	0	0	0	0.157835	0	0	0	0
AC133104.2	0	0	0	0	0	0	0	0	0	0	0	0	0	0	0	0	0	0	0	0	0	0	0	0	0	0	0	0	0	0	0	0	0	0	0	0	0	0	0	0	0	0	0	0	0	0	0	0	0
FHL3	3.31699	15.3309	4.3572	6.21477	4.94262	8.30887	4.77226	4.03024	2.08637	15.5646	4.4762	8.97711	17.6662	34.4605	4.29104	12.4354	26.0194	8.11893	14.9416	16.7418	12.4895	6.01697	2.68858	12.0663	9.69352	13.0672	23.5009	16.7164	2.29323	7.5897	6.7873	8.651	5.15199	14.455	9.83853	9.26736	7.64518	8.73723	34.3867	9.2082	21.5159	5.82218	22.9721	4.27165	8.76696	5.66812	8.26685	19.2509	25.0268
TMEM167A	10.9266	16.0516	20.1566	7.5798	14.7235	10.5277	16.4416	11.1753	11.423	14.2474	13.2605	10.6891	17.4397	15.1119	19.9971	19.3818	26.8282	14.732	16.9039	13.2425	11.6505	14.7335	25.5024	11.5274	14.9381	14.7656	18.6908	18.3704	29.2102	11.6973	19.5296	12.6187	16.7772	19.1336	14.7116	19.7409	13.6761	22.957	15.7542	46.8709	17.5587	21.0866	14.4749	11.031	16.2868	13.865	8.8481	11.0501	20.4671
PIGCP2	0.023414	0	0.192584	0	0	0	0	0	0	0	0	0	0	0.0282704	0	0	0	0	0	0	0	0	0	0	0	0	0	0.0157702	0	0	0	0	0	0	0.0178073	0.0141938	0.0217141	0.0174745	0	0	0.82805	0	0.0248123	0	0	0	0	0	0
AC009237.4	0	0	0	0	0	0	0	0	0	0	0	0	0	0	0	0	0	0	0	0	0	0	0	0	0	0	0	0	0	0	0	0	0	0	0	0	0	0.122615	0	0	0.0806982	0	0	0	0	0	0	0	0
AC010737.1	0	0	0.201369	0	0	0.403367	0	0	0.0223271	0.225484	0.0569045	0.0550602	0	0.168914	0.093044	0.124759	0.236241	0	0.0677184	0.0189394	0	0	0	0.0534371	0	0.0479975	0	0.0471131	0.201007	0.0954697	0.270693	0.0225554	0.0216527	0	0.159597	0	0	0	0.058167	0.090359	0.206148	0.346822	0	0	0.0609883	0	0	0	0
AC104051.1	0	0	0.141059	0	0	0	0	0	0	0	0	0.0539977	0	0	0	0	0	0.0209117	0	0	0	0	0	0	0	0	0	0.0693058	0	0	0.0589931	0	0	0	0.0260861	0	0	0	0	0	1.07824	0	0	0	0	0	0	0.0192334	0
LINC01154	0.0430632	0.328106	0.0354201	0	0	0.305635	0.135613	0	0	0	0.0700652	0.0338972	0	0.0259976	0	0	0	0.0262547	0.0555867	0.0233196	0.0217904	0.0395231	0	0.0328979	0.0578609	0	0.0470561	0.0870139	0	0.0881623	0.0370331	0	0.0533209	0	0.163756	0	0.0798736	0	0.0716197	0	0.0846086	0	0.228175	0	0	0	0.0269901	0.0482952	0
AL360181.4	0	0	0	0	0.124861	0	0	0	0	0	0.118693	0.229692	0.173247	0.0880813	0	0	0.0758087	0	0.470828	0	0.295309	0	0.199545	0.22292	0.980181	0.100114	0.0797144	0.196539	0	0.0995664	0	0.188186	0.361309	0.129062	0	0	0.135308	0.108889	0.080884	0.125648	0	0	0	0	0.763264	0	0.274333	0	0
AC105393.2	0	0	0.0292909	0	0	0	0	0	0	0	0	0	0	0.0214989	0	0.0211719	0	0	0	0	0	0	0	0	0	0	0	0.0239856	0	0.0243022	0	0	0	0	0	0	0	0.0265777	0.0197422	0	0.559742	0	0	0	0	0	0	0	0.024066
CGNL1	11.4014	0.743684	1.10633	15.6594	11.2715	9.37214	8.81983	10.5859	0.174326	10.186	14.0046	0.390818	2.73608	0.587216	2.96191	0.218702	0.588653	0.873714	1.50463	2.41977	3.60975	0.439111	0.163589	0.268956	0.385103	1.74679	0.334151	2.31502	1.01039	0.164791	2.24355	3.59202	1.55787	6.22458	2.71361	0.529453	2.06994	18.6773	0.356569	0.606385	1.13734	0.518797	4.40529	0.217161	3.69404	0.365263	0.495063	1.05669	0.163189
PIGR	40.7366	8.96961	3291.38	6.22001	402.392	21.0349	40.0466	229.384	758.845	2.32868	20.7097	0.087919	9.98951	0.0728241	3.05461	0	357.899	0.0953354	2.02422	0.67984	3.04969	318.263	732.257	0.00341309	5.22256	78.631	0.336855	0.71919	593.884	0.975641	417.129	98.0093	5.99937	1.35556	33.3705	124.609	21.272	1.83723	2.55853	10.1575	1.34742	629.783	14.2651	1595.66	86.1011	0.662176	0.302418	0.180379	1.31035
AL049844.3	0	0	0.0967423	0	0	0.0115941	0	0	0	0.0259246	0	0	0.0387953	0.00788964	0	0.00776965	0	0	0.0168692	0	0	0	0	0.00998373	0	0	0	0.00880221	0	0	0	0.00842811	0.0080908	0	0	0	0.0242397	0	0	0	0.205414	0	0	0	0	0	0	0.00732822	0
AC073065.2	0	0	0.282118	0	0	0	0	0	0	0	0	0	0	0	0	0	0	0	0	0	0	0	0	0	0	0	0	0	0	0	0	0	0	0	0	0	0	0	0	0	0.6739	0	0	0.110754	0	0	0	0	0
PCYT1B	0.0281558	1.84357	0.16211	0.139581	0.0361435	0.349705	0.0221668	0.0192319	0.00449356	0.371775	0.0887577	1.60681	3.41018	4.86352	0.018726	0.0439408	0.0164582	1.72948	0.988103	1.47705	2.66599	0.0129206	0.0120338	0.61571	2.93899	0.171465	0.0807619	0.836785	0.0343864	1.91902	0.111986	0.0249672	2.21159	0.021793	0.214136	0.0960092	1.17176	0.472801	0.202916	1.33665	0.456384	0.0412463	0.119349	0.0136374	0.374373	2.11367	2.08894	0.556539	0.202168
IGHV4-31	11.968	2.17524	2.51731	3.09484	56.7227	18.52	0.959007	52.3683	17.03	0.0906151	3.82756	4.2069	0.244084	0.193038	1.05319	10.0483	18.7028	0.0556993	5.57205	0.39578	3.25909	0.880404	15.8373	1.57034	3.68255	14.2616	8.8848	77.2549	26.5942	21.665	39.0078	0.117836	22.7088	0.121221	80.5988	2.43682	15.7166	4.73872	13.4468	0.157354	6.68626	11.695	158.582	0.471998	1.93828	1.2999	9.5337	0.486676	0.710004
AC122179.1	0	0	0	0	0	0	0	0	0	0	0	0	0	0	0	0	0	0	0	0	0	0	0	0	0	0	0	0	0	0	0	0	0	0	0	0	0	0	0	0	0	0	0	0	0	0	0	0	0
AC003686.1	0	0	0.0466559	0	0	0	0	0	0	0	0	0	0	0.0114148	0.0167671	0	0	0	0.0122033	0.010239	0.00956755	0	0	0	0	0	0	0	0	0	0	0	0.0351175	0	0	0	0	0	0	0	0.52009	0	0	0	0	0	0.0355518	0.0106025	0
RN7SKP237	0.0649525	0.0618606	1.22876	0.214665	0.0555862	0.0576238	0.34091	0	0.704899	0.257696	0.15852	0	0.424197	0.156849	0.230395	0.154464	0	0.0396002	0.544972	0.105519	0.262933	0.238451	0.222085	0.14886	0	0.133707	0.0354875	0.349983	0.746596	0.354602	0.558573	0.209443	0.0804242	0.114912	0.740984	0.511872	0.120474	0.0969513	0.0720163	0.0559365	1.40377	0.117109	0.137663	0.0838934	0.302037	0.0770149	0.0814188	0	0
RNU4-16P	0	0	0.228095	0	0	0	0.291103	0	0.177033	0	0.1128	0	0.164646	0	0.122959	0	0.0720451	0.169073	0	0	0	0.127259	0	0	0	0.285432	0	0.0933908	0.0796898	0	0.119241	0	0	0.490617	0	0.0840554	0	0	0	0	1.90699	0	0	0	0	0	0	0	0
AC091179.3	0	0	0	0	0	0	0	0	0	0	0	0	0	0	0	0	0	0	0	0	0.155793	0	0	0	0	0	0	0	0	0	0	0	0.0953059	0	0	0	0	0.114891	0	0.132574	0	0	0	0	0	0	0	0	0
RNU1-141P	0	0	0.30533	0	0	0	0	0	0	0	0	0	0	0	0	0	0	0	0	0	0	0	0	0	0	0	0	0.250027	0	0	0	0	0	0	0.0941082	0	0	0	0	0	1.82337	0	0	0	0	0	0	0	0
IGKV1OR2-2	0	0	0	0	0	0	0	0	0	0	0	0	0	0	0	0	0.0286151	0	0.0710884	0	0	0.050545	0	0	0	0.0377896	0	0.185466	0	0	0	0	0	0	0.0837695	0	0	0	0	0	0.0541019	0	0.408529	0	0	0	0.034517	0	0
XYLT1	0.678696	0.957737	4.1064	7.10058	2.21231	2.39586	2.95234	0.854356	5.14932	4.46374	1.22567	0.524446	0.833331	1.6561	2.4925	0.332731	3.01224	4.53324	1.37144	3.79651	2.70876	1.16101	1.58432	0.906672	1.55885	1.63363	0.243649	2.85524	4.10179	0.801435	3.25138	3.02264	0.834862	1.54806	2.92139	2.75616	2.45672	4.23653	2.16493	1.27302	2.173	3.77836	1.63803	2.54952	1.98491	1.64739	1.40753	2.68496	0.713202
AC073592.4	0	0	0.432665	0	0	0	0	0	0	0	0	0	0	0	0	0	0	0	0	0.0237379	0	0	0.0299765	0	0	0.0300792	0.215551	0	0	0	0	0.0282701	0	0	0.0333388	0.0531471	0.162613	0	0	0	0.258379	0.0395176	0.185814	0	0	0	0	0	0
MS4A14	0.13665	0.0790166	0.377331	0.104841	0.893791	0.134221	0.107583	0.0586704	0.0186932	1.33118	0.0992562	0.553186	0.382476	0.126691	0.0562615	0.530974	0.266258	0.377882	0.551219	0.446636	0.175335	1.36614	0.443871	0.283353	0.177049	1.40985	0.581282	1.44961	0.109389	0.156532	0.851984	0.383982	0.241714	0.00863418	0.489945	0.257391	0.108625	0.196686	0.156922	0.0462321	1.19379	0.0439962	1.15331	0.245837	0.354598	0.153347	0.0948226	0.377658	0.408966
MIR4771-2	0.792596	0	0	0	0	0.234389	0	0	0.505981	0	0.21493	0	0	0	0.468573	0	0	0	0	0	0	0.484959	0	0	0.532477	0	0.144348	0.177947	0.303683	0.180296	0.227203	0	0.327131	0.233706	0.602801	0.320319	0	0	0.146466	0.910103	0.259543	0	0	0.170621	0	0.313263	0	0.592596	0
AP005380.1	0	0	0	0	0	0	0	0	0	0	0	0	0	0	0	0	0	0	0	0	0	0	0	0	0	0	0	0	0	0	0	0	0	0	0	0	0	0	0	0	0	0	0	0	0	0	0	0	0
RNU7-160P	0	0.600646	0	0.260541	0	0	0	0	0	0.625537	0.256529	0.248215	0	0	0	0	0	0	0.203519	0	0.159562	0	0	0	0.423691	0	0.172286	0	0	0.645576	0	0.203362	0	0	0	0	0.29244	0	0.174814	0.271563	0.619554	0	1.33666	0	0.183293	0.186947	0.197637	0	0.213101
ZNF595	1.98838	0.776427	1.85625	1.46627	2.60352	2.15211	2.24378	2.46643	0.034907	2.22612	2.89546	1.55341	0.194787	0.438145	1.90431	1.29444	3.24406	0.766761	2.87462	0.869473	1.13442	0.684343	1.67247	2.41902	0.741379	1.60656	3.90821	2.66509	11.5677	1.18052	1.92369	1.39773	1.81881	1.28399	0.147443	1.42234	1.33691	3.93253	4.66001	6.54554	1.79218	0.0179251	1.5382	0.0802565	2.39823	0.212187	1.0811	1.08432	0.0772646
IFT52	2.43807	4.92237	10.1659	3.57132	3.75174	4.35325	3.12443	2.81583	4.50234	7.07924	4.89908	12.9798	9.13719	7.14117	5.79043	5.51905	8.51193	7.72292	10.9354	5.027	10.3754	8.87291	5.14375	9.01898	13.8268	6.47544	4.95007	7.59419	6.62153	4.07815	8.45282	3.21411	6.71378	11.5658	8.08967	10.4904	8.4879	25.5604	5.74327	13.6046	15.1488	10.5111	10.5955	4.98184	5.9816	6.73466	10.4748	8.76783	16.809
RNA5SP220	0	0	0	0	0	0	0	0	0	0	0	0	0	0	0	0	0	0	0	0	0	0	0	0	0	0	0	0	0	0.128287	0	0	0	0	0	0	0	0	0	0	1.29272	0	0	0	0	0	0	0	0
Metazoa_SRP	0	0.142138	1.10478	0	0	0	0	0	0	0.0370069	0.0607054	0.117476	0.221518	0.225246	0.132345	0.0887282	0	0.0909897	0.048161	0.0808176	0.037759	0.0684865	0.0510287	0.171019	0	0.102407	0.0815399	0.10052	0.257319	0	0.192516	0.0962477	0	0.198026	0.113504	0	0.276814	0	0	0.257052	1.1729	0	0.158155	0.240953	0.0433746	0.0442394	0	0.0418436	0.0504284
WIPI1	5.67212	5.33096	4.48105	3.99328	10.3379	4.94035	8.07759	13.7232	12.4405	5.30676	9.54663	2.74131	9.15093	8.91289	4.44387	1.79373	8.13386	5.72858	10.211	17.1379	6.67666	3.72372	2.20861	5.61075	10.6095	5.92292	2.57781	4.91191	8.56757	8.75733	6.63725	4.12499	9.73431	7.85918	5.73435	7.24277	6.2303	2.56911	4.84258	4.20675	2.31468	3.04109	5.88297	2.83917	5.87248	12.3744	7.37661	5.24627	2.4972
CNTNAP5	0	0.00341903	0.159449	0	0	0.248419	0	0	0	0.00712142	0.0788524	0.00282581	0.613841	0.507139	0.00318347	0	0.00373058	0	0.792402	0.00194402	0.00363307	0	0	0.00822751	0.00482351	0.00985333	0.121606	0.0725382	0.198069	0.00734956	0	0.00231518	0.0177802	0	0.147435	0	0.023305	0.581397	0.0457739	0.086565	0.705331	0	0	0	0	0.0148981	0	0	0
AC018437.1	0	0	0.0413386	0	0	0	0	0	0	0	0	0	0	0	0	0	0	0	0	0	0.0254315	0	0	0	0	0	0	0	0	0	0	0	0	0	0	0	0	0	0	0	1.03684	0	0	0	0	0.0297962	0	0	0
OR11G2	0	0	0.31843	0	0	0	0	0	0	0	0	0	0	0.0212473	0	0	0.00914344	0.0107288	0	0	0	0	0	0	0	0	0	0	0	0.0120089	0	0	0	0	0	0	0.0163198	0	0.00975558	0.0151547	0.708778	0	0	0	0	0	0	0.00986771	0
CICP1	0.00811233	0	0.02669	0	0	0	0	0.00886584	0	0	0	0	0	0	0	0	0	0.00494591	0	0	0	0	0	0	0	0	0	0	0	0	0	0	0.00502234	0	0	0	0.00752336	0	0	0	0.00796936	0	0	0	0	0	0	0	0
MTMR6	6.032	5.5612	3.56175	3.22289	8.344	7.91755	7.8625	6.86958	7.276	9.29819	7.61251	3.74148	6.27278	5.16109	8.6731	6.01585	11.8371	8.87322	7.56349	6.60252	7.1008	2.7013	7.88661	3.35981	2.99326	6.12847	3.04611	6.35505	7.36511	5.44157	6.61291	4.77589	6.19958	6.44906	13.2353	5.849	3.95318	6.25408	5.36015	10.8031	4.29056	6.71873	8.57913	4.12053	5.04593	4.10158	7.47213	7.58818	6.33063
RNA5SP425	0.52368	0.332501	3.30229	0	0.149388	0.77432	1.09943	0	1.2258	0.519419	0.426022	0.687024	0.93275	1.15921	1.23837	0.10378	0.181399	0.425702	0.901299	0.378111	1.23661	3.20419	0.954967	0.533417	0.586358	1.07802	0.858353	0.587862	0.501619	1.31036	1.65128	0.225151	0	0.617652	1.19484	0.10582	1.13321	0.521113	0.290316	0.450988	3.42967	0.786824	1.47988	0.450927	0.608794	0.620932	0.765845	0.391536	1.4156
IFNA1	0	0.242238	0.125522	0	0.0290224	0	0.106797	0	0	0.0168184	0.0137943	0.0400416	0	0	0.075183	0.090729	0.00881038	0.0103379	0	0	0.00858009	0.0466873	0.0115954	0.0777225	0	0.302513	0	0.0456829	0	0	0.029164	0.0109353	0.0419908	0.0149994	0.025792	0	0.0629013	0.10124	0.0188004	0	0.416439	0.0458583	0	0	0.00985616	0.0201054	0	0.0665578	0.011459
TBR1	0	0.00969793	0.0619778	0.00168266	0	0	0	0.0022257	0.00390027	0.00201996	0.006627	0	0.0229733	0.0430314	0.0126417	0.00363231	0.00105816	0.00869141	0.0249735	0.0044113	0.00206101	0.00186911	0.00278532	0.0046674	0.0109454	0.019564	0.00222536	0.00823006	0.00351133	0.0152876	0.00875679	0.0144472	0.00882572	0.0126104	0.249367	0.00246913	0.0302188	0.0227987	0.21564	0.112246	0.208067	0	0.00647446	0	0.0426156	0.0108663	0.00765845	0.00342594	0.00275255
CREB1	2.59723	3.50815	7.22667	3.02489	4.379	3.97979	4.30817	2.3587	6.96321	6.3157	3.56965	3.27877	6.08442	6.87711	6.14905	9.9688	6.63185	5.72766	6.6089	7.91241	8.05066	5.16285	5.86584	3.14312	3.65844	5.38013	3.73275	6.86116	3.33978	3.30795	5.64883	4.69706	6.19034	6.54563	5.37151	5.81141	4.94042	11.2554	6.14311	7.51374	6.67753	3.32986	5.38134	4.06668	5.65656	4.28887	6.03654	7.59797	8.58968
AC113340.2	0	0	1.08236	0	0	0	0	0	0	0	0	0	0	0.226979	0	0	0	0	0	0	0	0	0	0	0	0	0	0.126616	0	0	0	0	0	0	0	0	0	0	0	0.161893	1.10805	0	0	0	0	0.111449	0	0	0
RPL7AP8	0.218851	0.509503	0.500022	0.462104	0.145672	0.0431462	0.153155	0.159453	0.124188	0.156773	0.197821	0.78478	0.0866236	0.146802	0.194073	0.361424	0.227426	0.889526	0.282497	0.395041	0.123045	0.111589	0.216174	0.352957	0.375736	0.2336	0.265715	0.0982694	0.209632	0.26551	0.167294	0.0940929	0.255927	0.322654	0.240421	0.383267	0.202962	0.272223	0.148287	0.0837657	1.0272	0.635722	0.154614	0.172743	0.268556	0.115331	0.289573	0.0954492	0.180764
Z82206.1	0.197482	0.13021	0.4748	0.125513	0.221006	0.0808614	0.159462	0.332039	0.00969764	0.0904039	0.0865064	0.358726	0.117248	0.100879	0.188594	0.0903139	0.110503	0.166708	0.2255	0.115167	0.146048	0.306726	0.540183	0.174075	0.22452	0.385677	0.165994	0.296717	0.139689	0.196967	0.222084	0.107764	0.15988	0.22844	1.31708	0.0736709	0.324025	0.21541	0.0336859	0.0784937	0.537235	0.0958617	1.06248	0.127535	0.229579	0.108072	0.114252	0.093701	0.307978
ACOXL-AS1	0.028483	0.0217017	0.309245	0.018827	0.0195005	0.0454845	0.0478386	0.00622572	0.0763689	0.0508522	0.0463427	0.0403567	0.0608788	0.0412689	0.0454647	0.00677354	0.0236792	0.0520964	0.0735326	0.0493572	0.0634157	0.0209131	0.00389555	0.039167	0.0153082	0.0195444	0.071585	0.161148	0.0392876	0.101075	0.0244945	0.00734758	0.0246873	0.0251956	0.108312	0.131226	0.0369811	0.0935332	0.0378967	0.103023	1.01851	0.0205418	0.0482943	0.0257522	0.0529797	0.0337725	0.0249926	0.0287492	0.0423469
AEBP2	2.80231	7.21626	6.52087	4.84459	3.7246	6.19946	4.00337	2.53266	4.35083	5.72277	4.42634	9.63121	10.569	8.35111	7.22031	17.2264	6.10708	8.22333	7.80669	9.38213	36.9356	5.35137	5.3706	13.5789	6.18149	9.85939	11.5253	14.182	3.76309	17.6295	4.00883	5.74786	14.0598	7.72347	3.6675	7.38303	10.8341	20.3104	4.50558	17.8053	18.0577	4.49471	6.48155	3.8923	15.9949	12.1251	20.0378	7.66344	11.9216
AC105219.1	0	1.18321	0.0537817	1.18856	0.223832	0	0.411828	0.214381	0.20871	0	0	0.720571	0.31057	0.0394746	0.579839	0.73861	0.747438	2.11285	1.60365	0.177042	0.0992594	0.720139	0.715426	1.69837	0.0878557	0.448672	0.464423	0.352324	3.64521	0.803191	0.731002	4.21687	1.05251	0.231361	0.149188	0.792763	0.727678	0.1464	0.942474	1.68932	0.899285	1.06103	0.277167	1.09791	1.10221	0.38765	0.573744	0.329991	0.397693
CGRRF1	1.41361	1.1097	1.16624	0.757419	1.52504	2.05979	1.4749	1.66196	1.22511	2.18602	1.5856	1.98942	1.16991	0.974955	1.50428	2.00684	1.94754	0.864462	1.91319	1.63307	1.24203	1.79277	1.29477	0.683951	2.70228	1.43735	1.49554	1.21179	1.64457	1.34179	1.92665	1.14371	1.02633	1.26183	2.18606	0.792025	1.0607	1.14453	1.36312	1.4166	3.04252	0.907503	1.82942	0.935051	1.53879	0.911716	1.08735	1.34035	3.04831
AC092384.1	0.0215791	0.0513798	0.0976203	0.0445738	0.0646358	0.162727	0.0792822	0	0.0275516	0.203334	0.0526649	0	0.102495	0.0195412	0.028704	0.0384881	0.0392431	0.0394691	0.020891	0.0233711	0.0218385	0.0693181	0.00737833	0.0412132	0.00724858	0.0518251	0.0412649	0.10174	0.00620103	0.0368154	0.0278362	0.0208749	0.040079	0	1.28012	0.0327037	0	0.0483152	0.0299074	0	0.18019	0	0.354452	0.00696796	0.0250864	0.00639665	0.0338122	0.0544521	0
RBMY2GP	0	0	0	0	0	0	0	0.0206641	0	0	0	0	0	0	0	0	0	0	0	0	0	0	0	0	0	0	0	0	0	0	0	0	0	0	0	0	0	0	0	0	0	0	0	0	0	0	0	0.0106025	0
ZFYVE16	2.08796	2.79114	3.71957	2.15926	3.47884	4.30706	4.25282	1.9109	2.98709	4.97861	3.50403	1.67576	2.39929	2.31609	4.38838	4.35788	5.99876	3.41438	4.79361	3.50379	3.72978	3.01224	4.55644	2.16718	2.42954	3.87675	2.56954	4.56362	3.64019	1.64489	3.77747	3.7283	4.32152	4.69289	4.16065	5.64721	2.50431	7.81311	4.09953	11.8715	5.00557	3.05871	4.09268	1.65357	2.97961	1.87296	2.07522	3.80324	5.77322
AC025887.1	0.148111	0	0.730942	0	0	0	0	0	0	0	0	0.0582929	0	0.0447079	0	0	0	0	0	0	0	0	0.0506422	0	0	0	0	0.199517	0	0.0505375	0.127371	0	0.0458479	0	0	0	0	0	0	0.191328	2.40077	0	0	0.143477	0	0.131713	0	0	0
LINC01233	0	0	0.305182	0	0.0244255	0	0	0	0	0	0	0	0	0	0	0	0	0	0	0	0	0	0	0	0	0	0.0155938	0.0576705	0	0	0	0.0184065	0	0	0	0.0173019	0.0264691	0.021301	0	0	1.12153	0	0	0	0	0	0	0	0
AL157402.1	0	0	0.132899	0	0	0	0	0	0	0	0	0.0423949	0	0	0	0	0	0	0	0	0	0	0.0368307	0	0	0.11087	0	0.0362758	0	0	0.138951	0	0	0	0.0409617	0	0.199794	0.0401961	0.089574	0	0.687824	0	0.2283	0	0	0	0	0	0
PA2G4P3	0	0	0.0562263	0.0282405	0	0	0	0	0	0.0169507	0	0.0134522	0.0304394	0.0103172	0	0.0101603	0.0532781	0.0104193	0.0441195	0.00925447	0	0	0.0116867	0	0	0	0.0466859	0.0230212	0.0196438	0.023325	0.0587868	0.0110214	0	0	0.0129975	0	0	0	0.00947417	0	0.537235	0.046219	0.0181104	0	0.0496685	0.0101318	0.0535556	0.0191661	0
DOC2A	0.0304244	0.014488	0.330323	0.0125689	0.0338482	0.0323899	0.0351308	0.0266003	0.0174802	0.0528095	0.0618768	0.972311	1.3385	1.27654	0.0458656	0.229718	0.360427	0.235574	0.516431	0.0510738	0.0431061	0.237348	0.00416107	0.0209183	0.578438	0.0542792	0.169551	0.838119	0.096171	0.328045	0.0392461	0.0706356	0.18459	0.107652	0.70111	0.354116	0.197509	0.499542	0.57009	1.7188	1.4974	0.0603403	0.14831	0.0373316	0.153856	0.2904	0.303192	0.0443571	0.310465
MAGEE1	0.597832	0.656574	0.256937	0.667502	0.751301	1.07509	0.678438	0.529752	0.0756416	1.85369	0.902587	1.38207	2.62209	1.65176	0.291341	0.867752	0.100744	0.732254	4.76224	0.889551	0.460576	0.0247155	0.0847105	0.884619	0.448669	0.935006	2.07455	1.77388	0.482881	0.786547	0.287165	0.538377	3.84455	0.509776	2.20783	0.248137	0.744232	2.89814	1.09877	1.29871	2.84124	0.0776853	1.01594	0.0173911	1.25225	1.05051	1.01606	0.966437	0.069155
AL356776.1	0	0	0.467672	0.0361377	0.224583	0.15521	0.137737	0.334601	0.111686	0.0216909	0.249069	0.0688561	0.0519354	0.290452	0.0387857	0	0.0909026	0	0	0	0.0221317	0.321136	0.0598189	0.100239	0	0	0.0238965	0.235671	0.0502741	0.119391	0.0376131	0.169241	0	0.116069	0.39917	0.212113	0	0.163212	0.0727413	0.150666	0.257801	0	0.0463496	0.028246	0.101693	0	0	0.0245258	0.0295576
OSBPL5	1.77805	5.24483	2.97233	1.97322	3.15087	5.86832	2.68561	1.94321	1.43598	11.1607	2.55636	3.33717	1.4801	2.35552	3.50413	3.02183	2.79471	4.27549	2.74639	1.96683	3.97251	2.26637	11.1795	3.35682	1.97562	3.81652	7.64289	3.68093	3.57435	4.56048	3.51754	3.12256	3.13863	0.868651	4.92317	6.53548	1.87481	4.3152	2.88019	3.0264	1.61552	4.8512	5.00058	5.54182	2.50541	2.73079	2.44545	2.6064	2.97479
HYAL2	6.71908	9.14	3.69379	4.79809	6.26554	8.61323	8.07364	3.84553	6.9393	14.6899	6.59988	6.44354	6.38735	5.39116	4.10447	4.59309	11.5218	7.97528	4.87792	7.23977	5.07594	5.49951	7.57754	7.20658	5.9589	6.85966	5.93899	7.01719	7.28318	5.34263	6.05195	7.67048	7.35019	6.28986	8.24425	4.61034	5.23793	5.81721	6.59846	8.37214	5.66677	5.78188	17.1034	6.02823	3.99808	5.68188	5.55924	5.46101	11.6803
RNU6-1125P	0	0	0	0	0	0	0	0	0	0	0	0	0	0	0	0	0	0	0	0	0	0	0	0	0	0	0	0	0	0	0	0	0	0	0	0	0	0	0	0	1.07698	0	0	0	0	0	0	0	0
AC023310.1	0	0	0.0875141	0	0	0	0	0.0290703	0	0.0131916	0	0.0209379	0.0315852	0.0802918	0	0.0158141	0	0.0162172	0	0.0144042	0	0	0.0181898	0	0	0	0.0435989	0	0	0	0	0	0	0	0	0.0161249	0	0	0.0147462	0	0.235178	0	0	0	0	0	0	0	0
CHST5	0.329572	0.0224203	12.063	0.0194504	0.654752	0.17752	0.160624	0.199388	3.40387	0.0408614	0.172358	0.0463255	0.171213	0.0959296	0.0991591	0.0104967	0.165127	0	0.030387	0.0127479	0.0148899	7.83744	4.99446	0.00899197	0.0434915	0.012115	0.0225082	0.043603	1.22104	0.0441785	0.086039	0.166999	0.047366	0.156179	7.04514	0.0784888	0.0109159	0.101023	0.0228384	0.0152049	0.329546	0.116721	0.0498935	2.10559	0.0171044	0.0104673	0.0516404	0.0132005	0.00795439
MIR125A	0	0	0	0	0	0	0	0	0	0	0	0	0	0	0	0	0	0	0	0	0	0	0	0	0	0	0	0	0	0	0	0	0	0	0	0	0	0	0	0	0	0	0	0	0	0	0	0	0
ZSCAN5A	0.248062	0.977442	1.28822	0.289353	0.455801	0.282643	0.485051	0.326919	0.805767	0.309967	0.383821	1.00694	1.18545	1.05564	0.612485	0.465572	0.667199	0.480404	0.503849	0.4346	1.18384	0.926302	0.412445	0.62797	0.869202	0.88779	0.609891	0.530721	0.988187	0.814886	1.20885	0.498754	0.685066	0.950873	0.523442	0.875728	1.00817	1.1816	0.32088	0.810534	1.01299	0.716921	0.956148	0.797858	0.657337	0.732441	0.528918	0.488215	0.729722
RN7SL273P	0	0.0622744	0.215127	0.162076	0	0	0	0	0.083484	0	0	0	0.271749	0	0	0.116623	0.0679489	0.119595	0.0422013	0.141634	0.0330865	0.180035	0	0.0499521	0.0878557	0.0897345	0.178624	0	0.112738	0.133865	0	0.0421687	0.0809622	0.115681	0.0994588	0.237829	0.0606398	0.1464	0	0.168932	0.321173	0	0.277167	0.253364	0.114022	0.07753	0.0819634	0.0733312	0
TBC1D23	6.54843	8.47413	8.22083	7.62981	7.84772	6.53785	8.84766	5.46157	10.5826	7.96603	6.3213	7.50111	13.5437	17.3504	12.2078	14.0434	7.37897	15.9467	5.77683	10.497	12.8887	13.8777	8.81385	7.67302	5.58366	9.27234	10.01	13.3286	5.76163	6.53412	11.0905	7.67778	15.2844	8.98177	7.98696	10.9437	10.7497	6.0166	15.0979	9.38605	12.7769	7.36643	8.60321	8.32854	13.6972	10.4402	17.1497	10.543	11.8931
NAXE	18.5595	26.0854	35.1147	16.1368	20.462	17.1922	21.9879	17.7079	25.3233	12.5399	18.8834	57.1229	28.4875	29.2844	25.1492	20.9979	44.6695	47.2038	27.965	27.2647	17.3445	50.8321	31.7881	54.3263	85.7101	24.2281	59.979	24.1358	35.598	37.2717	26.3894	27.8129	58.8223	45.6737	54.961	61.0862	60.0218	30.1561	34.1246	24.9026	37.4883	65.6578	27.8351	52.8553	38.149	65.8987	40.4943	19.3285	62.7667
AL445989.1	0	0	0.0237179	0	0	0	0	0	0	0	0	0	0	0.0116056	0	0	0	0.0058602	0	0	0	0	0	0	0	0	0.00525159	0	0	0	0	0	0	0	0	0	0	0	0.00532864	0	0.0377702	0	0.010186	0	0	0	0	0	0.00649569
PURPL	0.0148224	0.317628	0.512047	0.0122468	0.0824521	0.0131499	0.0544577	0.0323983	0.113548	0.00735088	0.168815	0.00583371	0	0.0178967	0	0.299617	0.138628	0	0.0143497	0	0.00375013	0	0.0506806	0.0113235	0	1.1137	0.255098	1.46257	4.877	0.0657485	0.063734	0	0.00458827	0	0.259279	0	0.00687312	0.0165935	1.73382	4.78684	0.422273	0	0.400543	0.167516	0.133544	0	0	0.241037	0
SUGP1	2.24125	3.1775	3.32063	2.84708	2.93331	1.88474	2.37567	2.37363	3.69812	2.22663	2.92202	4.90183	2.94307	3.18431	3.05893	2.94491	3.01944	3.34712	3.86367	2.7041	4.3369	3.052	3.32741	4.46174	5.94924	3.181	4.00664	4.16236	3.68179	4.56604	2.81264	3.34985	3.28359	3.14177	4.29471	2.56243	4.0352	5.36408	3.86105	3.45477	4.70831	3.81389	4.30535	4.23144	3.73854	3.39758	3.63762	2.59338	4.09737
AC091895.1	0	0	0	0	0	0	0	0	0	0	0	0	0	0	0	0	0	0	0	0	0	0	0	0	0	0	0	0	0	0	0	0	0	0	0	0	0	0	0	0	0.0750241	0	0	0	0	0	0	0	0
Y_RNA	0	0	0.758525	0.304784	0	0	0.193611	0	0.353232	0.45735	0.450136	0	0.109505	0.111348	0.490675	0	0.0958336	0	0.11904	0	0.0933288	0.507834	0.126128	0.140902	0.12391	0.126559	0	0.248455	0.212005	0.251734	0	0.118948	0	0.652614	1.68329	0.559048	0	0.275305	0	0.476516	1.08714	0	0	0	0.214418	0	0	0	5.9829
CR383656.13	0	0	0	0	0	0	0	0	0	0	0	0	0	0	0	0	0	0	0	0	0	0.0441958	0	0	0	0	0	0.0324337	0	0	0	0	0	0	0.0366234	0	0	0	0	0	0.141917	0	0	0	0	0	0	0	0
AC097484.1	0	0.0478664	0.28937	0.0415259	0.0860228	0	0	0	0.0320845	0.024925	0	0.0791226	0	0	0.0445686	0.0298802	0.026114	0.0919254	0	0.0816487	0	0	0	0.07679	0	0.0344866	0.0274595	0.0338512	0	0	0	0	0.0622306	0.0444583	0.0382239	0.0304674	0	0.0375095	0.0278623	0	0.592478	0.0906162	0	0	0.0876413	0	0	0	0
AC006441.5	0	0	0.692471	0	0	0	0	0	0	0	0	0.0736332	0	0.0564732	0	0	0	0	0	0	0	0	0	0	0	0	0	0	0	0.19151	0	0	0	0	0.071144	0	0	0	0	0	1.28654	0	0	0	0	0	0	0	0
AC005077.3	0	0.0503244	0.30423	0	0	0	0	0	0	0	0.042986	0	0.125487	0.0637995	0	0	0	0.0966458	0.0341032	0.0286138	0	0	0	0.0403667	0.0354985	0.0362576	0.0866086	0.0711789	0	0.0721183	0	0	0.0654262	0.0467413	0.0401867	0.0320319	0.0490035	0.0394356	0	0	1.55726	0.0476348	0	0	0.0307139	0	0.0662353	0	0
AC096734.2	0	0	0	0	0.115922	0	0.0473967	0	0.0864724	0.0223922	0	0	0.0268073	0	0	0	0	0.0275281	0	0	0	0.0414399	0	0	0	0	0.0740073	0	0	0	0	0	0.0279534	0	0	0.0273714	0	0	0.0500621	0.0777686	0	0	0.0478482	0	0.0524903	0.0267684	0	0.0253188	0
AC100763.1	0.187267	0.0356706	0.246448	0	0.288473	0.066455	0.275209	0.0409323	0.119548	0.0185744	0.060938	0	0.111184	0.180887	0.033213	0	0.0389209	0.0685038	0.0241728	0.0202818	0.0568555	0.30937	0.0512243	0.0572248	0	0.0770994	0.0613892	0.227036	0.0215254	0.230033	0.0644178	0.0966164	0.139125	0.0662616	0.0854545	0.158932	0	0.0279524	0.0415266	0	1.06701	0	0	0.0241876	0.0217704	0.0888179	0.0234742	0.021002	0.0759324
LINC02241	0	0	0.275526	0	0.00868714	0	0	0	0	0	0.0660636	0.0479419	0.0180803	0.030641	0	0.00603499	0.131858	0	0	0.0109939	0.0873201	0	0.00694161	0.00775476	0.0204586	0.0905498	0.00554607	0.0820442	0.00583399	0.027709	0.00872951	0	0.0251378	0.00897937	0.00772019	0	0.00941397	0.674255	0.140686	0.0262257	0.368966	0	0	0	0.554637	0.0481443	0	0.00569212	0
FAM89B	7.17396	16.9598	7.04772	13.2508	6.85094	6.7095	9.44497	8.93942	6.77972	9.59606	8.05058	16.7193	13.0087	15.5753	7.87189	8.27509	5.09312	16.4243	9.39873	20.5207	16.4609	12.7869	8.96804	35.1777	20.2782	23.4354	31.5397	11.8043	9.063	17.6153	9.94022	9.91034	11.4397	15.7641	11.0549	9.00672	31.5619	10.1878	15.8637	19.5738	22.9736	9.59817	17.7626	16.1851	11.9331	17.7597	12.5729	24.7683	10.1131
SNORD115-28	0	0	0	0	0	0	0	0	0	0	0	0	0	0	0	0	0	0	0	0	0	0	0	0	0	0	0	0	0	0	0	0	0	0	0	0	0	0	0	0	0	0	0	0	0	0	0	0	0
LINC02115	0.0452563	0	0.111672	0	0.0387302	0	0.0475064	0.0494599	0	0.044888	0.0368167	0	0.0268694	0	0	0	0.352721	0	0.0292088	0	0	0.664573	0.061896	0.0345733	0.0912113	0.124216	0	0	0	0	0.0778381	0	0.112073	0	0.137677	0	0	0	0.025089	0.194872	0.0444587	0	0	0.0876802	0.105224	0.0268304	0	0.0761321	0
OR52B5P	0	0	0.0507278	0.0169859	0.0175935	0.0364769	0	0	0.0918675	0.0203908	0.0836215	0.0161823	0	0	0	0	0	0	0.0265367	0.0111326	0.0312077	0.037736	0	0	0	0.0705326	0.0224642	0.138466	0	0	0	0	0.0127275	0	0.0156352	0.0124625	0	0.122744	0	0	0.343328	0	0.0435715	0.026553	0.0358491	0	0	0	0
IGHV2-70D	1.66677	0.986776	0.148209	0	4.04793	0.879228	0.472875	3.24931	0.345093	0	1.46588	0	0.24071	0.353543	0.119842	0	0.561753	0	0.0290742	0.0243943	0.227946	0.248066	0.0924161	0.34414	0.423691	2.5656	0.0246123	1.94184	0.28479	1.87524	14.4112	0	0.780893	0	0.171303	0.273083	0.167109	1.84911	0.0749202	0	1.37187	0.568544	233.725	0	1.49253	0	0.0847018	0.126302	0.0608859
AC009309.1	1.10504	0.445262	0.73412	0.316048	1.27304	0.678708	0.401532	0.232247	0.569778	0.463713	0.795241	0.802922	1.26169	1.20595	0.716102	0.252682	0.839169	0.829193	0.548617	0.25317	0.236568	0.429083	0.581284	3.76638	0.314084	0.524947	0.371538	0.744284	1.17248	1.3922	1.0965	0.301506	0.473629	0.789521	0.355565	0.953298	0.118248	1.1102	1.01316	0.988253	0.751546	0.383149	0.360318	0.35682	3.63159	0.604734	0.639314	0.786478	1.14889
CUL1P1	0.00806215	0.00767836	0.0729435	0	0.00689956	0.00715248	0	0.008811	0.00514675	0.00399827	0.00655868	0	0.0143599	0.00486717	0	0	0.012567	0.0294919	0.0364236	0.0174633	0.00407953	0	0.0110264	0.0123181	0	0	0.00440484	0.0597316	0.00926702	0.0165054	0.0485325	0	0.00998255	0.021395	0.0122632	0.00977469	0	0.012034	0.00893893	0.0208292	0.522724	0	0.00854362	0.0156197	0.0140587	0.0191187	0.015159	0	0.0108967
H2AJ	5.56927	11.9843	7.70016	18.0741	8.29093	5.82466	5.79114	6.90151	13.3957	8.12704	5.62071	10.6386	4.37532	4.95891	15.6066	22.9836	9.16553	4.01702	9.30949	3.41337	8.56044	9.06263	9.76422	24.3661	24.5038	9.7177	40.5816	12.1911	12.1536	20.2553	9.42352	16.9027	5.34142	20.2058	6.18512	7.80468	14.6898	10.8651	12.9926	9.09574	16.6137	30.0505	9.92082	10.5417	41.5354	8.89682	17.9494	4.98497	10.3974
IGHV3OR16-10	0.614451	0	0	0	0.764866	0.198226	0	0.549429	0.0356596	0	0.0908846	0.0879391	0	0	0	0	1.13193	0	0.108156	0	0.0282653	0	0.114596	0.0426733	0.0375269	0.268306	0	0.60197	0.0642072	0.190598	0.624484	0.0720483	0.0345824	0	0.55228	0	0.155411	0.166756	0.123868	0	0	0.453211	1.95344	0	0.227283	0	0.280081	0	0
RPS14P8	0.105966	1.4129	0.261475	1.26952	0.272056	0.141014	0.278086	0.926468	0.710293	0.788278	0.991357	0.708994	1.41556	0.67171	0.234921	0.377997	2.28494	2.35809	0.752304	0.229531	0.134049	0.875291	1.41304	2.34761	1.63735	0.290847	0.897381	0.499603	1.52253	0.108471	0.36451	0.683385	0.656035	0.796755	0.322365	0.99568	1.86718	1.06765	0.146863	0.456285	2.65451	3.15241	0.729912	0.342167	0.585146	0.125645	0.199244	0.11884	0.214833
RNA5SP203	0.28751	0.136912	3.31074	0.356329	0.738151	0.382605	0.603611	0.157108	1.28479	0.641635	0.233894	0.226314	0.853497	0.694288	0.382438	0	0.298775	0.175289	0	0.0778464	0.436449	0.527749	0.688138	0.329463	0	0.591852	0.0785421	0.290473	0.330478	0.294306	0.494501	0.185418	0.266997	0.762982	0.765321	0.435728	0.133318	0.53644	0.87664	1.48561	1.83588	0.388784	0.15234	0.371352	0.16712	0.170452	0.0900994	0.403052	0.971488
AL356583.1	0	0	0.0821043	0	0	0	0	0	0	0	0.0116009	0	0	0	0	0	0	0	0	0	0	0	0	0.010894	0	0	0	0	0	0	0.0122633	0	0	0	0.0108454	0	0	0.0106427	0	0	0.336213	0	0	0.0092093	0	0	0	0	0
AL024493.1	0	0	0	0	0	0	0	0	0	0	0	0	0	0	0	0	0	0	0	0	0	0	0	0	0	0	0	0	0	0	0	0	0	0	0	0	0	0	0	0	0.302459	0	0	0	0	0	0	0	0
IPPK	0.503338	4.646	0.765749	3.80544	0.819406	0.594275	0.917684	0.550091	0.968801	0.681297	0.584962	1.47757	1.38859	3.19176	2.6781	12.5324	1.32141	2.90723	5.57145	2.31375	1.39411	0.451539	1.02225	4.31648	1.28649	2.19953	2.03461	2.20998	0.935268	5.40029	1.20744	4.29068	3.55665	1.09805	0.567017	0.807556	2.78673	1.062	1.31127	1.36559	1.68788	1.00986	0.617618	1.55197	2.92793	4.16872	2.10392	2.38742	0.897696
Z92545.1	0	0.0795728	0	0.0690323	0	0	0	0	0	0	0.0679693	0.197299	0	0	0	0	0.0868236	0.152816	0.161772	0.0904881	0	0.153363	0.0571347	0	0.05613	0	0	0.0562739	0	0.0570166	0	0	0	0.0739071	0	0.101297	0.0774842	0	0	0	0.246233	0.0753199	0	0	0	0	0.0523655	0	0
KLKB1	0.165516	0.0252219	0.413862	0.0218809	0.141648	0.140967	0.173745	0.0795914	0.701599	0.23312	0.274685	0.0312685	0.0432385	0.0199846	0.270068	0.0393613	0.0447202	0.0121094	0.0598221	0.0215112	0.0234507	0.0729163	0.221845	0.0202312	0.111196	0.136288	0.0180862	0.200665	0.0152201	0.0225904	1.03053	0.115282	0.114767	0.36896	1.55589	0.0441483	0.0613996	0.350821	0.0440438	0.0114033	0.897545	0.0954953	0.42096	0.205231	0.250142	0.0157003	0.00414952	0.0556875	0.0178967
AL035252.2	0.00578595	0.00551052	0.204638	0	0.0198064	0.0153993	0.00607362	0	0	0.0143472	0.00941392	0.0136632	0	0	0	0	0.00601265	0.00352757	0.1307	0.203659	0.00292774	0.0106206	0	0	0	0.0119106	0.00316121	0.00779408	0.00665064	0.0157939	0.00497574	0.00373141	0.0286566	0.0153545	0.20242	0.00350749	0.0107318	0.0431819	0.0994354	0.0996561	0.363775	0.031296	0	0.00373659	0.00672634	0.00686045	0.0217583	0.0421779	0.0039101
TTC31	2.95525	3.17279	6.94811	2.75251	4.07611	2.85675	4.48004	2.52508	5.73571	3.22623	3.77794	6.38352	4.85813	4.38148	4.87715	4.72557	5.97856	3.94514	3.61157	3.82208	5.16005	6.99211	7.09157	4.61205	4.6695	3.6501	6.71644	6.02568	5.42623	4.40015	6.04332	4.32657	3.23387	4.5731	4.21495	6.51454	4.44562	7.60208	9.45971	6.08825	4.9467	8.36956	6.23094	6.0552	5.34744	5.12186	5.11646	4.40759	6.42716
AP000402.1	0	0	0.0297791	0	0	0	0	0	0	0	0	0	0	0	0	0	0	0	0	0	0	0	0	0	0	0	0	0.0487707	0	0.0247072	0	0	0	0	0	0	0	0	0	0	0.177835	0	0	0	0	0	0	0	0
AL132671.1	0	0	0.10442	0	0.108646	0	0	0	0	0	0	0	0	0	0.168869	0	0.263854	0	0	0	0.0642393	0	0	0	0	0	0.277447	0.0427536	0	0	0	0	0	0	0.241381	0.11544	0	0	0	0	0.873007	0	0	0	0	0	0	0	0
CCDC38	0.0073832	0.0281269	0.124492	0.00610029	0.0379111	0.0393008	0.00775029	0.00806899	0.00235666	0.0292925	0.0360381	0.0290584	0.0504105	0.113661	0.0163682	0.0219475	0.0172631	0.00450138	0.0166781	0.0139935	0.0317557	0.00677624	0.0100978	0.0338421	0.659697	0.0075993	0.0504236	0.407773	0.00636495	0.073058	0.009524	0.009523	0.0799914	0.117559	0.148803	0.0246167	0.082166	0.0716334	0.278329	0.0286126	0.431558	0.0199677	0.0195603	0.00238405	0.0836862	0.0569032	0.189726	0.0124203	0.00997903
AC073264.1	0	0.0447597	0.0386556	0	0	0	0	0	0	0.0233072	0	0.0739872	0.0837084	0	0.0416759	0.0279408	0.0244191	0.171918	0	0.101799	0	0	0.0642766	0	0	0.0644967	0.0256772	0.0633082	0.0540205	0.0320719	0.040416	0	0	0.166291	0.035743	0.0569798	0.0435849	0	0	0	0	0.0847349	0.0498035	0	0.0546354	0	0.0294556	0	0
SYNPO2	5.55706	33.2995	0.880005	8.96422	19.6643	203.598	15.0009	4.03156	0.975595	131.624	18.5329	0.845459	0.331668	0.547505	2.86359	0.605437	1.49183	8.42207	17.5642	2.75277	37.6061	0.502479	0.383919	5.49046	0.645771	1.67476	0.230623	10.2134	0.277824	0.428758	15.7133	0.623504	11.8675	0.219352	5.73086	1.35121	0.652437	33.9972	1.21019	2.13191	1.30286	0.546303	16.0532	0.115158	3.82368	0.370005	3.25765	50.6499	0.591228
MAGEA8	0.024821	0.00787983	0.0544417	0.0205081	0.0424835	0.0293606	0.0260551	0.0632953	0.0105636	0.0492382	0.0403846	0.0325631	0.0196489	0.0299693	0.0586955	0.00491891	0.00429893	0.03531	0.101458	0.11649	0.0502388	0.015187	0.0113157	0.0568857	0.0166751	0.107867	0.0904082	0.167179	0.0427958	0.067754	0.0142302	0.0213431	0.0922002	0.0292751	0.0503397	0.0250779	0.053711	0.043224	0.0366939	29.2847	0.414522	0	0.0350711	0.0160296	0.00961841	0.0343357	0.0207423	0.0278367	0
CCDC26	0.00964515	0	0.372863	0.039846	0.0165086	0	0	0	0	0	0	0	0.0114529	0.0174685	0.0171063	0.0114686	0.00501153	0.00588044	0.00622506	0.0104461	0.00976107	0	0	0.0221051	0	0.066183	0.0263486	0.383285	0	0.0263284	0.00829454	0.0373215	0.0238852	0	0.0220065	0.0116939	0.0447245	0.0503889	0.0481234	0	1.6771	0	0.0408846	0.0124578	0.0112128	0	0.00604515	0.0486765	0
AC000124.1	0.122575	0	0.268852	0	0.629396	0.126869	0.0428898	0.424208	0	0	0.166194	0.0321616	0.0363873	0.0123332	0	0.0121457	0	0.0124552	0	0.0110628	0.0516868	0.0374994	0	0.0312135	0	0.0140181	0	0.0412793	0.0117411	0.0139414	0.035137	0	0	0	0.0466116	0	0.018946	0.0152468	0	0	0.742558	0	0	0	0.0712486	0.0121115	0.0384123	0	0
PCDHA10	0.0359577	0.0158999	0.0242943	0.00954953	0.0923174	0.0911443	0.0134805	0.0196488	0.0057387	0.461736	0.0804434	0.00303258	0.0655708	0.00930339	0.00569403	0.00381746	0.0166815	0.0133102	1.38167	0.0166901	0.00519855	0.00471452	0.00526913	0.0137348	0.00862745	0.0237922	0.0596392	0.0493025	0.0996384	0	0.0254007	0.00745376	0.0111307	0.0102239	0.426812	0.0568301	0.0285832	0.0431295	0.0427159	0.0884756	0.0517244	0.175971	0.0326615	0.0464433	0.0171686	0.00228404	0.000804882	0.0108017	0.0581464
RSL24D1	15.5418	22.1473	19.5919	11.1341	16.3756	19.5871	16.6146	20.8412	16.3591	20.0554	15.0961	37.1513	35.3859	17.9574	14.5312	18.8779	23.453	19.6799	25.9157	12.1423	19.2564	25.7613	32.5019	29.37	23.2133	17.41	17.778	15.0368	18.1334	21.5803	14.958	11.3388	18.1658	33.4735	13.7819	35.6342	21.9516	21.22	20.0884	42.7833	28.838	33.4984	22.9973	23.393	18.4455	26.1552	38.4954	19.3538	28.216
PRR36	0.767813	0.271612	0.216527	0.453141	0.597015	0.712319	1.03627	0.652125	0.313702	0.208887	0.985127	0.473146	8.83071	4.08705	0.910436	0.13825	0.207453	1.32411	0.257687	0.301742	0.204251	2.97984	0.0690079	1.63568	1.08766	0.689431	0.0479431	0.325065	0.14121	1.0749	0.135832	0.891306	3.40624	8.97315	18.2994	0.162244	1.18	0.239039	0.467007	38.6689	0.409467	0.355978	0.111589	0.155841	0.614623	1.65954	0.475732	0.0639674	1.79682
RABGGTB	4.68847	8.17795	7.55492	3.80823	5.90821	4.25333	7.75721	5.27211	2.58989	4.59949	5.09987	6.23329	4.03016	4.39939	7.46499	5.54534	9.42994	4.2252	8.07496	5.31236	7.19085	14.8148	11.6647	5.14274	16.3575	9.90096	8.64582	7.82559	8.30416	4.74739	10.64	5.87882	7.15627	7.13356	7.47101	13.8963	5.23425	6.49484	7.79753	11.8169	11.1411	5.70803	7.31604	11.4515	7.23401	5.15536	6.28322	9.7857	4.43313
SPRTN	1.16854	2.26681	2.15099	1.24448	1.39381	1.56825	1.6471	1.1396	2.36261	1.8075	1.46229	3.10861	2.97756	2.52405	3.49621	1.58036	3.85454	5.5582	2.3587	2.50964	5.56284	2.1966	1.82456	2.48843	3.25581	3.2641	2.11971	3.29983	4.84191	3.90136	2.10661	1.57125	5.11124	2.6735	2.91037	4.09977	3.027	4.33585	1.85902	6.12925	4.33488	2.271	1.47687	1.29552	3.99265	2.96932	2.90051	2.22936	2.39816
CCT6P1	1.56451	2.31663	3.39085	1.28323	3.20556	3.06978	2.40951	1.922	1.82985	3.52266	2.74061	3.60463	3.91891	3.68841	2.37981	1.95534	2.07083	2.36722	4.91608	2.29429	2.6639	3.8046	2.03042	2.80044	3.95107	3.59674	2.87633	2.69208	1.96897	3.88099	4.83178	1.32565	2.60176	2.58606	4.21233	6.21666	2.3935	7.00581	2.8299	5.51723	7.14622	5.34305	2.44456	2.24937	2.36974	3.4867	2.57668	1.84425	4.48383
AL121956.4	0	0	0.304454	0	0	0	0	0	0	0	0	0	0	0	0	0	0	0	0	0	0	0	0	0.0257068	0	0	0	0	0	0	0	0	0	0	0	0	0.0312071	0	0	0	0.396685	0	0	0	0	0	0	0	0.0227405
SUMO2P14	0	0	0.164649	0	0.114208	0.0591972	0.140087	0	0	0	0	0	0.118849	0.120849	0.0591713	0	0	0.0813628	0.0430655	0	0	0.367443	0	0	0	0	0.109369	0.269654	0	0.0910709	0	0	0.0826201	0	0.101495	0.242699	0.247526	0	0	0	2.68755	0.0601531	0	0.129276	0.0387855	0.0791176	0	0.0374165	0.045093
OTOP2	0.00703769	2.43307	0.231544	4.71	0.0120457	0.00624362	0	0	0	0.00349021	0.00572527	0.365621	0.0208919	0.123212	1.41668	0.00836817	0.0438806	1.0641	0.331579	0.0228663	0.0320503	0.200233	0.00962529	0.0483877	0.846315	0.251114	0.15765	0.0142204	0.0121342	0.893302	0.10894	3.54471	1.80817	0.292596	0.0107049	0.00853262	0.430765	0.220601	0.117046	0.484864	0.20741	0.0126889	0.0298319	0.0181799	0.253628	0.575782	0.494023	0.0434101	0
AC106818.1	0	0.00574338	0.00496012	0.00498259	0.0206433	0	0	0	0	0.00598138	0.00490586	0	0.00716074	0	0	0	0	0	0	0	0	0	0	0	0	0	0	0	0	0	0.00518601	0	0	0.0213378	0.00917279	0	0	0.00450067	0.00668628	0	0.0473934	0	0	0.00389449	0	0.00715036	0	0	0
IL1RAP	0.524374	5.49998	0.70261	2.41087	0.951077	0.514731	1.11865	0.617449	0.883314	1.6677	1.22747	4.09166	1.65507	7.3883	3.86704	11.9633	3.35038	6.54663	2.0328	11.2164	2.69704	0.566652	1.99999	4.36776	1.78982	5.66999	8.87772	21.4224	1.29978	10.2517	2.28965	4.20318	7.84792	1.42149	1.6454	4.67387	2.34367	8.57443	4.75437	0.887149	4.10279	1.6896	1.1544	1.31197	4.93187	6.64777	5.75146	5.26335	1.30659
AC107952.1	0	0	0.0427679	0	0	0	0	0	0	0	0	0	0	0	0	0	0	0	0	0	0	0	0	0	0	0	0	0.0350215	0	0	0	0	0	0	0	0	0	0	0	0	1.27701	0	0	0	0	0	0	0	0
FRG2FP	0	0	0.0556908	0	0	0	0	0	0	0	0	0.0133241	0.160797	0.286131	0	0	0	0.01032	0.0218497	0	0	0	0	0	0.0227436	0.011615	0	0.0228019	0	0.0115514	0	0	0.0104795	0	0.0128737	0	0	0	0.00938394	0.0145774	0.182916	0	0	0	0.0196782	0.0100353	0.0742638	0.0189836	0
GCSIR	0	0.00822077	0.291086	0	0	0.0153155	0	0	0.00551031	0	0	0.0203832	0.00512475	0.015633	0	0	0	0	0	0	0.0043677	0	0.0118053	0.00659411	0.0231955	0	0.00471599	0.0232549	0.0248041	0.00589046	0.0148459	0.00556664	0	0	0.0131294	0.0261629	0	0.00644202	0.00478519	0.014867	0.254386	0	0.0731771	0	0	0.00511732	0.00540994	0.00484019	0
PRKN	1.39676	0.376277	1.44428	0.62649	1.07923	3.06605	0.942564	1.23429	0.894219	2.76288	1.64924	0.310991	0.56628	0.327658	0.141557	0.0972768	0.0974573	0.939169	0.723762	0.149114	0.165588	0.0476149	0.207406	0.920713	0.439691	0.273838	0.248564	0.330614	0.0412845	0.343147	0.380945	0.115815	1.15628	0.0670731	0.579709	0.120961	0.214659	0.515263	0.123893	0.250887	0.83113	0.0575623	0.308723	0.0438133	0.839727	0.264985	0.735361	0.416232	0.0215754
DDX46	7.28647	9.80066	10.6002	4.53848	9.48514	8.79276	9.9921	7.6667	6.61667	8.49935	8.91994	8.62417	12.4433	10.3042	10.1688	8.90345	12.0949	9.25318	14.3285	6.8675	11.3185	12.1355	12.2547	5.71384	8.77907	11.5533	9.87093	11.1876	12.1074	8.33326	11.4111	8.51227	15.0228	9.61855	10.7044	12.0047	8.05508	15.9139	7.02114	15.6264	12.0606	11.1651	8.83593	6.569	11.6772	8.41843	7.86607	10.6646	15.2481
RNA5SP416	0	0	0	0	0	0	0	0	0	0	0	0	0	0	0	0	0	0	0	0.0953794	0	0	0	0	0	0	0	0	0	0	0	0	0	0	0	0	0	0	0	0	0.173028	0	0	0	0	0	0	0	0
AC090993.1	0	0	0	0	0	0	0.176312	0	0.0214448	0	0.0273279	0	0	0	0	0	0	0	0	0	0	0	0	0	0	0	0	0	0	0	0	0	0	0	0	0	0	0	0.0558683	0	0.660006	0	0	0	0	0	0	0	0
Y_RNA	0.203653	0.387917	1.34006	1.5144	0.871429	1.26472	2.56534	0.445139	1.17008	1.00998	0.497025	0.320611	0.483648	0.491787	0.361192	0.726462	0	0.744978	1.84015	0	0.412202	0.186911	0.835596	1.08906	0	0.419228	0.55634	1.50884	1.0534	1.38978	0.700543	1.31338	1.76514	1.08089	2.01352	1.11111	0.377735	0.303983	1.24191	0	1.00032	0	0	0.920642	0.118377	2.17326	1.02113	0.456793	0.137628
PPARGC1B	1.16646	4.38739	5.12153	1.79345	2.62479	1.39684	2.75144	1.60967	4.03602	1.49398	1.86702	0.672216	2.93589	3.16478	1.40968	1.42395	2.98075	1.52776	2.51992	1.1705	1.12215	1.39355	3.47282	0.578237	1.39303	0.972139	0.804714	0.927662	1.97369	2.85181	1.93711	2.20787	3.15438	0.238838	0.971353	3.66064	1.53896	1.40036	1.11841	0.685807	1.69427	1.09395	0.982145	2.86824	2.73149	2.13488	2.24935	2.01075	0.493063
TWF2	4.18025	14.5469	12.0341	11.3447	6.44857	3.48036	5.64826	2.57712	14.2052	6.99545	3.32222	13.2379	7.43291	6.55501	8.34543	10.9224	12.0519	11.789	15.1847	13.8491	8.52065	9.5915	16.1182	10.4075	8.95071	13.7757	15.4077	12.7566	12.1849	10.2112	8.04703	15.0347	8.53374	12.8474	8.747	10.7927	9.45333	6.72762	13.9284	5.7323	10.1717	15.0063	21.1953	18.5374	8.28636	6.09403	10.0366	8.9315	17.3266
RN7SL826P	0	0	0.0558358	0	0	0	0	0	0	0	0	0	0	0	0	0.040359	0	0	0	0.0367608	0	0	0	0	0	0	0	0	0.117044	0	0	0	0	0	0.154886	0	0	0	0	0	0.400128	0	0	0	0	0	0	0	0
AGBL5-IT1	0.34603	0.823895	1.84999	0.333554	1.57937	2.09774	0.66593	1.00846	1.06768	1.97348	1.21984	0.590152	1.16418	0.974871	1.17627	0.137149	0.269691	0.351612	0.372218	0.593378	0.437737	0.741028	0.749325	0.704928	0.736148	0.831037	0.756228	0.893411	0.596616	0.590349	1.14071	1.37614	0.428455	0.91828	0.789509	0.769144	1.55106	1.63559	0.86324	0.595996	1.07645	0.571898	1.03897	0.670405	0.469316	0.410292	0.506045	0.291054	0.740509
RNY1P12	0.186197	0	0.306299	0.307687	0.637388	0.495565	0.39091	0	0.118865	0.461706	0.454423	0.146565	0.442193	0.224817	0.165116	0.110699	0	0.113521	0.120173	0	0.565306	2.05068	0.254658	0	0.875628	0.127765	0.406923	1.37952	0.428048	0.127066	0.160124	0.360241	0.461099	0.164707	0.849662	0.564372	0	0.416891	0.722564	0.160351	1.28041	0.335712	0	0.360741	0.97407	0.55194	0	0.10441	0.377493
HSD17B6	0.783061	3.229	0.806867	1.07359	1.52439	3.14527	0.939422	0.545452	0.1648	0.354205	0.854044	0.399635	1.78303	0.233772	0.0915697	1.21248	0.330862	0.718747	2.07711	0.568498	1.3324	0.150055	0.188303	1.28189	3.48594	1.45844	0.286789	2.83416	0.128584	1.79106	1.93143	0.194232	0.665924	0.258805	1.52487	0.198226	1.65193	1.38719	2.44724	0.718829	2.50221	0.108604	0.519781	0.133373	1.87569	0.928483	2.02248	1.00366	0.372176
FABP5P6	0	0	0.0393172	0.118486	0	0	0	0	0.0610311	0	0	0.0752535	0.0567607	0.0288579	0.0847785	0.0284191	0.0496742	0.0291434	0.0308513	0	0	0.0438716	0	0.511245	0.128454	0	0.0522334	0	0.0274725	0.0326208	0.0411077	0.0308275	0.0295937	0.126853	0	0	0.265985	0	0.0529998	0	0.187835	0	0	0.0308703	0.250067	0	0.179758	0.0268045	0
NUTM2D	0.184731	0.135952	0.193383	0.0670656	0.222766	0.218517	0.226235	0	0.337707	0.24014	0.37115	0.0947375	0.250929	0.189252	0.215939	0.119812	0.164337	0.184298	0.173421	0.0970043	0.609009	0.0693592	0.0765614	0.205272	0.0827366	0.324579	0.304318	0.395891	0.0514761	0.147076	0.17812	0.0884487	0.162886	0.198073	0.180941	0.179856	0.132383	0.300806	0.187753	0.511013	0.140231	0.0403719	0.308475	0.153644	0.203367	0.107859	0.0701705	0.116144	0.0794437
OR5BQ1P	0	0	0.0510499	0	0	0	0	0	0	0	0	0	0	0	0	0	0	0	0	0	0	0	0	0	0	0	0	0	0	0	0	0	0	0	0	0	0	0	0	0	0.121944	0	0	0.120247	0	0	0	0	0
DGKZ	4.61808	8.70155	14.4811	5.64858	6.66186	6.33204	8.16002	4.98562	11.8549	6.62357	5.5498	8.5742	9.58347	12.42	5.72978	5.97602	11.2046	7.80021	7.65139	12.3538	25.3269	10.4763	13.7686	10.5105	9.54611	11.1531	10.3044	8.94068	20.4851	9.27884	8.4712	11.0001	5.3063	9.98986	15.9553	16.2368	8.77738	8.14438	10.7802	7.61383	9.16597	8.73482	16.0587	21.4221	5.88593	12.3397	9.05241	11.4895	9.94195
ZNF622P1	0.0646304	0	0.451855	0	0.0276553	0.0573381	0.0339219	0	0.0206295	0.0641046	0	0	0.0767442	0.0390178	0.057313	0	0.0335814	0	0.041713	0	0	0.0296586	0	0	0	0.0221741	0.0353115	0.130593	0	0.0441054	0	0	0.0200064	0.0285856	0.147462	0.0587693	0	0.0241176	0	0.0278296	0.793643	0	0	0	0	0	0	0.0181207	0
KIF5A	0.153008	0.0178438	0.785929	0.0593407	0.304645	2.38799	0.170449	0.119443	0.00797371	0.797532	0.403908	0.113067	0.105675	0.0829464	0.204912	0.0612637	0.0924815	0.20561	0.201536	0.265481	0.0379218	0.0229273	0.0363012	0.0667942	0.839126	0.104991	0.0443579	0.65199	0.0430715	0.0937619	0.153066	0.0120828	0.16239	2.15453	0.686339	0.433487	0.0463346	2.17901	0.389499	3.77022	1.21783	0.0140751	0.0827275	0.0120996	0.078048	0.192531	0.256383	0.956047	0.0274332
TOMM70	9.52675	16.0761	16.4359	13.5178	11.0725	11.0051	12.831	10.4473	20.6547	12.5468	10.2804	24.031	45.4197	41.5019	12.9442	22.4743	24.1315	29.995	9.96197	17.6268	23.3263	25.2847	13.6624	20.8218	12.442	13.886	17.9926	16.4778	12.1352	17.6761	21.3261	16.1192	38.4168	14.7613	14.8028	27.1379	19.9757	11.5386	17.9588	18.5059	20.3292	24.7343	13.834	15.6026	35.4046	29.6707	26.7135	14.8521	26.0541
RNU6-836P	0.730868	0	1.80345	0	0.156369	0	0.575404	0	0.116644	0	0	0	0	0.110307	0.48609	0.434519	0.094938	0	0.117927	0.098945	0	0.335392	0.374847	0.279171	0.122752	0.125377	0.0998292	0.369199	0.420047	0.124691	0.157131	0.117836	0.11312	0.969772	0.694817	0.110765	0	0.272732	0.101294	0.157354	2.69245	0	0	0	0.106207	0	0	0.102458	0
AL365205.3	0	0	0	0	0	0	0	0	0	0	0	0	0	0	0	0	0	0	0	0	0	0	0	0	0	0	0	0	0	0	0	0	0	0	0	0	0	0	0	0	0	0	0	0	0	0	0	0	0
AL122013.1	0.0488158	0.255706	0.301137	0.282334	0.22977	0.108269	0.153729	0.05335	0.0934896	0.0363139	0.119137	0.518742	0.173896	0.0589408	0.0865777	0.275711	0.164867	0.297619	0.315061	0.158608	0.160558	0.268816	0.200293	0.167816	0.180373	0.234475	0.133355	0.180835	0.140278	0.266505	0.209901	0.110186	0.120887	0.194318	0.241321	0.23674	0.135815	0.327892	0.0811869	0.231218	0.719332	0.242039	0.387983	0.141865	0.297937	0.086822	0.0152978	0.136867	0.0989681
AC066613.1	0.433428	0.117942	1.38781	0.166268	1.20551	0.343325	0.61747	0.270678	0.9289	0.483639	0.780759	0.207141	0.183809	0.224283	0.41181	0.331308	0.466497	0.283127	0.709336	0.13412	0.579629	1.4207	0.910356	0.366592	0.0415976	0.626685	0.22835	0.771528	0.578272	0.327473	1.30457	0.219625	0.287502	0.506641	0.741688	0.77886	0.215336	1.54807	0.326098	1.74634	0.47141	0.697738	0.4101	0.52983	0.485878	0.44968	0.0582115	0.442687	0.188298
AC244517.12	0	0	0.0970179	0	0	0	0	0.0322273	0.0376496	0.0146242	0.0239892	0	0.0700305	0.0534068	0	0	0.0153218	0	0.0570959	0	0	0	0	0	0	0	0.0483336	0.0198614	0.0677904	0	0.025359	0.0190173	0	0.0260849	0.044854	0	0.0546947	0.110039	0.0490428	0.228555	0.115874	0	0	0	0	0	0	0.0826774	0.019928
PRSS30P	0.0660274	0.0125769	0.325851	0.0163663	0.107361	0.023431	0.0901033	0.0360802	0.231829	0.019647	0.182629	0.0363814	0.0078403	0.0478334	0.193221	0.00785099	0.14066	0.0724599	0.0426146	0.0464817	0.0334105	5.01763	0.0812737	0.0554854	0.110895	0.0996747	0.122654	0.0578133	0.349117	0.0315411	0.227126	1.08158	0.00408776	0.0233627	0.110476	0.148098	0.0244935	0.0197111	0.0622269	0.983716	0.369724	1.47023	0.125947	0.127923	0.0307036	0.0391447	0.0744895	0.0518346	0.0312346
AC026785.1	0	0	0.166352	0	0	0	0.0353841	0	0	0	0.0548442	0	0.0400261	0.0406997	0	0	0	0.0205511	0	0	0	0	0	0.0257511	0	0	0.0368335	0.0454072	0.0193729	0.0690098	0	0	0	0	0.0512727	0.0204342	0	0.0251572	0.018687	0	0.198684	0	0	0	0	0	0	0	0.0455595
SP3	3.89042	10.1433	11.1667	5.79047	6.14924	5.22579	6.00114	4.09408	11.7533	7.17132	5.80829	9.68016	13.1843	13.8064	10.9459	12.8287	9.76926	13.4185	11.9026	13.677	15.7958	8.41352	10.9914	5.33855	8.86549	8.44472	19.2519	14.0674	8.90902	16.8382	11.1035	4.95668	11.5701	15.1777	10.6323	14.415	11.1203	21.0225	12.9719	20.6954	20.7672	6.84643	10.8663	6.24338	8.85436	9.1695	16.2155	11.6923	12.8432
AC138393.1	0.238423	0.151382	0	0.13133	0	0	0.500555	0.173713	0.507352	0.0394139	0.452576	0	0.188741	0.0959585	1.05715	0.141749	0.123882	0.823716	0.205174	0	0.120645	0	0.326086	0.121428	0.427136	0.163601	0.26053	0.267644	0	0.488118	0	0.205015	0.984052	0.140604	0.906652	0.192712	0.147409	0.533824	0	0.410656	0.468443	0.0716458	0	0.051325	0.0923915	0.942336	0.249055	0.178261	0.161125
TREM1	0.0135487	0.116133	0.152301	0.0186574	0.115949	0.056093	0.0237038	0.0888427	0.0115323	0.318042	0.0257181	0.159972	1.53909	2.50018	0.040049	1.00956	3.63017	0.539675	0.912334	0.843741	0.685575	0.0704641	2.59731	2.27019	0.382291	1.53088	7.59984	1.60305	0.243984	0.114033	0.64083	0.480571	0.128616	0.0479398	0.278216	1.19093	1.3277	0.0404468	0.61841	0.828427	3.98853	0.113998	0.224938	2.45869	0.661531	0.160648	0.503841	0.605258	0.747748
MIR548AX	0	0	0	0	0	0	0	0	0	0	0	0	0	0	0	0	0	0	0	0	0	0	0	0	0	0	0	0	0	0	0	0	0	0	0	0	0	0	0	0	0.526196	0	0	0	0	0	0	0	0
FABP5P14	0	0.0473792	0.204589	0	0	0	0	0	0	0	0	0	0	0.0300328	0	0	0	0.0303299	0.096322	0	0	0	0	0.0380042	0	0	0	0	0	0	0	0	0	0	0.151339	0	0	0	0	0	0.146612	0	0	0	0	0	0.0311794	0	0
AC005695.2	0.301941	0.215676	2.0489	0	0.387601	0.602714	0.0792384	0.164994	0.240943	0.224613	0.122817	0.35651	0.268901	0.318997	0.066939	0.0897559	0.0392215	0.138065	0.389751	0.245261	0.229178	0.554239	0.206479	0.288333	0.25356	0.932338	0.0824844	0.508421	0.173533	0.412105	0.649152	0.340769	0.093466	0.333866	1.03337	0.274559	0.28002	0.112673	0.0836946	0.390044	2.07634	0	0.559953	0.292493	0.219385	0.223759	0.0473109	0.126985	0.306075
RPL31P63	0.938434	1.98614	0.728993	1.42151	0.133851	0.231264	0.766183	0.569778	1.33129	0.568821	0.636192	1.80568	0.61907	0.50359	0.785953	0.464936	0.893936	5.59429	1.07675	1.38338	0.369333	0.956985	0.784346	0.955883	1.1208	1.18055	1.36726	1.01833	1.01875	0.853881	1.56922	0.470715	0.710092	1.84472	1.30848	2.24394	1.3538	1.16729	0.722564	1.07756	1.84379	1.73899	2.43094	0.875399	1.24248	0.865442	0.980282	0.613929	0.598955
SGCA	0.717604	2.27814	0.196746	1.29123	2.23131	13.5674	0.569147	0.287561	0.0509007	18.8024	0.771889	0.621348	0.946783	0.158848	0.176766	0.175394	0.240288	1.46808	3.08765	0.777194	0.270318	0.263444	0.147218	0.822314	0.530305	0.459578	0.00871266	1.31574	0.0229124	0.277503	1.87878	0.113126	1.08599	0.056425	2.00721	0.16434	0.170073	1.30916	0.539271	0.295264	0.27415	0.0359398	4.19942	0.0463432	0.412484	0.103995	0.134929	3.10291	0.242476
AC104076.1	0	0	0.121364	0	0.126275	0	0.0774444	0	0.235488	0.146352	0.0600182	0.116146	0.0438021	0	0	0.131586	0	0.0899597	0.0952316	0.0399514	0	0.203134	0	0.112722	0	0.101248	0.0403084	0.347837	0	0.0503468	0.0634454	0	0.0456749	0.261046	0	0.0447238	0	0.165183	0.0817997	0.127071	0.144952	0	0	0	0.257302	0	0	0	0.149573
OR7E106P	0	0.182371	0.0629999	0.0316426	0.0327746	0	0	0	0	0	0	0.0301456	0.0227376	0	0	0.0569216	0.00994943	0.023349	0	0.0207387	0	0.0175744	0	0.0146285	0	0.0394181	0	0.14187	0	0.0130675	0.0164672	0	0	0.0169386	0.0145633	0	0.2131	0.0142911	0	0	0.263356	0.0172623	0	0	0.0222608	0	0.0120015	0.0107375	0.025881
LINC02687	0.0150564	0.00716982	0.0123841	0	0.0064426	0	0	0	0.00480587	0	0.0122486	0.231107	0.0178784	0.259055	0	0.0537084	0	0.041308	0.213785	0	0.011428	0.00690931	0	0.385325	0.257934	0	0.0658096	1.53129	0.00432663	0.236322	0.00647402	0.024275	0.20041	0	0.503843	0.00456365	0.0279265	0.0449478	0.651058	0	0.21447	0	0	0.00972349	0.0875175	0.187451	0.0754934	0	0
MIR3909	0	0.312942	0.270264	0.271488	0.562401	0.145754	0	0	0.524406	0.0814774	0	0.129322	0.487713	0.198368	0.291381	0	0	0	0.318106	0.266902	0	1.20628	0.112349	0	0	0.112734	0	0.663938	0	0	0	0.847627	0.101713	0	0.12495	0.099595	0.304728	0.24523	0.364318	0	0.968378	0.148108	0.348206	0	0.190994	0	0.308912	0.184252	0.222054
YPEL5	15.6589	15.2455	15.4132	13.769	16.1299	19.1244	16.1315	12.6726	15.5965	24.2381	14.2032	15.2454	27.0425	28.4843	22.8054	13.5057	9.41898	20.1739	29.526	16.9468	23.6694	22.6116	12.5137	25.3657	13.5951	16.6074	26.3218	18.0989	7.65288	16.9806	13.8348	17.0607	24.42	18.5227	21.7929	11.5885	26.606	13.6742	21.3886	33.2358	18.9648	13.7866	21.5237	12.5669	21.2268	16.0766	18.7653	13.7222	10.8564
SNRPCP1	0	0	0.245775	0	0	0	0	0	0	0.0211699	0	0	0	0	0.0378541	0	0	0	0	0	0	0	0	0.0652212	0	0	0.0233225	0	0	0	0	0	0.0264276	0	0.0324653	0	0.039588	0	0	0	0.838697	0	0	0	0	0	0	0	0
AL109924.3	0.116721	0	0.288013	0.0482196	0.149834	0.155326	0.030631	0.0956717	0.0372563	0.0144714	0.213647	0	0	0	0.0517528	0.0173483	0	0	0.0376662	0.09481	0.0295309	2.54422	0.0199545	0.0668761	0	0.0800914	0	0.0786155	0	0.0199133	0.0501882	0	0	1.83268	0.155349	0.0530678	0	0.108889	0.0485304	0	0.14333	0.0526115	0.21646	0	0.0169614	0	0	0	0
SCARNA11	0	0	1.41889	0	0	0.127535	0	0	0.183542	0.0712928	0.116947	0.113157	0.0853497	0.086786	0	0.256398	0	0.175289	0.0927808	0.0778464	0.0727415	0.527749	0	0	0.0965767	0.197284	0	0.193649	0	0	0	0.0927092	0.0889988	0.127164	0.109332	0	0.133318	0.214576	0.478167	0.123801	0.988553	0	0	0	0	0.42613	0.360398	0	0.388595
MIR32	0	0.266	0.229725	0	0	0.495565	0.293182	0.305238	1.06979	1.52363	0.227212	0.439695	1.82405	0.843064	0.247674	0	0.145119	0.681123	0.18026	0.151244	0	0	0	0	0	0.383294	0	0.752463	0	0.190598	0.240186	0.720483	0.518736	0	0	0	0	0.416891	0.154835	0	1.37187	0.251784	0	0.180371	0	0	0	0.156615	0.188746
RNU6-154P	0	0	0.60682	0	0	0	0	0	0	0	0	0	0	0	1.63558	0	0.191667	0	0	0	0	0	0	0.140902	0	0	0	0	0	0	0	0	0	0	0	0	0	0	0	0	0.905951	0	0	0	0	0	0	0	0.124644
AC090954.1	0	0.309474	2.62815	0	0.0463475	0	0	0	0.172865	0.0268582	0.0440576	0.0426297	0.289385	0.19617	0.240127	0	0.056279	0.132074	0	0.0586544	0.109616	0.0497049	0	0	0.363835	0.074323	0.118357	0.437721	0.40463	0.110874	1.90951	0.104779	0.335287	0.0958131	0.947338	0.131322	1.10495	0.0808375	0.0300234	0.466396	0.532027	0.146467	0.172174	0.0699499	0.0944389	0.0642146	0.0339433	0	0.073198
SMIM15P2	0.303897	0.868292	0.333279	0.251092	0.60684	0.898693	0.212671	0	0.194003	0.502374	0.659267	0.478425	0.541285	1.65118	0.08983	0	0.105268	0.494079	0.261517	0.219422	0	0.371885	0.207817	0.541708	0.136108	0.208528	0.166037	0.341142	0.349314	1.10606	0.609799	0.52263	0.313571	0.35843	0.539293	0	0	0.453612	0	0.261713	0.497569	0.0913205	0.107349	0.0654194	0.294408	0.300278	0.12698	0.397623	0
PTBP3	12.382	31.0635	25.8279	25.2018	19.7106	9.85867	27.9432	12.4741	50.4491	8.05768	13.0034	26.0847	24.4873	29.5022	43.0579	95.2035	30.6576	27.8945	47.4924	50.309	52.2524	17.0157	51.294	31.3288	20.5442	26.9983	12.9311	34.0862	27.6931	49.7224	25.1798	31.3627	51.6195	38.4802	22.1746	39.7875	30.2064	12.3296	20.6705	35.0307	32.5682	29.5808	24.3922	28.9022	34.3904	39.5174	28.2252	41.5168	44.539
KCTD17	0.638591	2.51297	1.72005	2.1511	1.32722	3.1751	1.14916	0.345119	0.613739	5.42562	0.873452	5.64533	5.91211	5.65573	2.80034	3.36686	2.70549	4.27841	6.58084	8.72126	2.20867	2.13827	1.66999	1.15797	8.38699	4.44448	3.38932	5.5773	1.59308	6.67095	3.97092	1.61113	2.48941	23.6198	17.3295	7.84448	1.56192	3.99084	4.90959	1.8795	5.52884	4.87119	8.1356	2.01671	1.46029	6.8937	5.44943	5.0762	5.62919
AL353804.1	0.476847	0.990867	1.92541	0.322355	1.48394	1.73063	0.9101	0.568515	0.913233	1.78437	1.48116	0.545963	2.9598	1.83194	0.538183	0.360815	0.38291	0.766452	2.01443	0.539919	0.921285	2.10866	0.681816	0.695452	0.436843	0.951862	0.165792	2.04383	0.896908	0.739573	1.34206	0.475263	2.4154	1.45717	3.19801	0.9986	0.482429	1.65	0.504673	0.858644	2.3848	0.547113	1.51597	0.531914	0.705535	0.565402	0.190188	0.680631	0.585909
SCARB2	43.5446	22.8026	35.9405	16.881	52.5664	42.3841	43.5256	54.4747	60.3428	67.4819	52.9769	23.2532	66.5051	63.6111	35.1989	24.7557	45.9851	59.8184	42.8419	41.1771	60.4238	19.4396	36.3952	27.9587	32.7471	32.1189	27.594	41.1767	38.1499	30.5397	27.1227	20.0338	29.656	24.8812	53.84	31.1441	24.1846	83.8896	22.9638	52.2847	32.0001	23.3045	52.7195	15.2644	31.9436	23.7585	32.5704	56.0493	35.716
AL031283.1	0.0566359	0	0.260869	0	0.0581626	0.0234479	0.0277442	0.00412643	0.122928	0.00936251	0.0245729	0.0118882	0.0784598	0.0341915	0.120537	0.00673429	0.0804351	0.0345297	0.0487377	0.00817853	0.0554061	0.0935639	0.0154919	0.0144222	0.0279024	0.0673615	0.0680759	0.124611	0.0651	0.0257665	0.168845	0.02435	0.0116878	0.0634591	0.284287	0.0709552	0.0630289	0.0366329	0.0376771	0.0227614	0.511868	0.017019	0.0280085	0.0512061	0.0197523	0.0156692	0.0118323	0.304881	0.0255161
AL592078.1	0	0	0	0	0	0	0	0	0	0	0	0	0	0	0	0	0	0	0	0	0	0	0	0	0	0	0	0	0	0	0	0	0	0	0	0	0	0	0	0	0	0	0	0	0	0	0	0	0
POMK	1.08326	4.46405	4.90903	3.50266	2.70983	1.80193	3.56442	0.887907	16.4971	2.16438	2.13533	1.4758	5.88108	5.68451	2.0413	9.72228	15.9222	8.83337	13.3913	9.9723	6.53023	1.1854	12.4507	2.41899	2.91798	1.86542	0.910536	3.97779	5.33977	2.92854	4.30851	5.86424	11.9684	4.91094	2.23393	10.027	2.89792	6.97298	9.21009	9.56214	14.5811	7.34291	2.7043	8.21326	4.80116	6.27394	6.7241	13.1124	2.65371
CXCL13	3.86642	0.780714	10.698	9.32414	2.38519	0.181811	0.0573662	0.731633	0.0436089	0.149062	1.91169	16.9272	0.356906	0.940273	0.0484618	21.5086	4.6568	1.51599	34.4862	1.89399	5.24715	2.03134	14.0142	0.260931	4.95639	27.1493	21.4232	47.9426	3.25074	9.68709	17.5532	0.634387	6.19148	0.435076	7.33583	0.828219	26.1136	6.41359	36.1736	0.0235317	27.7959	1.66272	131.143	0.33528	9.45027	4.17137	10.3354	18.4249	8.24496
NUS1P1	0.443327	1.28778	0.820445	0.604385	0.436307	0.471966	0.604979	0.314928	1.033	0.494684	0.324588	0.331516	0.394815	0.588807	0.746954	0.830242	2.41866	1.31089	0.357658	0.732215	0.549603	0.345849	1.06107	0.897495	0.446749	0.304202	0.702426	0.940578	0.879028	0.544567	0.705309	0.786241	0.480311	0.823536	0.52261	1.35718	0.596154	0.744448	0.565271	1.71805	1.19766	0.659433	0.657723	0.400824	0.669995	0.670213	0.569608	0.708495	1.19839
ZDHHC14	0.965142	0.396812	2.91654	0.820678	1.37661	0.876518	1.70331	0.926062	1.83493	1.21187	0.986811	0.578432	0.350701	0.428772	2.00326	1.4413	1.08243	0.550913	0.962164	0.676867	0.547972	1.68608	1.35967	1.24766	0.908225	0.723782	1.44363	1.0183	2.50065	1.13372	2.01829	1.37411	0.637789	0.69824	2.45879	1.72433	0.6228	1.07194	0.565264	0.79635	0.904957	1.25677	1.87789	0.940049	0.952378	0.793144	0.927746	1.0962	0.493038
AC079768.1	0	0.052377	0.0904682	0.045439	0	0	0.0288646	0	0.0351079	0	0	0.108223	0	0	0.0243842	0.0326959	0.0857246	0.167646	0.0887355	0.104233	0.027828	0.025237	0.0188038	0	0.0923659	0.0188682	0	0.111123	0.0158035	0.11259	0.0709411	0.0177334	0	0.0243239	0.0627388	0.116684	0.0255011	0.0820882	0.0304879	0.0473612	1.02649	0.0495777	0.0291396	0.035516	0.0159833	0.032604	0.0689368	0.0154192	0.0371652
AP001468.1	0	0	0.144351	0	0	0	0	0	0.0448146	0.0348144	0	0.027629	0.104197	0	0	0	0.0364753	0.0427995	0	0	0	0	0	0	0	0	0.0191772	0.0236411	0	0	0	0	0	0	0	0	0	0.078588	0.116752	0	0.0689629	0.0316425	0	0	0.0204024	0	0.0219991	0.0196823	0
RNA5SP124	0	0	0	0	0	0	0	0	0	0	0	0	0	0	0	0	0	0.10836	0.114711	0	0	0	0	0	0	0	0	0.35913	0	0	0	0	0	0.314441	0.270347	0.107744	0.16483	0	0	0.306125	0	0	0	0	0	0	0	0	0
RNU6-157P	0	0	0.450861	0	0	0	0	0	0	0.0906151	0	0	0.108482	0	0	0	0	0	0	0	0	0	0	0	0.245503	0	0	0	0.105012	0	0.157131	0	0.11312	0	0.138963	0	0	0.136366	0	0.629417	1.61547	0.164718	0	0	0.106207	0	0	0	0
RGPD1	0.0256086	0.00812984	0.056169	0.0141059	0.00730524	0.00757303	0.0955797	0.0186581	0.0145316	0.00987785	0.020833	0.00223975	0.0304084	0.0412268	0.0302789	0.0135333	0.0162628	0.0277564	0.045911	0.0323576	0.00719899	0.0443951	0.0155663	0.0304322	0.0114694	0.0234294	0.0217645	0.0785755	0.0376123	0.00776708	0.0831965	0.00917512	0.021139	0.0352379	0.147154	0.0862451	0.0606928	0.0106179	0.0126194	0.017153	0.0642908	0.0410417	0.0301532	0.0147006	0.00496179	0.0101214	0.0053501	0.0095733	0.0057687
HVCN1	0.514213	0.232246	1.05519	1.11691	1.09789	0.573769	1.02391	0.370788	0.148904	0.946446	0.621012	1.43545	0.994574	0.36164	0.188039	0.759555	1.5232	0.59469	2.56948	2.41138	8.70989	0.73467	0.804782	0.538623	0.673104	2.53538	4.61967	3.00995	0.359512	0.813971	1.91016	0.591448	0.669518	0.754983	1.22565	0.456333	1.24382	2.31449	2.25115	0.876541	2.10393	0.305854	5.14024	0.551187	0.690231	0.320568	0.564832	1.26039	1.53331
SYNGAP1	0.723113	1.6515	1.49058	1.15383	1.82762	3.01374	1.6319	0.778629	0.849524	4.22584	1.59279	1.41391	4.79323	4.37621	1.42113	1.40169	2.2368	2.89759	2.27045	2.46494	2.22598	2.39703	1.28908	1.76177	1.22583	2.79668	1.48519	3.42246	2.22397	2.02481	2.55465	1.31653	1.82812	0.751241	3.62944	3.11482	1.64935	4.09333	4.21561	8.78261	4.35647	1.68977	3.34008	0.860547	1.94256	1.72218	1.74494	4.82995	1.43001
Y_RNA	0	0	0.724357	0	0	0.156259	0	0	0	0	0	0	0.104573	0.106332	0	0	0	0	0	0	0	0	0	0	0	0	0	0	0	0	0	0	0.109044	0	0	0	0	0	0	0	0.346057	0	0	0	0	0	0	0	0
LINC01046	0	0	0.0397055	0	0	0	0	0	0	0	0	0	0	0.029143	0	0	0	0	0	0	0	0.132915	0	0	0	0	0	0	0	0	0	0	0	0	0.0367138	0.0292637	0	0.0720552	0	0	0	0	0.255781	0	0	0	0	0	0
HAPLN2	0.0087241	0.0581616	0.889786	0.0216246	0.00746606	0.162535	0.00915786	0.0190689	0.0334159	0.0605718	0.0567775	0.0961404	0.0414371	0.100069	0.108309	0.0207468	0.0407966	0.0372323	0.0337836	0.0472428	0.0441448	0.0480414	0.0178976	0.0266589	0.0234439	0.0179589	0.0905635	0.0705119	0.0701953	0.125024	0.0300099	0.0168788	0.0648131	0.0540205	0.0862553	0.0317317	0.0242722	0.136731	0.0290186	0.293012	1.5598	0.0550531	0.0739608	0.0281704	0.0304261	0.0310328	0.0218715	0.0489202	0.0235828
AMY1C	0	0	0.00985338	0	0	0	0	0	0	0	0	0	0	0	0	0	0	0	0	0	0	0.0109948	0	0	0	0	0	0.00806869	0	0	0	0	0	0	0	0	0	0	0	0	0.117685	0	0	0	0	0	0	0	0
PPM1F	1.06644	5.04327	1.54221	4.21662	3.10634	3.83776	1.90512	1.52362	2.26024	7.1043	2.14525	2.85259	9.74722	7.96107	2.8027	2.51996	3.55739	4.78181	3.41891	3.72749	4.87333	1.70483	2.35356	2.17747	3.40768	3.73335	3.25971	3.44515	1.53004	4.05563	3.41497	4.60046	3.32517	2.62424	2.19578	2.61532	2.63617	4.24581	4.8522	5.62399	3.48008	1.53123	3.47257	2.18384	2.79962	5.13036	4.55117	2.24632	2.02318
AL135790.1	0.124527	0.118599	0.61455	0	0	0	0	0	0	0	0.202609	0.490106	0	0.225533	0.110428	0	0	0.151843	0.160741	0.0674338	0.0630118	0.342869	0	0.0951316	1.4222	0	0.0680365	0.419366	0	0	0	0	0.0770945	0.440618	0	0	0.230972	0	0.0690347	0	0.733993	0.11226	0.39589	0	0.144766	0.0738263	0.0780479	0.0698282	0.168309
ACTR6	2.10735	2.94463	3.75765	2.52492	2.80832	2.7748	3.10559	1.95007	2.33382	3.61845	2.8823	8.78237	3.5465	3.40188	3.26465	5.45961	3.26091	3.88256	7.17115	2.65719	11.4807	5.30351	6.44809	7.99076	12.821	5.3619	5.95857	6.93458	2.66099	7.25704	3.31587	3.12814	5.93606	8.49065	4.92127	2.92488	5.43036	7.90977	3.9994	11.9753	8.73923	3.4806	4.3523	3.47686	6.50615	7.22255	6.62969	3.51058	5.27727
RNF32-AS1	0.289835	0.125472	0.476787	0	0.338237	0.303884	0.276587	0.259165	0.218667	0.104537	0.385831	0.124442	0.359803	0.397672	0.186924	0.109655	0.0821431	0.273092	0.255085	0.0998784	3.26651	0.217643	0.288292	0.402579	0.690354	0.0180799	0.287917	0.266201	0.227148	0.305677	0.634454	0.033985	0.326249	0.815767	0.921803	0.495156	0.390971	1.02256	0	0.294986	0.95772	0.285038	0.279222	0.323306	0.0612623	0.312419	0	0.0738748	0.71225
FGD6	0.395141	1.67402	6.44894	1.73533	0.869555	2.11888	0.886786	0.591392	3.13264	4.1326	1.08946	3.75081	4.12806	6.37855	3.70599	15.0176	6.10372	6.67543	6.7287	9.62685	24.8838	6.54747	5.70109	6.2113	4.18984	4.23803	3.29577	11.2684	2.59763	9.48305	5.44197	2.48428	5.59158	4.63866	3.64917	8.1077	4.00391	7.3261	7.64217	2.96205	7.29123	5.75563	6.92672	1.70961	4.89347	6.40929	7.98968	11.0711	20.2511
TRMT1	2.78383	10.3949	5.69804	4.77788	3.63078	3.19156	4.47791	3.00429	5.96959	3.57396	3.22446	13.1432	5.10677	5.85233	3.80862	7.86756	7.21413	10.5094	8.73221	5.44147	6.59327	6.55012	10.981	10.0962	16.4532	21.6224	10.6722	12.5105	8.54076	9.24097	7.16203	8.90537	7.72502	5.79389	6.28533	5.71804	10.1975	4.55866	13.0068	7.28731	15.7634	7.71219	9.13353	8.14081	12.1242	10.9981	6.82977	7.08816	8.60917
EFCAB3	0	0	0.241627	0	0	0	0.0106336	0	0	0.00502374	0.0164817	0	0.0120286	0.0305775	0	0.00602248	0.0736876	0.012352	0.00653792	0	0	0	0	0.00773869	0	0	0	0.115988	0.0058219	0.0069129	0	0.0326644	0	0	0	0.0245633	0	0	0.00561578	0	1.35339	0	0	0	0	0	0	0	0
LINC01038	0	0	0.0375718	0	0	0	0	0	0	0	0	0.0359564	0.0271205	0	0	0	0	0	0.0294817	0	0	0	0	0.0348964	0	0	0.0748719	0.0307666	0	0	0	0	0	0	0	0	0	0	0	0	0.448742	0	0	0	0.292069	0.0541623	0	0	0
REXO1L12P	0	0	0	0	0	0	0	0	0	0	0	0	0	0	0	0	0	0	0	0	0	0	0	0	0	0	0	0	0	0	0	0	0	0	0	0	0	0	0	0	0	0	0	0	0	0	0	0	0
LINC01396	0	0	0.640788	0	0	0	0	0.040544	0.0236828	0.0367963	0.0301799	0	0.0220257	0.0223964	0	0	0	0	0.119717	0	0	0.0340483	0	0	0	0	0.0810757	0.0499738	0	0	0	0.0239249	0.0459349	0	0	0	0.137619	0.138436	0	0	0.728887	0	0	0.0239582	0	0	0	0.0416054	0
KRT18P25	0.0152979	0.203975	1.34635	0.126397	0.0654594	0.0271436	0.144526	0.0334377	0.0195319	0.0227601	0.0622254	0.144501	0.0635782	0.10159	0.108527	0.01819	0.166921	0.102595	0.0592403	0.0497048	0.0928906	0.435249	0.3243	0.116867	0.0822186	0.0209942	0.183879	0.226681	0.167049	0.0835173	0.394672	0.0887919	0.0757674	0.487162	0.593367	0.296759	0.15606	0.137006	0.0339232	0.250314	0.88667	0.413729	0.178326	0.167951	0.160058	0.0816249	0	0.0343131	0.093044
OR9I1	0	0	0.0170166	0	0	0	0	0	0	0	0	0	0	0	0	0	0	0	0	0	0	0	0	0	0	0	0	0.0139345	0	0	0	0	0	0	0	0	0	0	0.0229385	0	0.223564	0	0	0.0133608	0	0	0	0	0
KPNB1	14.6312	32.4577	23.4676	23.4498	17.8973	22.2965	27.6194	16.1238	19.4121	24.8091	16.8618	47.7875	44.5435	40.1726	26.4258	73.1798	57.8212	33.1369	44.0355	62.5823	54.0989	30.0001	40.0442	37.4286	39.6479	26.8393	29.1403	40.4356	33.3298	36.9048	30.2013	27.9035	39.0372	37.6811	27.4569	44.0267	30.6045	42.6409	38.8677	54.1289	46.9248	41.202	29.882	20.8481	39.7079	44.4608	33.2176	62.5483	57.366
AC013356.1	0.485301	1.08947	1.02643	0.859232	0.118663	0.184519	0.218327	0.151537	0.309809	0.44697	0.761401	0.627579	0.51452	0.272053	0.215178	0.247306	1.17073	1.28918	0.425081	0.50683	0.175405	0.827181	0.474097	0.688524	0.372608	0.404362	0.700752	0.490302	0.378527	0.331182	0.566397	0.201199	0.278989	0.490617	0.553636	0.588388	1.22161	1.21593	0.192171	0.925432	1.63457	0.749994	1.10204	0.179092	0.604476	0.267162	0.630057	0.0777519	0.398241
ABT1	4.20317	9.55942	7.77589	5.77343	5.16297	4.25826	5.48387	4.55011	7.04244	4.68845	4.34699	10.6353	11.5839	8.99726	6.08477	5.51806	10.0722	9.0903	5.15168	9.69677	9.37288	15.1932	9.72907	11.1828	9.41546	9.93524	12.1052	7.18909	8.4091	8.09834	11.9385	6.43463	7.92147	8.86119	11.2993	9.04258	11.7801	7.6741	12.643	9.1521	10.2772	8.11616	12.2033	13.9703	10.8362	8.01015	5.93355	7.65069	11.6083
AC018861.1	0	0	0.00996327	0	0	0	0	0	0	0	0	0	0	0	0	0	0	0.00738516	0	0	0	0	0	0	0	0	0	0	0	0	0	0	0	0	0	0	0	0	0	0	0.190396	0	0	0	0	0	0	0	0
LDLRAD4	0.901766	0.21221	1.90466	0.29109	1.52848	2.52632	1.54052	0.526549	5.35532	7.70736	1.4169	0.749311	1.08464	1.23318	0.395179	0.3447	0.514616	1.18635	1.70762	1.63175	1.71837	0.491441	1.75346	0.467881	0.797831	0.932563	0.684538	3.62459	0.147502	0.281024	1.42659	0.497296	1.38812	0.114545	4.63223	0.454724	1.4097	1.15013	1.10461	0.286325	0.97068	0.445906	3.19941	1.82243	0.350574	0.721352	0.124297	1.67922	0.756832
AC091705.1	0	0.178182	0	0	0	0.165979	0	0	0	0.0463915	0	0	0	0	0	0	0	0	0	0	0	0	0	0.0714625	0	0	0	0	0	0	0	0	0	0	0	0	0	0	0	0	0	0	0	0	0	0	0	0	0
IGFALS	18.8474	0.0393991	0.857457	0.0410162	14.8976	7.67779	6.27929	15.9142	1.39439	0.10258	11.0385	0.130253	0.353679	0.0499488	0.19076	0.132811	0.0558861	0.0807086	0.202916	0.0448037	2.1812	0.197431	1.81617	0.265467	0.0889339	0.16464	0.0949286	0.273058	23.2761	0.287955	0.498059	0.224103	0.112689	0.102463	2.90712	0.772399	0.107422	0.222295	0.0550408	0.213757	0.512056	0.0522108	0.23673	0.197698	0.163513	0.152058	0.0311135	0.0649523	0.055913
CHP1	68.6007	37.9283	71.0239	65.7389	63.6303	32.8102	98.2858	54.9583	81.1193	16.4264	65.8942	21.3113	16.421	12.6904	50.5632	26.9339	46.5073	20.5199	44.7355	21.8282	26.7307	28.387	55.0859	45.0074	17.7631	26.148	41.5073	21.4023	107.928	39.6474	39.0956	55.0909	27.226	51.4931	15.253	31.8499	47.9034	23.1538	16.3702	46.4443	25.5369	77.9286	28.2503	100.95	46.734	35.6848	47.0908	26.4278	29.3245
ZNF22	4.19217	1.70799	3.28422	1.07015	5.69302	5.31698	3.00882	6.73415	5.23012	5.7658	5.84818	7.31763	9.01395	5.69556	3.14666	4.4835	6.06077	4.70992	4.69905	3.57331	10.9671	4.86042	4.95789	4.67215	6.85812	5.84783	9.78146	7.69128	3.63384	2.18094	5.97782	2.27357	3.61075	9.1522	13.2487	5.36607	5.0037	11.9544	5.89296	12.626	7.26537	7.46172	8.35715	6.85494	3.92021	3.99837	4.02527	7.40036	14.0254
POLR2CP1	0	0	0.126123	0	0	0.0226729	0	0	0	0	0	0	0	0.0154286	0	0	0.0265578	0	0	0	0.0129318	0.0938221	0.0174765	0	0	0.0175363	0	0.086066	0.0146879	0	0.0439557	0	0.015822	0	0.0388734	0.0309851	0	0.0190734	0	0	0.0753183	0.023039	0.189579	0.0165045	0	0.0151513	0	0.0286615	0.0172709
IL15RA	2.99534	1.24465	10.689	1.29142	5.45785	3.302	4.20332	1.89101	2.61297	8.41255	1.8669	8.69045	2.17564	3.5598	3.92636	9.14643	8.08323	2.48273	6.579	2.23348	4.80623	9.97446	8.76169	7.57166	5.12383	9.32973	4.81249	17.9565	5.23658	5.93607	6.23521	2.71722	2.25572	3.74093	7.42262	5.28578	2.35125	3.6751	3.49207	3.1828	5.40751	7.49763	21.1504	15.0465	4.73101	2.07951	2.15911	5.96517	17.0523
RNU6-985P	0	0	0	0	0	0	0	0	0	0	0	0	0	0	0	0	0	0	0	0	0	0	0	0	0	0	0	0	0	0	0	0	0	0	0	0	0	0	0	0	0.184675	0	0	0	0	0	0	0	0
AL451085.2	0.660662	0.699125	0.603782	0.424562	0.46069	0.34733	0.565082	0.641803	1.0622	0.655287	0.895765	2.0609	1.32201	0.871553	0.412274	0.581897	0.406843	1.43215	0.742246	0.715524	0.928615	1.01058	0.669313	0.897261	1.08495	0.990617	1.79143	0.922921	0.492202	1.8702	0.694406	0.457628	1.7724	1.03895	2.36342	0.341166	1.58847	2.17315	0.827466	3.2873	0.841321	0.860287	0.674186	0.742703	1.49341	0.971939	1.3189	0.699767	0.463007
AP005902.2	0.0636831	0.121303	0.680943	0.263087	0	0.0564976	0.0668494	0.0695983	0.0406543	0.0315825	0.0518072	0.451153	0.0378096	0	0.0564729	0.0378612	0.0661783	0.194131	0.164406	0.137943	0.0644485	0.175343	0.130647	0.0973007	0.0855663	0.436981	0	0.171571	0.0366002	0	0.0547656	0.0821397	0.157705	0.225332	0	0.0772105	0.0590596	0.237641	0.0353044	0.109687	1.25122	0.22964	0.202459	0.0411269	0.148067	0.226529	0.0399138	0	0.25822
BOK-AS1	0	5.06766	0.0250089	0.0251222	0	0.0269748	0	0	0.0582311	0.015079	0	0.0478673	0.16247	0	0.0808889	0.0361536	0.0157984	0.0741503	0.0196239	0.0329304	0	0.0279059	0	0	0	0	0.099674	0.0409583	0	0.0207494	1.22895	0.0392176	0.0564721	0	0.115623	0.0921602	0	0.068077	0.0674243	0.0523698	0.179218	0.0274104	0	0.039272	0	0.0540781	0	0.0170498	0.0205478
AL031767.1	0	0	0.624899	0	0	0	0	0	0	0	0	0	0	0.0305775	0	0	0	0	0	0	0.0512583	0	0	0	0.068054	0	0	0.136457	0	0.0345645	0	0	0	0	0	0	0	0.037801	0	0	0.995138	0	0	0	0	0	0	0.0284016	0.0342286
MRPS21P2	0	0.0705304	0.0609118	0.122375	0	0	0	0	0	0	0	0.0582929	0	0	0	0	0.0384787	0	0	0	0.0374729	0	0	0.0565745	0	0.101631	0	0.149637	0	0	0.127371	0	0	0.0655086	0.0563223	0	0.0686792	0	0	0	0.436504	0.0667608	0	0.0478256	0	0.0439043	0.0928297	0	0
AC211476.3	0	0	0	0	0	0	0	0	0	0	0	0	0	0	0	0	0	0	0	0	0	0	0	0	0	0	0	0	0	0	0	0	0	0	0	0	0	0	0	0	0	0	0	0	0	0	0	0	0
LINC00333	0	0	0	0	0	0	0	0	0	0.015817	0	0	0	0	0	0	0	0	0	0	0	0	0	0	0	0	0	0	0	0	0	0	0	0	0	0	0	0	0	0.0274664	0	0	0	0	0	0	0	0	0
RNU6-790P	0.186197	0.177334	1.2252	0	0.956082	0.99113	0.195455	0.610477	0.713192	0.738729	0.302949	0.29313	0.331645	0.112409	1.15581	0	0.193493	0.227041	1.20173	0.201659	0.282653	5.63938	1.01863	0.142244	0.875628	0.894354	0.406923	0.627052	0.856096	0.381197	0.320248	0.240161	0	0.823536	2.12416	0.451497	0.863395	0.416891	0.412893	0.481054	1.46333	0.335712	0.789267	0.480989	0.43292	0.110388	0.350101	0.208819	0.880816
SLC18A2	0.696716	0.139932	0.56916	0.160557	1.58188	0.706405	1.72142	1.23797	0.41149	0.578223	1.22997	0.0858072	0.14914	0.105868	0.096668	0.121165	0.485139	0.2225	0.208009	0.279756	0.136701	0.113098	0.547746	0.0724153	0.0382092	0.37075	0.0466112	0.529916	0.0599267	0.0840944	2.13169	0.229244	0.328638	0.150932	0.349649	0.215487	0.0527456	0.191012	0.152395	0.12245	0.367827	0.341815	0.46208	0.156103	0.0854033	0.0590074	0.0980282	0.233878	0.124916
LINC02869	0	0	0.480979	0	0	0	0	0	0	0	0	0	0.0231457	0.0235352	0.0172853	0.0579431	0	0	0	0	0	0	0	0.029782	0.0392854	0.0401255	0.0425991	0.196931	0.0224053	0.013302	0.0167627	0	0.0241353	0.0344851	0.0148246	0.0236327	0.0180771	0	0.010806	0.0503596	1.16807	0	0.0413126	0	0	0	0	0.0109302	0.0131727
AL121757.2	0	0	0.284975	0	0.0423581	0	0	0	0	0.0245464	0	0	0	0	0.0438916	0	0	0	0	0	0.0500904	0.090853	0	0.0378118	0	0	0	0.0666739	0	0	0	0	0	0	0	0.0600091	0	0.0738794	0	0	0.534855	0	0.209805	0	0	0	0	0	0
AC008250.2	0.0953693	0.0908294	0	0	0	0.676869	0	0.208455	0	0.28378	0	0	0.113244	0.0575751	0	0	0	0	0	0.0516444	0	0	0.0652172	0.291428	0	0.196322	0.052106	0	0	0	0.0820148	0	0	0	0	0	0	0	0.105741	0	1.21795	0	0	0	0	0.11308	0	0.106956	0
G3BP2	11.0859	19.4288	22.5775	12.8612	15.9162	18.4507	20.0513	13.1389	38.6589	21.4258	13.8699	10.4445	30.3351	28.0095	17.0162	16.3388	32.5102	23.8144	17.702	18.7261	26.0922	9.66495	41.2421	12.3636	15.1806	12.2163	11.4253	16.0774	27.4501	17.4227	12.7496	13.6388	12.5403	10.7165	20.9591	24.5072	15.1755	35.5913	13.0294	20.3763	16.5216	18.0224	18.7194	15.0886	14.7625	13.8305	19.7237	29.9098	14.4336
ATP6V0E1P1	0.259523	0.247169	1.35192	0.0714759	0.740329	0.23024	0.544852	0.567257	0.165675	0.171607	0.774128	0.0680944	0.821774	0.365577	0	0.0514309	0.089897	0.0527418	0.390829	0.187383	0	1.19094	0.532415	0.066087	0.406819	0.712317	0.141793	0.757457	0.298308	0.295175	1.04152	0.613685	0.535568	0.22957	1.64481	0.629299	0.641816	0.258251	0.671409	0.595996	1.10478	0.38993	0	0.223468	0.251419	0.102573	0.108438	0.291054	0.350767
Metazoa_SRP	0.0769713	0.0733072	0	0	0.131744	0	0	0.0841208	0.0491372	0.076345	0	0.0605879	0.137097	0	0	0	0.0399936	0	0	0	0	0	0	0	0	0	0.042054	0.0518429	0.0442373	0	0.132386	0.0992791	0	0	0.0585397	0.0466607	0	0.0574456	0	0	0	0.0693892	0	0	0	0	0	0	0.0520167
AC068631.1	0.0193763	0.0184539	0.470874	0.0334744	0.0241196	0.0109391	0.0480757	0.0057753	0.0506026	0.00698861	0.0143299	0.08042	0.0648409	0.0882639	0.031241	0.012567	0.0356948	0.0590667	0.0545701	0.0124004	0.00980461	0.064667	0.0301143	0.0242222	0.036685	0.0423043	0.0259849	0.121015	0.0172102	0.253639	0.0469596	0.0488479	0.12214	0.00779091	0.0937775	0.0427131	0.0310384	0.0210342	0.0322253	0.00758487	0.899829	0.0682826	0.0373336	0.0432279	0.0163822	0.130538	0.0485769	0.015804	0.0166656
ATP2A3	20.9292	1.52623	22.4962	6.71874	41.8249	11.8668	40.4798	17.4517	35.067	5.6968	12.3722	4.10799	4.34463	1.64552	19.7794	4.52255	22.9488	1.6324	4.83273	3.46504	5.95035	7.78861	17.2429	1.12023	1.72826	8.70739	2.17416	10.8107	51.4443	4.60666	50.2147	20.6074	3.04308	41.1595	84.7903	20.0361	7.59131	4.05793	11.7583	2.23987	3.93987	23.4955	32.2601	35.6285	5.70104	2.28183	1.99989	3.32724	2.61446
C9orf139	0.0235079	0.0335832	0.128904	0.0258975	0.127414	0.0417109	0.0287894	0.0214095	0.0325153	0.104925	0.0733087	0.0771009	0.0441971	0.0425756	0.0347439	0.027952	0.0610723	0.0358306	0.131492	0.02546	0.0277555	0.0395548	0.0750194	0.0718349	0.0500108	0.198944	0.051375	0.176806	0.146364	0.0481271	0.134774	0.0555883	0.0776198	0.0554526	0.250301	0.0403769	0.06177	0.152052	0.0152042	0.246311	0.165504	0.0353204	0.431804	0.10374	0.0455477	0.00929117	0.0221005	0.0856829	0.0211819
AC093392.1	0.115004	0	0.472962	0.0475105	0	0	0.0603611	0	0	0	0	0	0	0.0694288	0.0509917	0.0341865	0	0	0.0371123	0	0	0	0.0393222	0	0.115892	0.0394568	0	0	0.0330478	0	0	0	0	0	0.262396	0	0.0533274	0	0	0	1.24275	0	0	0	0	0	0.0360398	0	0
RNA5SP205	0	0	0.118241	0	0	0	0	0	0	0	0.233894	0	0	0.086786	0	0	0	0	0	0	0	0	0	0	0	0	0	0.0968243	0	0	0	0	0	0.127164	0.983984	0	0	0	0	0	0.423665	0	0	0	0	0	0	0	0
PSMG3-AS1	0.824483	0.301788	0.506081	0.399073	1.61654	1.74676	0.765365	1.20366	1.03303	1.52722	1.47911	0.387458	0.710518	0.325021	2.35164	0.367632	0.233379	0.622711	0.831947	0.431481	0.284877	0.112941	0.363954	1.33963	0.252148	0.502414	0.969844	2.35596	0.332402	0.531156	0.947139	0.371012	1.05706	0.514338	0.744039	0.583732	0.233952	6.72732	0.187605	1.99499	0.565154	0.19691	1.3823	0.574178	0.345127	0.34836	0.339358	0.305343	0.642421
SCARF2	0.933053	3.0844	0.843301	0.815746	2.70191	6.10243	1.77097	1.10865	0.935025	20.9655	1.61961	8.4035	3.52671	5.6198	0.394464	2.03506	5.76411	17.7042	4.14187	20.7395	18.4489	1.36418	3.39061	2.47823	10.4157	8.30826	3.80855	11.776	1.87999	3.0023	5.0663	1.23146	3.57003	1.43479	3.87818	5.40961	1.04642	4.55873	18.4921	24.5546	2.43008	1.25682	17.4473	2.73609	0.838753	4.25808	2.84918	14.1722	3.71365
RNA5SP430	0	0	0.146188	0	0	0	0	0	0	0	0	0	0	0.107299	0	0	0	0	0	0	0	0	0	0	0	0	0	0	0	0	0	0	0	0	0.135174	0	0	0	0	0	1.57141	0	0	0	0	0	0	0	0
RPL12P9	0.120189	0.0763116	0.131809	0.0993047	0.342857	0.177713	0.168219	0.306489	0.0255755	0.0198685	0.0651837	0.126142	0	0	0.0710541	0.0476369	0.0416326	0.0977021	0.232712	0.0216949	0.141906	0.0735388	0	0.0612117	0	0	0	0.458725	0.0460503	0.1367	0.275624	0.051674	0.0992118	0	0.0609389	0.0728595	0.111463	0.0896999	0.0666298	0.448524	0.51164	0	0	0.0776186	0.139723	0	0.0251097	0.179722	0.0541485
AL592114.1	1.90245	2.1974	2.39713	1.57188	1.24706	1.18505	0.934784	1.63678	1.11113	0.883263	1.05373	1.84799	0.744999	0.586479	1.75885	0.4813	1.64048	2.64059	0.888237	0.942538	0.798802	3.90076	0.968807	0.989526	1.30528	2.19422	0.508654	0.872421	1.00033	0.662951	1.77529	1.82731	0.676612	3.50898	2.27808	1.27597	1.42648	1.41985	0.897595	0.836616	1.23269	2.22591	3.60318	1.46388	0.894074	0.719921	1.52218	0.839817	1.5045
KIAA0100	10.583	23.9349	182.962	20.0979	19.074	17.7636	23.8562	12.1305	39.5644	21.8736	15.0954	9.47023	38.518	40.4558	15.3378	23.7376	47.0068	22.2401	16.6325	21.8208	45.4257	9.22141	29.73	24.2221	11.4533	12.5103	9.09479	13.2109	30.8678	17.65	20.1483	23.0515	21.9154	18.2849	13.7887	26.0188	18.1254	21.9508	11.0039	19.9891	18.5531	25.8638	14.7193	33.466	15.1567	23.9709	19.6229	22.1409	41.1933
AL139286.1	0.543075	0.423183	0.487295	0.0407918	0.295758	0.919798	0.310951	0.161869	0.0945519	0.318297	0.401637	0.466344	0.205184	0.298053	0.175123	0.14676	0.872183	0.120401	0.509826	0.106941	0.549603	0.724989	0.202569	0.829759	1.06137	1.15182	0.377637	0.299275	1.36197	0.4043	0.424572	0.127358	0.825262	2.09627	1.53948	0.658434	0.595219	0.736928	0.465287	2.21091	1.21251	0.267043	0	1.81737	0.746131	0.234156	0.309432	0.193791	0.200185
NUP210P3	0.302331	0	0.0828903	0.0416329	0.344978	0.312921	0.158681	0.220275	0.0965015	0.374838	0.163967	0.158653	1.19666	1.06469	0.0446835	0.0299572	0.0261814	0.337928	0.260169	0.0545727	0.331461	0.23123	0.103373	0.038494	0	0.103727	0.0275302	0.407261	0.0579189	0.206318	0.346661	0.129984	0.155977	0.0891457	1.60954	0.183275	0.14019	0.0752123	0.111737	0.564123	0.643505	0.0454249	0.160193	0	0.0878672	0.209111	0.0631625	0.0282552	0.0340522
TMEM273	0.597475	0.31613	0.659142	0.493657	1.3554	1.08957	0.433054	0.621878	0.308767	3.18883	0.810092	0.798767	0.664415	0.263368	0.26071	0.518725	0.879587	0.424979	1.27008	0.675336	0.29513	0.40474	0.609622	0.412968	0.496961	1.30476	0.660645	1.52345	0.419691	0.362428	2.28768	0.593267	0.399254	0.0713079	0.970115	0.319076	0.369398	0.760879	0.465294	0.179681	0.563654	0.175265	4.49239	0.679835	0.512669	0.154618	0.208039	0.656771	0.746653
RN7SL670P	0.066499	0.0633335	0.382874	0	0.0569096	0.0589958	0.139611	0.0726758	0	0.032979	0.108196	0.104689	0.118444	0.120438	0.23588	0.0395354	0	0	0.042919	0	0.0336491	0.122064	0	0	0.0446749	0.0912606	0.0363324	0.134368	0	0.0907612	0.0571872	0	0.0411695	0.176472	0.0505751	0.0806245	0	0.0496299	0.073731	0	0.979906	0	0	0.0429454	0.154614	0	0.0416787	0.0372892	0
SNORA9B	0.440993	0.14	0.846354	0.121455	0.377401	0.521647	0.462919	0.481955	0	0.656108	0.358755	0.231419	0.3491	1.06492	0.130355	0.262182	0.992923	0.358486	0.474368	0.398012	1.11573	1.75387	0.502614	0.898386	0.790041	1.513	0.481882	1.08909	0.506899	1.00315	0.884897	0.758403	0.273019	0.260064	0.558988	1.78223	0.545302	0.658249	0.162984	1.77231	2.88814	0.795106	0.778882	0.189864	1.11078	0.697187	0	0.329715	0.993402
ST3GAL1P1	0.0385616	0.128541	0.285457	0.0796527	0.148504	0.0855265	0.485746	0.147502	0.295405	0.0478097	0.0941113	0.0758843	0.698285	0.488877	0.119685	0.0343887	0.120217	0.152816	0.0373319	0.0417638	0.0487813	0.0530872	0.0659247	0.176753	0.0647654	0.0264602	0.0316027	0.116877	0.188379	0.0789461	0.165809	0.211384	0.155177	0	0.131974	0.105194	0.0715239	0.431692	0.0213776	0.0332089	0.397761	0.034763	0.0408644	0.099613	0.12328	0.0800149	0.0604217	0.573018	0.143328
C5orf47	0	0	0.419801	0	0	0	0.00744117	0	0.00452533	0.00351552	0.0115336	0.00557989	0.0505043	0.0385156	0.0125723	0.00421443	0	0.0129655	0.0183005	0.00383869	0.0107609	0.0130119	0.00484755	0	0.0142869	0.0291849	0.027111	0.114588	0.0162963	0.0338627	0.0426727	0.0137148	0.00438863	0.0188117	0.0431301	0.034378	0.0131482	0.0370334	0.0235789	0.213666	1.34401	0	0.0450724	0	0.00824087	0.00420259	0.0177716	0.0159	0
Y_RNA	0	0.193959	3.85267	0.336532	0.522857	0.722699	0.641336	0.445139	0.780054	0.50499	0.6627	0.320611	0.725473	0.122947	1.08357	0.484308	0.634898	0.620815	1.44583	0.220565	0.824404	0.934556	0.557064	0.622319	0.136817	0.978199	0.55634	2.05752	0.702267	1.52876	0.350272	0.394014	0.378245	0.540446	2.63307	0.987651	0.377735	1.51991	0.338702	1.40307	2.20071	0.734369	0.431631	0.394561	0.473506	0.603684	0.382923	0.570991	0.275255
AL031432.3	0.201554	0.537486	0.828903	0.133225	0.31048	0.178812	0.50778	0.35244	0.540408	0.159931	0.327934	0.190384	0.119666	0.0973435	0.214481	0.119829	0.209451	0.368649	0.390253	0.174633	0.163181	0.369969	0.248094	0.677494	0.758276	0.63619	0.242266	0.271507	0.718194	0.57769	0.797319	0.0519936	0.199651	0.392241	0.858422	0.0977469	0.63553	0.722038	0.245821	0.590159	0.792007	0.1817	0.170872	0.156197	0.960681	0.143391	0.277915	0.565104	0.16345
PLA2G4B	0.0791527	0.494189	0.108507	0.922853	0.146767	0.0819254	0.0923201	0.120146	0.067373	0.133029	0.239681	0.242297	0.326348	0.461922	0.171578	0.0967309	0.0594056	0.292227	0.173124	0.250033	0.20471	0.169507	0.18644	0.178045	0.227474	0.159922	0.257073	0.343567	0.0935092	1.52444	0.177736	0.207021	0.215071	0.116695	0.0836094	0.159943	0.146812	0.433206	0.0999498	0.185562	0.237593	0.210103	0.181739	0.198789	0.339953	1.24875	0.405143	0.172607	0.0356606
RBM48P1	0.0177411	0.0337932	0.0437769	0	0	0	0	0	0	0.00879838	0	0	0.0105332	0	0.0157325	0	0	0	0	0	0	0	0	0	0	0.0121736	0.00969304	0.0238985	0	0.012107	0	0	0	0	0	0.0107548	0.0329062	0	0	0.0152785	0.365998	0	0	0.0114573	0	0	0	0	0
AL451049.1	0	0	0.0323556	0	0.0336649	0	0	0	0	0	0	0	0	0	0	0	0	0	0	0	0.0199051	0.0361036	0	0	0	0	0	0	0	0	0	0	0	0	0	0	0	0	0	0	0.154577	0.0354625	0	0	0	0	0	0	0.026584
MTND4P12	524.561	18.5389	20.425	12.165	20.2551	21.4133	402.109	50.4918	15.9432	10.7943	83.2086	18.8874	15.9994	18.1629	32.2192	5.52048	21.3643	40.3208	20.343	23.3885	12.4146	684.263	12.418	23.2441	13.8117	47.7671	14.188	91.2013	12.6071	13.5841	43.3085	8.16756	23.2496	30.3183	92.562	17.7562	28.7704	17.3568	6.12369	41.6826	17.644	14.4122	31.6266	9.41674	29.2563	15.589	10.4827	11.1223	17.0214
7SK	76.8443	28.4082	34.0562	17.276	48.1724	22.4801	101.188	43.0561	13.4989	5.50699	66.9828	76.1563	48.1837	29.846	10.0042	31.183	9.39112	51.6038	82.3041	21.4941	34.072	242.643	38.4525	25.2688	79.124	178.695	43.9532	40.5784	34.5575	77.2298	201.198	23.198	57.5938	17.1375	83.5095	41.4276	65.3494	50.2977	36.281	70.5013	45.3173	107.613	41.8121	53.2884	92.2179	76.4078	78.4448	18.2165	11.7353
WDR31	1.12953	0.947421	0.964909	1.14611	1.20746	1.14975	1.37706	1.08284	2.1455	1.31099	1.52181	1.3633	1.01887	1.01927	1.33904	2.27614	1.41472	1.24923	1.03851	0.933589	1.3256	0.229159	1.39305	0.772065	0.85202	0.93007	0.324804	2.54393	0.958943	1.639	0.596449	0.493296	1.96537	0.967609	2.45055	0.723169	0.610135	1.42569	0.36033	1.74752	0.957777	1.49345	0.62159	0.906059	1.07352	1.18891	0.663225	0.831172	2.63013
AP001189.5	0	0	0.0387021	0.0194387	0.0201341	0	0	0.025712	0	0.0583382	0.0191394	0.0370381	0.0139682	0	0	0.0279745	0.0488971	0.0143437	0.0303687	0.0127402	0	0	0	0.0359462	0	0	0.0257081	0.0158461	0	0	0	0.0151726	0	0.0208114	0	0.0142621	0	0.0351172	0.039128	0	0.184897	0.0212092	0.124659	0.0455811	0	0.0139479	0	0.0131926	0
AL162311.1	0.130121	0.185891	0.561889	0.134389	0.139197	0.173159	0.170738	0.0355519	0.145368	0.145195	0.13232	0.256062	0.0579412	0.0981938	0.201931	0.0193401	0.0845122	0.0594991	0.293934	0.0528475	0.148146	0.238848	0.0889819	0	0.284106	0.26786	0.0355465	0.284834	0.0934797	0.088798	0.195826	0.0839164	0.080558	0	0.0989623	0.0788806	1.6291	0.242782	0.0541021	0.224118	2.07721	0	0	0.126049	0.189087	0.173572	0	0.0547239	0.087935
MTND1P1	0	0	0	0	0	0	0	0	0	0	0	0	0	0	0	0	0	0	0	0	0	0	0	0	0	0	0	0	0	0	0	0	0	0	0	0	0	0	0	0	0	0	0	0	0	0	0	0	0
FAM186A	0.0542028	0.00448892	0.783102	0.0038943	0.121008	0.0815388	0.0717406	0.0721151	0.129382	0.0409057	0.124616	0.0371006	0.0909464	0.076827	0.106581	0.00980759	0.0379592	0.00862077	0.0456299	0.0114855	0.0560468	0.105982	0.0564047	0.0774148	0.0379974	0.0549808	0.0386273	0.295235	0.0568856	0.0498552	0.113492	0.0243172	0.02918	0.104233	0.218663	0.0157148	0.0109277	0.0967351	0.0313552	0.231365	1.14366	0.0488635	0.0649319	0.0410922	0.0753409	0.0265458	0.00443112	0.0277511	0.0270743
HCG11	0.493452	2.59372	3.81725	1.15088	1.51812	2.90372	0.924508	0.566592	6.04903	4.92535	1.1484	2.78778	0.407933	0.181003	1.67279	1.0138	4.37491	2.49056	2.03584	2.1208	4.07724	2.47081	0.281913	2.05186	1.90512	3.56598	2.64484	2.96177	1.31748	2.12277	4.74847	1.33738	2.42464	2.63005	4.93103	1.53354	2.72259	6.7828	2.55552	11.0489	3.02512	1.76812	2.3035	1.57724	5.49328	0.959106	1.4759	3.97541	2.66778
KLHL41	0.0820831	0.191886	0.257783	0.117144	0.134107	2.13169	0.164495	0.0163104	0.100037	7.26076	0.078917	0.0587379	0.283543	0.238761	0.145579	0.0310549	0.0930537	0.0773413	0.0577932	0.0282862	0.0868456	0.0890325	0.0204115	0.0570064	0.0601577	0.102407	0.012231	0.0703639	0.566102	0.0662002	0.218184	0.105872	0.0831562	0.0660086	0.181607	0.0407123	0.0761238	0.601468	0.0496418	0.379152	0.425175	0.0538164	0.0790774	0.0240953	0.164824	0.0221197	0.00935383	0.121346	0.0756426
FAM236D	0	0	0.0347316	0	0	0	0	0	0	0	0	0	0.0250703	0	0	0	0	0	0	0	0	0	0	0	0	0	0	0	0	0	0	0	0	0	0	0	0.117481	0.0945433	0	0	0.290374	0	0	0	0	0	0	0	0
AC004477.2	0.960967	1.38861	2.20769	0.301168	0.964184	0.764346	0.80004	0.688079	0.275002	1.19965	0.754805	1.19985	2.00673	2.8607	0.646472	1.18204	0.327134	0.767707	1.21905	2.7993	2.06241	0.942793	2.08474	3.51874	1.09083	1.13689	1.59321	0.669564	1.37121	1.71862	1.59581	0.983031	1.49759	1.72943	2.59579	1.86817	1.35216	1.08816	0.863402	0.770502	1.69275	0.926052	0.807661	0.534998	0.674145	1.33588	0.830747	1.48651	1.83628
CCDC77	0.578839	0.762525	2.54515	1.25599	0.587961	0.796688	0.988091	0.67399	2.47614	0.662664	0.994601	4.50949	1.88535	1.63621	1.70781	4.7021	2.23462	3.56534	1.20805	1.53211	11.8227	1.61859	3.03349	1.76054	3.88509	1.95624	2.99703	2.92584	1.91831	4.31563	1.07931	2.1456	2.01619	4.2159	1.0944	1.52493	1.80109	5.40205	2.94804	3.70375	6.29754	2.52132	1.93768	1.93896	3.23253	3.10775	4.23821	2.60577	3.88251
TRMT1L	3.7006	2.83913	4.50716	2.56758	3.74892	3.10768	4.30791	2.67029	6.55213	4.294	4.08154	5.35904	3.33087	3.35828	5.82698	4.80449	7.53506	5.51028	3.80204	4.3055	6.48187	3.00086	5.04771	4.52147	3.16873	4.99445	3.99836	6.22322	5.21254	4.67034	3.84541	3.31466	5.9993	4.22127	4.2307	3.03186	3.81326	6.18465	4.83292	10.6707	4.48985	4.97203	3.72049	3.83502	6.50595	3.80654	2.9686	3.6403	2.89093
SLC2A12	25.668	0.433412	1.32806	1.03039	15.447	9.49149	25.5432	10.5207	6.35496	5.1604	30.3786	5.68661	0.875503	0.995903	1.36587	0.928727	4.09472	8.37951	1.81591	7.13943	1.22443	0.674688	0.688226	1.26358	1.20232	0.97282	1.47507	1.49718	0.877676	3.45193	0.538108	1.18239	18.7111	3.06172	1.81371	1.62604	1.65974	4.40544	0.300799	0.806423	0.567416	0.153843	0.621363	0.350407	4.18144	5.61378	0.73225	1.53845	283.611
AC124916.1	0.643351	1.25949	1.23472	0.265781	0.489402	0.348798	0.375188	0.273431	0.136902	0.443136	0.377994	0.844022	0.212204	0.129465	0.665596	0.127496	0.278566	0.522983	0.0922719	0.154839	0.524484	1.60737	0.244416	0.737227	0.840411	0.686707	0.312445	0.481466	0.12325	0.219519	0.245895	0.253552	0.995746	0.853647	0.299013	0.303337	0.563496	0.800247	0.257587	0.646389	0.667124	0.193326	1.78018	0.0692465	0.373958	0.529741	0.560033	0.541136	0.458926
AL162740.1	0	0	1.29683	0.130271	0.809585	0.139877	0	0.172312	0.100652	0.156384	0	0	0.187219	0.0951847	0	0	0	0.192252	0	0.25614	0.159562	0.434116	0.107819	0.240898	0	0.216376	0	0.106194	0.090615	0	0.271178	0.203362	0.390447	0.13947	0.239824	0.0955791	0	0.235342	0.0874069	0	2.01355	0	0.167083	0	0.183293	0	0	0.176823	0.10655
Metazoa_SRP	0	0	0.388155	0	0	0	0	0.0736782	0.0430374	0.0334338	0.0548442	0.212267	0	0	0.0597834	0	0	0	0.043511	0	0.0341133	0	0	0	0.0452911	0	0.0368335	0.0454072	0.0387457	0	0.057976	0	0	0.119271	0.102545	0.0408683	0.125043	0	0.037374	0.0580583	0.331141	0.0607754	0.142885	0	0.156747	0.0399681	0.0422535	0	0
ACTBP7	0.260908	1.49093	0.729641	0.948519	0.357255	0.47837	1.18681	0.266133	0.732862	0.914374	0.481106	0.643504	0.382099	0.65105	0.879199	0.713536	1.08452	1.1453	0.763378	1.02669	0.633706	0.798197	1.1062	1.18263	0.654384	1.05031	1.40649	0.820077	0.889704	0.498541	1.46591	0.628179	0.355362	1.63095	0.767266	1.88743	1.54858	0.636092	0.723206	0.524281	1.60621	1.83462	1.38245	0.876178	0.697622	0.443418	0.926645	0.614475	0.8816
RNA5SP33	0.598491	0	0.656356	0.164832	0.512187	0.70795	0.209416	0	0.764134	0	0.324588	0	0.710667	0.481751	0	0	0.207314	0.243258	0.515028	0.108032	0.302842	0.915483	0.136424	0	0	0.273782	0	0.671842	0.343967	0.408425	0.686246	0.128658	0.247017	0	0.606902	0.36281	0	0.446669	0.221193	1.03083	1.95981	0	0.634233	0	0	0.236546	0	0.44747	0
MIR181A1	0	0	0	0	0	0	0	0	0	0	0	0	0	0	0	0	0	0	0	0	0	0	0	0	0	0	0	0	0	0	0	0	0	0	0	0	0	0	0	0	0.349203	0	0	0	0	0	0	0	0
AC107959.3	0.310681	0.126811	0.638848	0.0183355	0.284871	0.0196876	0.163064	0.0242528	0.255	0.0220109	0.0541594	0.331893	0.158105	0.294738	0.118074	1.12144	0.864787	0.230005	0.171871	0.25236	2.07739	0	0.106228	2.15304	0.193811	0.0609094	0.824469	0.224201	0.204064	0.0908642	0.80153	0.200361	0.178604	1.09929	0.0843876	0.524654	0.452768	0.149059	1.47629	0	1.17722	1.50041	0.587919	0.759564	0.257983	0.197345	0.625889	2.14034	0.629868
MIR520C	0	0	4.43606	0	0	0	0	0	0	0	0	0	0	0.271331	0	0	0	0	0	0	0	0	0	0	0.15097	0	0	0.151357	0	0	0	0	0	0	0	0	0.833623	0	0	0	5.96053	0	0	0	0	0	0	0	0
CYTH2	2.79002	3.9163	5.67028	5.0912	3.63696	2.28005	5.08914	2.29418	4.58992	2.9427	2.98393	3.78705	4.86568	3.72246	6.25372	3.1439	2.56176	3.96611	3.52046	2.57413	3.5102	9.66898	4.9308	4.30054	3.66587	3.64692	3.64071	4.07686	8.19825	4.85326	7.82569	6.69737	4.45127	6.70201	7.40718	4.0071	5.97957	4.79672	3.25188	5.66778	4.17086	6.83753	3.6909	6.04808	4.2378	3.736	3.90324	2.79465	7.12091
CYTIP	4.23751	0.358495	2.78176	2.4268	6.921	2.27688	5.45996	7.1804	0.968468	0.656193	3.46584	2.9809	0.775418	0.664516	0.915412	1.95984	3.87606	1.08139	6.18026	1.17669	2.39241	5.43853	5.86575	0.901891	0.827607	5.79973	2.5676	6.51106	1.52089	1.62298	3.98255	1.29836	1.70894	0.156395	3.35726	1.90846	1.60791	1.49402	5.35915	0.392926	4.70069	0.652963	29.4274	2.42722	1.57799	0.625521	0.950828	1.87088	0.967407
SLC17A4	0	0.012057	4.73085	0	0.00722272	0.00374374	0	0.00922369	0.255921	0	0.0171647	0	0	0	2.09932	0	0.116208	0.00257277	0.00272355	0.00228515	0.0106765	7.86988	0.0490572	0	0	0	0.00230557	0	0.0824591	0	1.24111	0.683082	0.00261253	0.00746569	6.48617	3.41254	0.00782702	0.0094482	0.00467881	0.0218047	0.0870558	0.281511	0.0357751	0.0136261	0.00245287	0	0.0423174	0.00236629	0.00285177
AC068643.1	0	0	0.0584754	0	0.0202805	0	0	0	0	0	0.0192786	0	0.0140698	0	0	0	0	0.0144481	0	0	0.0119913	0	0	0	0	0	0	0.0319227	0	0.016172	0.0611383	0	0	0	0.0180231	0	0	0.0353726	0.0525501	0	0.698406	0	0	0	0	0	0	0.0132885	0
HMGA1P4	1.34631	0.334492	2.64802	0.0967279	2.25424	0.727026	1.78192	1.53533	2.65312	0.290294	2.19048	3.08708	0.590804	0.636084	1.86868	1.53123	0.517042	0.285501	3.17344	0.633959	0.533148	4.29784	3.0822	0.268305	0.904467	0.682815	0.927455	3.70599	0.605547	0.918753	1.35914	0.528498	1.70324	1.19092	4.94152	0.283876	1.19428	1.74745	0.584108	6.0996	1.32258	2.63845	1.55077	1.20967	1.5311	0.451136	0.25681	0.459528	2.17567
RNU6-388P	0	0.532001	0.765749	0.153843	0.637388	0.165188	0.39091	0	0.713192	0.738729	1.06032	0	0.221096	0.224817	0.330232	0	0.0967463	0.113521	0.120173	0.504148	0.282653	0.854451	0.763973	0	0	0.511059	0.101731	0.877873	0.321036	0	0.320248	0.480322	0.691648	0	1.27449	1.35449	0.345358	0.833782	0.103223	0.320703	1.46333	0.167856	1.1839	0	0.10823	0	0.700201	0.208819	0.377493
TRIM60P16	0	0	0.185369	0	0	0	0	0	0	0	0	0.0221748	0.0167256	0	0.0249815	0.0167484	0	0	0	0	0	0.0517103	0	0	0	0	0	0.0569226	0	0	0	0	0	0	0.0214252	0	0	0	0.0312347	0	0.968611	0	0	0	0	0	0	0	0
CYP2F2P	0.240681	0.282122	0.807082	0.214157	0.602078	1.14975	0.330385	0.50584	0.378208	0.954891	0.406657	0.364331	1.03325	1.05064	0.29552	0.616392	0.173154	0.496652	0.537707	0.551412	0.543357	0.594717	0.329174	0.410165	0.261196	0.470044	0.242767	0.548671	0.574582	1.31397	0.796072	0.429833	0.745028	0.0491314	0.858915	0.426485	0.497924	1.53373	0.47213	0.350769	0.800257	0.150212	1.13794	0.179346	0.516552	1.29518	0.522167	0.550227	0.200185
GALNT5	4.02886	2.81021	5.80208	1.92857	5.65894	1.69937	7.58842	1.95553	8.55977	0.176339	1.89421	0.383718	0.873376	0.51761	13.0474	0.126156	6.3933	1.72029	0.433068	3.51403	2.04444	12.2825	4.91994	0.201537	0.287039	2.42609	2.67435	1.26891	10.3249	4.48122	17.7328	13.6514	0.774021	2.60251	3.60278	5.58867	3.39862	0.856039	1.32738	0.644534	0.825375	7.68276	0.303876	4.22038	5.64041	0.554206	1.24009	1.88452	5.38528
TNFAIP8L2	0.265544	0.363549	2.73017	1.17929	1.13626	0.382822	0.662024	0.634833	0.392013	1.67907	0.688578	5.04269	2.36487	0.781516	0.367937	1.14458	1.75917	1.53802	4.01683	2.21988	1.10014	3.10736	1.53216	1.20449	1.40487	7.60732	2.77471	5.53328	0.810766	1.01933	3.28268	1.34861	1.57206	0.190854	2.42348	0.623779	0.661839	1.59785	0.864868	0.25727	1.97279	0.628391	15.0726	1.82208	1.51458	0.413252	0.624118	1.47042	1.22252
FAM200B	2.32563	3.4712	2.66399	1.63984	2.40013	2.68615	2.32622	2.10251	3.15584	2.69116	3.01785	5.91357	5.3857	2.97461	3.57757	2.04381	2.35559	3.67463	3.08578	1.67257	2.11946	3.0806	2.4119	3.75795	5.42064	3.11641	3.86733	3.31048	2.76416	2.9027	2.0628	1.81392	3.60326	2.03927	4.59006	1.71983	4.59211	9.33569	1.58628	4.5474	1.66265	2.12215	2.73118	1.4888	4.22057	3.41201	2.20803	2.11431	2.59198
FMC1	4.95182	2.12591	1.56165	2.06689	3.86448	3.94924	2.63941	4.09388	2.69436	2.79932	3.66312	8.17937	3.0923	1.95166	2.35486	1.53301	1.11982	3.89501	4.89327	1.05593	4.12851	9.73704	5.17587	6.94842	7.17912	2.9489	1.75926	2.4539	1.74	3.79071	4.74384	1.71256	4.16169	7.02438	6.95647	1.25984	3.87848	4.85415	1.47215	4.22027	4.29744	4.45247	3.8201	2.07119	2.96035	3.77992	2.93473	1.72646	8.4007
AC105940.1	0	0	0	0	0	0	0	0	0	0	0	0	0	0.033436	0	0	0	0	0	0	0	0	0	0	0	0	0	0.0746068	0.0318308	0	0	0	0	0.0489923	0	0	0	0.0826696	0	0.0476966	0.435267	0	0	0	0	0	0	0	0
CSGALNACT2P1	0	0.118097	0.288977	0.0170756	0.106119	0.110009	0.108471	0.0451727	0.250673	0.0204986	0.0840635	0.0650712	0.220863	0.262009	0.0549805	0.110582	0.0214765	0.201601	0.733616	0.0335744	0.094118	0.0569032	0.0989289	0.0315765	0.083305	0.765778	0.0790403	0.375834	0.0712659	0.296173	0.0177728	0.0266563	0.0895633	0.0731259	0.0314357	0.0501133	0.51749	0.0616963	0.584314	0	1.82722	0.391249	0.0438018	0.08008	0.180193	0.147028	0.220201	0.417197	0.0279329
AC093664.1	0	0	0	0	0	0	0	0	0	0	0	0	0	0	0	0	0	0	0	0.0366336	0	0	0	0	0	0	0	0	0	0	0	0	0	0	0	0	0	0	0	0	0	0	0	0	0	0	0	0	0
STAT3	9.4359	33.5465	22.0882	22.762	20.1586	26.3537	22.4977	10.3051	41.499	68.9435	14.7731	20.4347	16.5788	25.8198	34.8397	42.5022	61.9669	25.5599	29.336	28.0369	70.6701	15.3269	41.823	29.4357	13.1523	25.7147	26.4898	46.5501	27.6609	33.1579	34.3358	45.3687	23.0415	22.4441	25.5181	30.9772	42.5588	55.8694	28.6496	26.2814	30.4439	27.7594	37.9169	38.2518	55.6588	26.8657	47.1452	31.0242	36.2272
TTC41P	0.0678523	0.0117495	0.202943	0.0152897	0.121414	0.139546	0.100364	0.0943788	0.0236268	0.0397683	0.13047	0.0679762	0.133673	0.0968214	0.0629051	0.0403399	0.120189	0.0526503	0.101519	0.150314	0.124851	0.124548	0.0232	0.0565477	0.0787361	0.0783036	0.0791988	0.249278	0.044314	0.0526183	0.135268	0.0517147	0.0649204	0.158237	0.265059	0.190706	0.0457644	0.391308	0.117977	0.265608	0.463566	0.0667292	0.0653676	0.0199179	0.0806731	0.0621683	0.0463929	0.0553426	0.127141
FTLP18	0	0	0.21523	0	0	0	0	0	0	0	0	0	0	0	0	0	0	0	0	0	0	0	0	0	0	0	0	0	0	0	0	0	0	0	0	0	0	0	0	0	0.183615	0	0	0	0	0	0	0	0
DNAJC19	5.97534	4.25779	5.33632	3.13521	5.23032	5.26244	4.64137	5.14802	5.07448	4.15033	5.70817	21.0799	23.2572	17.4575	3.53416	4.4471	4.34266	6.44512	8.6385	2.91692	6.24303	10.0025	5.4097	11.9077	31.4589	5.73125	6.71108	7.65997	9.19957	15.0236	4.91826	3.98365	9.62637	6.33223	5.99573	4.65678	10.2336	8.75633	3.772	10.2449	6.30922	9.55458	6.00287	7.38333	8.41695	10.8182	11.471	2.62305	3.63281
CYP4F22	1.62676	43.4796	0.814984	49.5726	1.89842	1.64001	1.25745	0.775795	0.042484	0.0403381	0.950439	0.413254	0.737545	2.37933	10.2358	0.0703382	0.0729988	0.477868	2.80139	0.0360378	0.0748324	0.0678649	0.101131	0.05084	0.29309	8.31099	2.26643	4.16857	0.267732	4.99564	0.813944	12.4892	0.32045	14.6059	0.0337423	0.0224126	3.03788	1.91495	0.348437	0.133727	2.91289	0.186648	0.352618	0.109832	1.83099	1.83681	14.9601	1.19416	0.0449736
OTUB1	10.0538	36.3433	20.4565	22.8832	10.4132	8.65288	12.4844	8.13263	17.6734	7.80789	10.8705	31.093	23.3565	27.2179	20.4433	17.5549	31.2518	20.5645	23.7868	27.4896	17.3403	20.5698	17.9897	41.0395	37.316	22.1292	48.9526	20.6751	64.0168	25.7762	21.6654	23.603	19.7527	27.3318	19.3499	29.2897	36.6024	21.3016	33.6508	25.7981	23.8529	36.2637	19.5534	40.4452	25.2435	37.5591	27.4763	17.3588	36.4872
RNU6-1231P	0	0	0.468371	0	0.162441	0	0	0.207443	0.242347	0.0941341	0	0	0	0	0	0.112848	0.0986249	0	0.122507	0.102787	0.0960471	0.348417	0.129801	0.290013	0	0.260491	0.103706	0	0	0	0	0	0	0.503716	0.28872	0.115066	0	0.141662	0	0.163465	0.559403	0.513345	0	0	0	0	0	0	0.128274
AL136310.1	0.0597881	0.028471	1.10647	0	0.0767497	0.238689	0.0627607	0.130683	0.381678	0.177905	0.364789	0.0470622	0.24848	0.108283	0.0530189	0.0533183	0.139794	0.0729031	0.115763	0.0323765	0.151267	0.576167	0.22487	0.0913496	0.0401664	0.22564	0	0.563772	0.103085	0.0408009	0.179956	0.115674	0.185074	0.237994	0.750275	0.199342	0.0277237	0.446213	0.0662902	0.308934	0.881017	0.0269493	0.158397	0.0193057	0.0695055	0.106337	0.0374725	0.100578	0.262629
LINC00671	6.41465	0.00859254	0.237463	0.022363	2.94171	1.49676	2.38659	4.18065	0	0.129755	4.86612	0.0142034	0.010713	0.0108933	0.00800055	0.0160915	0.00937551	0.0330032	0.0174686	0.00977122	0.0228261	0.0828033	0.0123392	0.00689232	0.0242444	0.0371444	0.0147878	0.0789964	0.031111	0.0369411	0.124139	0.0349103	0.0223421	0	0.0548928	0.0218769	0.041835	0.0202001	0.0350112	0.0466181	0.673589	0.0081333	0.0382432	0	0	0	0.0113092	0.0455317	0.0487762
BLOC1S5-TXNDC5	0.159863	0.0338341	0.01948	0.00978411	0.324292	0.136573	0.0372915	0.135887	0.0264585	0.123327	0.115601	0.0652485	0.0281225	0.0250213	0.0577556	0.098563	0.0153821	0.0397081	0.0382138	0.035269	0.0419442	0.0815118	0.0323914	0.0814179	0.13922	0.10157	0.0841081	0.131601	0.0272229	0.0565677	0.157845	0.0381843	0.0806434	0.130938	0.0720489	0.0287143	0.241604	0.0883778	0.0361063	0.040792	0.0348991	0.00533763	0.207057	0.0382373	0.034416	0.0561635	0.0482422	0.0464816	0.168054
CST8	0	0.101416	0.105103	0.0527894	0	0.0377882	0	0	0	0	0	0.016764	0.0126444	0	0.0755433	0	0.0221315	0	0	0	0.0107765	0	0	0.0162698	0	0	0.407255	0	0.0367198	0.0145337	0	0	0	0	0	0	0.0197509	0	0.0236132	0	0.418435	0	0	0.0412613	0	0.0252521	0.106785	0	0
EMP2	3.88413	19.1027	17.8441	30.1207	7.5539	9.38464	8.61118	3.87237	23.8136	14.3702	4.41131	54.7171	31.6525	21.0592	23.1759	10.8341	10.84	27.3395	37.1294	10.1548	21.0646	16.0746	23.6474	43.6797	43.0673	22.7051	63.3086	9.17145	16.6443	49.436	8.6418	27.998	26.6207	33.1622	14.5143	6.11215	37.8058	11.602	6.49089	30.632	16.6462	26.033	4.98351	9.64977	33.9647	20.6674	51.523	9.99222	11.4497
MRPS31P2	0.0754854	0.035946	0.155219	0	0.0646001	0	0	0	0.144566	0.0374356	0.0614085	0.0594183	0.0224084	0.045571	0	0	0.0588322	0.0230109	0.0974377	0.0204384	0.0381963	0.0692798	0	0.0288333	0.0507121	0	0.0206211	0.127105	0.0867665	0	0.0324576	0	0.046733	0	0.172229	0.0228799	0	0.0845049	0.0209237	0	0.407853	0	0.0399967	0	0.0877541	0.0223759	0.0709664	0	0
GNG8	0.181025	0	0.521135	0.14957	0.154921	0.642399	0.0950128	0.0989198	0	0.359104	0.0736334	0.356235	0.214955	0.109286	0	0.161436	0	0.0551836	0.993098	0.245072	0.778604	0.166143	0.495168	0.0691466	0.48646	0.683187	0.890144	1.21927	0.0520197	0	0.778381	0	0.112073	0.080066	0.481869	0.109739	0.67153	0.337759	1.15409	0.311794	1.95618	0.326386	2.01428	1.05216	0.157835	0.107322	0.170188	0.152264	0
SLC26A8	0.0583023	0.00616966	0.812561	0.0240858	0.216211	0.0574711	0.102002	0.0884968	0.41975	0.0481899	0.0316199	0.0382439	0.0307689	0.0254204	0.106275	0.0134797	0.122856	0.04147	0.0459907	0.00876997	0.0721149	0.294302	0.135113	0.0420653	0.0239362	0.0400059	0.0336237	0.100353	0.2178	0.0464181	0.459601	0.050133	0.0481266	0.0744948	0.364583	0.0883584	0.0600772	0.0580166	0.0215476	0.114366	0.843213	0.183957	0.0652166	0.25938	0.0602473	0.0249635	0.00406015	0.0163465	0.402759
PLOD1	6.37603	5.42151	20.5815	5.72662	10.1615	11.7468	9.6943	8.2334	26.7822	23.0513	11.3994	19.4305	10.5995	20.3112	16.881	49.6747	47.0855	18.7107	18.2727	39.043	32.585	24.2271	31.5868	48.0047	29.0044	30.7417	19.5102	44.1973	36.7692	30.0092	17.0659	16.1919	8.54777	19.6706	11.0149	25.4079	10.7186	52.7449	75.7836	41.4973	37.5712	17.552	20.0523	34.8756	15.0981	19.9308	12.6451	28.3431	59.8077
RNA5SP78	0.165684	0.157797	0.681387	0.410684	0.425375	0.734948	1.04353	0.362147	1.16347	0.493008	0.40436	0.260836	0.0983692	0.900221	0.734627	0	0.430439	0.808112	0.962404	0.0897213	0.503026	0.760317	1.24631	1.39231	0.445235	0.113689	0.181046	1.11594	1.33312	0.791468	0.142483	0.320554	0.61545	1.9053	2.7722	1.20527	0.768275	0.494616	0.918513	0.570742	2.44146	0.149363	0.351157	0	0.674145	0.392906	0	0.092907	0.111968
AL157366.1	0	0	0.0769413	0	0	0	0	0	0	0	0.0380498	0	0.0277693	0	0	0.0556143	0	0	0	0	0.0236671	0	0	0	0.0314221	0	0.0255544	0.0315026	0	0	0	0	0	0	0	0	0.0433763	0.767957	0.103717	0	0.137843	0	0	0	0	0	0	0	0.0316082
RNA5SP194	0.34603	0.164779	0.284615	0	0.444197	0.460481	0.544852	0.189086	0.77315	0.0858037	0.140751	0	0.205444	0.417802	0	0.102862	0.089897	0	0.669992	0	0.175095	0.793959	0.354943	0	0	0	0.0945286	0.116532	0.298308	0.708419	0.297576	0.557896	0.321341	0	1.05268	0.104883	0	0	0	0.148999	1.52969	0	0	0.223468	0.90511	0	0	0	0
AC018767.3	0	0	0.36775	0	0	0	0	0	0	0	0	0.0319945	0.0482643	0	0	0	0	0	0	0	0	0	0	0	0	0	0	0.054753	0	0	0	0.052426	0	0	0	0	0	0.0303351	0.0450663	0	1.59719	0	0	0	0	0	0	0	0
RAP1BP1	0	0.134684	0.0581581	0.0584216	0.332813	0.0940946	0.0371117	0.0772755	0.0225694	0.245464	0.0575219	0.0556576	0.0419803	0.0213434	0	0.0630564	0.0367391	0.0431091	0.205359	0.0574346	0.0178894	0.0973425	0.0241764	0.135042	0.0475025	0.0242591	0.0386319	0.214309	0.0609562	0.0723792	0.121613	0	0.0437752	0.0312735	0.322657	0.0642955	0	0.131927	0.0195994	0.274018	0.243116	0.0318714	0.112396	0.0228317	0.02055	0.0209597	0.0221583	0.118948	0
IGLVIVOR22-1	0	0.0469019	0.243034	0	0	0	0	0.0538203	0.282941	0.0244227	0	0.0387641	0.0877146	0.237842	0	0.0292781	0.409405	0.0300243	0	0	0.224271	0.542372	0.0336764	0.0752426	0	0.0337917	0	0.762887	0.0849088	0.168034	0.0423502	0	0.213418	0.0435624	0	0.0298534	0.0913416	0.367536	0.136504	1.82364	0.919187	0	0	0.0318034	0.17175	0.204371	0.185192	0	0
PP2D1	0.123984	0.162363	0.420661	0.10244	0.364736	0.240613	0.325371	0.237125	0.272076	0.138347	0.245853	0.079295	0.179427	0.177769	0.171791	0.0230349	0.0845524	0.0425196	0.12003	0.0839248	0.152922	0.149351	0.238458	0.0828773	0.0624705	0.170151	0.0889085	0.464511	0.155874	0.100474	0.299876	0.169912	0.206288	0.233058	0.377179	0.164413	0.122169	0.150365	0.12458	0.120121	0.677506	0.153685	0.18887	0.1151	0.189177	0.110257	0.0874211	0.147738	0.0733141
HINT1P2	0.332778	0.0792342	0.0684286	0.0687386	0.0711976	0	0.174662	0	0	0	0.06768	0	0.0493939	0	0	0	0.0432271	0.0507219	0	0	0	0	0	0	0	0	0.0454542	0	0	0	0	0	0	0.147185	0.253091	0.100866	0.0771545	0.0620901	0	0	0.245185	0	0	0.0537275	0.0967162	0	0.0521427	0	0
LINC02046	0	0	0.170618	0	0.0221902	0	0	0	0	0	0	0	0	0.0313074	0	0	0	0	0	0	0	0	0	1.03005	0	0	0	0.0873216	0	0	0	0	0	0	0	0	0	0.0193517	0.0287492	0	0.382085	0	0	0	0.135646	0	0	0	0
ATN1	30.9519	34.1823	50.7883	22.6394	45.6162	75.1922	44.5536	29.3713	31.3148	106.817	55.2427	58.749	89.3504	69.0056	33.797	95.1644	37.8069	53.9939	33.395	46.4815	162.335	29.4021	32.0874	83.0965	42.2277	54.0782	76.3535	86.425	28.9165	81.2561	31.4547	48.1064	63.6608	57.8388	31.3587	48.9105	35.859	228.618	65.6202	94.4627	97.7006	52.7006	45.1303	36.7325	39.4476	63.2136	78.387	70.2812	85.3552
AC008752.1	0	0.0456373	1.14299	0.0395921	0.123025	0.170047	0.150903	0.0523693	0.244723	0.0712928	0.0389824	0.264033	0.199149	0.202501	0.0424931	0	0.174286	0.350578	0.0309269	0	0.0484944	0.791624	0.0327685	0.073214	0.0321922	0.164403	0	0.67777	0.0550797	0	0.0412084	0.0309031	0.0889988	0.127164	0.327995	0.0871456	0.177758	0.0357627	0.0265648	0.619004	2.11833	0.0431982	0.35546	0.123784	0.362093	0.113635	0	0.0806104	0.194298
AC140479.3	0	0.773533	0.0874817	1.28621	0.0165494	0.0171561	0.0304492	0.0422684	0	0.0671323	0.0314635	0.0608876	0.0114813	0.0350234	0.274377	0.126466	0.155741	0.212219	0.193454	0.0680675	0.0391408	0.0976153	0.0793444	0.0295463	0.246839	0.0663467	0.26942	0.110711	0.0611271	0.125369	0.116411	0.355431	0.0478886	0.667138	0.0441219	0.53339	0.295911	0.0505135	0.257293	0.749417	0.0759888	0.636308	0.071725	0	0.21357	0.200631	0.206043	0.0542187	0.0196027
SPATA17-AS1	0	0	0.0382874	0	0	0	0	0.050873	0	0	0	0	0	0	0	0.0276747	0.0241866	0	0	0	0.0471088	0	0.0636644	0	0	0.0638824	0	0.0313526	0.026753	0	0	0	0	0	0	0.0564372	0	0.208445	0	0.0400879	0.503019	0.0839279	0	0	0	0.055194	0	0	0.0314577
AL365232.1	0	0.0227629	0.245732	0	0	0	0	0	0	0.0118531	0	0.00940668	0.0141902	0.00721449	0	0.0568381	0.00620927	0	0.00771283	0.00647134	0	0	0	0.0273881	0.0160568	0	0.0522334	0.0724406	0.00686813	0	0	0	0.0591875	0.0105711	0.00908868	0	0.0110827	0.00891881	0.0198749	0	0.211315	0	0	0	0	0.0212544	0	0	0
DVL2	1.72485	9.62673	4.24411	6.06891	2.91471	4.35402	2.33998	2.12069	3.08872	5.6417	2.92232	11.5981	22.9721	16.9851	3.24384	8.56872	4.50006	13.9605	9.48369	10.7751	10.0408	3.60882	6.76473	5.55272	13.0534	7.57777	5.22506	7.13293	2.34806	14.6611	4.85221	4.64274	7.79397	8.60188	5.84758	3.79258	8.91314	11.5338	10.2266	10.4294	11.2078	5.31711	6.69568	5.87166	6.19187	13.2394	8.61182	11.8483	11.2242
ATP5MC2P1	0.183575	0.655635	0.377482	0.379192	0.0392757	0.122146	0.0481755	0.300939	0.0878934	0.113801	0.186676	0.505753	0.190735	0.110825	0.0813953	0.0818549	0.548456	0.195863	0.325822	0.124262	0.0464453	0.168483	0.188303	0.385663	0.15416	0.377896	0.100298	0.216377	0.237386	0.219233	0.355205	0.0887919	0.170477	0.527759	0.34904	0.25039	0.297932	0.102755	0.10177	0.197616	1.71323	0.455102	0.43771	0.237107	0.586881	0.0816249	0.287641	0.0514696	0.093044
SC5D	8.51085	15.2312	4.60522	13.3878	5.94588	6.39133	7.80573	4.94052	16.3063	5.0552	7.40948	17.6427	7.38037	8.53727	19.4397	21.2671	8.62348	25.1927	21.3553	9.404	4.98197	12.8467	10.5616	19.0198	14.0524	7.1198	23.0657	5.85065	6.79505	8.39441	5.93561	9.52316	33.1953	18.2575	7.66161	11.4877	10.6749	8.53293	5.3647	9.44693	3.74393	7.68515	3.87118	5.44418	12.6545	26.1822	23.9281	11.2545	3.10248
TBC1D3	0	0	0	0.00783013	0	0.0504453	0	0	0	0	0	0	0	0	0.0840388	0	0	0.00577783	0	0	0	0	0	0	0	0	0	0	0	0	0	0	0	0	0	0.00574494	0.0087888	0	0	0	0	0.0170866	0	0.257048	0.00550856	0	0	0	0
KRT24	0.0103938	17.2144	0.17953	12.1946	5.19466	0.313515	0.338227	0.443009	0	1.34535	0.862462	0	0.172787	0.727877	83.4231	0	0.00540051	0.00633687	0	0	0.0210374	0.162169	0	0.00794028	0.00698268	0.014264	0	0.0490041	0	33.9683	11.4947	231.343	10.611	0.330991	0	0	97.6835	9.21548	1.27918	0	2.93045	0.0562196	0.154203	0	3.46181	17.8945	0.221488	0.0699395	0.0210722
CKS1BP2	0	0.23275	0.067003	0.0673065	0	0.0722699	0.0855115	0	0.156011	0.0807985	0.13254	0.512978	0.193459	0.295072	0.144477	0.0968616	0.338612	0.446987	0.210303	0.308791	0.0824404	0.149529	0.111413	0.435624	0.16418	0.279485	0.222536	0.0548671	0.140453	0.389139	0.210163	0.0525352	0.201731	0.648535	0.185864	0.345678	0.302188	0.364779	0.0451602	0.771691	0.400128	0.293748	0.172652	0.315649	0.284104	0.289768	0.255282	0.0913585	0.220204
CPNE8-AS1	0.111506	0.141597	0.550291	0.122841	0.222662	0.329748	0	0.243726	0.0237279	0.29493	0.120949	1.72618	1.43439	0.919998	0.164802	0.243075	0.405562	0.566524	1.05551	0.281786	0.188077	0.102339	0	1.05061	0.374556	1.07118	2.33536	0.62586	0	0.862404	0.607315	0.359556	0.575278	0	0.593633	0.0675959	0.585993	0.138699	0.844822	0	1.16844	0.402088	0.23633	0.19203	1.66357	1.10178	0.139774	0.229265	0.0251183
PRRT3-AS1	0.668672	1.54662	4.19042	0.605101	1.1445	1.52544	0.735343	1.25277	2.37827	1.50017	0.93253	0.225577	0.567145	0.999594	2.23068	1.15477	5.74096	1.0289	1.82902	0.775928	0.563925	9.67311	5.90088	1.92169	5.15537	2.25045	2.48776	3.66734	0.805205	0.0869179	2.05371	1.88921	1.67561	3.18282	2.61541	2.08468	3.95699	2.28136	2.33009	3.23576	2.84652	2.66956	1.41721	7.93749	2.44311	2.81274	2.49461	1.26771	2.06576
FOXJ3	6.58592	7.62036	11.2096	5.16501	12.2215	9.10393	9.58701	8.75374	15.4847	9.96448	9.27338	5.45202	22.9474	21.4106	7.30411	11.9623	11.6527	7.0432	8.02892	9.79765	11.6208	5.5473	9.29447	10.9076	5.42488	8.33567	8.12946	10.6502	7.83914	9.01202	11.2518	8.01724	11.5226	11.7068	10.393	17.6995	8.78551	15.3299	9.62143	22.4818	16.3	6.27724	9.85869	13.8056	12.8743	8.3084	8.95949	14.3586	9.47647
MIR4668	0.558592	0	0.918898	0	0.956082	0.247782	1.46591	0.610477	0.534894	0.554047	1.13606	1.75878	0	0	0.247674	1.66048	0.145119	0	2.16312	0.604978	1.55459	0.256335	0.954967	0.6401	0.187635	1.34153	0.457788	1.50493	0.642072	0.762394	2.40186	0.180121	0.345824	1.72943	1.06208	0.507935	0.518037	0.208445	1.85802	1.20264	1.64624	0.251784	0.591951	2.34482	1.94814	1.65582	0	0.469844	0.377493
RN7SL337P	0	0	0.427395	0.107333	0	0	0	0	0.0414646	0	0	0.0511274	0	0	0	0	0	0	0.167684	0	0	0	0	0	0	0	0	0.131244	0.0373298	0.0443252	0.167572	0	0.120636	0	0.049399	0	0.120474	0	0.180041	0	1.40377	0	0	0	0	0	0	0	0
AC003957.1	0	0.0139319	0.0782078	0.0543891	0.0250377	0.0129778	0.038389	0.0239806	0.00466923	0.00362732	0.0297509	0	0.0303977	0.0397404	0.0129721	0.0347876	0.0114011	0.00445928	0.0188824	0.00792152	0.0333093	0.0268514	0.0300102	0.0167628	0.00491374	0.0401506	0.00399616	0.00492634	0.0588506	0.0249568	0.0566096	0.0330188	0.00452819	0.0905798	0.0611897	0.0221695	0.0949638	0.0272936	0.125698	0.0125978	0.143705	0.0923113	0.279034	0.00472351	0.0127544	0.00433623	0.00458418	0.0451153	0.0247143
AL772202.1	0	0	0.0411272	0	0	0	0	0	0	0.0247975	0	0	0	0.0301864	0	0	0	0.0304851	0	0	0	0	0	0	0	0	0	0	0	0	0	0	0	0	0.0380284	0	0	0	0	0	0.0982412	0	0	0	0	0	0	0.0280384	0
PVR	7.2336	11.4345	11.2643	6.01799	8.78174	12.7905	13.781	6.17502	14.5202	19.2511	6.82474	7.53067	18.1717	24.5181	20.1947	38.0444	20.8335	13.6641	20.5678	17.3173	5.52414	16.8217	20.1512	18.8404	6.3526	8.85967	12.4605	14.373	16.2749	11.431	34.8635	15.2204	9.62735	26.9268	30.1861	71.2826	11.2271	12.4848	10.6875	12.5882	22.8902	26.0141	7.95996	22.9556	6.39092	15.2732	10.6657	18.9322	35.7095
RNU6-1301P	0	0.358078	0	0.155323	0.643517	0	0	0.410898	0.360025	0	1.07052	0	0	0.113489	0.500111	0.111763	0.0976766	0.114612	0.363986	0.101799	0	0.345067	0.257106	0.143612	0	0	0	0.759698	0.324123	0.384862	0.161664	0.363705	0.465532	0.166291	0.428916	0.341879	0.174339	0.561199	0.104216	0.323787	0.738699	0	0.199214	0	0	0	0.235645	0.105414	0.254082
RNU6-1076P	0	0	0	0	0	0	0	0	0	0	0	0	0	0	0	0	0	0	0	0	0	0	0	0	0.126293	0	0	0	0	0	0	0	0	0	0	0	0	0	0	0	0	0	0	0	0	0	0	0	0
KLK3	0	0.0040138	0.669019	0	0	0.0037389	0.00442396	0	0.0161425	0	0.013714	0.00995215	0.0100087	0.027987	0.0597963	0	0	0	0	0.022822	0.00213254	0.321041	0.0345838	0	0.0113252	0.00289185	0.00230259	0.0369013	0	0.0115041	0.0507399	0	0	0.0447362	0.054489	0.0178837	0.0469014	0.00314533	0.00700913	0	0.712106	0	0.0133983	0	0.0220473	0.00499708	0	0.00236323	0
AC009948.2	0.260676	0.110341	0.524112	0.19145	1.21458	1.02784	0.334445	0.348198	1.10941	0.502746	0.424128	0.433181	1.04898	0.559545	0.154108	0.103319	0.421384	0.070635	0.46734	1.11361	1.06989	1.94055	0.673428	0.5753	0.330793	0.516738	1.02861	1.67771	0.599267	0.790631	0.124541	0.466979	0.286906	0.46118	0.63882	0.632096	0.644668	1.55639	0.417481	1.17235	2.76	0	0.368325	0.224461	0.303044	0.223229	0.453834	0.308589	0.763374
PTENP1-AS	0	0	0	0.277553	0.0958272	0.218548	0	0.073425	0	0.621954	0.0182186	0.0352562	0.292516	0.256879	0.0397187	0.0665716	0.0116362	0.0955757	0.0144538	0.375946	0	0	0	0.0684337	0.4664	0.0461007	0.599547	0.135754	0	0	0.0192589	0	0.0693233	0	0.187354	0.013576	0.228459	0.183852	0.297964	0	0.0440004	0	0	0	0.0781041	0.690399	0.0701805	0.113021	0.0151343
MTCO1P24	1.71916	0.155366	0.103214	0.0829451	0.0536952	0.0890617	1.63339	0.109713	0.0720974	0.0560092	1.03106	0.0197552	0.0596024	0.0378784	0.0556393	0.00746046	0.0652013	0.0459037	0.0728907	0.0135906	0.0380983	0.195789	0.0343249	0.0191729	0.0421516	0.0861059	0.0411363	0.109875	0.0576958	0.0428174	0.237411	0.0242781	0.046613	0.0999027	0.229049	0.0456424	0.0698253	0.0655573	0.0278266	0.0324202	0.332841	0.0791874	0.039894	0.0729355	0.109411	0.014879	0.00786491	0.035183	0.0254408
SEC14L3	0.0320241	0.360912	0.280963	0.0529191	0.0137031	0.00947025	0.0224109	0	0.00340728	0.00264696	0.0347361	0.0168052	0.0126755	0.0289998	0.0141992	0	0.00277324	0.0130163	0.00344477	0.00578057	0.0189053	0.00979715	0.0145995	0.00815488	0.0179285	0.00366238	0.0174967	0.0215694	0.00920251	0.00364234	0.00917993	0.0481895	0.0264348	0.0188854	0.0365334	0.00323555	0.0148495	0.0239004	0.0207123	0.00919296	0.482382	0.00481159	0.0339366	0.0172344	0.0124097	0.00316427	0.00334522	0.00299291	0.00360695
Z74696.1	0	0	0	0	0	0	0	0	0	0	0	0	0.0466167	0	0	0	0	0	0.0253377	0	0	0	0	0	0	0	0.0428985	0	0	0	0.135044	0	0.0243049	0	0	0	0	0	0	0	0.308533	0	0	0	0	0	0	0.0220141	0
HSPA8P4	0.030548	0.0872814	0.0335015	0.0504799	0.0261429	0.00903373	0.0320668	0.0111285	0.0260018	0.0858484	0.0248513	0.0320611	0.0120912	0.0307367	0.0270894	0.163454	0.211633	0.148996	0.0591478	0.143367	0.0463727	0.00934556	0.0835596	0.0544529	0.0410451	0.0628842	0.144648	0.0960174	0.0409655	0.104234	0.122595	0.0459683	0	0.0900743	0.0154886	0.0925922	0.0755471	0.106394	0.0733854	0.0175384	0.360116	0.0826165	0.0863261	0.013152	0.0651071	0.0301842	0.0765845	0.0285495	0.0206441
INKA1	0.187988	11.7808	0.386556	6.39929	0.546989	0.350231	0.276268	0.308173	0.0720049	0.99755	0.367034	4.35045	5.18992	4.59632	3.71749	5.27523	0.62513	2.01717	2.59643	2.4839	3.20566	1.08696	0.41137	9.70818	6.0873	6.72055	4.42675	1.91191	0.388948	3.45093	1.35798	5.2616	4.06177	0.997746	0.486105	0.341879	9.4492	1.69763	4.65845	0.453301	2.62238	0.271152	3.36672	1.37186	5.48539	3.39921	4.41834	2.11881	0.635204
ARHGEF2-AS2	0.0362554	0.0345295	0.529314	0.0898668	0.232704	0.112576	0.19029	0.0594344	0.156228	0.0224752	0.20646	0.249711	0.306737	0.196989	0.225054	0.0592755	0.18367	0.138151	0.0877482	0.0687156	0.142178	0.266199	0.148757	0.0346214	0.170498	0.242558	0.203037	0.34187	0.166695	0.22886	0.194866	0.0701443	0.185177	0.160355	0.827209	0.302202	0.184927	0.804984	0.0904461	0.398091	0.552055	0.367695	0.326574	0.122923	0.142249	0.0806032	0.0738506	0.132146	0.410394
GATA3	0.330553	0.125927	1.3001	1.05274	0.421758	0.159958	0.252355	0.328415	0.675263	0.110281	0.332471	1.97275	1.05621	0.507964	0.474335	1.36136	0.480906	0.410391	2.54846	1.08052	3.29356	0.53505	0.846641	6.41871	0.66621	2.95277	1.39884	4.25039	0.186523	0.40604	4.38803	0.379843	0.394407	0.148859	0.978169	0.324258	0.908516	1.52057	1.49266	34.4657	6.52407	0.3305	8.27966	1.01303	4.11178	1.08318	0.290047	0.401045	5.33688
Y_RNA	0	0	1.77035	0	0.153499	0	0	0	0	0	0	0	0	0	0	0	0	0	0	0	0	0	0	0	0	0	0.0979975	0.362425	0	0	0	0	0	0	0	0	0.166342	0	0.0994354	0	1.93824	0	0	0	0	0	0	0	0
AC217774.1	0	0	0.0622078	0	0	0	0	0	0	0	0	0	0	0.0228296	0	0	0	0	0	0	0	0	0	0	0	0	0.020661	0.0254702	0	0	0	0.0243877	0	0	0	0	0	0	0	0	0.297194	0	0	0.0244216	0	0	0	0	0
AC110760.2	0	0.0398716	0.413209	0.0345901	0	0	0.0878919	0	0.374158	0	0.102172	0.0659072	0.571679	0.278013	0.111374	0	0	0.0255239	0.351256	0	0.868537	0	0	0.0319822	0.0281251	0.201086	0	0.366564	0.048121	0.285694	0.432027	0.0269988	0.15551	0	0.445754	0.101514	0.1553	1.21854	0.069626	0	1.11042	0	0	0	0.121672	0	0	0.328656	0
CLEC2D	0.444015	0.388085	1.46546	0.619951	1.03895	0.483669	0.454291	0.472972	0.279864	0.603462	1.01963	1.62808	1.24134	0.805861	0.495918	1.63232	0.595747	0.777853	2.63355	0.581325	6.36203	0.722175	1.62579	0.985406	1.04026	3.26464	1.14694	3.94456	0.332711	1.18134	1.98653	0.445836	1.42316	0.355481	0.9917	0.289609	1.35262	5.24125	1.46445	3.18248	3.75179	0.430678	9.79479	0.430121	1.62368	0.74306	0.859526	1.06368	0.803332
SNX7	5.73185	11.8639	25.4786	8.17447	6.73467	6.01655	8.93589	5.65437	5.08412	8.82333	5.03999	3.73752	3.67264	3.40896	15.4584	11.9777	13.9082	8.61537	9.92606	7.67783	6.58087	5.21724	15.5105	18.2884	6.57675	14.921	9.44664	12.6393	7.62131	2.96271	11.7049	7.58215	10.0251	22.6407	4.2442	12.3048	6.85954	9.76981	11.1373	9.28595	10.2767	11.6561	8.26927	14.7578	8.51624	2.55703	5.19308	13.0103	15.1746
LLCFC1	0	0.0605202	0.0174222	0	0.0181272	0.0375835	0	0	0	0	0	0.0833659	0.289246	0.0895128	0	0.0125931	0.0330174	0.0258281	0.0546834	0	3.3655	0.0583212	0.0144849	0	0.0569206	0.0581378	0	0.0285333	0	0.0144549	0.0364313	0.0683014	0.0131136	0	0.032219	0.0128405	0	0.490061	0.0469705	0.0182415	0.145659	0	0.0448933	0.0136793	0.0861853	0.0125577	0.0265515	0.0118776	0
TNP1	0	0	0.0395104	0	0	0.0426161	0	0	0.0306655	0.0238226	0	0	0	0	0.0425975	0	0	0	0	0	0.0243068	0	0	0	0	0.0329614	0	0	0	0.0327811	0	0	0	0	0	0	0	0.537758	0	0	0	0	0	0	0	0	0	0	0
CRELD1	4.91096	2.41499	5.92493	2.48845	6.78912	7.1849	5.28007	4.62059	6.53114	7.88138	6.04534	4.54592	1.9264	1.27151	2.67997	2.14439	4.31825	3.31908	3.92774	2.16898	3.29936	4.07979	5.50281	2.93732	2.64566	2.95435	5.19667	6.62588	5.24042	1.19717	3.61805	3.34401	4.13286	5.08574	4.73465	2.58807	2.26041	10.1536	2.43564	4.21145	3.22306	2.5285	4.67779	10.2465	3.12529	1.90827	2.55255	3.67369	4.09167
TTPAL	1.17959	6.96269	7.11579	3.51783	2.06411	3.47683	2.64838	1.61069	5.78861	3.76601	2.61242	3.122	5.07048	5.59817	3.17504	13.5804	5.99782	5.19666	4.04484	4.47743	4.77087	3.51533	3.09374	4.2428	3.7162	4.85267	6.39781	6.15409	2.74047	3.62148	4.76656	3.60497	3.4796	7.78046	2.34308	7.0246	7.13	10.3717	6.89636	8.8965	9.40131	4.06343	3.23539	2.97366	3.58316	4.48886	3.81835	16.3901	8.02976
AL583810.3	0	0.0318836	0.357961	0	0	0.1188	0	0.0365868	0	0.0166024	0	0	0.019876	0.0606313	0	0	0	0.0816415	0	0	0.0677592	0	0	0	0	0	0	0.248029	0	0.0228457	0.0863683	0.0647694	0	0.0592269	0.0254608	0.0608826	0	0	0.018559	0	0.328873	0	0.0354765	0	0	0	0	0.0187723	0
AL079307.3	0	0	0	0	0	0	0	0	0	0	0	0	0	0.0417064	0	0	0	0.0421189	0.0445872	0	0	0	0	0	0	0	0.0377446	0.186122	0	0.0471445	0	0	0	0	0	0	0	0	0.153194	0	0.882262	0	0	0	0	0	0	0	0.0933727
CPNE2	0.585441	5.67383	1.3702	1.75839	1.68368	1.88806	1.51395	0.713962	1.71469	4.17814	1.37565	10.6446	25.4006	9.09526	2.60024	2.4394	2.46354	11.0051	5.85908	5.46432	7.73018	1.40209	5.12204	4.1826	8.04676	7.24644	2.43259	4.70471	1.11915	11.7627	3.56313	4.15798	3.70691	6.12112	3.81234	2.51019	6.04221	6.21077	7.73359	4.92492	5.4501	3.08509	5.56233	2.41939	3.14008	8.19887	10.7527	6.1571	13.1036
AL132656.3	0.073545	0.035022	0.10082	0.0303829	0.178329	0.0761212	0.0772016	0.0267921	0.0704249	0.0729466	0.0797733	0.019297	0.0363873	0.0369997	0.0217394	0.0218622	0.0191066	0.0149463	0.0791109	0.0531015	0.0558217	0.0787488	0.0670572	0.00936405	0.0247043	0.0841085	0.026788	0.156861	0.0563574	0.0418241	0.105411	0.0316199	0.00758862	0.0108428	0.130512	0.0594448	0.0454703	0.0914807	0.0883385	0.0527802	0.361244	0.0773505	0.0389685	0.0316638	0.0213746	0.0290677	0.0614597	0.0137467	0.11597
RPL30P14	0.280901	1.39115	0.277254	0.742692	0.144236	0.0996826	0.235894	0.245594	0.39451	0.195031	0.13711	1.45933	0.233485	0.339164	0.099639	0.434207	0.758958	1.71259	0.688924	0.578032	0.0284277	0.670302	0.729946	0.386267	0.603882	0.693895	0.521808	0.491912	0.581186	0.651759	0.57976	0.217387	0.452155	0.745442	1.06818	0.783309	0.36471	0.251572	0.218015	0.483819	1.49013	0.962277	1.36931	0.326533	0.587801	0.166534	0.422535	0.157515	0.265763
LCLAT1	1.82581	1.63733	5.3524	1.20126	2.09226	1.73055	2.35887	1.57756	6.29771	3.10467	2.60249	2.63484	7.29159	7.19605	6.28724	7.76851	6.17718	2.89706	2.14528	4.99427	1.78721	2.54221	6.09339	4.70701	5.95479	2.41822	5.40268	3.64545	3.40511	6.99309	2.46481	2.94874	2.6697	4.04001	3.45172	7.43241	4.02569	6.54342	7.10404	5.43834	2.99194	5.04338	2.53569	4.24448	3.44084	5.99351	4.8512	7.74572	7.45946
DFFA	7.56697	6.75405	10.4566	5.14709	8.19643	8.27949	8.16943	7.37283	11.9079	9.56697	8.64173	6.53036	8.41557	10.3627	14.1169	10.5176	23.4078	8.12164	10.6193	11.9045	10.2365	16.1334	10.1493	5.8439	13.787	9.85383	12.0625	15.264	15.6768	7.55342	9.94005	8.54526	6.24567	12.2172	9.68669	14.2358	7.65556	18.7777	9.67474	19.4405	16.7148	6.02577	7.26172	8.31688	11.3384	7.47219	5.8603	13.5573	16.8555
CLEC20A	0	0.0163765	0.169717	0.0142072	0.0147154	0	0	0	0	0	0	0	0	0	0	0	0.0178687	0	0	0	0	0.0157814	0.0235172	0	0.0115518	0	0	0.0231629	0.00988238	0	0.0887232	0	0	0	0	0	0.0159466	0	0	0	0.101352	0	0	0.0222092	0.00999486	0	0	0	0
MRGPRX9P	0	0	0.0650164	0	0	0	0	0	0	0	0	0	0	0	0	0	0	0	0	0	0	0	0	0	0	0	0	0	0	0	0	0	0	0	0	0	0.0244357	0.0196647	0	0	0.543571	0	0	0	0	0	0	0	0
PGBD2	1.46189	1.51469	2.40484	1.3052	1.47105	0.940637	1.74255	0.825172	3.2202	1.23488	1.53341	1.28982	2.67696	2.72847	1.90419	0.792721	1.31605	1.83806	1.73496	0.890234	4.32727	2.79153	1.72841	1.70588	1.76637	1.76005	1.22294	2.93947	3.40381	2.05007	2.02622	1.38482	1.90956	3.13106	2.03223	1.13941	2.14536	3.31309	1.50509	4.66692	2.70391	2.20612	1.95777	1.42133	2.7391	0.787319	1.06392	0.873799	1.4439
RN7SL563P	0	0.0624833	0.485659	0	0	0	0	0	0	0	0	0.0516421	0	0	0	0	0	0	0	0	0	0	0	0.400957	0.0881505	0	0.0716894	0.0883765	0	0	0	0	0	0	0	0.0397712	0.0608433	0	0.0727413	0	0.773403	0	0	0	0.0762695	0	0	0	0
AC007312.1	0.0757779	0	0.747941	0.0626107	0	0	0.318182	0	0.241877	0	0	0.0596486	0.0899811	0.137243	0	0	0.0393735	0	0.0978154	0.0410353	0.0383444	0	0.10364	0	0.0509086	0	0	0.153117	0.130654	0.206851	0.391001	0.0977399	0	0	0	0	0	0.169665	0.0420095	0.195778	2.53104	0.0683134	0	0.0489378	0.0440471	0.134776	0.0474943	0	0
RPL35AP22	0	0	0.144006	0	0.199778	0	0	0.318906	0	0.0289427	0.047477	0	0	0	0	0	0	0	0.0753325	0	0	0	0	0	0	0	0	0.0393078	0.0335411	0	0	0	0	0	0.532624	0.106136	0	0	0	0	0.458655	0	0	0	0	0	0	0	0
AP001630.1	0.178954	0	0.883152	0.0739293	0.191435	0.0793811	0.187851	0.097788	0.0571206	0.0887489	0.145582	0.0352159	0.0531238	0.0540178	0	0	0	0	0.259871	0	0.0452762	0.0410606	0	0.0683554	0	0.0613973	0.0488866	0.331462	0	0.0305306	0.0769475	0.0288523	0	0	0.306228	0.0813625	0.124471	0.0333894	0	0.0770567	1.01085	0	0.0474102	0.0288923	0.0520099	0	0	0.050174	0
AC106886.3	0.0357417	0.442524	0.911339	0.0590624	0.0305876	0.348798	0.0375188	0.117185	0.205352	0.0354509	0.116306	0.0844022	0.0212204	0.0215775	0.0316951	0.0424987	0.0928552	0	0.11534	0.0193549	0.0904282	0.196821	0.0244416	0.0273047	0.0480235	0.0735757	0.0195278	0.28888	0.287583	0.024391	0.184421	0.0461003	0.0663831	0.221316	0.27183	0.0216669	0.132587	0.0266749	0.0198144	0.277024	1.33425	0.289989	0.0378762	0.184657	0.145428	0.0423793	0.134408	0	0
SLC36A2	0	0.00436782	0.27914	0.0113677	0.0039248	0.00406868	0	0	0	0.00454882	0.00746179	0.0288798	0.00816859	0.0221495	0	0.00817973	0.00714874	0.00838822	0.00591986	0.00993395	0.00232063	0.00420912	0.00313618	0.0140142	0.0184862	0.00629383	0.0150341	0.0679564	0	0.0156485	0.00788789	0.00295765	0.00567856	0.00405683	0.00697588	0	0.0127595	0.0205365	0.0177971	0.00789908	0.495585	0	0.00486002	0.00592351	0	0.0380648	0.0229951	0.0128583	0
RGPD3	0.0403246	0.0224029	0.129906	0.0527531	0.0258822	0.0387559	0.0282197	0.0293801	0.030033	0.0966582	0.0601419	0.0158707	0.0379071	0.0730327	0.110257	0.035961	0.0419046	0.0983402	0.132298	0.0509521	1.16476	0.0801874	0.0183837	0.0564772	0.0180604	0.0345874	0.0275397	0.0882702	0.110084	0.0710895	0.0462373	0.0628472	0.024965	0.160517	0.069004	0.213895	0.0436298	0.105333	0.0391213	0.0636665	0.439055	0.0484699	0.0854655	0.028212	0.10157	0.0577744	0.0400167	0.0508769	0.0340639
BEND3	1.03199	1.66352	3.97374	0.687335	2.30947	0.933305	2.59873	1.43715	3.9857	0.861976	1.13722	1.04861	2.55438	2.27291	1.69088	2.32162	5.36066	1.94681	1.46496	2.03104	2.20163	2.20128	2.9734	2.12275	1.55178	1.25934	1.26825	1.97358	3.95791	1.69334	5.21182	1.18728	1.84062	3.8235	2.89381	5.19892	1.91414	3.17469	2.40256	2.69824	3.52445	2.45599	0.90277	2.21356	1.3094	1.79988	1.43695	1.83706	4.60564
TRIM80P	0.0411883	0.00653793	0.796131	0.0113438	0.058748	0.0730819	0.0360301	0.0150047	0.0613525	0.0306399	0.0446764	0.0108071	0.0203784	0.0165771	0.0060875	0.0081625	0.0784705	0.00837054	0.0177222	0.00743477	0.0208417	0.119707	0.0751097	0.0157328	0.00461181	0.00471043	0.018753	0	0.0276172	0.0187386	0.0767449	0.0398441	0.00424994	0.0364345	0.0783133	0.104036	0.0254653	0.0307398	0.0266395	0	0.438343	0.160901	0	0.066499	0.0199511	0.0203489	0	0.0115481	0.143813
Metazoa_SRP	0.414503	0	0.625046	0.285399	0.650338	0.245156	0.870223	0.226502	0.22051	0.376869	0.674409	0.163138	0.205081	0.250238	0.122524	0.0410721	0.143581	0.126357	0.356698	0.0374103	0.349571	0.887663	0.425179	0.42221	0.0928228	0.379231	0.0377446	0.465304	0.317633	0.330012	0.41587	0.222764	0.171079	0.0611105	0.630491	0.0837584	0.128136	0.206236	0.536178	0.356966	0.203599	0	0.292838	0.312303	0.281092	0.0819133	0.0432987	0.193693	0
C11orf96	6.03081	25.9488	0.70476	6.50091	12.4728	179.748	21.3011	14.6136	1.05716	142.508	7.70777	4.29319	4.63715	2.78534	2.674	2.32174	4.31078	7.93137	26.8156	8.94975	20.0025	14.5332	12.5188	10.769	10.2839	11.3179	17.6318	17.2245	4.09581	1.87787	24.0115	7.34829	8.24775	3.95735	30.4149	22.9744	1.98657	7.05886	15.8809	15.4604	8.31215	1.70827	30.5405	8.41198	1.40795	5.72454	5.71625	57.2775	4.09229
SLTM	13.5491	11.5825	14.4385	7.67774	17.0719	13.1516	18.9704	15.2215	14.548	11.0711	14.3547	13.2555	21.4933	15.1222	15.3435	10.1357	18.4512	12.9674	18.8755	8.71681	19.1466	21.5203	14.8086	12.0353	8.71764	17.6354	16.1751	15.9786	12.8231	16.1421	19.0206	11.511	19.2753	13.8659	13.9777	10.2143	11.5785	23.8178	8.74969	26.4536	13.9367	14.3168	13.9138	10.6741	17.4342	9.89269	11.4033	10.0827	17.2551
CFL1P7	0	0	0.0661758	0.0332378	0.0344268	0	0.0844558	0.0439644	0	0.0199502	0	0.0316653	0.0477677	0	0.0356732	0.0478329	0.041804	0.024526	0	0	0	0	0	0.0307318	0	0.0276035	0.0219789	0	0.0231199	0	0.0345947	0.0259433	0.024905	0	0	0.0243864	0.0373072	0	0	0	0.276632	0.0725303	0.170521	0.0259793	0.0467661	0	0.075639	0.0225577	0
ARMCX2	2.79996	1.03762	0.784098	1.20623	5.08143	7.81457	4.14572	4.09593	1.29364	13.0052	4.41825	2.09679	11.1709	3.81152	0.768073	0.566758	1.55107	3.00897	3.20992	7.88797	2.52765	0.804932	0.856782	0.844787	2.10063	5.5732	1.59526	4.49821	5.38489	0.486985	1.69583	1.13472	10.0736	1.59499	8.58007	1.40346	0.586021	13.4	8.95101	7.87661	2.84159	0.564742	4.44499	0.299026	2.37479	8.21266	2.84061	4.9271	0.78412
AL354710.1	0.794744	1.7409	0.849794	0.787979	0.68014	0.564057	0.667407	0.607995	0.608822	0.315311	0.646537	1.31372	0.754963	0.767668	0.563811	0.236248	1.03235	1.11444	0.871989	1.33415	0.120645	1.24	0.652172	0.667855	0.854272	1.09068	0.217108	0.802933	0.639462	0.596589	0.820148	0.615046	0.492026	0.843623	0.483548	1.1081	1.25298	0.711765	0.660881	0.615984	2.65451	1.14633	1.51597	1.33445	0.64674	0.424051	0.896599	0.623912	0.429666
FDPSP8	0	0	0.29533	0.0148334	0	0	0.0188455	0.0392409	0.0458434	0.00890341	0.0292099	0.0141316	0.0426357	0.0216766	0.0955217	0.0213469	0.0559689	0.0766185	0.0579347	0.106941	0.0908434	0.0823851	0.135046	0.0685751	0	0.0615946	0.0294262	0.0725515	0.0515898	0.0612575	0.0617559	0.05789	0.100032	0.158809	0.0273078	0.130598	0.033299	0.0803922	0.0398107	0.123687	0.652551	0.0647378	0	0.0579704	0.052177	0	0.0450084	0.0503353	0.0849272
AL512310.4	0	0	0.665139	0	0	0	0	0	0	0	0	0	0	0	0	0	0	0	0.0614024	0	0	0	0	0	0	0	0.0259896	0.0320392	0	0	0	0	0	0	0	0	0	0.0355016	0	0.0409657	0.934606	0	0	0	0	0	0	0	0
AL121933.1	0	0.555822	0.240011	0	0.124861	0	0.459465	0.318906	0.279422	0.144714	0.830848	0.574229	0.259871	0	0.129382	0	0.0758087	0.0889526	0	0.0790083	0.0738272	1.07125	0.199545	0.11146	0.490091	0.100114	0.0797144	0.0982694	0.419264	0	0.250941	0.0940929	0	0.516247	0.554817	0.176893	0.405925	0.217779	0	0.376945	0.859977	0	0.927684	0	0.254421	0	0	0.0818136	0.197198
LCN12	0.256607	0.297234	0.86707	0.0286512	0.480754	0.209195	0.247525	0.356238	0.0841207	0.0584707	0.756029	0.223825	0.263527	0.12142	0.381308	0.070095	0.338732	0.0718816	0.165617	0.0150225	2.04595	0.292799	0.901104	0.0529821	0.1258	0.0761422	0.170514	0.289614	2.07267	0.108855	1.00198	0.120762	0.103048	0.269935	7.52685	1.34536	0.128636	0.610769	0.0615166	1.88138	0.177141	0.562695	0.198437	0.259775	0.18947	0.0164466	0.0565079	0.0194449	0.309332
AC073957.2	0	0	0	0	0	0	0	0	0	0	0	0	0	0	0	0	0	0	0	0	0	0	0	0	0	0	0	0	0	0	0	0	0	0	0	0	0	0	0	0	0	0	0	0	0	0	0	0	0
AC090337.1	0.0471329	0	0.100795	0	0.0242017	0.00836295	0.00989525	0.0206043	0	0.0373995	0.0306747	0.0148402	0.0615637	0.0625998	0.0250779	0.0112087	0.00489796	0.0114944	0.00608399	0.0204187	0.0143098	0.155729	0	0.00720138	0.0506632	0.0388099	0	0.0634913	0.0108354	0.0128659	0.0162132	0.0182379	0.011672	0.0083386	0.0215078	0.00571447	0	0.0351764	0.0261293	0.00811808	0.444501	0	0.0899057	0.00608773	0.0109587	0.0167658	0	0.0158578	0.0254817
AC069218.1	0.79537	2.44357	0.548686	1.14474	0.395231	0.500768	0.700252	0.644926	0.753438	0.61076	0.814026	3.77665	0.533156	0.309787	0.705319	1.15929	1.21314	4.9587	2.26862	2.34806	0.532292	4.07378	1.35099	1.37204	2.44762	2.6232	1.06537	0.846768	0.737288	1.38321	1.52244	0.579128	0.8101	0.907835	0.60491	2.11528	2.16529	0.919129	0.739632	1.32574	3.83115	2.31297	1.71293	1.17643	1.72998	1.1104	1.20606	0.647423	0.866945
C5orf51	4.99645	8.71853	6.51079	5.97496	7.51293	7.8755	7.46583	4.57857	5.94252	13.2665	6.65079	10.266	16.1323	14.8659	12.8535	15.9436	9.10461	15.1798	10.639	17.1461	7.42674	6.70787	9.74882	7.91547	8.25498	13.7885	11.2779	14.5222	8.60264	17.7501	13.2344	6.61649	11.728	6.49001	9.8976	5.27929	9.21208	17.7388	14.083	14.1687	11.2576	8.30949	8.12445	5.35447	12.9815	14.6632	8.19614	20.2143	7.78223
RNU6-990P	0	0	0.773112	0	0	0	0	0	0	0	0	0	0	0	0	0	0	0	0	0	0	0	0	0	0	0	0	0.126616	0	0.256575	0	0	0	0	0	0	0	0	0	0	1.84675	0	0	0	0	0	0.117822	0	0
AC007342.6	0.158275	0.129206	0.632318	0.112091	0.516004	0.320952	0.324377	0.238872	0.3368	0.358827	0.404671	0.124586	0.214789	0.245704	0.28071	0.0985793	0.109651	0.156233	0.325913	0.0775463	0.205942	0.325113	0.201007	0.120913	0.111395	0.367188	0.0782393	0.548248	0.0823011	0.365179	0.291668	0.1604	0.256635	0.173343	0.418444	0.16905	0.160763	0.326248	0.0877438	0.337517	1.4586	0.1223	0.367402	0.136286	0.275999	0.178731	0.132266	0.249352	0.178268
AC245060.1	0	0	0	0	0	0	0	0	0	0	0	0	0	0	0	0	0	0	0	0	0	0	0	0	0	0	0	0	0	0	0	0	0	0	0	0	0	0	0	0	0.0536485	0	0	0	0	0	0.0342277	0	0
AL365440.1	0	0	0.0309602	0	0	0	0	0	0	0	0	0	0	0	0	0	0	0	0	0	0	0	0	0.00575112	0	0	0	0.0253525	0	0	0	0	0	0	0	0	0	0	0	0	0.303216	0	0	0	0	0	0	0	0
MT-ND5	6501.15	1264.39	3080.71	673.974	4030.33	5370.1	7125.16	4758.46	1775.8	1753.91	6006.71	512.171	1631.2	1620.89	3962.89	256.273	1461.08	520.307	1419.43	373.26	811.869	4939.53	756.471	838.705	543.433	1805.39	1332.32	1193.22	1032.81	910.098	2835.5	1631.12	1236.86	2074.04	2435.38	665.415	1530.59	2050.38	648.274	1853.67	846.068	773.441	956.939	492.83	1750.31	479.538	236.415	906.5	2333.01
SLC25A21	0.311441	0.263246	0.0768493	0.173694	0.299846	0.283208	0.200242	0.212731	0.146629	0.243264	0.212191	0.686422	0.397551	0.317282	0.773304	0.0462899	0.159799	0.173265	0.515079	0.274059	0.256087	0.0821784	0.0372707	0.101118	0.638152	0.253774	0.116984	0.165191	0.0626474	0.321459	0.053566	0.293745	0.200044	0.0964236	0.432275	0.715073	1.112	0.38352	0.215819	0.164279	0.527768	0.115814	0.016502	0.0100565	0.328117	0.325427	0.185438	0.117882	0.502497
KRT18P7	0.144345	0.168023	0.356177	0.198772	0.233334	0.142287	0.151522	0.122696	0.276442	0.135216	0.182664	0.151495	0.257099	0.35825	0.0711124	0.25745	0.141667	0.0782258	0.175971	0.173702	0.137964	0.367996	0.197417	0.122524	0.043099	0.29714	0.192779	0.399688	0.212005	0.251734	0.413775	0.0517163	0.0794346	0.127685	0.32934	0.350012	0.0743696	0.227426	0.355651	0.276241	0.772028	0.260252	0.373915	0.145007	0.354256	0.218693	0.0804169	0.323764	0.108386
AC138907.10	0	0	0	0	0	0	0	0	0	0	0	0	0	0	0	0	0	0	0	0	0	0	0	0	0	0	0	0	0	0	0.0171038	0	0	0	0	0	0	0.0148435	0	0	0.0195383	0	0.0210766	0	0	0	0	0	0
BIRC2	9.03336	8.439	15.6549	5.94531	11.249	9.02831	13.6894	7.50568	13.7587	11.1356	10.8302	9.47062	6.5824	7.34426	12.0924	25.5268	13.3682	11.6356	12.4038	25.2577	18.8885	11.6482	17.3521	14.6819	7.85399	12.5835	21.6062	12.7729	9.00488	6.51492	11.7714	9.40347	16.4331	10.082	10.6662	14.6003	9.18167	22.8108	14.3373	21.9043	15.0234	12.2075	18.7936	15.4175	12.0863	9.40916	11.1071	16.9961	17.696
HNRNPKP3	0.00777983	0.014819	0.0831872	0.006428	0.00665795	0.00690202	0	0.00850246	0.0148996	0.0115748	0.018987	0.0367433	0	0.0187869	0.013798	0.0185012	0.00808465	0.0379456	0.0150635	0.0126388	0.0196833	0.0214208	0.0106403	0	0	0.0480453	0.0127518	0.01572	0.0134138	0.0159275	0.0267617	0	0.00963298	0.0206458	0.00591687	0.0047162	0.021645	0.00580628	0.00431295	0.0200998	0.58849	0.0210404	0.0164889	0.0150728	0.00452215	0.00461231	0.0146282	0	0
CRIM1	3.67296	10.8787	12.9626	6.11712	13.7902	17.3204	10.1634	3.96913	17.2808	41.4012	7.48567	4.03641	11.6027	15.5035	7.81902	32.662	13.9824	7.78911	10.6587	13.3833	7.18697	7.75989	15.2467	4.62834	5.90883	7.77756	6.33824	9.22063	5.1117	7.93732	14.0793	8.42156	10.9108	4.85658	8.98367	17.6878	5.85792	20.1843	12.8899	10.0851	6.93601	11.1857	15.0136	8.8605	5.8943	11.2229	5.66566	15.9335	13.6315
AL135931.1	0	0	0.455115	0	0	0	0	0	0	0	0	0	0	0	0	0	0	0	0	0	0	0	0	0	0	0	0	0.124227	0.106002	0.125867	0	0	0	0	0	0	0	0	0	0	0.905951	0	0	0	0	0	0	0	0
SMUG1	3.509	2.39993	4.82325	3.029	4.08797	2.2669	3.6093	2.62097	2.79635	1.82977	3.34317	5.84863	6.86759	3.39324	4.75111	3.25763	4.68048	3.34545	4.29895	2.31892	7.14009	3.45829	3.59133	6.3209	5.89876	5.16843	6.36486	5.81871	5.20644	3.55177	6.34244	3.93618	3.49434	7.07256	4.56431	4.50897	6.23548	4.34132	4.04076	6.53397	4.65405	7.12991	3.48979	6.70461	4.2299	5.49868	4.21407	3.56337	4.59948
RPS7P4	0.503884	2.01557	0.469712	1.24899	0.488719	0.44703	0.2821	0.550688	0.278782	0.266552	0.437246	1.74518	0.339052	0.365038	0.774514	0.479315	0.610898	2.08901	0.563699	0.818591	0.356958	1.44904	0.712123	1.53976	0.880142	0.922014	0.770846	0.543014	0.482657	0.733575	0.635544	0.129984	0.478331	1.72348	0.638707	1.44584	1.21498	1.12818	0.223473	0.92574	2.60702	1.57473	1.49513	0.390493	0.781041	0.716953	1.26325	0.376736	1.04427
AC106886.1	0.130338	0.434467	1.47407	0.10769	0.0557714	0.0578159	0	0.0356111	0.520036	0.0161597	0.318096	0.0512978	0.193459	0.177043	0.115581	0.0193723	0.0507918	0.0794644	0.0630909	0	0.115417	0.0299058	0.0891302	0.0497855	0	0.0223588	0.0534086	0.175575	0.411996	0.0667095	0.252196	0.0420282	0.0605192	0.288238	0.247818	0.039506	0.332407	0	0.0541923	0.308676	2.01665	0.499371	0.310774	0.084173	0.227283	0.0386358	0.0408451	0.0548151	0.0220204
SNORA59B	0	0	0.367035	0	0	0.0742287	0	0.0304803	0.0178044	0.0138314	0.0453775	0.13172	0.0165586	0.0505117	0.0494642	0	0.0144912	0.0340076	0.0180003	0.0453086	0.0141125	0.0767909	0	0.0213062	0.0187367	0.0382748	0.0609514	0.0563542	0.304549	0.057098	0	0.0179864	0.189932	0.0493417	0	0.050721	0.10346	0.0624444	0.0154614	0.0240184	0.712354	0	0.0886659	0	0.0162113	0.132277	0	0.0156391	0.0188477
SLC24A3	1.7448	1.25459	0.55197	23.2302	2.15258	1.9272	1.54456	1.6135	0.390324	6.57974	1.7672	4.33155	1.63799	6.71922	5.69972	0.84523	1.54455	4.59754	1.91535	3.48058	3.92142	1.1132	1.23055	16.1053	2.47794	6.37849	0.920698	3.59252	0.354258	2.28301	3.7576	6.41482	7.21984	5.33822	4.97149	1.55794	6.84591	7.57198	2.88529	0.654982	6.21649	0.533272	4.89906	0.260031	13.7884	3.22702	13.9702	2.86828	0.947331
MRGBP	2.3832	4.15118	3.77588	1.78903	2.40653	1.93967	2.66405	1.93614	4.1917	1.95938	3.25417	7.97412	7.48377	9.52805	6.48352	8.32989	11.3382	8.92795	7.42753	3.53665	4.40394	14.0851	7.2881	7.95387	8.63349	7.69414	13.7814	7.17829	9.34941	8.09821	6.86185	6.18408	4.22612	8.94874	5.16488	11.5066	6.44799	12.9752	9.65757	10.4739	13.7572	11.9083	5.4161	4.87604	5.30409	11.6783	7.86499	10.0642	15.678
RPL15	60.485	146.042	118.186	91.6903	61.7356	91.3922	68.3275	81.6896	122.824	94.3263	71.2963	199.753	100.147	60.3362	63.8725	57.5721	82.045	89.9251	63.7095	59.0352	50.1598	91.5508	106.5	64.2339	149.434	87.0269	72.9787	93.5504	89.6801	63.2759	57.5836	64.5352	107.03	94.0482	76.6072	84.3406	90.8954	82.3257	70.3819	62.7257	92.8239	98.3839	102.414	124.612	76.4365	76.1263	69.5643	45.1536	100.802
EFCAB7	0.592965	0.483129	1.12204	0.263373	0.762653	0.635529	0.867108	0.546903	0.483568	1.03519	0.81699	1.03063	1.07854	1.05738	0.683883	1.27971	0.947449	0.716767	1.24987	0.965164	2.02748	0.962606	0.646913	0.885038	1.31713	1.40644	1.34271	1.16814	0.54172	0.844394	1.06997	0.402303	1.77399	1.43715	1.45719	0.723077	0.654812	2.36876	0.843666	1.76221	1.97314	0.735399	1.02429	1.20416	1.40259	0.577098	0.829218	1.22815	1.3064
PLA2G2E	0	0	0.471155	0.0411556	0.0426279	0	0	0	0	0	0	0.0392085	0	0.0300711	0	0	0.0129406	0.0151843	0.0160741	0	0	0	0.0170313	0	0	0	0	0	0	0	0	0	0	0.330464	0.037883	0.120783	0	0	0.0276139	0	0.513795	0.381685	0.0263927	0.112588	0.0144766	0	0	0	0
SLCO1B3	0.0386378	0.0262846	0.208841	0.0729692	0.146435	0.00979377	0.0231765	0.00603238	0.0669498	0.00273738	0.0224517	0.0304137	0.00327712	0.049984	0	1.69658	1.92154	0.0336523	0.18881	0.104616	0.812767	0.0303955	1.10972	0.0463841	3.2558	8.29082	4.13457	0.037177	0.0190338	0.282508	0.0474676	0.0142388	0.0205034	0.117183	0.0251876	0.0133843	0.593798	0.0247168	1.14137	0.009507	2.53226	1.15442	0.146233	0.00356464	0.0834184	0.733011	0.0518924	1.34949	10.4556
AC026898.1	0	0	0.0281624	0	0	0	0	0	0	0	0	0.0539031	0	0	0	0	0	0	0	0	0	0	0	0	0	0	0	0.0230615	0	0	0	0	0	0	0	0.0207562	0	0	0	0	0.50454	0	0	0	0	0	0	0	0
LINC01774	0	0	0.0270264	0	0.0562401	0	0	0	0	0	0	0	0	0	0	0	0	0	0	0	0	0	0	0	0	0	0	0.110656	0	0	0	0	0	0	0	0	0	0	0	0	0.903819	0	0	0	0	0	0	0	0
TPRX1P1	0	0	0.453688	0	0	0	0	0	0	0	0	0.0482424	0	0.0739994	0	0	0	0	0	0.0331884	0	0	0	0	0	0	0	0.0825586	0	0.0836482	0	0	0	0	0	0	0	0	0	0	0.301037	0	0	0	0	0	0.0384123	0	0
DND1P1	0.959997	1.79343	4.73766	1.6779	1.83272	0.507732	1.10462	0.70617	0.565705	0.622583	0.645804	1.32241	1.2605	0.969643	0.491139	0.230492	1.57316	0.506501	1.65621	0.479869	0.579185	0.304988	1.96945	0.479521	1.78598	1.74817	1.41213	0.982323	0.328918	2.80948	1.49238	1.67874	2.4002	2.41695	2.90642	0.749831	2.6709	1.08848	0.66525	1.25601	0.816126	1.51451	2.91503	0.739196	1.84574	2.37506	0.68268	0.403737	1.47219
AC118754.2	0	0.520113	0.718692	0.511379	0	0	0	0	0	0	0.0296179	0	0.0648467	0.0879173	1.06541	0	0.0378338	0.110984	0.0234976	0	0.0184224	0	0.0995868	0	0	0.0249819	0.039783	0.0980864	0.188317	0.173917	0.125237	1.57312	0	0.0644107	0.138446	0.0220704	0.101292	0.0271717	0.0201833	0	0.679548	0.032821	0	0	0.211623	0.0215842	0	0	0
AC069236.1	0.222167	0.090682	1.0442	0.209786	0.325937	0.337885	0.43311	0.277489	0.121567	0.1574	0.232375	0.0499654	0.452243	0.823904	0.0562896	0.22643	0.131927	0.135451	0.389197	0.103121	0.289077	0.903	0.238742	0.169723	0.0426442	0.370228	0.104043	0.384782	0.218888	0.563132	0.218351	0.491238	0.373333	0.364976	0.65173	0.557958	0.264905	0.402679	0.404683	0.109331	1.46541	0.0572236	0.201801	0.30745	0.295173	0.225794	0.0596763	0.231362	0.300278
IGLC3	510.604	26.2373	9.71109	34.8246	324.923	29.1332	9.23968	103.596	10.887	1.69992	17.1786	72.9828	8.64286	9.50363	1.9889	7.01932	272.385	5.18582	7.70201	1.03121	29.5501	37.79	88.4936	182.493	13.5324	436.723	534.526	62.4487	214.121	138.559	844.546	22.8426	17.1864	1.79681	500.4	8.54254	142.068	21.0972	51.0017	34.7671	48.4727	19.2271	2211.29	6.23099	91.3314	75.5405	81.531	16.8479	39.8941
RNU1-3	0	0	0	0	0	0	0	0	0	0.0591208	0	0	0	0	0	0	0.0619412	0	0	0	0	0	0	0	0	0	0	0.0802933	0.137028	0	0	0	0	0.105453	0	0	0	0	0	0	0	0	0.252662	0	0.0692936	0	0.149433	0	0
LINC02514	0	0.0373896	0	0	0	0.0348289	0	0	0	0	0	0.0309023	0	0	0	0	0	0	0	0	0	0	0	0	0	0	0.0428985	0	0	0.0803729	0	0	0	0	0.0597152	0	0	0	0	0	0.887032	0	0	0	0	0	0	0	0
TMEM212	0	0	0.189255	0	0	0	0	0	0.00459024	0	0	0	0.0128072	0.0607726	0	0.00427488	0	0.0131515	0	0.00389375	0.00727683	0	0	0.0109861	0.024153	0	0.0471426	0.0581159	0	0.0294415	0.00618354	0	0.00445158	0.0190816	0.00546859	0.00435888	0.0133367	0.0160991	0.00797238	0.185769	0.875897	0.00648211	0.00761981	0.0046436	0	0	0	0.00806401	0
ITGA8	2.10622	2.04553	0.719873	0.924839	6.41875	37.952	4.52002	1.44469	0.562036	142.635	3.05504	0.243269	1.01304	0.302598	0.336242	0.31498	1.70161	0.684018	1.35937	0.381125	0.477033	0.388521	0.285932	0.27181	0.378609	1.03537	0.105001	1.06877	1.01049	0.421808	10.8878	0.569457	1.63357	0.0574331	3.81011	1.59798	0.257711	1.21141	0.725635	1.66177	0.892954	0.451859	4.17228	0.105664	1.21823	0.258667	0.240903	0.876692	0.679216
CCNYL5	0.0589469	0.0561408	0.0323231	0.162347	0.0168155	0	0.0206259	0.021474	0	0.0389782	0	0	0.0349977	0.0237244	0.0871216	0.058409	0.132722	0.0958364	0.063408	0.0744822	0.0695979	0.0180336	0	0.0600429	0.0132004	0.0404482	0	0.0397028	0.0112927	0.0268179	0.0675901	0.0760308	0.0121647	0.0347623	0.0149438	0.0714682	0.0364448	0.029329	0.0217858	0.0507645	0.405356	0.0177134	0	0.0253788	0.0913701	0.023298	0.110836	0.0440724	0.0265573
AC105254.2	0	0	0.110647	0	0	0	0	0	0.257632	0	0	0	0.0798685	0.0812126	0.0397642	0	0.209691	0	0	0	0	0	0	0	0	0	0	0	0.231941	0	0	0.0578369	0	0	0	0	0	0	0	0	0.396457	0	0	0	0	0	0	0	0
AC126177.6	0	0.0274227	0.023683	0.0475804	0.19713	0.0766337	0.030225	0.157339	0.0183812	0.0571182	0.0936955	0.0226647	0.170951	0.139062	0.408535	0.0684736	0.134647	0.228211	0.037167	0.14033	0.0582789	0.0264263	0	0.197969	0.0193438	0.0395149	0.0314631	0.0969669	0.132386	0.058948	0.0495229	0.0371383	0.124782	0.0509404	0.59126	0.576008	0.160218	0.601698	0.574646	0.967068	0.367717	0.129785	0.0610258	0	0.0669464	0.0853515	0.0541393	0	0.0583751
RPS29P13	0	0	0.190304	0	0	0	0	0	0	0	0	0	0	0	0	0	0	0	0	0	0	0	0	0	0	0.0793805	0.126411	0	0	0	0	0	0	0	0	0	0.107286	0	0	0.0996266	0.56823	0	0	0	0	0	0	0	0
SNORA60	0.145901	0.138955	1.20005	0.241098	0.998892	0.388316	1.37839	0.318906	1.39711	0.144714	0.949541	0.918766	1.4726	1.05698	0.776292	0.433709	0.530661	1.06743	0.941656	0.395041	0.295309	0.40172	0.897954	1.44898	0.784145	0.901028	1.03629	0.294808	1.09009	0.896097	1.63112	0.65865	0.993599	1.16156	0.887707	1.23825	1.75901	2.61335	1.13238	1.25648	2.57993	1.31529	1.0823	1.31913	1.35691	0.691984	0.548665	0.409068	0.690192
SNORD116-9	0	0	0	0	0	0	0.216029	0	0	0	0	0	0	0	0	0	0	0	0	0	0	0	0	0	0	0	0.112439	0	0	0	0	0	0	0	0	0	0	0	0	0	0	0	0	0	0	0	0	0.1154	0
SYCE1L	0.07858	0.553811	1.52534	0.480452	0.215195	0.474053	0.148477	0.291988	0.0902956	0.491026	0.255704	2.41232	0.9984	0.559784	0.975566	0.597988	0.236811	0.517413	0.649167	0.31489	1.94835	2.27899	0.204197	0.492253	1.46759	1.00291	0.678341	1.24906	0.18968	0.482625	1.81105	0.597989	0.554597	0.987052	3.16745	0.200071	2.0988	1.81803	1.06294	0.933879	1.74461	0.920913	0.94931	0.182691	2.4939	0.372692	1.53662	0.828395	0.13807
LINC01889	0	0.0836229	0	0	0	0	0	0	0	0	0	0	0	0	0	0.0174003	0	0	0.0944475	0	0	0	0	0.0447176	0	0.0602484	0.0479718	0	0.0168208	0.379485	0	0	0	0.0258896	0	0	0	0	0	0	0.17251	0	0	0	0	0	0	0	0
SRSF1P1	0	0	0.216471	0	0	0	0	0	0	0	0	0	0.0223222	0.0226979	0	0	0	0.0229224	0	0	0	0	0	0.0861673	0	0	0.0205418	0.0506465	0	0	0	0	0	0	0.0285944	0.0227919	0.104604	0	0.104216	0.0323787	0.295479	0	0	0	0	0	0	0	0
ZBTB44	4.67277	3.78847	8.41771	3.60214	5.90549	5.71576	6.01264	4.20292	9.51863	4.95516	5.91259	4.84772	7.48587	5.94133	4.4663	4.73307	7.82259	5.04348	6.00716	3.58196	3.96337	4.27368	6.11239	13.7315	3.86021	5.08398	5.00023	7.52567	6.8803	4.22376	7.17935	3.82233	16.0813	10.0215	4.72926	6.25997	5.7081	8.94272	5.21305	15.922	6.1976	4.281	5.89348	4.4798	10.5131	6.1049	4.20474	4.47532	4.59976
MTND3P9	0	0	0.0929522	0	0	0	0	0	0	0	0	0	0	0	0	0	0	0	0	0	0	0.0518598	0.0386403	0	0	0.0387726	0.030872	0.114174	0	0.0385604	0	0	0	0	0	0	0	0	0	0	0.333055	0	0	0	0	0	0	0.031685	0
AJ239322.2	0	0	0.111866	0	0	0	0	0	0	0	0	0	0	0	0	0	0	0	0	0	0	0	0	0	0	0	0	0	0	0	0	0	0	0	0	0	0	0	0	0	0.233814	0	0	0	0	0	0	0	0
ODF3L1	0.70291	0.358078	0.591599	0.216101	0.82538	2.08833	0.909453	0.661009	0.386113	1.03768	0.505337	0.270214	1.54315	0.384877	0.347904	0.379024	0.118911	0.807268	0.569718	0.424901	1.74531	0.270052	3.12999	3.47167	0.658918	0.628141	2.10777	0.341314	0.131528	0.747414	0.674771	0.906627	0.839982	0.477183	0.621617	1.01077	1.04604	0.768599	0.779354	0.872816	0.674464	1.01682	1.2819	2.64976	0.114022	1.13388	0.696689	1.01747	0.022094
AC096586.2	0.531992	0.886668	1.16686	0.293035	0.986434	1.25858	0.930737	0.339154	1.07545	1.23121	1.91146	2.02399	0.842272	0.508515	0.786267	0.500781	0.391592	0.243258	1.94566	0.216064	0.717848	0.528946	0.636644	0.541884	0.685015	1.27765	0.702426	1.16453	0.891767	0.302537	1.63937	0.400268	0.466588	0.58824	3.13566	0.429998	0.698939	2.9447	0.933926	2.02348	0	0.359691	0.845644	0.400824	0.747303	0.446808	0.111143	1.59101	0.449396
EIF2S2P4	0.913956	1.9112	0.866137	1.06705	0.68014	0.528804	1.00111	0.955421	0.976652	0.640476	0.937479	1.345	0.672389	0.863627	1.40953	1.94904	3.13836	2.58017	3.79572	2.0873	0.834458	1.56823	1.53532	1.50267	1.38819	1.66328	1.74772	1.15087	0.99345	1.12538	3.04138	0.576606	0.651935	2.68905	1.54131	2.22824	2.59808	1.46801	0.616823	2.96015	3.47429	2.23893	1.62125	0.551744	3.11821	1.11902	1.84301	0.61277	1.67838
RPS15AP5	0.100777	0.287939	0.207226	0.29143	0.0431223	0.044703	0.0528937	0	0.0965015	0.0749676	0.122975	0.11899	0.0897492	0.0608397	0.0446835	0.2097	0.209451	0.522253	0.195127	0.218291	0.0509941	0.323722	0.172288	0.307952	0.270813	0.0345755	0.302832	0.0678768	0.231676	0.103159	0.17333	0.064992	0.124782	0.401156	0.0766448	0.336005	0.467302	0.150425	0.0838025	0.130182	0.544505	0.272549	0.533976	0.130164	0.175734	0.0597461	0.221069	0.141276	0.204313
GXYLT1P3	0	0	0.0808754	0.0270806	0	0	0	0	0.0104617	0.0487635	0	0.0128997	0.00972972	0	0.0145324	0	0	0.00999133	0.0105769	0	0	0	0.0112066	0	0	0.02249	0	0	0	0.0335504	0.0140931	0	0.0507286	0.0144965	0.0498544	0	0	0	0	0.0705654	0.0643962	0	0	0	0.0190514	0.00971562	0	0.0183789	0.0110748
RNU6-776P	0	0	1.08236	0	0	0	0	0	0	0	0	0	0	0.113489	0	0	0	0	0	0	0	0.5176	0	0	0	0	0	0	0	0	0	0	0	0	0	0.11396	0	0	0	0	2.2161	0	0	0	0	0	0	0	0
ALG1L9P	0.24928	0.813991	0.410073	0.32366	0.182857	0.252747	0.672877	0.467031	0.636546	0.4062	0.811174	1.56977	1.35316	3.39683	0.473694	0.169375	1.42476	1.25927	0.298791	0.636384	0.396435	0.522943	0.48705	0.408078	1.05267	0.781948	1.34251	0.935439	0.225135	1.99278	0.398123	0.803817	0.507083	0.22051	0.677099	1.05781	0.462365	2.81724	0.45407	0.552029	0.489775	0.288932	0.301906	0.712941	0.372595	0.844498	0.624952	0.758825	0.505386
C2orf42	2.0951	1.73377	3.9781	1.85121	2.62725	2.32697	2.77029	1.77761	2.90189	2.46535	2.65518	3.19657	4.44797	4.49681	3.51998	3.6183	2.35909	3.71709	3.69855	3.03906	2.81524	2.46661	2.41241	2.53865	3.47719	2.36154	2.49535	4.37123	4.03639	2.8448	2.81144	1.97637	2.64417	3.83999	2.83455	2.91561	2.97693	4.93608	3.52922	5.44532	4.13224	3.77259	3.98955	2.1878	2.62972	2.90567	3.6423	1.5916	3.48687
F11-AS1	0.0218607	0	0.335639	0.0120414	0.0374165	0.0129294	0.0229475	0.0557461	0	0.00722759	0.154128	0	0.501855	0.334335	0.400636	0	0.283965	0.00444266	0	0	0.00368723	0.140445	0.348814	0	0.00489543	0	0.0119438	0.0588957	0.113075	0	0.14413	0.202073	0	0.257835	0.116381	0.0397563	0.00675785	0.0108768	0.00807935	1.26763	1.18115	0.00656909	0.00772205	0.0658827	0.0169425	0.0216003	0.0045671	0.00408611	0.00984886
CDY1B	0.00730868	0	0	0	0	0	0	0	0	0	0	0	0	0	0	0	0	0	0	0	0	0	0	0	0	0	0	0	0	0	0	0	0	0	0	0	0	0	0	0	0	0	0	0	0	0	0	0	0
HACE1	0.912141	1.6165	2.0349	1.73636	1.66083	1.90946	1.56398	0.860403	2.14409	2.83171	1.45309	1.19443	0.944889	0.719315	2.45851	1.69356	1.86497	1.06836	1.98465	1.56205	2.38379	1.28778	0.573104	2.06461	1.79429	2.2567	0.803615	1.74045	1.87312	1.2796	1.34861	2.08275	1.75046	1.82902	1.96527	1.05843	1.31696	3.62805	1.45013	6.10379	3.88572	0.745975	1.39497	0.893849	2.31515	1.63861	1.16991	1.28048	3.16791
ZNF408	3.04884	4.21038	4.03847	3.77861	3.70722	1.92156	3.02707	2.97107	4.87394	2.01602	3.10035	5.07478	4.89494	4.76257	3.59924	2.03919	4.88776	3.79121	6.63705	5.38986	4.54788	4.80358	4.03084	5.03193	5.12063	3.7134	5.92388	3.04603	3.9535	4.75072	3.55051	4.28884	3.74362	4.12972	5.43461	5.05569	4.78907	4.09103	3.93677	2.71863	5.96527	4.23157	4.42905	8.49524	3.35608	5.75771	3.95712	3.59379	3.23223
AC078882.1	0	0	0	0	0	0	0	0	0	0	0	0	0	0	0	0	0	0	0	0	0	0	0	0	0	0	0	0	0	0	0	0	0	0	0	0	0	0	0	0	0.138506	0	0	0	0	0	0	0	0
AC114980.1	0.322026	0.129756	0.478805	0.133035	0.588277	0.582371	0.429047	0.392546	0.177903	0.402329	0.458454	0.165739	0.169131	0.142068	0.36245	0.0699539	0.119056	0.0830638	0.371711	0.157616	0.128479	0.755934	0.139751	0.0662335	0.29955	0.458933	0.290981	0.42545	0.480486	0.139462	0.46333	0.16774	0.199366	0.367031	0.419179	0.289068	0.356079	0.207983	0.140759	0.351991	0.577949	0.251225	0.400321	0.171972	0.151186	0.139515	0.0465766	0.166685	0.234363
LINC02238	0	0	0	0	0	0	0	0	0	0	0	0	0	0	0	0	0	0	0	0	0	0	0	0	0	0	0	0.0160783	0	0	0	0	0	0	0	0	0.154968	0	0	0	0.562818	0	0	0	0	0	0	0	0
AL137792.2	0	0	0.342143	0	0	0	0.174662	0	0	0	0	0	0	0	0	0	0	0	0	0	0	0	0	0	0	0	0	0.0560345	0	0	0	0.053653	0	0	0.0632727	0	0	0	0	0	1.1442	0	0	0	0	0	0	0	0
RN7SL381P	0.91849	0.3749	0.539622	0.487859	2.13354	1.57151	2.68586	0.860403	0.670113	0.292827	2.45511	0.103284	0.584273	0.594106	0.989035	0.117014	0.374973	0.67998	0.465772	0.426327	2.85498	0.963408	0.628099	0.300718	0.132226	0.540214	0	0.397694	0.452467	0.358172	0.789874	0.507723	0.649871	0.348207	1.44699	1.27268	0.243373	1.86062	0.327336	1.35599	0.580052	0.414007	1.04287	0.593166	0.648291	0.739007	1.0691	0.55183	0.665046
GKN2	789.007	0	0.10701	0	514.221	119.703	458.205	174.643	0.00755043	0	232.251	0.00930994	1.79064	0.128525	0	0	4.99007	0.00721092	0	0.0320239	0.00598478	0	0.0161761	0.00903549	0.00794581	2.79181	0	0.0477971	0.197127	0	4.51602	0.221201	0.00732235	0	29.5133	0.0143398	0	0	0	0.0101857	0.546092	0	0	0.0840203	0	0	0.17791	0.0066322	2.19005
AC008735.1	0.19502	0.116085	0.76193	0.0805664	0.688451	0.237896	0.511789	0.133209	0.0622487	0.495671	0.198314	0.211076	0.332885	0.573956	0.389114	0.043479	0.151995	0.133762	0.377602	0.158411	0.407062	0.469842	0.333405	0.18623	0.180148	0.418183	0.11987	0.262705	0.574423	0.266172	0.733736	0.345868	0.332026	0.10782	0.79722	1.064	0.293899	0.764126	0.108114	0.209936	0.694487	0.439523	0.155	0.157431	0.269226	0.245689	0.0611148	0.35541	0.263586
LINC02390	0	0	0.0287156	0	0.0298776	0	0	0.0763096	0.0222872	0.017314	0	0.0824429	0	0.0210766	0.0309593	0.0207561	0.0362799	0	0.225325	0	0.123661	0	0.119371	0.0266708	0	0.167691	0.038149	0.0940578	0.0200648	0.0238248	0.120093	0	0.021614	0	0	0.0211639	0.161887	0.0521113	0.0967719	0.0901977	0.583044	0.031473	0.48096	0	0.0608794	0	0.0656439	0.0978841	0.0235933
MIR5191	0	0.155167	0	0	0.418286	0.722699	0.342046	0	0	0.0807985	0.13254	0.256489	0	0	0.144477	0.193723	0	0.297991	0	0.176452	0.164881	0	0	0	0	0	0	0.219468	0	0.111182	0	0	0	0	0.247818	0	0	0.121593	0.180641	0.140307	0.640205	0	0	0.210433	0	0.0965895	0.204225	0.182717	0
LINC02802	0.139814	0.399476	0.210832	0.2888	0.65809	1.30241	0.195688	0.203735	0.0446276	1.64101	0.644533	0.458562	0.41505	0.436102	0.0206641	2.05037	0.484308	0.156277	0.300791	0.996879	0.636727	0.0427735	0.0956105	0.142414	0.360062	0.639585	0.891205	0.12556	0.0803547	0.318043	0.280551	0.105196	0.302957	0.721453	0.850675	0.282522	0.388991	0.765211	0.968873	0.421424	0.251809	0.0840279	1.03715	0.0601952	0.0677244	0.303929	0.408938	0.196002	0.0944856
AC005332.7	0.189506	0.0902425	1.01316	0.156577	0.378417	0.420309	0	0.207108	0.201629	0.516901	0.513887	0.124308	0.131265	0.0381354	0.0560168	0.187777	0.0328219	0.0577689	0.203848	0.0855179	0.191784	0.0579757	0.15119	0	0.0636564	0.216725	0	0.234005	0.0907614	0.0862158	0.325939	0	0.136877	0	0.288254	0	0.0878738	0.21215	0.0525289	0.0272002	0.68261	0.0284731	0.60247	0.0203973	0.0734356	0.0374499	0	0.0531326	0.042689
RPL32P23	0	0	0.277938	0.0398853	0	0	0	0	0	0	0	0	0	0	0	0	0	0	0	0	0	0	0	0	0	0	0	0	0	0	0	0	0	0.0427019	0	0	0	0	0	0	0.474226	0	0	0	0	0	0	0	0
GRB14	0.0264377	0.251792	1.71789	0.431417	0.27716	0.193501	0.228956	0.115574	0.232065	0.45234	0.365628	0.306954	0.824066	0.387046	0.633001	0.0864485	2.70958	0.386845	0.405249	0.790991	0.204011	6.5817	0.0225989	0.161576	0.057724	0.131523	1.3289	0.823563	0.246909	0.193949	1.42666	0.221649	0.163676	3.25656	6.98716	10.6097	0.0980733	1.14934	0.348091	31.9093	1.48689	1.97818	0.609361	0.559162	0.184408	0.623031	0.04971	0.163074	0.0491327
AC010618.3	0.425632	0.576527	1.83602	0.406379	1.01182	0.662911	0.903518	0.599549	1.18348	0.773977	0.831021	0.826423	0.617722	0.896495	0.662621	0.522968	0.70278	0.328699	0.683714	0.327806	0.464251	1.0938	0.763234	0.578062	1.34712	0.882671	0.578787	1.42702	0.799096	0.716473	0.919145	0.658787	0.532874	1.63153	1.36678	0.418569	0.517536	2.04008	0.503382	1.52322	1.90482	0.341071	0.851985	1.08118	0.742216	0.605612	0.444613	0.403091	0.421871
AL731557.1	0.0788335	0	0.0864555	0.0217118	0.224885	0.16319	0.110337	0.344624	0	0.117288	0.256529	0.0413692	0.109211	0.0317282	0	0	0.0546149	0.0320421	0	0.02846	0.0132968	0	0.0179698	0	0	0.0180313	0	0.0530972	0	0.053798	0.451963	0	0	0	0.0199853	0.0159298	0	0.0392236	0	0	0.129074	0.0236893	0.0278471	0	0	0	0	0.0294705	0
UGT1A13P	0.0256571	0.122179	0.654203	0	0.087829	0	0	0.0280403	0.196549	0	0.0208725	0.0807839	0	0.0464681	0	0	0	0.0625704	0.513338	0.0972569	0	0	0	0.0196006	0	0.0176054	0.042054	0.0345619	0.058983	0.0875452	0	0.0827326	0.158843	0.0680877	0	0.0155536	0	0	0	0.0441913	0.0504099	0	0	0.0165695	0.104395	0.0456328	0.0804037	0	0
TMED2-DT	0.162942	0.107955	1.9035	0.091704	0.577991	0.222073	0.280115	0.237436	0.278893	0.16513	0.493723	0.440545	0.340698	0.315067	0.268047	0.0912575	0.360739	0.191486	0.271293	0.181588	0.475583	0.947131	0.297137	0.368025	0.590169	0.450472	0.343198	1.04499	0.184579	0.370653	0.440685	0.255854	0.399124	0.39063	0.914164	0.353593	0.229954	1.03807	0.311578	1.509	1.56823	0.378938	0.395396	0.341613	0.415912	0.369604	0.165768	0.248949	0.426098
RNU7-7P	0	0	0	0	0	0	0	0	0	0.156384	0	0.248215	0.187219	0.190369	0	0	0	0.384505	0	0	0	0	0	0	0	0	0	0	0	0	0	0	0	0	0.239824	0	0	0	0	0	0.309777	0	0	0	0	0.186947	0	0	0
AL390294.1	0	0	0	0	0	0	0	0	0	0	0	0	0	0.0293604	0	0	0	0	0	0	0	0	0	0.445841	0	0	0	0	0	0	0.0418235	0	0	0	0	0	0	0	0	0.335063	0.0477765	0	0	0	0.028269	0	0	0	0
DCST1-AS1	0.475686	1.51769	1.50635	0.962925	0.793827	0.400913	0.773973	0.467883	0.941378	0.235908	0.522421	0.898647	0.480118	0.717938	1.07567	0.565615	0.988649	1.43558	0.690777	0.515188	1.21554	0.392923	0.894555	5.59633	1.35818	0.99554	2.0012	0.881077	0.533107	1.37964	0.572707	1.80997	1.94368	0.673256	1.86316	0.519057	2.20575	0.514774	1.09439	3.50257	1.68229	3.02324	0.957779	0.983043	2.55763	1.80488	1.20746	0.733535	1.4466
FAM30A	0.213626	0.0414448	0.104124	0.292542	0.988583	0.361496	0.0269927	0.546921	0.109858	0.00686673	0.144823	0.119889	0.0164413	0.0203004	0.0245569	0.0329275	1.31142	0.00964764	0.0817042	0.00321341	0.122109	0.0127078	0.155554	0.0589327	0.0132886	0.248381	0.0821339	0.440979	0.126186	0.152533	0.826703	0.0318911	0.0857213	0.00174972	0.185036	0.00719454	0.643878	0.0841458	0.50113	0.00170345	0.07384	0.0784595	2.29947	0.0102193	0.117275	0.039871	0.037192	0.188559	0.0334183
AC098826.1	0	0	0.341417	0.0342963	0	0	0	0	0.0264986	0	0	0	0	0.0250592	0	0	0	0	0	0	0	0	0	0	0	0.0284826	0	0.139789	0	0	0	0	0	0	0	0	0	0	0.0690347	0	0.652439	0	0	0	0.0241277	0	0.026016	0	0.0280515
AL162632.2	0	0.0466668	0.0403026	0.0809702	0	0.0434706	0	0	0	0	0	0.0385698	0	0	0	0.0291313	0.0509191	0.0298738	0	0	0.0247941	0	0	0.0374327	0.0329184	0	0	0.0660055	0	0.0668767	0	0	0	0	0	0.0297038	0	0	0.027164	0	0.818308	0	0	0	0.0854448	0	0	0	0
AL136038.2	0	0	0	0	0	0	0	0	0	0	0	0	0	0	0	0	0	0	0	0	0	0	0	0	0	0	0	0	0	0	0	0	0	0	0	0	0	0	0	0	0	0	0	0	0	0	0	0	0
PPIAP73	0	0.138611	0.119708	0.0801666	0	0.0430391	0.152775	0.106038	0.0309699	0.120295	0.039466	0.267309	0.115212	0.146438	0	0.0865265	0.0252069	0.473237	0.0939319	0.131354	0.049096	0.0445248	0.563975	0.778285	0.0325916	0.23302	0.0795166	0.0326752	0.0278815	0.132426	0.333758	0.0938594	0	0.257483	0.036896	0.117636	0.179963	0.0362064	0.0537889	0	0.524238	0.174937	0.10282	0.407289	0.197392	0.0862834	0.152029	0.0544071	0.131139
S100PBP	1.54381	1.68905	2.4819	1.05067	2.74975	2.45626	2.37728	1.43622	2.69328	3.54656	3.10173	1.94668	2.3811	3.18373	1.82348	3.55883	2.09598	2.66552	3.43933	2.99972	4.41703	1.66866	2.36592	4.1571	2.47574	2.96788	2.51881	4.57031	1.62054	2.55258	2.58943	1.36041	3.41235	2.81968	4.41027	1.50565	1.54808	4.63096	3.12752	6.56884	3.82912	1.8384	3.98862	2.30849	2.98998	1.83556	1.94318	3.55338	2.57807
SERPINB9P1	0.187473	1.39013	0.980263	0.730229	0.309417	0.273239	0.534154	0.131712	0	1.00279	0.610048	0.505951	0.270313	0.0808418	1.6031	0.278643	0.445298	1.28177	0.821046	0.384327	1.38229	1.05694	1.07139	0.122759	0.629733	2.85764	4.1849	1.14544	0.17701	0.219319	1.23219	5.88106	0.737837	0.118454	7.76044	0.608826	1.78829	1.21926	1.01703	0.426689	0.947153	0.301796	4.10108	0.432396	1.86808	0.254044	0.402856	1.75709	1.42982
IGHVIII-26-1	0	0	0.0643229	0	0	0	0	0	0	0	0	0	0	0	0	0	0	0	0	0	0	0	0	0	0	0	0	0	0	0	0	0	0	0	0	0	0	0	0	0	0.0768247	0	0	0	0	0	0	0	0
HIGD1AP5	0	0	0.620877	0	0	0	0	0	0	0	0	0	0	0.045571	0	0	0	0	0	0	0	0	0	0	0	0.0517965	0	0.152526	0	0	0	0	0	0	0	0	0	0.0563366	0.0418473	0	0.815706	0	0	0	0	0	0.0473109	0	0
ZNF518A	2.52933	3.08767	9.45855	1.77539	4.96059	3.76645	5.3554	2.54062	11.524	2.91382	4.04374	2.00368	4.01591	2.62263	3.92877	2.62009	3.93892	3.69158	3.80249	1.49606	2.58244	4.25562	2.6933	1.99398	1.82587	2.71977	2.08221	5.27038	9.03461	2.14382	4.67758	2.56429	3.18961	5.97225	5.88975	3.8523	2.53049	5.25716	3.51297	10.8077	2.83393	7.61732	3.20923	5.82781	4.41899	1.94651	2.49323	1.53609	2.9831
C2orf69P4	0	0	0.0594481	0	0	0	0	0	0	0	0	0	0	0	0	0	0	0	0	0	0	0	0	0	0	0	0	0.0486806	0	0	0.0310777	0	0	0	0	0	0	0.0269708	0	0	0.994034	0	0	0	0	0	0	0	0
RNU6-1163P	0	0	0	0	0	0	0	0	0	0	0	0	0.759373	0.551537	0	0	0.094938	0.445595	0	0	0	0	0	0	0	0.37613	0	0	0	0.374072	0	0	0.22624	0	0.277927	0	0	0	0	0.472063	0.717987	0	0	0	0	0.108325	0	0	0
PSPC1P1	0.0293996	6.91601	0.483631	0.170037	0.0503201	0.0260824	0	0	0.0375364	0.0291603	0.023917	2.24476	14.2433	9.74405	0.364994	0	0.0305515	8.40649	8.65247	0.0159205	0.133888	0.161896	0.160836	1.19036	1.46158	1.37179	0.0321255	0.257421	0.0337933	5.11606	0.0758483	0.0379201	8.86402	0	0.178876	0.0712891	2.56292	0.109708	0.717131	0.55701	0.866443	0.0530071	0.0934659	0.0379728	1.31585	1.1155	5.65689	4.50061	0.0596041
CU633906.4	0	0	0	0	0	0	0	0	0	0	0	0	0	0	0	0	0	0	0	0	0	0	0	0	0	0	0	0	0	0	0	0	0	0	0	0	0	0	0	0	0	0	0.0202525	0	0	0	0	0	0
IGLL1	0.865076	0.0823895	0.604806	0.0714759	0.481214	0.0959335	0	0.638164	1.21495	0.0107255	0.175938	0.61285	0	0	0	0.0900041	1.38217	0.0922982	0.125624	0.0468456	0.317359	0.0992449	0.325365	0.115652	0.0290585	0.786517	0.0708964	1.17988	0.584186	0.560832	0.818334	0.0418422	0.120503	0.0382616	1.10202	0.065552	0.320908	0.112985	0.21581	0.0186249	0.807339	0.331441	8.18188	0	0.226277	0.0512864	0.216877	0.0727634	0.0292306
AL133370.2	0	0	0.659346	0	0.0381126	0	0.701233	0	0.398023	0.0220861	0.0724593	0	0.0264409	0.0268859	0.0394925	0.105908	0.0231398	0	0.028743	0.0241164	0.18028	0.245241	0.0304545	0.136088	0	0.183353	0	0.089987	0.0511903	0.212741	0	0	0	0.118184	0.304833	0.0269973	0	0.0332373	0.0740669	0	0.306249	0.0802955	0.283165	0.0575214	0.0258865	0	0.0279124	0.0249727	0.0601924
AC008592.3	0.043446	0	0.357349	0	0.148724	0.231264	0.0912123	0.0474815	0	0.0215463	0.106032	0.102596	0	0.078686	0.0770542	0	0.0225741	0.0264881	0.0560808	0	0	0	0	0.0331904	0.0291876	0.0596236	0	0.0877873	0	0	0.224174	0	0.0537949	0	0.13217	0.0263373	0.0402918	0.0648497	0.0240855	0	0.469484	0.117499	0.0460406	0	0.0252537	0.0257572	0	0	0
LINC02098	0	0	0.0951522	0	0	0	0	0	0	0	0	0	0	0	0	0	0	0	0	0	0	0	0	0	0	0	0	0.0973972	0	0	0	0	0	0.0767497	0	0	0	0	0.0641329	0	0.227292	0	0	0	0	0	0	0	0
AGGF1P6	0	0	0	0	0	0	0	0	0	0	0	0	0	0	0	0	0	0	0	0	0	0	0	0	0	0.0137452	0.0109444	0	0	0	0	0	0	0	0	0	0	0	0	0.776291	0.196784	0	0	0	0	0	0	0	0
KLHL11	1.56701	4.38348	2.53054	2.24374	2.66804	3.00604	3.57404	1.58703	5.79263	3.99551	2.72311	1.8276	9.94168	8.41012	1.4187	6.1702	7.91611	4.95694	3.53182	4.21619	3.96046	0.843336	4.17973	2.15605	1.44958	1.78458	0.461694	3.91783	7.3934	3.87995	2.58933	2.32275	7.18713	3.6577	2.04661	4.57063	2.32062	6.12915	4.57098	2.73432	8.14025	47.3053	2.78214	3.22669	3.51464	5.61297	4.01081	4.57751	3.08267
SNORD115-2	0	0	0	0	0	0	0	0	0	0.118242	0	0	0	0	0	0	0	0	0	0	0	0	0	0	0	0	0	0	0	0	0	0	0	0	0	0	0	0	0	0	0	0	0	0	0	0	0	0	0
FUT2	5.73796	15.2761	19.668	5.98829	16.3899	2.33487	19.1748	5.09513	35.6184	0.315544	4.36206	1.37958	1.42175	3.0939	14.7417	5.28211	26.4328	4.48221	10.9084	2.31162	3.63811	15.5599	54.1862	1.59078	1.95851	7.52924	7.94177	1.21162	31.0261	8.77091	21.4142	31.0138	19.0367	15.5546	9.23379	14.8954	8.89399	2.54698	3.37339	1.66875	3.18209	16.2065	5.21022	40.6869	15.6845	5.60676	16.7743	3.58082	8.67004
XCR1	0.133884	1.67143	0.511916	1.76395	0.644112	0.0802553	0.0873632	0.229367	0.0646796	0.278151	0.144241	0.0341795	0.150385	0.0436902	0.118726	0.107564	0.28202	0.0617713	1.87533	0.0489872	0.100705	0.0132841	0.695325	0.0663439	0.0194476	0.238362	0.07908	0.560552	0.368095	0.162977	0.690819	0.455052	0.143373	0.124834	0.154112	0.0241292	0.500012	0.180938	0.0501502	0	0.319925	0.0521928	2.06684	0.200968	0.622578	0.244557	0.317508	0.101453	0.0146721
AC022960.3	0	0.0422223	0.656356	0	0	0.0786611	0.325758	0	0	0.021986	0	0	0.052642	0.0535279	0	0	0.0230348	0	0	0	0.0448655	0.0406882	0	0	0.119133	0.0608404	0	0.119439	0.0509581	0.0302537	0.0381248	0.0857717	0	0	0.0337168	0.0268748	0.123342	0	0	0	1.65495	0	0	0.114521	0.0257691	0	0	0	0.0299597
AC107075.1	2.67733	4.50676	1.43395	3.08667	2.02482	1.49143	1.37254	1.97336	2.14639	2.68642	2.88718	7.93972	2.99431	0.751777	2.3742	2.62822	5.01448	10.4771	4.94279	6.10276	1.10271	11.5433	5.15195	2.47342	3.17903	6.32314	4.11621	3.39687	2.0397	3.73913	3.42686	1.44555	3.27652	3.24956	6.53482	7.39794	3.34909	3.39222	1.76039	7.07793	7.27877	3.64846	3.56301	1.72903	5.28397	2.03022	2.88777	2.02502	5.00719
TMEM52	2.88232	0.0934506	0.877681	0.253349	2.26725	1.32752	1.68663	4.30283	5.83327	0.127737	2.61422	1.79574	0.830152	1.11069	2.38196	0.532313	1.51674	0.807605	1.7732	0.531348	0.999215	2.55531	4.02596	1.45234	17.0072	0.732203	0.911364	2.07352	15.219	8.47051	1.78256	0.854274	0.592283	6.19512	1.90294	5.53927	1.83133	0.530921	2.59742	2.9153	3.89184	1.53692	0.584895	3.95254	0.513312	2.95222	2.30618	0.412661	2.61924
AC092835.1	0.390335	0.210122	0.649092	0.182288	0.472024	0.429102	0.534447	0.259664	0.362942	0.79536	0.503928	0.140267	0.589446	1.40364	0.323567	0.549891	1.31389	0.465612	0.854356	0.735216	0.674122	0.0934556	0.0638302	0.401915	0.199525	0.262018	0.268898	0.731561	0.531577	0.179513	0.386758	0.186062	0.546354	0.795656	0.48402	1.35802	0.110173	0.867618	0.813825	0.862306	0.991985	0.198892	0.206823	0.411001	0.60668	0.271658	0.606294	1.8129	0.126159
AC010463.3	0.156406	0.446881	1.76888	0.129228	0.669257	0.520343	0.328364	0.213667	0.973507	0.407224	0.82705	1.16959	1.34648	0.944232	0.520116	0.255715	1.01584	0.739019	0.656146	0.254091	0.375928	1.1125	0.721955	0.507813	1.05075	0.187814	0.192271	0.711077	0.35956	1.06735	0.638895	0.151301	0.580984	0.588005	1.54639	0.426665	0.362626	2.10113	0.671984	2.8286	2.72728	0.176249	1.07735	0.909069	0.590936	0.811351	0.392113	0.657781	0.607763
INO80-AS1	0.0549177	0.0784552	0.971167	0.204188	0.0939968	0.0487213	0.115296	0.0900281	0.157764	0.122559	0.134029	0.1513	0.0978165	0.11604	0.1461	0.081625	0.128406	0.0837054	0.265833	0.0297391	0.180628	0.453627	0.262884	0.167816	0.0553417	0.226101	0.105017	0.480858	0.157813	0.299818	0.425049	0.177085	0.118998	0.291476	0.104418	0.449437	0.280118	0.163946	0.106558	0.35471	1.64547	0.148524	0.116395	0.141865	0.0798044	0.113954	0.06884	0.138578	0.241235
NR2F2	32.0911	3.6208	6.83661	2.01826	40.6979	28.0943	36.1523	31.6646	25.9588	29.9446	31.849	5.02256	2.1799	2.3043	6.81248	4.9812	9.61262	5.8205	6.29249	6.39587	3.78315	3.73649	9.48225	1.47067	4.79501	5.89659	2.64273	7.54531	11.6781	4.02591	14.8634	3.74798	3.23819	7.85056	14.6343	6.49381	1.65902	11.9955	4.27732	254.024	3.88643	12.9396	25.9692	8.10649	2.53006	4.59394	1.68844	9.25721	7.07762
BACH1-IT3	0.0963089	0.229311	0.594115	0.0397871	0.288473	0.0427211	0.101097	0.0526273	0.245928	0.143288	0	0.0379048	0.0857702	0.145356	0.0854049	0.200403	0.0250206	0	0.217555	0.0521533	0.170566	0.883915	0.395159	0.441448	0.0647016	0.231298	0.184168	0.25947	0.110702	0.197171	0.496937	0.217387	0.208687	0.0425967	0.256364	0.0291916	0.491242	0.0359389	0.213566	0.0414702	1.22995	0.086822	0.10206	0.0932952	0.279905	0.0856458	0	0.0810075	0.0325425
Metazoa_SRP	0.069824	0	0.574312	0	0	0	0	0	0	0	0	0	0	0	0	0	0	0	0	0	0	0.0640838	0	0	0	0	0	0.0940578	0	0.0952992	0	0	0	0	0.0531039	0	0.0647546	0	0	0.0601318	0.685934	0	0	0.0450927	0	0	0	0	0
CEACAMP2	0	0	0.438565	0	0	0	0	0	0	0.0440719	0	0	0	0.0268248	0.0394027	0	0	0	0	0	0.0224837	0	0.0303853	0	0	0	0	0.0897825	0	0	0	0.0573111	0	0	0.0337934	0	0	0	0	0	0.567455	0.0400565	0	0	0	0.0263426	0	0	0
AC021915.2	0	0	0.25324	0	0.0526974	0.136573	0	0.0336483	0	0	0.0250469	0.0242352	0	0.0185872	0	0.0183046	0	0	0	0	0	0	0	0	0	0	0.0168216	0.0414743	0	0.0210109	0	0	0	0.10894	0.819556	0	0	0	0.0341369	0	0.483935	0	0	0	0	0	0	0	0
RPS20P15	0	0.359229	1.44778	0.103881	0	0.501939	0.197969	0.137406	0.0802627	0.24941	0	0.197934	0.485204	0.0759029	0	0	0.0653271	0.153307	0.243438	0.170211	0.222669	0.403872	0.128967	0.0960493	0.168932	0.086272	0.0686928	0.846823	0.216777	0.2574	0.108122	0.202708	0.233515	0.166826	0.908401	0.419196	0.1749	0.187668	0.662156	0.162414	1.9762	0	0.333091	0.0405979	0.0730814	0.111808	0	0.211505	0.212415
TMUB2	5.75774	6.69282	8.56936	7.44876	7.54845	6.72845	7.30659	4.81374	5.06913	7.80967	7.80065	14.3768	9.37928	8.60593	6.45392	12.6795	5.06616	9.74689	13.3154	15.2731	8.39948	10.9214	10.7764	9.58418	12.5172	10.6146	11.3571	11.3941	11.1147	13.7447	12.9103	7.64192	10.8869	9.06828	11.0491	4.2229	21.4364	10.0405	9.403	9.09701	11.0171	10.858	11.0702	10.9897	13.3159	8.96623	9.92916	11.166	14.2245
AC097512.1	0	0	0.0887212	0	0.0307705	0	0	0	0	0	0	0	0	0.00542662	0	0	0	0.0054803	0.00580147	0	0	0	0	0.00686697	0	0.104855	0	0.0242172	0	0	0.00773013	0.017391	0	0	0	0	0	0	0.104647	0	0.247252	0	0	0	0	0	0.0169014	0.00504047	0
SLC38A4	0.0990506	1.22187	0.162941	0.393609	0.185681	0.125535	0.0693169	0.103096	4.09806	0.0491223	0.184181	0.200488	0.044806	0.105358	0.857449	2.17045	0.186257	0.215675	0.514469	7.91798	0.131268	0.20346	0.0193528	0.259437	0.148931	0.776761	3.43774	0.460645	0.013554	0.122314	0.133855	0.407607	0.224848	0.767707	1.92635	0.145824	0.139976	0.0704038	3.65291	0.0568677	0.611632	0.0425208	0.0149951	0.0182764	0.723796	0.209724	0.162592	1.70859	0.0255001
BIVM-ERCC5	0.00941069	0.00448136	0	0	0	0.00417443	0	0.0051424	0.00300382	0	0.00382787	0	0	0.00852195	0.00417261	0	0	0	0	0	0	0	0.00643539	0	0.00316111	0	0	0.00633844	0.0162257	0.00642209	0	0	0	0	0	0	0	0	0.00260853	0.0081044	0	0.00848369	0.00498635	0	0.00273505	0.00278959	0	0	0
KRTAP4-7	0	0	0.0122287	0	0	0	0	0.0162484	0	0	0	0	0	0.00897559	0	0	0	0	0	0	0	0.0136452	0	0	0	0	0	0	0	0	0	0	0	0	0	0	0	0	0	0	0.0438163	0	0	0	0.00864194	0	0	0	0
RGS2	24.1306	38.084	53.5359	9.8956	6.25034	76.3633	16.381	24.2108	3.18571	183.8	6.69277	8.91348	3.65505	2.62412	18.6689	6.2997	7.90472	20.6604	31.2083	12.8955	7.33468	33.1903	12.0492	15.3062	3.5656	16.7435	48.0117	22.1269	6.29359	4.44305	23.6875	23.2558	12.8026	12.4921	111.085	40.5031	10.986	13.8811	18.7294	19.7127	33.3634	3.37193	20.5403	2.39146	8.64782	4.8221	8.33076	42.4712	1.47503
MIR4646	0	0	1.27625	0.512811	0	0.275314	0.325758	0	0	0.307804	0	0.244275	0	0	0	0	0	0	0	0	0.157029	0.854451	0	0	0	0	0	0	0.178353	0	0.266874	0.400268	0.192124	0	0.236017	0	0	0	0	0.267252	0	0	0	0.200412	0.180383	0	0	0	0
AL023881.1	0	0.123721	0.0534243	0	0.111172	0.172871	0	0	0	0.354332	0.15852	0.102255	0.0771266	0	0.0575987	0.0386159	0.0337487	0.118801	0.0838418	0.0351731	0.1972	0	0.044417	0.545822	0	0.0891382	0.0709749	0.218739	0	0.0443252	0.111715	0	0.120636	0	0.148197	0.0787495	0.0602369	0.145427	0.180041	0.16781	0.829502	0.175663	0.344157	0.0419467	0.0755093	0	0	0.109266	0.175578
OFD1P17	0.0323902	0.111054	0.0905806	0.0160572	0.0831582	0.0862066	0.0884015	0.0353987	0.0372193	0.0899546	0.11067	0.0203967	0.176921	0.109503	0.0459568	0.053919	0.0504889	0.0631923	0.117067	0.0561278	0.0721149	0.0297274	0.0265796	0.0643352	0.0174081	0.0666765	0.0247754	0.148348	0.0223385	0.0618908	0.0501383	0.050133	0.0561477	0.103147	0.197072	0.0549786	0.042054	0.149876	0.093373	0.18968	1.13913	0.064239	0.0823788	0.0167342	0.0941365	0.057608	0.00812029	0.0944462	0.0175113
SHMT1P1	0.0298029	0.0425763	0.833452	0.135434	0.0255052	0.0793206	0.0312847	0.0325712	0.0761028	0.0147802	0.0484903	0.0234594	0.530834	0.48579	0.039643	0.0442965	0.023228	0.0454255	0.230821	0.0645556	0.143265	0.0683821	0.050951	0	0.060066	0.0715756	0.0325662	0.12044	0.0428211	0.193213	0.128148	0.0672707	0.10148	0.0527264	0.0453326	0.0180668	0.0829175	0.144577	0.0330441	0.064165	0.819775	0.0537343	0.11054	0.0673641	0.147249	0.150185	0.065377	0.0250679	0.0402812
ZNF565	0.677573	0.960912	1.68821	0.78459	1.46448	1.26367	1.40176	1.11887	1.84071	1.2828	0.977705	0.790295	1.39772	1.08086	0.916639	0.376371	0.629598	0.958879	1.90885	0.806152	0.790827	2.16974	0.835384	0.778332	0.654562	1.0215	0.529628	1.75219	1.06024	0.749279	1.75233	0.870758	0.621574	1.64499	1.88073	1.43613	1.59159	1.34358	2.45942	0.949817	1.90944	1.46242	1.30505	1.18498	0.810699	0.712509	0.520767	0.501975	0.725286
RNU6-208P	0	0	1.65316	0.150968	0	0.162101	0	0	0	0	0	0	0.108482	0.110307	0	0	0	0.111399	0.235854	0	0.184913	0.83848	0	0	0	0	0.0998292	0.123066	0	0	0	0	0	0.323257	0	0.110765	0.338903	0.409098	0	0.157354	1.97447	0.164718	0	0.235999	0	0.108325	0	0.102458	0.246958
MIR6500	0	0	2.61779	0	0	0	0.238637	0	0	0.450968	0	0	0	0	0	0	0	0.277201	0	0	0	0	0	0	0	0	0	0.918705	0	0	0.1955	0	0	0	0.172896	0	0	0.169665	0	0	4.9132	0	0	0	0	0	0	0	0
OR5P2	0	0	0	0	0	0	0.0191981	0	0	0	0.0148782	0	0.0108583	0	0	0	0	0	0.0118037	0	0	0.0335706	0	0.0419149	0	0	0.0499613	0.0246363	0	0	0	0	0	0	0.041728	0	0	0.0136494	0	0	0.251531	0	0	0	0.0318919	0	0.0114626	0	0
SNORD37	0	0	0.730942	0	0.507013	0	0.621902	0	0	0	0	0.466344	0	0.357664	0	0.528336	0	1.62541	0	0.160411	0.749458	0.271871	0	0.226298	0.597019	0.203262	0.161844	0.199517	0.680986	0.20215	0.509486	0.955185	0.366783	0	0.450578	0.538719	0.274717	0	2.6275	0.510209	0.582005	0.267043	0	0.382605	0.172184	0.702469	0	0.664426	0
[truncated: 5,264 more rows]
[truncated: 122 more columns]
