# Supplementary material for: Construction of a novel necroptosis-related lncRNA signature for prognosis prediction in esophageal cancer
Source: BMC Gastroenterol. 2022 Jul 15;22:345. doi: 10.1186/s12876-022-02421-8 (PMC9287891; doi:10.1186/s12876-022-02421-8)
Supplement: Supplementary file 7 — Additional file 7: Table S7. The complete clinical data of 185 EC patients from the TCGA database. [file 12876_2022_2421_MOESM7_ESM.xls]

## Sheet: Sheet1
id	age	sex	race	smoking	alcohol	radiation	pharmaceutical	tumor_grade	pathologic_stage	stage_T	stage_M	stage_N	status	survival_time
TCGA-2H-A9GF	67	MALE			NO	NO	NO	G3	Stage III	T3	M0	N1	Dead	784
TCGA-2H-A9GG	66	MALE			NO	NO	NO	G2	Stage III	T3	M0	N1	Dead	610
TCGA-2H-A9GH	44	MALE			NO	NO	NO	G2	Stage IIB	T1	M0	N1	Dead	951
TCGA-2H-A9GI	68	MALE			NO	NO	NO	G2	Stage III	T3	M0	N1	Dead	435
TCGA-2H-A9GJ	57	MALE			NO	NO	NO	G2	Stage I	T1	M0	N0	Dead	1781
TCGA-2H-A9GK	43	MALE			NO	NO	NO	G3	Stage III	T3	M0	N1	Dead	232
TCGA-2H-A9GL	74	MALE			NO	NO	NO	G3	Stage III	T3	M0	N1	Dead	180
TCGA-2H-A9GM	53	MALE			NO	NO	NO	G2	Stage IIB	T1	M0	N1	Dead	424
TCGA-2H-A9GN	70	MALE			NO	NO	NO	G3	Stage III	T3	M0	N1	Dead	272
TCGA-2H-A9GO	58	MALE			NO	NO	NO	G3	Stage IVA	T3	M1a	N1	Dead	494
TCGA-2H-A9GQ	80	MALE			NO	NO	NO	G3	Stage III	T3	M0	N1	Dead	128
TCGA-2H-A9GR	80	MALE			NO	NO	NO	G2	Stage IIA	T3	M0	N0	Dead	987
TCGA-IC-A6RE	59	MALE	WHITE	2	YES	NO	YES	G2	Stage IIB	T1	M0	N1	Alive	234
TCGA-IC-A6RF	69	FEMALE	WHITE	3	YES	NO	NO	GX	Stage IA	T1	M0	N0	Alive	477
TCGA-IG-A3I8	51	FEMALE	WHITE	1	NO	NO	YES	G2	Stage IIA	T3	M0	N0	Alive	1012
TCGA-IG-A3QL	54	MALE	WHITE	2	YES	NO	NO	G2	Stage IIA	T2	M0	N0	Alive	1071
TCGA-IG-A3Y9	72	MALE	WHITE	2	YES	NO	NO	G2	Stage IIIA	T4	M0	N0	Dead	26
TCGA-IG-A3YA	53	MALE	WHITE	2	YES	NO	NO	G2	Stage IIIA	T4	M0	N0	Alive	632
TCGA-IG-A3YB	61	MALE	WHITE	1	NO	YES	NO	G2	Stage IIIA	T3	M0	N1	Alive	80
TCGA-IG-A3YC	62	MALE	WHITE	2	YES	NO	NO	G2	Stage IIIA	T3	M0	N1	Alive	612
TCGA-IG-A4P3	48	MALE	WHITE	4	YES	YES	NO	G2	Stage IIB	T2	M0	N1	Dead	567
TCGA-IG-A4QS	71	MALE	WHITE	1	NO	NO	NO	G3	Stage IIIB	T3	M0	N2	Dead	118
TCGA-IG-A4QT	56	MALE	WHITE	2	YES	YES	NO	G2	Stage IIA	T3	M0	N0	Dead	283
TCGA-IG-A50L	58	MALE	ASIAN	3	NO	YES	NO	G2	Stage IIIA	T3	M0	N1	Alive	16
TCGA-IG-A51D	63	MALE	WHITE	1	NO	NO	NO	G2	Stage IIB	T1	M0	N1	Alive	518
TCGA-IG-A5B8	72	MALE	WHITE	2	YES	NO	NO	G1	Stage IB	T3	M0	N0	Dead	24
TCGA-IG-A5S3	69	FEMALE	WHITE	1	YES	NO	NO	G2	Stage IIB	T3	M0	N0	Alive	712
TCGA-IG-A625	60	MALE	ASIAN	1	YES	NO	NO	G2	Stage IIIB	T3	M0	N2	Dead	390
TCGA-IG-A6QS	54	MALE	WHITE	2	YES	NO	NO	G1	Stage IIB	T2	M0	N1	Dead	303
TCGA-IG-A7DP	50	FEMALE	WHITE	1	NO	NO	YES	G2	Stage IIIA	T4a	MX	NX	Alive	452
TCGA-IG-A8O2	62	MALE	ASIAN	4	YES	NO	YES	G3	Stage IIIB	T3	M0	N2	Dead	142
TCGA-IG-A97H	36	MALE	ASIAN	4	YES	NO	NO	G3	Stage IIA	T3	M0	NX	Alive	441
TCGA-IG-A97I	58	MALE	WHITE	1	NO	YES	NO	G2	Stage IIA	T2	M0	N0	Alive	370
TCGA-JY-A6F8	56	MALE	WHITE	1	YES	NO	NO	G1	Stage I	T1	M0	N0	Alive	3714
TCGA-JY-A6FA	51	MALE	ASIAN	4	YES	NO	YES	G2	Stage IIB	T2	M0	N1	Dead	1361
TCGA-JY-A6FB	77	MALE	WHITE	1	YES	NO	NO	G2	Stage I	T1	M0	N0	Alive	1837
TCGA-JY-A6FD	51	FEMALE	ASIAN	1	YES	NO	NO	G1	Stage IIA	T3	M0	N0	Alive	2069
TCGA-JY-A6FE	49	MALE	WHITE	4	YES	NO	NO	G3	Stage III	T3	M0	N1	Dead	112
TCGA-JY-A6FG	50	MALE	WHITE	4	YES	NO	NO	G2	Stage III	T3	M0	N1	Dead	1263
TCGA-JY-A6FH	53	MALE	WHITE	4	YES	NO	NO	G2	Stage IIB	T2	M0	N1	Alive	1441
TCGA-JY-A938	75	MALE	WHITE	1	YES	NO	NO	G3	Stage IIB	T3	M0	N0	Alive	1060
TCGA-JY-A939	77	MALE	WHITE	1	YES	NO	NO	G3	Stage IIB	T1	M0	N1	Alive	660
TCGA-JY-A93C	47	MALE	ASIAN	1	YES	NO	NO	G3	Stage IIIB	T3	M0	N2	Alive	705
TCGA-JY-A93D	51	MALE	WHITE	1	YES	YES	YES	G3	Stage IIIC	T2	M0	N3	Dead	960
TCGA-JY-A93E	61	MALE	WHITE	1	YES	NO	NO	G3	Stage IIIA	T3	M0	N1	Alive	767
TCGA-JY-A93F	58	FEMALE	WHITE	1	YES	NO	NO	G1	Stage IB	T2	M0	N0	Alive	731
TCGA-KH-A6WC	82	MALE	WHITE	3	YES	YES	YES	GX	Stage IA	T1	M0	N0	Alive	191
TCGA-L5-A43C	81	MALE	WHITE	4	YES	NO	NO	GX	Stage IA	T1	M0	N0	Alive	96
TCGA-L5-A43E	74	MALE	WHITE	3	YES	NO	NO	GX	Stage I	T1	M0	N0	Alive	920
TCGA-L5-A43H	75	MALE	WHITE	4	YES	NO	NO	GX	Stage III	T3	M0	N1	Dead	9
TCGA-L5-A43I	77	MALE	WHITE	2	YES	YES	YES	GX	Stage IIIA	T3	MX	N1	Dead	556
TCGA-L5-A43J	90	MALE	WHITE	3	YES	YES	YES	G3	Stage IIB	T3	MX	N0	Dead	0
TCGA-L5-A43M	84	FEMALE	WHITE	3	YES	NO	NO	GX	Stage IIB	T3	MX	N2	Alive	272
TCGA-L5-A4OE	81	MALE	WHITE	3	YES	NO	NO	G2	Stage IIIB	T3	MX	N2	Dead	730
TCGA-L5-A4OF	63	MALE	WHITE	1	YES	NO	NO	G3	Stage IIB	T1	MX	N1	Dead	801
TCGA-L5-A4OG	79	FEMALE	WHITE	3	YES	NO	NO	G1	Stage I	T1	M0	N0	Alive	143
TCGA-L5-A4OH	71	MALE	WHITE	3	YES	NO	NO	GX	Stage I	T1	M0	N0	Alive	992
TCGA-L5-A4OI	79	MALE	WHITE	3	YES	NO	NO	G2	Stage IIIC	T3	MX	N3	Alive	608
TCGA-L5-A4OJ	70	FEMALE	WHITE	1	YES	NO	NO	G3	Stage I	T1	M0	N0	Alive	639
TCGA-L5-A4OM	54	FEMALE	WHITE	2	YES	NO	NO	GX	Stage IA	T1	M0	N0	Dead	1458
TCGA-L5-A4ON	65	MALE	WHITE	3	YES	NO	YES	GX	Stage IIB	T1	M0	N1	Dead	558
TCGA-L5-A4OO	75	MALE	WHITE	4	YES	NO	YES	G2	Stage IIIC	T3	M0	N3	Alive	101
TCGA-L5-A4OP	67	FEMALE	WHITE	2	YES	NO	YES	G2	Stage IA	T1	MX	N0	Alive	218
TCGA-L5-A4OQ	75	MALE	WHITE	3	YES	NO	NO	GX	Stage IIIA	T2	MX	N2	Dead	42
TCGA-L5-A4OR	83	MALE	WHITE	1	YES	NO	NO	GX	Stage IA	T1	MX	N0	Dead	96
TCGA-L5-A4OS	86	FEMALE	WHITE	1	YES	NO	NO	G3	Stage IIB	T2	M0	N1	Alive	1271
TCGA-L5-A4OT	77	MALE	WHITE	4	YES	NO	NO	GX	Stage IV	T3	M1a	N1	Dead	149
TCGA-L5-A4OU	81	MALE	WHITE	3	YES	NO	NO	GX	Stage IIA	T3	M0	N0	Alive	882
TCGA-L5-A4OW	56	FEMALE	WHITE	2	YES	NO	NO	GX	Stage IIB	T2	M0	N1	Dead	217
TCGA-L5-A4OX	60	MALE	WHITE	4	YES	NO	NO	GX	Stage IIB	T2	M0	N1	Dead	226
TCGA-L5-A88S	84	MALE	WHITE	3	NO	NO	NO	GX	Stage IB	T3	MX	N0	Alive	471
TCGA-L5-A88T	86	MALE	WHITE	3	YES	NO	NO	GX	Stage IIB	T2	M0	N1	Alive	694
TCGA-L5-A88V	60	MALE	WHITE	4	YES	NO	NO	GX	Stage III	T3	MX	N1	Alive	79
TCGA-L5-A88W	67	MALE	WHITE	4	YES	YES	YES	GX	Stage IIA	T3	MX	N0	Dead	764
TCGA-L5-A88Y	76	MALE	WHITE	3	YES	YES	YES	GX	Stage IIA	T1	MX	N0	Alive	11
TCGA-L5-A88Z	70	FEMALE	WHITE	1	YES	NO	NO	GX	Stage IIA	T1	M0	N1	Alive	225
TCGA-L5-A891	51	MALE	WHITE	1	YES	NO	NO	GX	Stage IIA	T3	M0	N1	Alive	114
TCGA-L5-A893	71	FEMALE	WHITE	2	YES	NO	NO	GX	Stage I	T1	M0	N0	Alive	92
TCGA-L5-A8NE	77	MALE	WHITE	3	YES	NO	NO	GX	Stage IIB	T2	M0	N1	Alive	1688
TCGA-L5-A8NF	57	MALE	WHITE	4	YES	NO	NO	GX	Stage IVA	T1	M1a	N0	Dead	81
TCGA-L5-A8NG	77	MALE	WHITE	4	NO	NO	NO	GX	Stage III	T3	M0	N1	Alive	1094
TCGA-L5-A8NH	54	MALE	WHITE	1	YES	NO	NO	GX	Stage IV	T1	M1	N0	Dead	393
TCGA-L5-A8NI	79	MALE	WHITE	3	NO	NO	NO	G3	Stage III	T3	M0	N1	Dead	410
TCGA-L5-A8NJ	77	MALE	WHITE	3	YES	NO	NO	GX	Stage III	T3	M0	N1	Alive	501
TCGA-L5-A8NK	84	FEMALE	WHITE	4	YES	NO	NO	G1	Stage IIA	T3	M0	N0	Alive	412
TCGA-L5-A8NL	56	MALE	WHITE	3	YES	NO	NO	GX	Stage III	T3	M0	N1	Alive	402
TCGA-L5-A8NM	84	FEMALE	WHITE	1	YES	NO	NO	GX	Stage IIB	T2	M0	N1	Dead	236
TCGA-L5-A8NN	81	MALE	WHITE	3	YES	NO	NO	GX	Stage III	T3	M0	N1	Alive	167
TCGA-L5-A8NQ	71	MALE	WHITE	3	YES	NO	NO	G3	Stage IIA	T2	M0	N0	Dead	650
TCGA-L5-A8NR	81	FEMALE	WHITE	3	NO	NO	NO	GX	Stage III	T3	M0	N1	Alive	265
TCGA-L5-A8NS	76	MALE	WHITE	4	YES	YES	NO	GX	Stage IIB	T3	M0	N0	Alive	408
TCGA-L5-A8NT	69	MALE	WHITE	3	YES	YES	NO	GX	Stage IIB	T3	M0	N0	Alive	825
TCGA-L5-A8NU	84	MALE	WHITE	3	NO	YES	NO	G3	Stage IIA	T2	M0	N0	Dead	2134
TCGA-L5-A8NV	75	MALE	WHITE	3	NO	NO	NO	G3	Stage IIA	T3	M0	N0	Dead	1599
TCGA-L5-A8NW	55	MALE	WHITE	3	YES	NO	NO	GX	Stage IIA	T2	M0	N1	Dead	1402
TCGA-L7-A56G	65	MALE	BLACK OR AFRICAN AMERICAN	1	YES	YES	YES	G3	Stage IIA	T2	M0	N1	Dead	330
TCGA-L7-A6VZ	62	MALE	WHITE	1	YES	YES	YES	G2	Stage IIIC	T3	MX	N3	Alive	315
TCGA-LN-A49K	66	MALE	ASIAN	1	NO	NO	NO	G2	Stage IIA	T3	M0	N0	Dead	180
TCGA-LN-A49L	44	MALE	ASIAN	1	NO	YES	YES	G2	Stage IIA	T2	M0	N0	Dead	318
TCGA-LN-A49M	62	MALE	ASIAN	1	NO	YES	YES	G1	Stage IIA	T2	M0	N0	Alive	385
TCGA-LN-A49N	50	MALE	ASIAN	1	NO	NO	NO	G2	Stage IIB	T2	M0	N1	Alive	378
TCGA-LN-A49O	47	MALE	ASIAN	4	YES	YES	YES	G3	Stage IIA	T3	M0	N0	Alive	408
TCGA-LN-A49P	71	MALE	ASIAN	4	YES	YES	NO	G2	Stage IIA	T3	M0	N0	Alive	375
TCGA-LN-A49R	46	MALE	ASIAN	4	NO	YES	YES	G3	Stage III	T3	M0	N1	Alive	407
TCGA-LN-A49S	59	MALE	ASIAN	4	NO	YES	NO	G2	Stage IIA	T3	M0	N0	Alive	400
TCGA-LN-A49U	62	MALE	ASIAN	4	YES	YES	YES	G1	Stage IIA	T3	M0	N0	Alive	467
TCGA-LN-A49V	49	MALE	ASIAN	4	YES	YES	YES	G3	Stage IIA	T3	M0	N0	Alive	383
TCGA-LN-A49W	73	MALE	ASIAN	4	YES	YES	YES	G3	Stage III	T3	M0	N1	Alive	403
TCGA-LN-A49X	44	MALE	ASIAN	1	NO	YES	NO	G2	Stage IIA	T3	M0	N0	Alive	384
TCGA-LN-A49Y	77	MALE	ASIAN	1	YES	NO	NO	G2	Stage IIA	T3	M0	N0	Alive	379
TCGA-LN-A4A1	60	MALE	ASIAN	1	YES	NO	NO	G3	Stage IIA	T3	M0	N0	Alive	383
TCGA-LN-A4A2	57	MALE	ASIAN	1	YES	YES	YES	G1	Stage IIA	T3	M0	N0	Alive	380
TCGA-LN-A4A3	61	MALE	ASIAN	2	NO	YES	YES	G2	Stage III	T3	M0	N1	Alive	388
TCGA-LN-A4A4	36	MALE	ASIAN	1	YES	YES	NO	GX	Stage III	T3	M0	N1	Alive	383
TCGA-LN-A4A5	49	MALE	ASIAN	1	YES	NO	NO	G2	Stage IIA	T2	M0	N0	Dead	681
TCGA-LN-A4A6	65	MALE	ASIAN	4	YES	NO	YES	G2	Stage II	T2	M0	N0	Alive	391
TCGA-LN-A4A8	52	MALE	ASIAN	1	YES	NO	NO	G2	Stage IIA	T2	M0	N0	Alive	472
TCGA-LN-A4A9	58	MALE	ASIAN	4	YES	NO	NO	G1	Stage IIA	T2	M0	N0	Dead	351
TCGA-LN-A4MQ	46	MALE	ASIAN	2	NO	NO	NO	G3	Stage III	T3	M0	N1	Alive	375
TCGA-LN-A4MR	57	MALE	ASIAN	1	YES	NO	NO	G2	Stage IIA	T2	M0	N0	Alive	402
TCGA-LN-A5U5	57	MALE	ASIAN	1	YES	NO	NO	G2	Stage IV	T3	M1	N1	Dead	136
TCGA-LN-A5U6	54	MALE	ASIAN	2	YES	YES	YES	G2	Stage IIB	T2	M0	N1	Alive	375
TCGA-LN-A5U7	46	MALE	ASIAN	2	YES	NO	NO	G1	Stage IIA	T2	M0	N0	Alive	768
TCGA-LN-A7HV	58	MALE	ASIAN	2	YES	YES	YES	G1	Stage IIA	T2	M0	N0	Alive	320
TCGA-LN-A7HW	59	MALE	ASIAN	2	YES	NO	NO	G2	Stage IIA	T2	M0	N0	Alive	365
TCGA-LN-A7HX	72	MALE	ASIAN	2	YES	YES	YES	G2	Stage IIA	T2	M0	N0	Alive	372
TCGA-LN-A7HY	50	MALE	ASIAN	1	YES	NO	NO	G2	Stage III	T3	M0	N1	Alive	366
TCGA-LN-A7HZ	49	MALE	ASIAN	2	YES	NO	NO	G2	Stage IIA	T2	M0	N0	Alive	401
TCGA-LN-A8HZ	56	MALE	ASIAN	2	YES	YES	YES	G3	Stage IIA	T2	M0	N0	Alive	375
TCGA-LN-A8I0	52	MALE	ASIAN	2	YES	NO	NO	G2	Stage IIA	T2	M0	N0	Alive	407
TCGA-LN-A8I1	67	FEMALE	ASIAN	1	YES	YES	NO	G3	Stage IIA	T2	M0	N0	Alive	401
TCGA-LN-A9FO	42	MALE	ASIAN	2	NO	NO	NO	G2	Stage IIA	T2	M0	N0	Alive	4
TCGA-LN-A9FP	60	FEMALE	ASIAN	1	YES	YES	YES	G3	Stage IIA	T2	M0	N0	Alive	366
TCGA-LN-A9FQ	62	MALE	ASIAN	1	YES	NO	NO	G3	Stage IIA	T3	M0	N0	Alive	391
TCGA-LN-A9FR	70	MALE	ASIAN	1	YES	YES	YES	G2	Stage IIB	T2	M0	N1	Alive	373
TCGA-M9-A5M8	58	MALE	ASIAN	2	YES	NO	NO	G2	Stage IIA	T3	M0	N0	Alive	1007
TCGA-Q9-A6FU	57	FEMALE	WHITE	4	YES	NO	NO	G2	Stage IIIB	T3	M0	N2	Dead	157
TCGA-Q9-A6FW	61	MALE	WHITE	4	NO	NO	NO	G2	Stage IIIB	T3	M0	N2	Alive	238
TCGA-R6-A6DN	58	MALE	WHITE	3	YES	NO	NO	G3	Stage IIIB	T3	M0	N2	Dead	243
TCGA-R6-A6DQ	74	FEMALE	WHITE	1	YES	NO	NO	G3	Stage IIIB	T3	M0	N2	Dead	231
TCGA-R6-A6KZ	42	MALE	WHITE	1	YES	NO	NO	G3	Stage IIIB	T3	M0	N2	Dead	154
TCGA-R6-A6L4	27	MALE	WHITE	4	YES	NO	NO	G2	Stage IIIB	T3	M0	N2	Dead	496
TCGA-R6-A6L6	68	MALE	WHITE	1	NO	NO	NO	G3	Stage IIIB	T3	M0	N2	Dead	214
TCGA-R6-A6XG	64	MALE	WHITE	1	YES	NO	NO	G2	Stage IIIB	T3	M0	N2	Alive	1168
TCGA-R6-A6XQ	58	MALE	WHITE	4	YES	NO	NO	G3	Stage IIIB	T3	M0	N2	Dead	193
TCGA-R6-A6Y0	54	MALE	WHITE	1	YES	NO	NO	G2	Stage IIIB	T3	M0	N2	Alive	1641
TCGA-R6-A6Y2	71	MALE	WHITE	4	YES	NO	NO	G3	Stage IIIB	T3	M0	N2	Dead	283
TCGA-R6-A8W5	60	MALE	WHITE	4	NO	NO	YES	G2	Stage IVA	T3	M1a	N1	Dead	480
TCGA-R6-A8W8	72	MALE	WHITE	3	NO	NO	NO	G2	Stage IVA	T3	M1a	N1	Dead	88
TCGA-R6-A8WC	56	MALE	WHITE	3	YES	NO	NO	G2	Stage IVA	T3	M1a	N1	Alive	70
TCGA-R6-A8WG	60	MALE	WHITE	1	NO	NO	NO	G3	Stage IVA	T3	M1a	N1	Dead	386
TCGA-RE-A7BO	72	FEMALE	WHITE	3	NO	NO	NO	G3	Stage IIB	T1	M0	N1	Dead	213
TCGA-S8-A6BV	76	MALE	WHITE	3	YES	NO	NO	G2	Stage IIIA	T3	MX	N1	Alive	609
TCGA-S8-A6BW	51	MALE	WHITE	3	YES	NO	NO	G1	Stage IB	T2	MX	N0	Alive	620
TCGA-V5-A7RB	59	MALE	WHITE	2	YES	NO	NO	GX	Stage IB	T0	MX	N1	Dead	161
TCGA-V5-A7RC	55	MALE	BLACK OR AFRICAN AMERICAN	2	YES	YES	YES	GX	Stage IB	T0	MX	N1	Dead	104
TCGA-V5-A7RE	45	MALE	WHITE	1	YES	YES	YES	G2	Stage IB	T1	M0	N0	Alive	500
TCGA-V5-AASV	67	MALE	BLACK OR AFRICAN AMERICAN	4	YES	YES	YES	G3	Stage IIB	T3	MX	N0	Alive	467
TCGA-V5-AASW	72	MALE	WHITE	2	NO	YES	YES	G3	Stage IIB	T3	MX	N0	Alive	282
TCGA-V5-AASX	74	MALE	WHITE	4	YES	YES	YES	G2	Stage IIB	T3	MX	N0	Alive	273
TCGA-VR-A8EO	49	MALE	WHITE	4	YES	YES	NO	G3	Stage IIA	T3	M0	N0	Alive	785
TCGA-VR-A8EP	51	MALE	WHITE	2	NO	NO	NO	G3	Stage IIIB	T3	M0	N2	Alive	824
TCGA-VR-A8EQ	73	MALE	WHITE	2	YES	YES	YES	G2	Stage III	T3	M0	N1	Dead	694
TCGA-VR-A8ER	54	MALE	WHITE	2	YES	YES	YES	GX	Stage III	T4	M0	N1	Dead	378
TCGA-VR-A8ET	64	MALE	WHITE	1	YES	NO	NO	G2	Stage IIA	T2	M0	N0	Dead	47
TCGA-VR-A8EU	51	MALE	WHITE	2	YES	YES	NO	G2	Stage IV	T1	M1	N1	Dead	557
TCGA-VR-A8EW	57	MALE	ASIAN	2	YES	NO	NO	G2	Stage IIIB	T3	M0	N2	Dead	247
TCGA-VR-A8EX	63	MALE	ASIAN	2	NO	NO	NO	G2	Stage IVA	T1	M1a	N1	Dead	855
TCGA-VR-A8EY	44	FEMALE	WHITE	3	NO	NO	NO	G1	Stage IIA	T3	M0	N0	Alive	1025
TCGA-VR-A8EZ	47	MALE	WHITE	2	NO	NO	NO	G2	Stage IIIC	T3	M0	N3	Dead	553
TCGA-VR-A8Q7	60	MALE	WHITE	2	YES	NO	NO	G3	Stage IIIA	T3	M0	N1	Alive	1590
TCGA-VR-AA4D	53	MALE	WHITE	2	NO	YES	YES	G2	Stage IIB	T1	M0	N1	Dead	1405
TCGA-VR-AA4G	51	FEMALE	WHITE	4	NO	NO	NO	G2	Stage IIIA	T2	M0	N2	Alive	549
TCGA-VR-AA7B	65	FEMALE	WHITE	4	NO	NO	NO	G2	Stage IV	T3	M1	N3	Alive	342
TCGA-VR-AA7D	58	MALE	WHITE	2	YES	YES	NO	G2	Stage IIIC	T3	M0	N3	Dead	279
TCGA-VR-AA7I	70	MALE	WHITE	3	YES	NO	NO	G1	Stage III	T4	M0	N0	Dead	484
TCGA-X8-AAAR	69	MALE	WHITE	3	YES	NO	NO	G1	Stage III	T1	M0	N1	Alive	554
TCGA-XP-A8T6	54	MALE	BLACK OR AFRICAN AMERICAN	2	YES	NO	NO	G2	Stage IIB	T2	M0	N1	Dead	763
TCGA-XP-A8T7	63	FEMALE	WHITE	4	NO	NO	NO	G2	Stage IIA	T2	M0	N0	Alive	1254
TCGA-XP-A8T8	49	MALE	BLACK OR AFRICAN AMERICAN	2	YES	YES	YES	G1	Stage IIB	T1	M0	N1	Alive	437
TCGA-Z6-A8JD	53	MALE	WHITE	1	NO	NO	NO	G2	Stage IIB	T3	M0	N0	Alive	104
TCGA-Z6-A8JE	57	MALE	WHITE	1	NO	NO	NO	G3	Stage IIIA	T3	M0	N1	Alive	64
TCGA-Z6-A9VB	53	MALE	WHITE	1	NO	NO	NO	G2	Stage IIIA	T3	M0	N1	Alive	40
TCGA-Z6-AAPN	57	MALE	WHITE	4	NO	NO	NO	G1	Stage IIA	T3	M0	N0	Alive	81
TCGA-ZR-A9CJ	65	MALE	WHITE	4	NO	NO	NO	G3	Stage IIIC	T3	MX	N3	Dead	600
