# Supplementary material for: Construction of a novel necroptosis-related lncRNA signature for prognosis prediction in esophageal cancer
Source: BMC Gastroenterol. 2022 Jul 15;22:345. doi: 10.1186/s12876-022-02421-8 (PMC9287891; doi:10.1186/s12876-022-02421-8)
Supplement: Supplementary file 8 — Additional file 8: Table S8. The list of 102 necroptosis-related genes obtained from Kanehisa Laboratories (www.kegg.jp/kegg/kegg1.html). [file 12876_2022_2421_MOESM8_ESM.xls]

## Sheet: Sheet1
necroptosis-related genes
GLUD1
BIRC3
TNF
TNFRSF1A
TRADD
TRAF2
TRAF5
RIPK1
BIRC2
XIAP
RBCK1
RNF31
SHARPIN
SPATA2
CYLD
FADD
CASP8
CFLAR
RIPK3
NOX2
CAMK2
SLC25A4S
PPID
VDAC1
VDAC2
VDAC3
GLUD2
glnA
PYG
JNK
FTH1
FTL
PLA2G4
ALOX15
CAPN1
CAPN2
SMPD1
MLKL
PGAM5
DNM1L
NLRP3
PYCARD
CASP1
IL1B
CHMP2A
CHMP2B
VPS24
CHMP4B
CHMP6
VPS4
CHMP1
CHMP5
CHMP7
TRPM7
IL1A
IL33
HMGB1
TNFSF10
TNFRSF10A
TNFSF6
TNFRSF6
FAF1
IFNA
IFNB
IFNG
IFNAR1
IFNAR2
IFNGR1
IFNGR2
JAK1
JAK2
JAK3
TYK2
STAT1
STAT2
STAT3
STAT4
STAT5A
STAT5B
STAT6
IRF9
EIF2AK2
TLR4
TIRP
TRIF
TLR3
ZBP1
USP21
SQSTM1
HSP90A
TNFAIP3
PARP2
BID
BAX
AIFM1
H2A
PPIA
BCL2
PARP3
PARP4
TNFRSF10B
CHMP4A
