# Supplementary material for: Construction of a novel necroptosis-related lncRNA signature for prognosis prediction in esophageal cancer
Source: BMC Gastroenterol. 2022 Jul 15;22:345. doi: 10.1186/s12876-022-02421-8 (PMC9287891; doi:10.1186/s12876-022-02421-8)
Supplement: Supplementary file 9 — Additional file 9: Table S9. The list of 412 differentially expressed necroptosis-related lncRNAs. [file 12876_2022_2421_MOESM9_ESM.xls]

## Sheet: Table S2
lncRNA	conMean	treatMean	logFC	pValue	fdr
PGM5-AS1	2.2662	0.280419	-3.01462	0.0051892	0.0119498
AC040169.1	0.661315	1.46025	1.14281	0.00162608	0.00574843
AC021851.1	0.320721	0.677028	1.0779	0.000370245	0.0023061
AL138759.1	0.0650812	0.204544	1.6521	0.000463575	0.00263633
SLC12A5-AS1	0.0924233	0.199017	1.10656	0.000621763	0.0031043
LINC02528	0.0286368	0.111956	1.96699	0.0293893	0.0353997
ATP2C2-AS1	0.318539	0.65743	1.04537	0.0076671	0.0151489
AL133370.1	5.71036	1.71543	-1.73501	0.0146578	0.0225649
AC116407.2	0.351771	1.00907	1.52031	7.79e-05	0.000994278
AL035701.1	0.792725	0.338465	-1.22781	0.0457622	0.0470573
AP000487.1	0.418773	1.21377	1.53525	0.00299159	0.00829026
LINC02328	0.0999312	0.321929	1.68773	0.00622577	0.0137557
LINC02381	29.7042	6.10418	-2.2828	0.000276921	0.00196854
AC092115.3	0.203326	0.432726	1.08966	0.00738462	0.0149061
AC022126.1	0.0718647	0.192404	1.42078	0.0361817	0.039971
TRPM2-AS	0.903517	1.88122	1.05804	0.00331276	0.00859739
AC025176.1	0.227561	0.463271	1.02561	0.00104835	0.00442337
AL157904.1	0.102135	0.352197	1.7859	0.0090592	0.0165076
VPS9D1-AS1	2.87267	8.73611	1.6046	4.95e-05	0.000852472
MIR29B2CHG	1.41871	0.321423	-2.14203	4.5e-06	0.000202346
AL110115.2	0.189946	0.401311	1.07913	0.00554644	0.0126402
SNHG4	1.05142	2.31248	1.13711	0.000216497	0.00179227
AL606534.1	0.122394	0.362426	1.56615	0.000504069	0.00277026
AL391152.1	0.0470108	0.212052	2.17335	0.000388229	0.00235094
AP000695.1	0.23498	0.842432	1.84202	0.00095898	0.00412614
AC069281.2	0.602058	1.30177	1.1125	0.00214534	0.00677803
AC078906.1	1.04818	0.130815	-3.00228	0.0247284	0.0319866
LINC01503	0.998708	4.42501	2.14755	0.000177319	0.00165156
LINC01012	0.138541	0.363444	1.39142	0.000730561	0.00338856
AC018926.3	1.62826	0.619564	-1.39401	0.00513236	0.0118607
AL133230.1	0.158336	0.32899	1.05506	0.00162608	0.00574843
AC024337.1	0.358245	0.0868	-2.04518	0.00023452	0.00185961
AC010280.1	0.0345407	0.836132	4.59736	0.0434409	0.0457493
AC034213.1	0.0268002	0.297683	3.47346	0.000100565	0.00113396
AL021392.1	0.143836	0.514928	1.83995	0.0123253	0.0200019
LINC00525	0.0865771	0.222625	1.36256	0.0122961	0.0200019
AC008543.1	0.104852	0.226158	1.10898	0.000681953	0.00325545
AC007938.3	0.363043	0.793285	1.1277	0.0423073	0.0449171
AC128709.2	0.0743796	0.503265	2.75834	0.0412513	0.0442994
AL391845.2	0.0362022	0.31499	3.12116	0.00465146	0.011184
LINC02605	0.170151	0.554333	1.70394	0.00139705	0.00528134
AC020779.2	0.336691	0.101416	-1.73114	0.0231087	0.0305933
AC087442.1	0.0492508	0.422042	3.09917	0.00216233	0.00679885
LINC01419	0.00488345	0.713582	7.19103	0.0030687	0.0083972
AL022067.1	0.228377	0.893985	1.96883	0.00017292	0.00163898
SPATA41	0.130507	0.284561	1.12461	0.0268927	0.0335646
RFX5-AS1	0.233057	0.501491	1.10554	0.00136688	0.00519732
AL365295.1	0.0839982	0.175739	1.065	0.0346577	0.038812
SKAP1-AS1	0.153982	0.35621	1.20997	0.0288999	0.0352709
LINC02688	1.4238	0.693008	-1.0388	0.00381502	0.00967064
AC026470.2	0.325172	0.665702	1.03367	0.00795918	0.0154003
AC126773.4	0.159166	0.456496	1.52007	0.00109651	0.00451018
DLEU2	0.589766	1.84298	1.64383	2.85e-06	0.000186582
AC024941.1	0.193299	0.0956914	-1.01438	0.0180526	0.025691
AC022973.5	0.181582	0.55024	1.59944	8.21e-05	0.000994278
U62317.3	0.0402372	0.601849	3.9028	1.04e-06	0.000118392
CLLU1-AS1	0.0113554	0.127563	3.48976	0.00231255	0.0070649
AL109804.1	0.103015	0.230828	1.16396	0.0024321	0.00723225
AC018653.3	1.22295	2.4657	1.01163	0.00795918	0.0154003
PCAT6	2.19035	5.99949	1.45368	0.00133731	0.00517513
SNHG26	0.558062	1.35596	1.28081	0.00697849	0.0145812
AC103563.7	2.03966	0.376031	-2.4394	0.00171961	0.00593885
LINC01932	0.163117	0.637136	1.96569	0.00329454	0.00859739
C8orf31	0.164396	0.716527	2.12385	0.0121078	0.0199458
MIR205HG	6.64242	21.6842	1.70686	0.0385362	0.0420044
AC002091.2	0.210966	0.523836	1.31211	0.0284413	0.0348979
LINC00920	0.350096	0.822161	1.23167	0.0141938	0.0221017
MIR924HG	0.153222	0.638848	2.05985	0.000697811	0.00330702
KCNMB2-AS1	0.191416	2.32794	3.60427	0.000200938	0.00177272
AC145098.1	0.561868	1.21054	1.10735	0.00324612	0.00856032
AL354813.1	0.105716	0.256198	1.27707	0.00324612	0.00856032
ARHGEF35-AS1	0.0971244	0.343621	1.82291	0.00233336	0.0070649
PRANCR	0.38827	1.0491	1.43402	1.38e-05	0.00034333
AC015908.2	0.37613	0.0891661	-2.07666	7.72e-06	0.000315355
AC015921.1	0.323967	0.15735	-1.04188	0.00810877	0.0155065
AC006305.1	0.0557602	0.480288	3.10659	0.0220721	0.0295587
LINC00898	0.0147597	0.115116	2.96336	0.00650371	0.0140938
AC093797.1	0.893121	0.260987	-1.77488	7.19e-05	0.000994278
NUP153-AS1	0.67399	1.50434	1.15833	0.000181823	0.00165156
AC131097.2	0.098656	0.503439	2.35134	0.0171689	0.0250081
C10orf55	0.0974448	0.803238	3.04317	3.87e-06	0.000194758
AL020997.3	1.24739	0.494998	-1.33341	0.000528278	0.00283191
AC022211.2	0.27616	0.842777	1.60965	1.42e-05	0.00034333
PTGES2-AS1	0.0864671	0.302799	1.80814	0.000714012	0.00335945
AC004080.2	0.308643	0.787013	1.35045	0.00120579	0.00489806
FOXD2-AS1	1.24357	2.71371	1.12578	0.000379223	0.00231787
LINC01967	0.158682	0.727048	2.19591	0.00187032	0.00614668
AC017083.1	0.171004	0.367868	1.10516	0.00214534	0.00677803
AL135924.2	0.145685	0.484031	1.73224	0.0122232	0.0200019
AC126407.1	0.0642777	0.310391	2.2717	0.0238881	0.0313282
AC024581.1	0.038467	0.355487	3.2081	0.00635198	0.0138936
DLGAP1-AS2	0.823746	2.36811	1.52346	0.00049236	0.00274121
AC025180.1	0.0609123	0.129279	1.08568	0.0385203	0.0420044
SNHG19	16.23	32.6058	1.00646	0.000651236	0.00317842
PLA2G4E-AS1	0.0907231	0.421066	2.2145	0.00780984	0.0152923
CYP4A22-AS1	0.171463	0.565781	1.72235	0.000233161	0.00185961
AC103706.1	0.336707	0.719036	1.09457	0.0346578	0.038812
LINC00665	0.652245	3.25185	2.31778	0.0498524	0.0498524
AC011632.1	0.040267	1.181	4.87427	0.0146932	0.0225649
AL158163.1	1.29536	0.55474	-1.22347	0.00100294	0.00428708
LINC00958	2.11839	7.58568	1.84031	0.0371599	0.0407761
CAMTA1-DT	0.278777	0.688602	1.30456	0.000312749	0.00208712
AL355304.1	0.0521747	0.112425	1.10755	0.0112315	0.0189803
FRMD6-AS1	0.155511	0.344433	1.14721	0.0282223	0.0346943
LINC01730	0.253563	0.639797	1.33527	0.00155735	0.00565837
AL355607.2	0.0119289	0.125532	3.39552	0.00642144	0.0139988
SNHG17	2.99448	7.19588	1.26487	1.42e-05	0.00034333
FAM83A-AS1	0.629583	3.8076	2.59641	0.000958844	0.00412614
AC139720.1	0.107449	0.295116	1.45763	0.0337448	0.0381249
AC011445.1	0.590455	1.22835	1.05683	0.00264381	0.00768467
AC005537.1	0.108938	0.328131	1.59076	0.0268927	0.0335646
NR2F2-AS1	0.678442	0.154166	-2.13774	0.000516045	0.00281244
AC106798.1	0.113614	0.680545	2.58255	0.0303621	0.0361033
AC108463.2	0.123989	0.342541	1.46606	0.000397614	0.00236506
AC007952.4	0.0280349	0.122946	2.13273	0.00175465	0.00597287
AL033384.1	0.341394	1.09893	1.68659	0.0112713	0.0189986
AP000879.2	0.107034	0.531887	2.31305	0.0170039	0.0250081
LINC01977	0.117669	0.390028	1.72885	0.00493573	0.0115285
AL122125.1	0.205833	0.608772	1.56443	0.0183793	0.0259617
LINC01905	0.0274045	0.217165	2.98631	0.0217145	0.029281
AC133785.1	0.0956921	0.253808	1.40727	0.00264193	0.00768467
AC136475.3	1.21331	5.70575	2.23347	0.000370245	0.0023061
AP000424.1	0.0373289	0.208112	2.479	0.0200332	0.0275826
AC007193.2	1.27885	0.262195	-2.28614	0.000494592	0.00274121
AP002336.2	0.625058	1.63795	1.38983	0.0320478	0.0371618
LINC02535	0.329733	0.826903	1.32642	0.00302221	0.00833548
ZNF582-AS1	0.321016	0.141376	-1.18311	0.00281278	0.00792913
LINC00519	0.329385	2.94075	3.15834	0.00616543	0.0137149
AC007663.3	0.0869813	0.212501	1.2887	0.00684749	0.0145398
KTN1-AS1	0.428375	0.997466	1.21939	0.00125209	0.00502373
AC135279.3	0.0847316	0.209267	1.30437	0.000144881	0.00150401
AC007991.4	0.105092	0.656769	2.64373	0.00180692	0.00607151
LINC01546	0.0256851	0.120094	2.22516	0.00394718	0.00989063
AC010275.1	0.0668832	1.27291	4.25034	9.84e-05	0.00113078
AC106772.1	0.113334	0.291741	1.36411	0.0173612	0.02512
AL512625.2	0.158641	0.527921	1.73456	0.0192531	0.0269049
LINC00944	0.130443	0.476755	1.86983	0.00243287	0.00723225
ABALON	0.266524	0.567688	1.09083	0.00184939	0.00610858
AL021578.1	0.543849	1.19475	1.13543	0.0357516	0.0395626
LINC01980	0.0792553	3.66878	5.53265	0.00163989	0.00576607
MAFG-DT	0.419258	2.20429	2.39441	1.59e-07	7.54e-05
AL009178.2	0.0547145	0.229025	2.06551	0.000782371	0.00357812
LINC01833	0.295682	1.04345	1.81924	0.00293028	0.00819141
SNHG30	1.80725	5.00577	1.46979	1.27e-06	0.000118392
AP000553.2	0.0711378	0.258913	1.86378	0.00133002	0.00517513
AC011997.1	0.0974071	0.418252	2.10227	7.79e-05	0.000994278
AC011816.2	0.261549	0.112736	-1.21413	0.014898	0.022818
C5orf34-AS1	0.920223	3.27439	1.83117	0.000448	0.00259285
LINC02474	0.0387105	0.471417	3.60621	0.00196484	0.00639306
LINC01138	0.568319	1.14685	1.0129	0.000593626	0.0030812
MIOS-DT	4.55905	1.63964	-1.47535	0.00142784	0.00533604
KLHDC7B-DT	0.258471	3.6068	3.80265	3.46e-07	7.54e-05
ARHGEF2-AS1	0.984216	0.460961	-1.09433	0.013428	0.0212451
AC027117.1	1.8848	0.915026	-1.04252	0.0106781	0.0182814
FENDRR	4.58441	1.33998	-1.77452	0.0102982	0.0177238
LINC02195	0.257695	0.84124	1.70685	0.000236006	0.00185961
AC024230.1	0.0244324	0.171992	2.81547	0.0190669	0.0267018
AL158163.2	1.21817	0.378099	-1.68788	8.21e-05	0.000994278
SOCAR	0.0487566	0.240433	2.30197	9.73e-06	0.00034333
AC083906.3	0.0801119	0.349655	2.12584	0.000480964	0.00271164
LINC00592	0.0885915	0.265703	1.58457	0.00473681	0.0113277
FRGCA	0.0214773	0.111621	2.37773	0.0428451	0.0453409
LINC02541	0.738116	2.51202	1.76693	0.0312983	0.0367488
AC092803.1	0.271313	0.769575	1.50411	0.00017292	0.00163898
AP005436.2	0.130791	0.411672	1.65424	0.0168993	0.0250048
Z94721.1	0.572123	1.21211	1.08312	0.00269908	0.0077762
AC004264.1	0.161805	0.647278	2.00013	0.000856704	0.00383756
COA6-AS1	1.02643	2.13273	1.05506	0.0325559	0.0375035
AL590666.2	2.32703	7.35966	1.66115	0.00711159	0.014719
AC002091.1	0.198959	0.534189	1.42488	0.021918	0.029435
TRG-AS1	0.92551	0.276466	-1.74315	0.017465	0.0251588
AC080037.2	0.458202	1.14203	1.31754	0.0491214	0.0496543
AP002907.1	0.492134	1.04058	1.08026	0.00233336	0.0070649
NKILA	0.219901	1.40466	2.67529	8.21e-05	0.000994278
AC092614.1	0.165888	0.394741	1.2507	0.000312749	0.00208712
LINC00491	0.106813	1.16574	3.44808	0.0024129	0.00723225
AC243967.2	0.0723185	0.347797	2.26581	0.0109805	0.0187011
AP005717.1	0.232428	0.0965337	-1.26768	0.00142751	0.00533604
LINC01424	0.0752984	0.173452	1.20384	0.0171691	0.0250081
LINC02889	0.197919	1.58716	3.00347	0.00238238	0.00718007
SCAT2	0.450798	1.15942	1.36285	0.00010931	0.00119148
AC068473.4	0.0256474	0.185611	2.8554	0.00150311	0.00555388
AC008556.1	1.08265	2.8138	1.37795	0.0243952	0.0317186
AC027627.1	0.0534952	0.131131	1.29352	0.00158559	0.00571846
U62317.1	1.62705	5.70368	1.80963	9.21e-07	0.000118392
AC087741.2	0.410991	0.858566	1.06282	0.0128838	0.0206015
AP001094.1	0.492799	0.211977	-1.21709	0.0417707	0.0445645
SCTR-AS1	0.762061	0.207793	-1.87476	0.0122299	0.0200019
AC025423.1	0.243187	0.719385	1.5647	0.0193357	0.0269628
DDX11-AS1	0.0946242	0.404626	2.09631	2.45e-06	0.000186582
AC108463.3	0.076329	0.237683	1.63874	0.00223749	0.0069026
AL355803.1	0.181984	0.49057	1.43065	0.0185846	0.0261946
AC007773.1	0.224541	0.486885	1.1166	0.0076671	0.0151489
LINC02863	0.0586997	0.126677	1.10972	0.0337528	0.0381249
AP000424.2	0.0310964	0.127436	2.03495	0.020426	0.0278885
AP000763.3	0.0948394	0.222349	1.22927	0.0300275	0.0358357
AP003119.2	0.447334	1.31987	1.56097	0.0146982	0.0225649
AC007991.2	0.238306	2.00146	3.07016	0.0271488	0.0338197
AC083973.1	0.0904622	0.345396	1.93286	0.0127554	0.0204708
AL691482.3	0.812803	3.24024	1.99512	0.0165905	0.0248289
PRKAR1B-AS1	0.23686	0.832543	1.81349	9.86e-05	0.00113078
AC009097.2	0.137664	0.334446	1.28062	0.002099	0.00673414
AC100861.1	0.514146	1.19407	1.21563	0.000297926	0.00205099
CLEC12A-AS1	0.015803	0.14337	3.18147	0.00358283	0.00920615
LINC02820	0.0813206	1.04149	3.67889	0.00176264	0.00597287
LINC00114	0.0222717	0.139393	2.64588	0.0350149	0.0391449
AC009554.1	0.285753	0.140412	-1.02511	0.00561103	0.0127417
AL451070.1	0.0445866	0.111174	1.31813	0.0235808	0.0311291
AL356752.1	0.100015	0.20099	1.0069	0.0426175	0.0451732
AL138789.1	0.12099	1.35384	3.48409	3.25e-05	0.000643432
AC113346.1	0.0101873	0.519667	5.67274	7.48e-05	0.000994278
AC011298.1	0.0471322	0.203054	2.10708	0.0392429	0.0424212
BVES-AS1	0.249845	0.100189	-1.31831	0.00840174	0.0158163
AL356124.1	0.253781	0.119384	-1.08797	0.0114646	0.0192435
AC015912.3	1.16234	3.28843	1.50036	6.47e-05	0.000994278
SNHG1	5.28986	13.5552	1.35754	1.27e-06	0.000118392
AC090709.1	0.0418014	0.304339	2.86406	0.00194195	0.00635018
AC006460.1	0.192327	0.412822	1.10196	0.00413254	0.0101605
AC061992.2	0.13216	0.414329	1.64848	0.000270224	0.00194211
NRIR	0.188509	0.473796	1.32963	0.00417305	0.0102216
LINC02489	1.74154	0.487459	-1.83701	0.00106865	0.0044801
LINC01096	0.0523118	0.236321	2.17554	0.0134812	0.0212451
AC010331.1	0.221874	0.582413	1.3923	0.000112167	0.00120257
AC022784.6	0.0618342	0.268323	2.11749	0.0438493	0.0459575
Z98257.1	0.0830693	0.465564	2.48659	0.0171611	0.0250081
TFPI2-DT	0.0276175	0.365598	3.7266	0.000248008	0.00193092
AF124730.1	0.0700561	0.297098	2.08436	0.0201128	0.0276339
AC108751.3	0.0675127	0.153676	1.18666	0.036482	0.0402348
AL158166.1	0.289474	1.05873	1.87082	0.00766706	0.0151489
AC116049.1	0.0913177	0.397865	2.12331	0.00610952	0.013637
AC016065.1	0.703837	1.6872	1.26132	1.3e-05	0.00034333
LINC02562	1.31959	2.98488	1.17758	0.00275534	0.00783492
DNAH17-AS1	0.0611216	0.183268	1.5842	0.000522126	0.00282207
TEX41	0.0334281	0.142998	2.09686	0.00610769	0.013637
LINC01270	0.104391	0.342606	1.71456	0.000206004	0.00177272
AP001528.1	1.22993	0.27609	-2.15536	0.00136688	0.00519732
AC016737.1	0.21373	0.566765	1.40697	0.000566634	0.00298854
PIK3CD-AS2	0.430342	1.36346	1.66372	0.0134657	0.0212451
LINC02428	0.108657	1.09513	3.33324	0.000763831	0.00351793
LINC01094	0.312035	0.664323	1.09018	0.00264381	0.00768467
AC007637.1	2.01786	0.602107	-1.74474	3.88e-05	0.000704913
AC008669.1	1.24128	0.589328	-1.07469	0.00311649	0.00842224
AC091057.1	0.56346	1.60675	1.51176	2.11e-05	0.000444984
AL157400.4	0.08455	0.202667	1.26124	0.00857118	0.0159744
KLRK1-AS1	0.289244	1.59252	2.46095	0.000593626	0.0030812
AC069360.1	0.0956313	0.279901	1.54936	0.00358955	0.00920615
AP000251.1	0.138919	0.640683	2.20537	0.0173996	0.02512
AC011337.1	0.280427	0.678746	1.27525	0.0183796	0.0259617
AP003352.1	2.08214	4.23132	1.02304	3.57e-05	0.000686514
AC079160.1	0.0626316	0.32519	2.37632	0.00713299	0.014719
AC005479.1	0.146313	0.353222	1.27152	0.00474584	0.0113277
AL132642.1	0.775334	0.202146	-1.93942	0.00161411	0.00574843
MIR1915HG	0.163612	0.651446	1.99336	0.000427247	0.00249482
AL590617.2	0.985359	2.0279	1.04126	0.0016976	0.00590549
TNK2-AS1	0.104986	0.26291	1.32437	0.0186936	0.0262353
MIR155HG	0.416843	0.873585	1.06745	0.0268927	0.0335646
AC098869.2	1.65761	0.761974	-1.12129	0.00724697	0.014719
LINC01686	0.0747477	0.228469	1.6119	0.00717896	0.014719
AGAP2-AS1	1.92421	7.46401	1.95569	1.06e-05	0.00034333
AC109322.1	0.483636	1.06389	1.13736	6.65e-05	0.000994278
LINC01050	0.00231957	0.168911	6.18626	1.07e-05	0.00034333
AC021205.3	0.226021	0.110672	-1.03016	0.000958973	0.00412614
AC106876.1	2.2175	1.00531	-1.14129	0.0238238	0.0313282
AP002336.3	0.083268	0.262685	1.6575	0.00521123	0.0119584
AC009093.6	0.564038	0.275411	-1.03421	0.0296061	0.0353997
AC026356.1	0.647228	1.36582	1.07742	0.000876362	0.00389892
ERICH6-AS1	0.473787	1.11955	1.2406	0.001524	0.00556812
LINC00866	0.0570149	0.158041	1.47089	0.0227725	0.0302708
AP002478.1	0.0775966	0.526318	2.76187	0.00134944	0.00519136
AL359091.4	0.246313	0.596683	1.27647	0.0102047	0.0176557
AC082651.3	0.110631	0.430579	1.96052	0.00408974	0.0101314
AL591767.1	0.314528	0.13603	-1.20926	0.0117908	0.0197218
AC027702.1	0.234214	0.580785	1.31017	0.001524	0.00556812
MAP3K20-AS1	0.449143	1.53533	1.7733	0.0330708	0.03768
HOTAIR	0.193777	0.886319	2.19343	0.000152344	0.00153281
PSMB8-AS1	1.84055	4.53947	1.30239	0.000336283	0.00219929
TFAP2A-AS1	0.180797	0.553303	1.6137	0.000361466	0.00229514
ADAMTS9-AS2	0.400824	0.0870781	-2.20259	0.000681953	0.00325545
LINC02806	0.0165809	0.117407	2.82392	0.000348377	0.00225582
AL158847.1	0.84294	0.130096	-2.69585	7.06e-05	0.000994278
LINC02185	0.457194	0.170176	-1.42578	0.0014885	0.00553113
ZFAND2A-DT	1.16995	2.65628	1.18295	0.000320417	0.00211669
SAMD12-AS1	0.225546	0.591427	1.39078	0.0177596	0.0254235
AC073957.1	0.0429513	0.445283	3.37395	0.0130504	0.0207663
AL157871.2	0.616078	1.24048	1.00972	0.0469875	0.0480154
AC004585.1	0.0743284	0.541147	2.86403	1.59e-05	0.000368725
AC002546.1	0.474809	0.0868838	-2.45019	0.00218553	0.00683893
GK-IT1	0.15094	0.957317	2.66502	1.99e-05	0.000434612
LINC02561	0.0495753	1.22803	4.63058	7.88e-05	0.000994278
C6orf223	0.381684	2.84015	2.89552	0.000458726	0.00263164
LINC01010	0.0713822	0.426683	2.57953	0.0160286	0.0241546
AL031768.1	0.411235	0.189002	-1.12156	0.00281007	0.00792913
AL356417.2	0.0120386	0.130635	3.4398	0.000214211	0.00179227
AC124319.1	0.507453	1.27431	1.32836	0.00095898	0.00412614
LINC01124	0.874887	0.426154	-1.03772	0.0391851	0.0424212
AC133644.1	0.13742	0.48691	1.82506	0.00037922	0.00231787
AC009226.1	0.169106	0.3452	1.0295	0.00493573	0.0115285
AL035461.2	0.765173	2.09468	1.45287	8.43e-05	0.00100213
AL683887.1	0.0703317	0.808367	3.52276	0.00691932	0.0145812
SUGCT-AS1	0.0141761	0.116945	3.0443	1.12e-05	0.00034333
AC007032.1	0.0640326	0.143432	1.16349	0.014437	0.0223739
AC098487.1	0.203428	0.454751	1.16056	0.00634594	0.0138936
LINC02435	0.551919	0.169704	-1.70144	0.00172565	0.00593885
ROR1-AS1	0.397103	0.110477	-1.84576	0.000160301	0.00158844
AL049838.1	2.18925	0.501367	-2.1265	0.0123253	0.0200019
AC003965.2	0.578474	2.1533	1.89623	0.0126536	0.0204332
LNCOC1	0.0380081	0.168151	2.14538	7.01e-05	0.000994278
LINC01235	0.233275	0.692782	1.57037	0.00865305	0.016077
AL157932.1	0.474648	0.977327	1.04198	0.00130832	0.00512362
AC139530.1	0.812482	1.67878	1.04701	1.3e-05	0.00034333
HNF1A-AS1	12.8656	5.34914	-1.26615	0.00826114	0.0156603
AL157392.2	0.475588	0.133622	-1.83155	4.62e-05	0.000817359
ZBED3-AS1	0.31902	0.144996	-1.13763	0.0102982	0.0177238
CEP83-DT	0.0716687	0.180078	1.32921	0.000263697	0.00194211
LINC02454	0.0354814	0.392794	3.46864	0.00982839	0.0171865
AL121832.3	0.251755	0.556992	1.14564	0.00906153	0.0165076
AC138904.1	0.0459218	0.221914	2.27275	0.00413209	0.0101605
AL109976.1	0.294137	0.79791	1.43974	0.0127708	0.0204708
AC119150.1	0.0394639	0.36364	3.20391	0.000212488	0.00179227
AC007848.1	0.0757876	0.33689	2.15224	0.0173861	0.02512
AC093382.1	0.0725789	0.295664	2.02634	0.000257046	0.00194211
AC093895.1	0.0620114	0.731949	3.56114	7.45e-05	0.000994278
AL391056.1	0.121987	0.864044	2.82438	0.00671897	0.0143134
AC245041.2	0.516655	3.46561	2.74584	7.59e-05	0.000994278
HCP5	9.75046	21.9272	1.16918	0.00130832	0.00512362
FEZF1-AS1	0.490797	1.47749	1.58995	0.00393132	0.00988878
LINC00239	0.397131	0.844532	1.08854	0.00975091	0.0170968
SNHG31	0.157497	0.394367	1.32421	0.00724697	0.014719
ETV7-AS1	0.12225	0.445662	1.86612	1.3e-05	0.00034333
AP001189.1	0.494815	0.203259	-1.28357	0.0264614	0.0333449
HOXD-AS2	0.104208	0.97987	3.23313	0.000607566	0.00310428
AC009271.1	0.118665	0.794233	2.74266	0.00926138	0.0167319
TUSC8	0.80664	0.282463	-1.51387	0.00493339	0.0115285
AC115522.1	0.697387	1.4046	1.01012	0.00922966	0.0167208
PELATON	0.340532	1.33122	1.96688	1.64e-05	0.000368725
AC008083.3	0.182757	0.423372	1.212	0.0132298	0.0210008
AC100791.3	0.0842563	0.230784	1.45369	0.00311434	0.00842224
ITGB2-AS1	0.155793	0.393066	1.33514	0.0260367	0.033193
TTC39A-AS1	0.746821	0.348927	-1.09784	0.0165828	0.0248289
AC087588.1	0.424938	1.13776	1.42087	0.0252044	0.0324482
SNHG10	0.739544	1.61651	1.12818	3.53e-06	0.000192602
AL137802.2	0.0810991	0.271825	1.74492	0.00210056	0.00673414
AC023825.2	0.132353	0.371343	1.48836	0.000283715	0.00199516
AC006206.2	0.267911	1.12898	2.0752	0.00650816	0.0140938
AC004982.1	1.81354	0.416264	-2.12324	0.0031807	0.00852532
MIAT	0.259963	0.644798	1.31054	0.0456079	0.0469725
AL353719.1	0.0753647	0.16864	1.16199	0.00752469	0.0150035
MYOSLID	0.151277	1.87982	3.63533	7.59e-05	0.000994278
AP001610.2	0.151176	0.470157	1.63692	0.0330708	0.03768
AC004551.1	0.0907758	0.187599	1.04727	0.000205902	0.00177272
AC103746.1	0.620955	0.238941	-1.37783	0.000186418	0.0016701
ADAMTS9-AS1	0.828441	0.154402	-2.42371	0.0199972	0.0275826
ACTA2-AS1	1.54012	0.649842	-1.24488	0.0398144	0.042968
AC051619.4	0.293544	0.110745	-1.40633	0.00888444	0.0163429
AC073195.1	0.225641	0.558674	1.30798	0.000270233	0.00194211
LINC01943	0.0761309	0.556593	2.87007	2.31e-07	7.54e-05
AC129492.4	0.289067	0.104864	-1.46288	0.0060186	0.013573
LINC01311	0.192048	0.468752	1.28736	0.000103801	0.0011506
AC092834.1	2.33609	0.158681	-3.8799	0.00223448	0.0069026
AC022031.2	0.0454604	0.834413	4.19808	0.000824916	0.00372066
HOXB-AS4	0.554745	1.53627	1.46954	0.00357559	0.00920615
AC090912.2	0.0811247	0.232689	1.52019	0.000257309	0.00194211
LINC02574	0.0125176	0.120908	3.27188	0.000310931	0.00208712
AC004847.1	0.22138	0.491286	1.15004	0.00975091	0.0170968
AL161891.1	0.189211	0.592341	1.64643	4.64e-06	0.000202346
AL355076.2	0.372354	0.175376	-1.08622	0.0288805	0.0352709
SOCS2-AS1	0.864081	0.322702	-1.42096	0.00940058	0.0168438
ZNF114-AS1	0.0384008	0.151736	1.98235	0.0206485	0.0280751
AL645608.8	0.0538694	0.219183	2.0246	0.00253621	0.00750535
AP002336.1	0.168734	0.485808	1.52564	0.00724575	0.014719
SNHG15	2.19409	5.28723	1.26889	2.6e-06	0.000186582
AC067945.2	0.123109	0.254295	1.04657	0.0219187	0.029435
CHRM3-AS2	0.778203	0.212611	-1.87193	0.0168777	0.0250048
LINC01564	0.400924	1.24087	1.62996	0.0141674	0.0221017
AC012363.1	0.243765	0.644636	1.403	0.0151163	0.0230983
AC116025.2	0.195133	0.545408	1.48288	0.0121076	0.0199458
LNCOG	0.0306631	0.157187	2.3579	6.46e-05	0.000994278
AL365181.3	1.78952	6.51664	1.86456	0.0110704	0.0187567
LINC00365	2.39042	0.354217	-2.75456	0.00974845	0.0170968
AC012085.2	0.380323	0.0929405	-2.03285	0.00184934	0.00610858
AL158166.2	0.18307	0.443668	1.27709	0.0498519	0.0498524
LINC02593	0.777021	0.385783	-1.01017	0.00214534	0.00677803
LINC02241	0.0318434	0.238454	2.90465	0.0402736	0.043392
AC022509.1	0.0546863	0.141312	1.36963	0.0180172	0.025691
LINC01415	0.0441515	0.217415	2.29992	0.000681953	0.00325545
AC087491.1	0.136764	1.75221	3.67942	0.00778676	0.0152923
AC103563.2	2.95316	0.679021	-2.12073	0.000420078	0.00247505
Z95115.1	0.491761	0.991035	1.01098	0.00109651	0.00451018
DNMBP-AS1	1.58345	0.737677	-1.10201	0.0196641	0.0271888
AC011379.1	0.490137	0.199814	-1.29453	0.00554701	0.0126402
AL365181.2	0.507562	1.94626	1.93905	0.0310519	0.0365251
AC103702.2	1.60252	5.96779	1.89686	0.000636365	0.00312919
AL358334.2	0.0559692	0.285331	2.34993	0.028907	0.0352709
GK-AS1	0.195768	0.799085	2.02921	0.00063636	0.00312919
AC091563.1	10.667	2.7083	-1.9777	3.12e-05	0.000636731
AC005041.3	0.402981	0.892253	1.14674	0.00269908	0.0077762
TBL1XR1-AS1	0.0739743	0.378708	2.35599	0.000896368	0.00396098
LYPLAL1-DT	0.191903	0.0950149	-1.01415	0.0305525	0.0361463
AL117332.1	0.280775	0.645535	1.20108	0.000181823	0.00165156
AP001094.2	0.261857	0.108188	-1.27523	0.00109651	0.00451018
AC015914.1	1.24031	0.567967	-1.12682	0.0341217	0.038409
AC112496.1	0.163484	0.712196	2.12312	0.000263697	0.00194211
LINC00885	0.306374	1.59912	2.38391	0.0264567	0.0333449
EGOT	0.0539076	0.191525	1.82898	0.00974937	0.0170968
AC004812.2	0.678452	1.35865	1.00186	0.000397793	0.00236506
AL049555.1	6.11911	15.5936	1.34956	0.00102561	0.00435553
AC007996.1	1.11524	2.2377	1.00467	0.0186936	0.0262353
AC087477.2	0.721186	0.173419	-2.05611	0.000607566	0.00310428
LINC02086	0.500266	2.04808	2.0335	0.00451775	0.0109026
AC026401.3	3.62448	11.8894	1.71383	3.53e-06	0.000192602
AC039056.2	0.267141	0.731625	1.4535	0.000270233	0.00194211
AC019205.1	0.33374	0.673996	1.01402	0.00889613	0.0163429
