# Supplementary material for: Construction of a novel necroptosis-related lncRNA signature for prognosis prediction in esophageal cancer
Source: BMC Gastroenterol. 2022 Jul 15;22:345. doi: 10.1186/s12876-022-02421-8 (PMC9287891; doi:10.1186/s12876-022-02421-8)
Supplement: Supplementary file 10 — Additional file 10: Table S10. The correlation between necroptosis-related genes and lncRNAs. [file 12876_2022_2421_MOESM10_ESM.xls]

## Sheet: Sheet1
necroptosis-related	lncRNA	cor	pvalue	Regulation
CASP8	LINC02615	0.479388	1.42451e-10	postive
IL33	PGM5-AS1	0.411867	6.26692e-08	postive
CHMP2A	AC040169.1	0.410297	7.11023e-08	postive
RIPK3	TMEM51-AS1	0.510275	5.47498e-12	postive
CHMP2B	TMEM51-AS1	0.498047	2.06861e-11	postive
CHMP4B	TMEM51-AS1	0.418467	3.65921e-08	postive
IFNAR1	TMEM51-AS1	0.412023	6.1883e-08	postive
IFNAR2	TMEM51-AS1	0.405234	1.06371e-07	postive
PARP4	TMEM51-AS1	0.447975	2.8531e-09	postive
CASP8	AC021851.1	0.406571	9.56998e-08	postive
TRAF5	AL138759.1	0.476049	1.98774e-10	postive
HMGB1	AL138759.1	0.43508	8.96626e-09	postive
NLRP3	SLC12A5-AS1	0.428919	1.52393e-08	postive
CASP8	FZD4-DT	0.433077	1.06659e-08	postive
CYLD	LINC02528	0.491888	3.96185e-11	postive
MLKL	LINC02528	0.405017	1.08212e-07	postive
IFNG	LINC02528	0.786984	5.84028e-35	postive
STAT1	LINC02528	0.473156	2.64534e-10	postive
STAT4	LINC02528	0.470274	3.50737e-10	postive
TNFAIP3	LINC02528	0.450652	2.23603e-09	postive
IRF9	ATP2C2-AS1	0.493245	3.43724e-11	postive
IFNG	AC023813.3	0.418658	3.6022e-08	postive
PYCARD	PPP1R14B-AS1	0.475611	2.07601e-10	postive
IL1A	PPP1R14B-AS1	0.536349	2.678e-13	postive
STAT5B	PPP1R14B-AS1	-0.443774	4.16495e-09	negative
PPIA	PPP1R14B-AS1	0.402173	1.3527e-07	postive
RIPK3	AL133370.1	0.411124	6.6533e-08	postive
AIFM1	AL133370.1	0.458467	1.08426e-09	postive
IRF9	AC116407.2	0.405245	1.06282e-07	postive
TRAF5	AL035701.1	0.553588	3.14372e-14	postive
RIPK3	AL035701.1	0.425246	2.08033e-08	postive
CHMP4B	AL035701.1	0.447141	3.07677e-09	postive
HMGB1	AL035701.1	0.400396	1.55363e-07	postive
TNF	AP000487.1	0.439574	6.04837e-09	postive
FADD	AP000487.1	0.731094	5.02785e-28	postive
USP21	AP000487.1	0.430657	1.31356e-08	postive
BCL2	AP000487.1	0.484138	8.81324e-11	postive
CYLD	LINC02328	0.458534	1.07753e-09	postive
TNFSF10	LINC02328	0.411502	6.45374e-08	postive
IFNG	LINC02328	0.42719	1.76511e-08	postive
STAT1	LINC02328	0.459151	1.01688e-09	postive
STAT2	LINC02328	0.445516	3.56236e-09	postive
USP21	ASH1L-AS1	0.457826	1.15143e-09	postive
SMPD1	LINC02381	0.406516	9.6116e-08	postive
FTL	AC092115.3	0.400138	1.58501e-07	postive
CYLD	AC022126.1	0.400324	1.56231e-07	postive
MLKL	AC022126.1	0.414975	4.87111e-08	postive
IFNG	AC022126.1	0.722779	3.85329e-27	postive
STAT1	AC022126.1	0.507512	7.42729e-12	postive
STAT4	AC022126.1	0.507617	7.34195e-12	postive
IRF9	AC022126.1	0.464398	6.18385e-10	postive
TLR3	AC022126.1	0.441944	4.90329e-09	postive
CASP8	AP000866.1	0.406599	9.54865e-08	postive
IRF9	AC138956.2	0.453156	1.77676e-09	postive
CASP8	TRPM2-AS	0.462676	7.28708e-10	postive
RIPK3	TRPM2-AS	0.422377	2.64594e-08	postive
HMGB1	AC025176.1	0.403832	1.18788e-07	postive
TNF	AL157904.1	0.414917	4.89441e-08	postive
IFNG	LINC01857	0.497566	2.17731e-11	postive
JAK3	LINC01857	0.610323	1.05604e-17	postive
STAT4	LINC01857	0.637766	1.20069e-19	postive
ZBP1	LINC01857	0.441081	5.29376e-09	postive
IFNAR1	VPS9D1-AS1	-0.421385	2.87383e-08	negative
CFLAR	MIR29B2CHG	0.498191	2.03698e-11	postive
RIPK3	MATN1-AS1	0.406304	9.77451e-08	postive
CHMP4B	AL110115.2	0.456893	1.25633e-09	postive
TRPM7	LINC01126	0.443549	4.24952e-09	postive
USP21	LINC01126	0.401232	1.45578e-07	postive
IRF9	AC008764.8	0.408391	8.28132e-08	postive
VDAC1	SNHG4	0.410564	6.95969e-08	postive
TRPM7	AL606534.1	0.401667	1.40729e-07	postive
IRF9	AC138956.1	0.40866	8.10515e-08	postive
GLUD1	SH3PXD2A-AS1	0.415471	4.67825e-08	postive
VDAC2	SH3PXD2A-AS1	0.456817	1.26522e-09	postive
CAPN1	SH3PXD2A-AS1	0.511965	4.53717e-12	postive
USP21	AL391152.1	0.410454	7.02109e-08	postive
TNFRSF1A	AP000695.1	0.505405	9.35488e-12	postive
BIRC3	AC069281.2	0.553035	3.37374e-14	postive
IFNAR2	AC069281.2	0.449016	2.59582e-09	postive
STAT5A	AC069281.2	0.414853	4.91973e-08	postive
USP21	AC078906.1	0.589166	2.50472e-16	postive
BCL2	AC078906.1	0.542468	1.26956e-13	postive
PYCARD	LINC01503	0.449768	2.42384e-09	postive
CASP8	LINC01012	0.406601	9.5477e-08	postive
TRPM7	LINC01012	0.418421	3.67315e-08	postive
CFLAR	AC018926.3	0.454403	1.58338e-09	postive
RIPK3	AC018926.3	0.43293	1.08024e-08	postive
VDAC2	AC018926.3	-0.437546	7.22913e-09	negative
CAPN1	AC018926.3	-0.434733	9.24055e-09	negative
IFNAR1	AC018926.3	0.433848	9.97773e-09	postive
IFNAR2	AC018926.3	0.409049	7.8571e-08	postive
IRF9	AL133230.1	0.414995	4.86336e-08	postive
SHARPIN	AP001453.2	0.44739	3.00832e-09	postive
PPIA	AP001453.2	0.435808	8.41544e-09	postive
GLUD2	AC024337.1	0.400726	1.5142e-07	postive
ALOX15	AC010280.1	0.60611	2.02152e-17	postive
CYLD	AC006033.2	0.472985	2.69016e-10	postive
NLRP3	AC006033.2	0.427864	1.66704e-08	postive
IFNG	AC006033.2	0.622055	1.64426e-18	postive
IFNAR2	AC006033.2	0.407761	8.70742e-08	postive
JAK3	AC006033.2	0.561072	1.19304e-14	postive
STAT1	AC006033.2	0.506622	8.18971e-12	postive
STAT2	AC006033.2	0.54661	7.59416e-14	postive
STAT4	AC006033.2	0.653176	7.92742e-21	postive
TLR3	AC006033.2	0.42065	3.05478e-08	postive
PYCARD	AC034213.1	0.443624	4.22103e-09	postive
IL1A	AC034213.1	0.536252	2.70947e-13	postive
CYLD	AC008676.1	0.43565	8.53213e-09	postive
NLRP3	AC008676.1	0.403378	1.231e-07	postive
IFNG	AC008676.1	0.521583	1.52654e-12	postive
JAK3	AC008676.1	0.542647	1.24181e-13	postive
STAT4	AC008676.1	0.575634	1.68627e-15	postive
FADD	AL021392.1	0.413129	5.65929e-08	postive
ALOX15	AL021392.1	0.405689	1.02624e-07	postive
IRF9	AC122129.1	0.419606	3.33073e-08	postive
CASP8	FAM111A-DT	0.423185	2.47329e-08	postive
GLUD2	AC060780.1	0.416006	4.4783e-08	postive
STAT5B	AC060780.1	0.437822	7.05667e-09	postive
TRAF2	LINC00525	0.424693	2.17931e-08	postive
SPATA2	AC008543.1	0.469375	3.82823e-10	postive
AIFM1	AC008543.1	0.451193	2.1279e-09	postive
TRAF5	AC007938.3	0.447307	3.03096e-09	postive
HMGB1	AC007938.3	0.533617	3.71919e-13	postive
CFLAR	AC018926.1	0.431585	1.21293e-08	postive
TRPM7	AC018926.1	0.442193	4.79586e-09	postive
IFNAR1	AC018926.1	0.431501	1.22177e-08	postive
STAT5A	AC018926.1	0.408374	8.29214e-08	postive
TRAF5	GAPLINC	0.409342	7.67526e-08	postive
CHMP2B	AL137782.1	0.408272	8.36016e-08	postive
ALOX15	AC128709.2	0.479032	1.47629e-10	postive
IL33	AL391845.2	0.44982	2.4125e-09	postive
CFLAR	LINC02605	0.531144	4.9937e-13	postive
IFNAR2	LINC02605	0.471393	3.14476e-10	postive
JAK1	LINC02605	0.437191	7.4575e-09	postive
STAT5A	LINC02605	0.501479	1.43207e-11	postive
TNFRSF10B	LINC02605	0.463975	6.43883e-10	postive
HMGB1	DLEU1	0.539521	1.82218e-13	postive
IRF9	PTOV1-AS2	0.425152	2.09688e-08	postive
STAT5A	AC020779.2	0.437876	7.02323e-09	postive
FTL	AC087442.1	0.461255	8.33885e-10	postive
GLUD2	LINC01419	0.720809	6.17609e-27	postive
CYLD	AL022067.1	0.417047	4.11214e-08	postive
IL1A	AL022067.1	0.528872	6.53316e-13	postive
CHMP2B	SPATA41	-0.437416	7.31179e-09	negative
PARP4	SPATA41	-0.418635	3.60881e-08	negative
JAK3	RFX5-AS1	0.482958	9.93628e-11	postive
USP21	RFX5-AS1	0.4718	3.02188e-10	postive
BCL2	RFX5-AS1	0.556642	2.12329e-14	postive
GLUD2	AL365295.1	0.403252	1.2432e-07	postive
TRAF5	SKAP1-AS1	0.464322	6.22901e-10	postive
ZBP1	SKAP1-AS1	0.409432	7.62018e-08	postive
JAK2	LINC02688	0.416202	4.4068e-08	postive
CYLD	AC026470.2	0.430632	1.31638e-08	postive
PARP4	AC126773.4	-0.446766	3.18288e-09	negative
USP21	AC036176.1	0.469996	3.60369e-10	postive
BCL2	AC036176.1	0.47874	1.52016e-10	postive
HMGB1	DLEU2	0.502744	1.24917e-11	postive
PPID	AC024941.1	0.424236	2.26467e-08	postive
IRF9	AC022973.5	0.438968	6.38048e-09	postive
CYLD	U62317.3	0.449206	2.55121e-09	postive
PYCARD	U62317.3	0.455344	1.45108e-09	postive
IFNG	U62317.3	0.463833	6.52657e-10	postive
STAT1	U62317.3	0.429208	1.48677e-08	postive
STAT2	U62317.3	0.453948	1.65146e-09	postive
IFNAR1	C21orf62-AS1	0.482312	1.06088e-10	postive
GLUD2	CLLU1-AS1	0.40055	1.53509e-07	postive
STAT4	CLLU1-AS1	0.435397	8.72188e-09	postive
RIPK3	AL109804.1	0.444477	3.91087e-09	postive
TNFRSF1A	AC018653.3	0.434419	9.49575e-09	postive
STAT2	AC018653.3	0.440347	5.64892e-09	postive
CASP8	AC135050.6	0.492184	3.84112e-11	postive
CAPN1	AC135050.6	-0.403341	1.23458e-07	negative
SPATA2	AC099518.2	0.4236	2.38868e-08	postive
RIPK3	AC099518.2	0.412287	6.05802e-08	postive
CHMP2B	AC099518.2	0.446695	3.20343e-09	postive
PARP4	AC099518.2	0.450748	2.21631e-09	postive
CASP8	AC074117.1	0.407509	8.88375e-08	postive
USP21	AC074117.1	0.415066	4.83512e-08	postive
JAK1	PCAT6	-0.406221	9.83885e-08	negative
PARP4	PCAT6	-0.424962	2.13063e-08	negative
RIPK3	RUSC1-AS1	0.418731	3.58041e-08	postive
RIPK3	SNHG26	-0.522081	1.44138e-12	negative
CHMP2B	SNHG26	-0.4865	6.92154e-11	negative
PARP4	SNHG26	-0.413891	5.32002e-08	negative
CAPN1	LINC02560	0.459649	9.70294e-10	postive
IFNAR2	LINC02560	-0.42109	2.94518e-08	negative
JAK1	LINC02560	-0.404534	1.12409e-07	negative
CAPN1	AC103563.7	0.469465	3.79475e-10	postive
CFLAR	AL157392.3	0.403938	1.17807e-07	postive
VDAC2	AL157392.3	-0.439717	5.97269e-09	negative
STAT5B	AL157392.3	0.45663	1.28753e-09	postive
VDAC2	LINC01932	0.434438	9.4801e-09	postive
IFNAR2	LINC01932	-0.414997	4.86236e-08	negative
IFNAR2	C8orf31	0.400154	1.58307e-07	postive
PARP2	AL928654.1	0.405678	1.0271e-07	postive
TNFRSF1A	AC004803.1	0.456166	1.34434e-09	postive
TRPM7	AC004803.1	0.412749	5.83568e-08	postive
BCL2	AC004803.1	0.439691	5.98619e-09	postive
RNF31	AL132780.2	0.496692	2.38919e-11	postive
PARP2	AL132780.2	0.478511	1.55541e-10	postive
CHMP4A	AL132780.2	0.453233	1.76407e-09	postive
RIPK3	MIR205HG	-0.493146	3.47309e-11	negative
CHMP2B	MIR205HG	-0.456182	1.3424e-09	negative
IFNAR2	MIR205HG	-0.405072	1.07743e-07	negative
PARP4	MIR205HG	-0.478351	1.5805e-10	negative
JAK3	AC002091.2	0.410849	6.80173e-08	postive
TRAF5	LINC00920	0.432325	1.13809e-08	postive
CYLD	RNASEH1-AS1	-0.40175	1.39813e-07	negative
HMGB1	RNASEH1-AS1	0.4005	1.5411e-07	postive
USP21	MIR924HG	0.538988	1.94434e-13	postive
BCL2	MIR924HG	0.490028	4.80856e-11	postive
FTL	KCNMB2-AS1	0.417198	4.0616e-08	postive
USP21	KCNMB2-AS1	0.422008	2.72871e-08	postive
NLRP3	AC145098.1	0.452983	1.80521e-09	postive
IFNAR2	AC145098.1	0.503847	1.10843e-11	postive
JAK3	AC145098.1	0.613615	6.31569e-18	postive
STAT4	AC145098.1	0.566934	5.49031e-15	postive
STAT5A	AC145098.1	0.457706	1.16441e-09	postive
ZBP1	AC145098.1	0.419661	3.31569e-08	postive
IRF9	AL354813.1	0.458524	1.07847e-09	postive
FTL	LINC01697	0.478996	1.4817e-10	postive
VDAC3	ARHGEF35-AS1	0.413449	5.51434e-08	postive
PPID	PRANCR	0.505225	9.54007e-12	postive
TRAF5	AC007277.1	0.612607	7.39691e-18	postive
USP21	AP001267.3	0.411318	6.55e-08	postive
RIPK3	AC015908.2	0.415716	4.58543e-08	postive
RIPK3	AC015921.1	0.467022	4.80709e-10	postive
RIPK3	AC006305.1	-0.431749	1.19592e-08	negative
CHMP2B	AC006305.1	-0.421168	2.92637e-08	negative
FADD	LINC00898	0.454648	1.54794e-09	postive
TRAF5	C2-AS1	0.486738	6.75438e-11	postive
RIPK3	C2-AS1	0.414665	4.99586e-08	postive
BIRC3	AC093797.1	0.41093	6.7575e-08	postive
CYLD	CEP250-AS1	0.470004	3.60092e-10	postive
IFNG	CEP250-AS1	0.623004	1.40957e-18	postive
JAK3	CEP250-AS1	0.648303	1.90421e-20	postive
STAT2	CEP250-AS1	0.43319	1.0562e-08	postive
STAT4	CEP250-AS1	0.610638	1.00572e-17	postive
IRF9	CEP250-AS1	0.454185	1.61563e-09	postive
ZBP1	CEP250-AS1	0.558924	1.57948e-14	postive
TYK2	AC005253.1	0.430775	1.30028e-08	postive
TNF	AP003071.2	0.517063	2.55771e-12	postive
TNFAIP3	AP003071.2	0.419636	3.32253e-08	postive
BCL2	AP003071.2	0.45374	1.68349e-09	postive
SPATA2	AC022400.2	0.489649	5.00163e-11	postive
RIPK3	NUP153-AS1	-0.428844	1.53368e-08	negative
CHMP2B	NUP153-AS1	-0.42887	1.53023e-08	negative
PARP4	NUP153-AS1	-0.431776	1.19316e-08	negative
GLUD2	LINC01285	0.444205	4.0072e-09	postive
AIFM1	LINC01285	0.437468	7.27866e-09	postive
TRAF5	AC131097.2	0.401992	1.37203e-07	postive
RIPK3	AC131097.2	0.404405	1.13555e-07	postive
PARP4	C10orf55	-0.430294	1.35505e-08	negative
IRF9	AL020997.3	0.408191	8.41425e-08	postive
IFNG	HLA-DQB1-AS1	0.442129	4.82315e-09	postive
IFNAR2	HLA-DQB1-AS1	0.410829	6.81308e-08	postive
JAK3	HLA-DQB1-AS1	0.548934	5.67423e-14	postive
TYK2	HLA-DQB1-AS1	0.4293	1.47515e-08	postive
STAT4	HLA-DQB1-AS1	0.551542	4.08029e-14	postive
STAT5A	HLA-DQB1-AS1	0.440435	5.60518e-09	postive
IRF9	OGFR-AS1	0.505657	9.10131e-12	postive
RNF31	AC022211.2	0.431613	1.21007e-08	postive
CASP8	UBR5-AS1	0.411614	6.39572e-08	postive
HMGB1	UBR5-AS1	0.415956	4.49647e-08	postive
TRAF5	PTGES2-AS1	0.62323	1.35882e-18	postive
CHMP4B	PTGES2-AS1	0.451273	2.11236e-09	postive
IFNAR2	AC010327.6	0.42541	2.05182e-08	postive
TNF	AC009495.2	0.434945	9.07144e-09	postive
RIPK3	AC004080.2	0.477262	1.76187e-10	postive
CHMP2B	AC004080.2	0.428398	1.59298e-08	postive
VDAC2	AC004594.1	-0.403263	1.24216e-07	negative
CFLAR	IL10RB-DT	0.433272	1.04878e-08	postive
RIPK3	IL10RB-DT	0.42038	3.12421e-08	postive
IFNAR1	IL10RB-DT	0.573306	2.32072e-15	postive
IFNAR2	IL10RB-DT	0.678179	6.77922e-23	postive
JAK1	IL10RB-DT	0.417317	4.02232e-08	postive
JAK3	IL10RB-DT	0.413697	5.4043e-08	postive
STAT4	IL10RB-DT	0.404151	1.15843e-07	postive
STAT5A	IL10RB-DT	0.477249	1.76424e-10	postive
SPATA2	FOXD2-AS1	0.431606	1.21072e-08	postive
RIPK3	FOXD2-AS1	0.480066	1.33082e-10	postive
AIFM1	FOXD2-AS1	0.501804	1.38272e-11	postive
FADD	LINC01967	0.408098	8.4765e-08	postive
CASP8	AC017083.1	0.434605	9.34403e-09	postive
HMGB1	AC017083.1	0.408697	8.08132e-08	postive
USP21	AC017083.1	0.415454	4.68472e-08	postive
RIPK3	AL135924.2	0.504866	9.92171e-12	postive
IFNG	AL161756.1	0.434604	9.3446e-09	postive
PARP4	AL359715.2	0.404713	1.10835e-07	postive
USP21	SNHG32	0.453274	1.75746e-09	postive
RIPK3	HOXA11-AS	0.511997	4.52064e-12	postive
CHMP2B	HOXA11-AS	0.485171	7.9307e-11	postive
TRPM7	AC126407.1	0.410789	6.83472e-08	postive
CFLAR	AL021707.6	0.412648	5.88354e-08	postive
ZBP1	AL021707.6	0.401116	1.46902e-07	postive
FADD	AC024581.1	0.408362	8.29991e-08	postive
RIPK3	AC024581.1	-0.417873	3.84252e-08	negative
CHMP2B	AC024581.1	-0.458159	1.11604e-09	negative
FTL	DLGAP1-AS2	0.612125	7.97636e-18	postive
IFNG	AC025180.1	0.411651	6.37687e-08	postive
JAK1	SNHG19	-0.454884	1.51433e-09	negative
IL1A	PLA2G4E-AS1	0.649882	1.4361e-20	postive
BIRC3	CYP4A22-AS1	0.496415	2.46032e-11	postive
BIRC2	CYP4A22-AS1	0.475609	2.07649e-10	postive
SPATA2	AC103706.1	0.434655	9.30325e-09	postive
FTL	AC103706.1	0.411545	6.43119e-08	postive
SQSTM1	AC103706.1	0.508242	6.85427e-12	postive
GLUD2	LINC00665	0.448172	2.80272e-09	postive
RIPK3	AC011632.1	-0.410765	6.84805e-08	negative
PARP4	AC011632.1	-0.40605	9.97337e-08	negative
CFLAR	AL158163.1	0.405077	1.077e-07	postive
TRAF5	LINC00958	-0.404778	1.10267e-07	negative
RIPK3	LINC00958	-0.434467	9.45634e-09	negative
VDAC2	LINC00958	0.44493	3.7551e-09	postive
CHMP2B	LINC00958	-0.40999	7.2875e-08	negative
PARP4	LINC00958	-0.451169	2.13269e-09	negative
RIPK3	AC010300.1	0.437851	7.03864e-09	postive
USP21	CAMTA1-DT	0.428158	1.62597e-08	postive
USP21	AL355304.1	0.405589	1.03435e-07	postive
RIPK3	FRMD6-AS1	-0.470872	3.30885e-10	negative
VDAC3	AC112484.3	0.437386	7.33116e-09	postive
NLRP3	LINC01730	0.411895	6.25255e-08	postive
IL1A	AL355607.2	0.462485	7.42062e-10	postive
TRAF2	ARRDC1-AS1	0.423972	2.31542e-08	postive
IRF9	AL118556.1	0.429427	1.45934e-08	postive
TRAF5	ELF3-AS1	0.414594	5.02486e-08	postive
SPATA2	ELF3-AS1	0.630823	3.88761e-19	postive
CYLD	ELF3-AS1	-0.407744	8.71868e-08	negative
RIPK3	ELF3-AS1	0.461464	8.17532e-10	postive
CHMP4B	ELF3-AS1	0.496113	2.54031e-11	postive
SPATA2	SNHG17	0.614297	5.6736e-18	postive
IL1A	FAM83A-AS1	0.614526	5.47268e-18	postive
JAK1	SH3BP5-AS1	0.472206	2.90404e-10	postive
JAK3	SH3BP5-AS1	0.50119	1.47726e-11	postive
ZBP1	AC139720.1	0.450714	2.22323e-09	postive
CFLAR	RBM5-AS1	0.422657	2.58475e-08	postive
STAT5A	RBM5-AS1	0.400492	1.54205e-07	postive
IRF9	RBM5-AS1	0.535373	3.01224e-13	postive
CHMP2A	AC011445.1	0.400659	1.52215e-07	postive
IFNG	AP000223.1	0.420349	3.13213e-08	postive
USP21	AC005537.1	0.426463	1.87719e-08	postive
CHMP4A	AC002398.1	0.405491	1.04234e-07	postive
CASP8	NR2F2-AS1	0.513657	3.75497e-12	postive
CHMP2B	AC106798.1	-0.424185	2.27442e-08	negative
JAK1	AC108463.2	0.450571	2.25266e-09	postive
FTL	AC007952.4	0.547049	7.18802e-14	postive
RIPK3	AL390728.5	0.406143	9.90011e-08	postive
CAPN1	AL390728.5	-0.406382	9.7147e-08	negative
HMGB1	AL390728.5	0.43097	1.2787e-08	postive
CHMP7	AL033384.1	-0.403684	1.20175e-07	negative
IFNAR2	AL033384.1	-0.426535	1.86584e-08	negative
SPATA2	NORAD	0.725833	1.83998e-27	postive
CASP8	NORAD	0.414336	5.13114e-08	postive
FADD	AP000879.2	0.465221	5.71534e-10	postive
HMGB1	LINC01977	0.433269	1.04901e-08	postive
RIPK3	AL122125.1	-0.446655	3.2149e-09	negative
CHMP2B	AL122125.1	-0.411504	6.45253e-08	negative
PARP4	AL122125.1	-0.416342	4.35684e-08	negative
IFNAR2	DGUOK-AS1	-0.403868	1.18457e-07	negative
JAK1	DGUOK-AS1	-0.419292	3.41857e-08	negative
PPIA	DGUOK-AS1	0.408228	8.38938e-08	postive
USP21	AL354892.2	0.619715	2.39767e-18	postive
HMGB1	DNAJC3-DT	0.534581	3.31335e-13	postive
SPATA2	AC016590.2	0.536647	2.58322e-13	postive
FADD	LINC01905	0.467137	4.75382e-10	postive
RIPK3	LINC01905	-0.417496	3.96344e-08	negative
CHMP2B	LINC01905	-0.43154	1.21768e-08	negative
BCL2	AL359853.1	0.824885	5.55224e-41	postive
IL1A	AC133785.1	0.466473	5.06812e-10	postive
TRAF5	AC136475.3	0.477543	1.71321e-10	postive
RIPK3	AC136475.3	0.500158	1.6505e-11	postive
CHMP2B	AC136475.3	0.489645	5.00376e-11	postive
TRAF5	AL390208.1	0.586964	3.43646e-16	postive
ZBP1	AL390208.1	0.425615	2.01657e-08	postive
BIRC3	AP000424.1	0.567639	4.99582e-15	postive
BIRC2	AP000424.1	0.417556	3.94415e-08	postive
SPATA2	SHROOM3-AS1	0.450384	2.2913e-09	postive
RIPK3	SHROOM3-AS1	0.475927	2.01211e-10	postive
CHMP2B	SHROOM3-AS1	0.415931	4.50553e-08	postive
JAK1	SHROOM3-AS1	0.401586	1.41619e-07	postive
IFNG	EML4-AS1	0.672405	2.12155e-22	postive
JAK3	EML4-AS1	0.448753	2.65862e-09	postive
STAT1	EML4-AS1	0.439763	5.94826e-09	postive
STAT2	EML4-AS1	0.40178	1.39491e-07	postive
STAT4	EML4-AS1	0.506081	8.68856e-12	postive
GLUD2	AC007193.2	0.496329	2.48281e-11	postive
CYLD	AC010261.1	0.458585	1.07238e-09	postive
IFNG	AC010261.1	0.41244	5.98325e-08	postive
TNF	AP002336.2	0.532339	4.33212e-13	postive
FADD	AP002336.2	0.67863	6.19541e-23	postive
USP21	AP002336.2	0.404082	1.16482e-07	postive
BCL2	AP002336.2	0.560971	1.20897e-14	postive
CASP8	AC023908.3	0.537076	2.45253e-13	postive
NLRP3	AC109479.1	0.611858	8.31603e-18	postive
IRF9	AC002558.3	0.422876	2.53786e-08	postive
CHMP2B	LINC02535	0.438207	6.822e-09	postive
AIFM1	LINC02535	0.406365	9.72756e-08	postive
IL1B	AF131215.4	0.411092	6.67054e-08	postive
TRAF5	AC020659.1	0.443114	4.41789e-09	postive
RIPK3	AC020659.1	0.405978	1.00299e-07	postive
JAK3	ZNF582-AS1	0.41493	4.88923e-08	postive
VDAC2	LINC00519	0.419595	3.33401e-08	postive
USP21	AC007663.3	0.477386	1.74028e-10	postive
RIPK3	KTN1-AS1	-0.448044	2.83537e-09	negative
PARP4	KTN1-AS1	-0.409334	7.68034e-08	negative
CYLD	AC135279.3	0.40578	1.01886e-07	postive
CHMP4A	AL163051.1	0.465753	5.43097e-10	postive
IFNG	AC007991.4	0.452538	1.88084e-09	postive
STAT4	AC007991.4	0.425017	2.12085e-08	postive
SHARPIN	LINC01546	0.407197	9.10632e-08	postive
JAK3	WAKMAR2	0.61183	8.35282e-18	postive
STAT4	WAKMAR2	0.448473	2.72709e-09	postive
TNFAIP3	WAKMAR2	0.498434	1.98489e-11	postive
RIPK3	AC010275.1	-0.406791	9.40442e-08	negative
CHMP2B	AC010275.1	-0.410427	7.03633e-08	negative
TRAF5	AC106772.1	0.477182	1.77601e-10	postive
XIAP	AC008770.3	0.411729	6.33688e-08	postive
CFLAR	AC008770.3	0.402864	1.28157e-07	postive
STAT5B	AC008770.3	0.468616	4.1207e-10	postive
VDAC2	AL512625.2	0.488866	5.42372e-11	postive
IFNG	LINC00944	0.457861	1.14767e-09	postive
IFNGR1	LINC00944	0.443258	4.36142e-09	postive
STAT1	LINC00944	0.472407	2.84728e-10	postive
STAT2	LINC00944	0.401343	1.44322e-07	postive
SPATA2	ABALON	0.432968	1.07671e-08	postive
VDAC1	ABALON	0.436249	8.0975e-09	postive
CHMP2B	ABALON	0.420908	2.99028e-08	postive
CHMP4B	ABALON	0.44505	3.71488e-09	postive
TNF	LINC02701	0.458242	1.10746e-09	postive
USP21	LINC02701	0.442775	4.55346e-09	postive
BCL2	LINC02701	0.689724	6.39472e-24	postive
SPATA2	AL021578.1	0.443616	4.22402e-09	postive
CHMP2B	LINC01980	-0.400956	1.48738e-07	negative
JAK1	LINC01980	-0.444593	3.8705e-09	negative
PARP4	LINC01980	-0.460311	9.11663e-10	negative
USP21	MAFG-DT	0.42775	1.68326e-08	postive
TRAF2	AP001330.4	-0.402508	1.31774e-07	negative
BIRC3	AP002807.1	0.505194	9.57306e-12	postive
CYLD	AC007728.3	0.450063	2.35952e-09	postive
IL1A	AC007728.3	0.463995	6.42646e-10	postive
RIPK3	AL009178.2	0.430203	1.36564e-08	postive
CHMP2B	AL009178.2	0.404402	1.13586e-07	postive
CASP8	LINC01833	0.445496	3.56886e-09	postive
FTL	SNHG30	0.508782	6.45815e-12	postive
CASP8	AP000553.2	0.529437	6.11208e-13	postive
CYLD	AC011997.1	0.410112	7.21666e-08	postive
CYLD	AC011816.2	0.408096	8.47823e-08	postive
IFNG	AC011816.2	0.476319	1.93514e-10	postive
JAK3	AC011816.2	0.477069	1.79617e-10	postive
CHMP2B	C5orf34-AS1	-0.403356	1.23308e-07	negative
RIPK3	LINC02474	0.431828	1.18782e-08	postive
IRF9	LINC01138	0.424674	2.18288e-08	postive
RIPK3	MIOS-DT	0.481082	1.20131e-10	postive
CHMP2B	MIOS-DT	0.527169	7.98101e-13	postive
CHMP4B	MIOS-DT	0.463471	6.7558e-10	postive
IFNG	AC022540.1	0.409109	7.81958e-08	postive
IRF9	AC027601.1	0.51849	2.17488e-12	postive
PYCARD	KLHDC7B-DT	0.476263	1.94613e-10	postive
IL1A	KLHDC7B-DT	0.401531	1.42228e-07	postive
TRAF5	FMR1-IT1	0.413682	5.41102e-08	postive
XIAP	FMR1-IT1	0.414887	4.9062e-08	postive
IRF9	FMR1-IT1	0.490932	4.377e-11	postive
IFNAR2	IFNG-AS1	0.474726	2.26601e-10	postive
JAK3	IFNG-AS1	0.5214	1.55892e-12	postive
STAT4	IFNG-AS1	0.419118	3.46799e-08	postive
VDAC2	PSMD6-AS2	-0.418001	3.80228e-08	negative
STAT5B	PSMD6-AS2	0.431319	1.24102e-08	postive
RIPK3	ARHGEF2-AS1	0.503163	1.19375e-11	postive
PARP4	ARHGEF2-AS1	0.46897	3.98146e-10	postive
CASP8	AC027117.1	0.493335	3.40489e-11	postive
CFLAR	AC027117.1	0.435737	8.46737e-09	postive
IL33	FENDRR	0.441142	5.26485e-09	postive
STAT5B	FENDRR	0.44583	3.46324e-09	postive
MLKL	LINC02195	0.415507	4.66446e-08	postive
IFNG	LINC02195	0.600117	5.00799e-17	postive
STAT1	LINC02195	0.422109	2.70583e-08	postive
STAT4	LINC02195	0.523786	1.18368e-12	postive
IRF9	LINC02195	0.425016	2.12091e-08	postive
USP21	AC024230.1	0.505364	9.39694e-12	postive
BCL2	AC024230.1	0.54031	1.65476e-13	postive
CFLAR	AL158163.2	0.415415	4.6995e-08	postive
NLRP3	SOCAR	0.4836	9.30876e-11	postive
IFNG	SOCAR	0.459423	9.91171e-10	postive
IFNAR2	SOCAR	0.448733	2.66333e-09	postive
JAK3	SOCAR	0.675778	1.09304e-22	postive
STAT4	SOCAR	0.697837	1.13818e-24	postive
STAT5A	SOCAR	0.401509	1.42472e-07	postive
ZBP1	SOCAR	0.479543	1.40255e-10	postive
TRAF5	AC099518.4	0.432817	1.09083e-08	postive
SPATA2	CAPN10-DT	0.575926	1.61973e-15	postive
CASP8	CAPN10-DT	0.539144	1.90774e-13	postive
TRAF5	AC083906.3	0.525144	1.01093e-12	postive
RIPK3	AC083906.3	0.428381	1.59532e-08	postive
TNF	LINC01397	0.483966	8.96862e-11	postive
BCL2	LINC01397	0.490756	4.45817e-11	postive
PYCARD	LINC00592	0.417281	4.03409e-08	postive
IL1A	LINC00592	0.462126	7.67784e-10	postive
PPID	ARMC2-AS1	0.402491	1.31953e-07	postive
TRAF5	FRGCA	0.570535	3.38238e-15	postive
CHMP4B	FRGCA	0.414113	5.225e-08	postive
HMGB1	UBAC2-AS1	0.446685	3.20622e-09	postive
JAK1	AL133355.1	0.405035	1.08058e-07	postive
PARP4	AL133355.1	0.411132	6.64911e-08	postive
RIPK3	LINC02541	-0.451047	2.15654e-09	negative
CHMP2B	LINC02541	-0.441696	5.01225e-09	negative
CYLD	AP002954.1	0.439745	5.95788e-09	postive
IFNG	AP002954.1	0.643592	4.37645e-20	postive
JAK3	AP002954.1	0.483507	9.39741e-11	postive
STAT2	AP002954.1	0.413999	5.27353e-08	postive
STAT4	AP002954.1	0.549676	5.16714e-14	postive
USP21	AC092803.1	0.55096	4.39309e-14	postive
IL1A	AP005436.2	0.444278	3.98125e-09	postive
CFLAR	AC087854.1	0.411621	6.39214e-08	postive
IFNAR2	AC087854.1	0.420198	3.17152e-08	postive
JAK3	AC087854.1	0.452526	1.88283e-09	postive
STAT4	AC087854.1	0.447513	2.97495e-09	postive
FTH1	AC023644.1	0.536899	2.50577e-13	postive
TRAF5	Z94721.1	0.40629	9.78587e-08	postive
RIPK3	AC004264.1	0.408878	7.96511e-08	postive
PARP4	AC004264.1	0.482085	1.08552e-10	postive
FTL	COA6-AS1	0.569929	3.67143e-15	postive
JAK1	COA6-AS1	-0.508272	6.83181e-12	negative
SPATA2	AL356299.2	0.595671	9.6978e-17	postive
CHMP7	TNFRSF10A-AS1	0.650686	1.24305e-20	postive
TNFRSF10A	TNFRSF10A-AS1	0.885869	1.42594e-54	postive
TNFRSF10B	TNFRSF10A-AS1	0.691078	4.81358e-24	postive
STAT6	AL590666.2	0.420689	3.04499e-08	postive
PARP4	AL590666.2	0.498922	1.88408e-11	postive
TRPM7	AC022893.1	0.408191	8.41391e-08	postive
TRAF5	SUGT1-DT	0.409472	7.59597e-08	postive
HMGB1	SUGT1-DT	0.569742	3.76523e-15	postive
JAK3	AC002091.1	0.419418	3.38303e-08	postive
BIRC3	TRG-AS1	0.403855	1.18575e-07	postive
CYLD	TRG-AS1	0.500318	1.62256e-11	postive
CFLAR	TRG-AS1	0.42224	2.67644e-08	postive
MLKL	TRG-AS1	0.432777	1.09453e-08	postive
IFNG	TRG-AS1	0.752799	1.69436e-30	postive
IFNAR2	TRG-AS1	0.524598	1.07728e-12	postive
JAK2	TRG-AS1	0.403441	1.22488e-07	postive
JAK3	TRG-AS1	0.710423	6.95483e-26	postive
STAT1	TRG-AS1	0.53029	5.52601e-13	postive
STAT2	TRG-AS1	0.503114	1.20018e-11	postive
STAT4	TRG-AS1	0.7768	1.5071e-33	postive
STAT5A	TRG-AS1	0.538026	2.18593e-13	postive
IRF9	TRG-AS1	0.462533	7.38696e-10	postive
TLR3	TRG-AS1	0.465127	5.76696e-10	postive
ZBP1	TRG-AS1	0.538855	1.97627e-13	postive
STAT6	AL357033.3	0.417616	3.92452e-08	postive
IRF9	AC020913.1	0.460554	8.9101e-10	postive
CASP8	AC080037.2	0.404628	1.11583e-07	postive
RIPK3	AC080037.2	0.487007	6.57021e-11	postive
CHMP2B	AC080037.2	0.426814	1.82228e-08	postive
CHMP4B	AC080037.2	0.452692	1.85437e-09	postive
CFLAR	AC012557.1	0.428071	1.63791e-08	postive
STAT5B	AC012557.1	0.457226	1.21787e-09	postive
IRF9	AP002907.1	0.458804	1.05051e-09	postive
NLRP3	NKILA	0.429797	1.4139e-08	postive
CHMP2B	NKILA	0.404441	1.13235e-07	postive
TNF	AC092614.1	0.454894	1.51301e-09	postive
RIPK3	HOXA-AS3	0.421267	2.90233e-08	postive
USP21	ZNRD2-AS1	0.469242	3.87796e-10	postive
FADD	LINC00491	0.47878	1.514e-10	postive
RIPK3	LINC00491	-0.449459	2.49316e-09	negative
CHMP2B	LINC00491	-0.424268	2.25861e-08	negative
PARP4	LINC00491	-0.418438	3.66786e-08	negative
RIPK3	AC243967.2	0.408448	8.24369e-08	postive
RIPK3	AP005717.1	0.412483	5.96292e-08	postive
AIFM1	AP005717.1	0.406634	9.52216e-08	postive
RIPK3	LINC01389	0.579505	9.86038e-16	postive
STAT5A	LINC01389	0.445604	3.53432e-09	postive
USP21	MRPL20-AS1	0.420116	3.19329e-08	postive
RIPK3	AC058791.1	0.458971	1.0342e-09	postive
MLKL	AC058791.1	0.41095	6.74707e-08	postive
IRF9	AC058791.1	0.436815	7.70715e-09	postive
ZBP1	AC058791.1	0.421545	2.83599e-08	postive
CYLD	CHROMR	0.426791	1.82589e-08	postive
RIPK3	CHROMR	-0.463873	6.5019e-10	negative
CHMP2B	CHROMR	-0.431028	1.27239e-08	negative
CHMP4B	CHROMR	-0.402327	1.33652e-07	negative
STAT2	CHROMR	0.517716	2.37523e-12	postive
EIF2AK2	CHROMR	0.466664	4.97587e-10	postive
CASP8	LINC01424	0.407206	9.10003e-08	postive
USP21	AL512408.1	0.458983	1.03302e-09	postive
IFNAR2	AC012236.1	0.46275	7.23616e-10	postive
JAK3	AC012236.1	0.480849	1.22992e-10	postive
STAT5A	AC012236.1	0.434246	9.63897e-09	postive
CFLAR	LINC02889	0.424299	2.25265e-08	postive
HMGB1	SCAT2	0.495079	2.83384e-11	postive
CHMP4A	SCAT2	0.459924	9.45482e-10	postive
TNFSF10	AC068473.4	0.464328	6.22537e-10	postive
IL1A	AC011483.1	0.52352	1.22076e-12	postive
RIPK3	HOTTIP	0.530339	5.49381e-13	postive
CHMP2B	HOTTIP	0.471265	3.18418e-10	postive
IL1A	AC084117.1	0.514518	3.40914e-12	postive
RIPK3	AC008556.1	-0.401949	1.37665e-07	negative
CHMP2B	AC008556.1	-0.481935	1.10216e-10	negative
IFNAR2	AC008556.1	-0.469573	3.75526e-10	negative
JAK1	AC008556.1	-0.466955	4.8383e-10	negative
STAT5A	AC008556.1	-0.44353	4.25691e-09	negative
PARP4	AC008556.1	-0.468574	4.13749e-10	negative
TNF	AC027627.1	0.417617	3.9242e-08	postive
IFNG	AC027627.1	0.487171	6.4607e-11	postive
STAT2	U62317.1	0.418507	3.64706e-08	postive
IRF9	U62317.1	0.41731	4.0245e-08	postive
SPATA2	C2orf49-DT	0.438219	6.81485e-09	postive
USP21	C2orf49-DT	0.422058	2.71721e-08	postive
CHMP4A	AC087741.2	0.402544	1.31403e-07	postive
NLRP3	AP001094.1	0.53027	5.53934e-13	postive
JAK3	AP001094.1	0.519392	1.96243e-12	postive
STAT4	AP001094.1	0.497742	2.13676e-11	postive
BIRC3	SCTR-AS1	0.438993	6.36605e-09	postive
IFNAR2	SCTR-AS1	0.507844	7.1612e-12	postive
STAT4	SCTR-AS1	0.499049	1.8588e-11	postive
PPID	AC025423.1	0.433075	1.06676e-08	postive
FTL	AC026803.2	0.656303	4.47989e-21	postive
SQSTM1	AC026803.2	0.428645	1.55996e-08	postive
IRF9	AL162171.2	0.432343	1.13631e-08	postive
HMGB1	DDX11-AS1	0.421435	2.86202e-08	postive
USP21	DDX11-AS1	0.415579	4.63694e-08	postive
CFLAR	AC108463.3	0.445862	3.45342e-09	postive
CAPN1	AC108463.3	-0.40671	9.46509e-08	negative
IFNAR2	AC108463.3	0.432622	1.10929e-08	postive
JAK1	AC108463.3	0.411066	6.68437e-08	postive
JAK3	AC108463.3	0.462717	7.25845e-10	postive
STAT4	AC108463.3	0.427639	1.6992e-08	postive
TNFRSF1A	AL355803.1	0.711614	5.29831e-26	postive
CASP8	AC007773.1	0.464157	6.32811e-10	postive
CHMP2B	LINC02863	0.531236	4.93987e-13	postive
IFNAR2	LINC02863	0.41361	5.4428e-08	postive
BIRC3	AP000424.2	0.59661	8.44197e-17	postive
STAT5A	AP000424.2	0.496744	2.376e-11	postive
JAK1	AC138696.2	-0.450489	2.26947e-09	negative
PPIA	AC138696.2	0.424081	2.29428e-08	postive
BIRC3	AP000763.3	0.584513	4.87388e-16	postive
BIRC2	AP000763.3	0.488932	5.38696e-11	postive
IFNAR2	AP000763.3	0.417188	4.06516e-08	postive
VDAC3	AP003119.2	0.468833	4.03503e-10	postive
IFNG	AC007991.2	0.494769	2.92803e-11	postive
STAT1	AC007991.2	0.41952	3.35454e-08	postive
STAT4	AC007991.2	0.484067	8.8768e-11	postive
TLR3	AC007991.2	0.413183	5.63442e-08	postive
VDAC3	AC083973.1	0.552906	3.43e-14	postive
SPATA2	AL691482.3	0.427268	1.75356e-08	postive
RIPK3	AL691482.3	0.444405	3.93607e-09	postive
BCL2	PRKAR1B-AS1	0.696149	1.63781e-24	postive
SPATA2	AC016738.1	0.41677	4.20676e-08	postive
RIPK3	AC016738.1	0.611966	8.17777e-18	postive
PARP4	AC016738.1	0.542156	1.31927e-13	postive
SPATA2	AC009097.2	0.409508	7.57399e-08	postive
CHMP7	AC100861.1	0.643222	4.66965e-20	postive
TNFRSF10A	AC100861.1	0.5765	1.49652e-15	postive
TNFRSF10B	AC100861.1	0.450371	2.29403e-09	postive
TNF	CLEC12A-AS1	0.45369	1.69122e-09	postive
FADD	CLEC12A-AS1	0.475655	2.06694e-10	postive
USP21	LINC02820	0.438516	6.63914e-09	postive
CAPN1	AL160314.2	-0.424036	2.303e-08	negative
CYLD	AC025917.1	0.463466	6.75946e-10	postive
CFLAR	AC025917.1	0.412145	6.12776e-08	postive
IRF9	AC025917.1	0.421926	2.74738e-08	postive
PPIA	AC025917.1	-0.412448	5.97978e-08	negative
TRAF5	LINC00114	0.431233	1.25018e-08	postive
SPATA2	LINC00114	0.433666	1.01361e-08	postive
RIPK3	LINC00114	0.454626	1.55097e-09	postive
IFNG	AC009554.1	0.471359	3.15525e-10	postive
IFNG	AL451070.1	0.535493	2.96917e-13	postive
TNFAIP3	AL451070.1	0.450126	2.34599e-09	postive
RIPK3	AL356752.1	0.420776	3.02304e-08	postive
CHMP2B	AL356752.1	0.440889	5.3847e-09	postive
IL1A	AL138789.1	0.553825	3.05015e-14	postive
CASP8	SNHG20	0.426884	1.81153e-08	postive
CAPN1	SNHG20	-0.406522	9.60764e-08	negative
RIPK3	AL139383.1	0.485789	7.44512e-11	postive
IL1B	AC113346.1	0.405521	1.03987e-07	postive
IL1A	AC113346.1	0.405218	1.06509e-07	postive
TNFRSF1A	AC125807.2	0.453212	1.76748e-09	postive
RIPK3	AC011298.1	0.525732	9.44003e-13	postive
BCL2	BVES-AS1	0.503213	1.1873e-11	postive
MLKL	AL356124.1	0.401537	1.42158e-07	postive
IFNAR2	AL356124.1	0.406058	9.96655e-08	postive
JAK1	AL356124.1	0.428483	1.58158e-08	postive
FTL	AC015912.3	0.435535	8.61793e-09	postive
USP21	SNHG1	0.44987	2.40138e-09	postive
TRAF5	AC090709.1	0.527178	7.97183e-13	postive
SHARPIN	MINCR	0.401291	1.44906e-07	postive
FTL	MINCR	0.413951	5.29444e-08	postive
TNFRSF1A	AC006460.1	0.492037	3.90041e-11	postive
IFNAR2	AC012181.1	0.410432	7.0337e-08	postive
FTL	AC061992.2	0.401084	1.47265e-07	postive
STAT1	NRIR	0.484838	8.20589e-11	postive
STAT2	NRIR	0.541839	1.37167e-13	postive
IRF9	NRIR	0.551818	3.93982e-14	postive
EIF2AK2	NRIR	0.418227	3.73224e-08	postive
ZBP1	NRIR	0.471468	3.12165e-10	postive
RIPK3	LINC02489	0.412072	6.16412e-08	postive
USP21	LINC01096	0.598307	6.56209e-17	postive
BCL2	LINC01096	0.571034	3.16148e-15	postive
IRF9	AC010331.1	0.405145	1.07123e-07	postive
BAX	AC010331.1	0.425553	2.0272e-08	postive
CHMP2B	AC022784.6	0.402174	1.35259e-07	postive
USP21	IPO9-AS1	0.545362	8.87251e-14	postive
BCL2	IPO9-AS1	0.506078	8.69213e-12	postive
IFNG	USP12-AS2	0.422188	2.68791e-08	postive
IFNAR1	KIF9-AS1	0.446699	3.20237e-09	postive
RIPK3	AL132657.1	0.441874	4.93363e-09	postive
CFLAR	AL031846.2	0.462148	7.662e-10	postive
STAT5B	AL031846.2	0.471145	3.22166e-10	postive
IRF9	AL031846.2	0.411812	6.29467e-08	postive
ZBP1	AL031846.2	0.408682	8.0907e-08	postive
CYLD	AL021368.2	0.411432	6.49012e-08	postive
BIRC3	Z98257.1	0.629345	4.9735e-19	postive
BIRC2	Z98257.1	0.480396	1.28735e-10	postive
STAT5A	Z98257.1	0.429849	1.40755e-08	postive
SPATA2	UBE2R2-AS1	0.549618	5.20551e-14	postive
RIPK3	UBE2R2-AS1	0.53056	5.35218e-13	postive
CHMP2B	UBE2R2-AS1	0.419912	3.24747e-08	postive
CHMP4B	UBE2R2-AS1	0.401967	1.37468e-07	postive
ZBP1	UBE2R2-AS1	0.414967	4.87443e-08	postive
USP21	TFPI2-DT	0.407519	8.87629e-08	postive
TRAF2	AF124730.1	0.409529	7.56128e-08	postive
STAT4	AF124730.1	0.406061	9.96448e-08	postive
SPATA2	AC008610.1	0.652598	8.8042e-21	postive
CASP8	AC008610.1	0.416893	4.16442e-08	postive
ZBP1	AC008610.1	0.452561	1.87671e-09	postive
SQSTM1	AC008610.1	0.445032	3.72094e-09	postive
RIPK3	AC108751.3	0.442964	4.47742e-09	postive
TRAF2	AL158166.1	0.417366	4.00593e-08	postive
CYLD	AC092718.5	0.408054	8.50634e-08	postive
USP21	AC116049.1	0.548043	6.34621e-14	postive
BCL2	AC116049.1	0.571317	3.04256e-15	postive
USP21	AC016065.1	0.421375	2.87632e-08	postive
BCL2	LINC02562	0.511717	4.66394e-12	postive
IFNG	DNAH17-AS1	0.414042	5.25515e-08	postive
TNFAIP3	DNAH17-AS1	0.431129	1.26145e-08	postive
IFNAR2	AL590226.1	0.432261	1.14438e-08	postive
JAK3	AL590226.1	0.47275	2.75318e-10	postive
STAT5B	AL590226.1	0.425944	1.96143e-08	postive
TLR4	AL590226.1	0.494431	3.0343e-11	postive
TNFAIP3	TEX41	0.452472	1.89227e-09	postive
SPATA2	LINC01270	0.439364	6.16153e-09	postive
IL33	AP001528.1	0.434833	9.16037e-09	postive
IFNAR2	AP001528.1	0.40391	1.18064e-07	postive
JAK3	AP001528.1	0.427099	1.77886e-08	postive
STAT5B	AP001528.1	0.467208	4.72166e-10	postive
TLR4	AP001528.1	0.449469	2.49094e-09	postive
PPID	AC093817.1	0.5343	3.42692e-13	postive
CASP8	AC016737.1	0.452688	1.85492e-09	postive
SPATA2	AC003070.1	0.405601	1.03335e-07	postive
RIPK3	AC003070.1	0.600814	4.51122e-17	postive
IRF9	AC003070.1	0.429321	1.47255e-08	postive
ZBP1	AC003070.1	0.441869	4.93575e-09	postive
PARP4	AC003070.1	0.483297	9.60014e-11	postive
HMGB1	PIK3CD-AS2	0.449341	2.52005e-09	postive
RIPK3	LINC02428	-0.407464	8.91544e-08	negative
CYLD	LINC01094	0.426972	1.79807e-08	postive
RIPK3	AC007637.1	0.491701	4.04009e-11	postive
VDAC2	AC007637.1	-0.419894	3.25249e-08	negative
CHMP2B	AC007637.1	0.425131	2.10059e-08	postive
IFNAR1	AC007637.1	0.428844	1.53364e-08	postive
IFNAR2	AC007637.1	0.4383	6.76643e-09	postive
JAK1	AC007637.1	0.426695	1.84082e-08	postive
STAT5A	AC007637.1	0.490194	4.72645e-11	postive
STAT5B	AC007637.1	0.459419	9.91527e-10	postive
STAT6	AC007637.1	0.421458	2.85654e-08	postive
PARP4	AC007637.1	0.451027	2.16046e-09	postive
IFNG	LINC02611	0.472752	2.7527e-10	postive
JAK3	LINC02611	0.43228	1.14251e-08	postive
STAT4	LINC02611	0.435814	8.41107e-09	postive
STAT5B	AC008669.1	0.425464	2.04248e-08	postive
TRPM7	AC091057.1	0.447777	2.90481e-09	postive
EIF2AK2	AL157400.4	0.401588	1.41594e-07	postive
JAK1	KLRK1-AS1	-0.414533	5.04983e-08	negative
SHARPIN	AC233992.3	0.428614	1.56398e-08	postive
XIAP	KIF26B-AS1	0.451041	2.15774e-09	postive
TRPM7	AL157838.1	0.412614	5.8997e-08	postive
TNFSF10	AC069360.1	0.41106	6.6877e-08	postive
USP21	AP000251.1	0.404224	1.15181e-07	postive
SPATA2	LINC00858	0.414264	5.16118e-08	postive
CASP8	LINC00858	0.423253	2.45914e-08	postive
RIPK3	LINC00858	0.401689	1.40482e-07	postive
USP21	MFF-DT	0.476777	1.84909e-10	postive
BCL2	MFF-DT	0.401297	1.44846e-07	postive
CYLD	AC011337.1	0.405409	1.04911e-07	postive
TNFSF10	AC011337.1	0.439943	5.85427e-09	postive
TNF	AC005808.1	0.454688	1.54212e-09	postive
HMGB1	AL161452.1	0.40679	9.4054e-08	postive
HMGB1	AP003352.1	0.403979	1.17423e-07	postive
STAT6	LINC01300	0.419267	3.42551e-08	postive
STAT5B	MIR3936HG	0.421885	2.75682e-08	postive
IRF9	MIR3936HG	0.435337	8.7674e-09	postive
NLRP3	AC245128.3	0.785394	9.81601e-35	postive
IL1B	AC245128.3	0.440055	5.79669e-09	postive
JAK3	AC245128.3	0.402308	1.33852e-07	postive
USP21	AC079160.1	0.467766	4.47387e-10	postive
CHMP2A	AC005479.1	-0.405293	1.05884e-07	negative
CFLAR	AL132642.1	0.466925	4.85215e-10	postive
JAK3	AL132642.1	0.479719	1.37795e-10	postive
STAT4	AL132642.1	0.459947	9.43449e-10	postive
CASP8	MIR1915HG	0.408209	8.40209e-08	postive
RIPK3	AL590617.2	-0.419158	3.45659e-08	negative
VDAC2	AL590617.2	0.423742	2.3606e-08	postive
IFNAR1	AL590617.2	-0.413389	5.54122e-08	negative
IFNAR2	AL590617.2	-0.466502	5.05388e-10	negative
JAK1	AL590617.2	-0.491535	4.11055e-11	negative
STAT5A	AL590617.2	-0.442028	4.86688e-09	negative
PARP4	AL590617.2	-0.452488	1.88937e-09	negative
TNFSF10	TNK2-AS1	0.4713	3.17329e-10	postive
MLKL	MIR155HG	0.483621	9.28901e-11	postive
NLRP3	MIR155HG	0.403231	1.24526e-07	postive
IFNG	MIR155HG	0.677975	7.06183e-23	postive
IFNAR2	MIR155HG	0.453293	1.75442e-09	postive
JAK3	MIR155HG	0.667086	5.93426e-22	postive
STAT1	MIR155HG	0.468491	4.17074e-10	postive
STAT2	MIR155HG	0.417642	3.9164e-08	postive
STAT4	MIR155HG	0.790145	2.05318e-35	postive
STAT5A	MIR155HG	0.492943	3.5478e-11	postive
ZBP1	MIR155HG	0.597057	7.90099e-17	postive
CFLAR	AC098869.2	0.418054	3.78568e-08	postive
RIPK3	AC098869.2	0.553593	3.14169e-14	postive
CHMP2B	AC098869.2	0.437824	7.05529e-09	postive
PARP4	AC098869.2	0.502289	1.31212e-11	postive
USP21	LINC01686	0.448826	2.64098e-09	postive
BCL2	LINC01686	0.575917	1.62191e-15	postive
TRADD	AGAP2-AS1	0.407358	8.99084e-08	postive
CASP8	AGAP2-AS1	-0.423305	2.44858e-08	negative
CHMP2B	AGAP2-AS1	-0.402991	1.26887e-07	negative
JAK1	AGAP2-AS1	-0.458589	1.07193e-09	negative
JAK1	AC109322.1	-0.417021	4.12118e-08	negative
VDAC2	SUCLG2-AS1	-0.462667	7.29312e-10	negative
IFNAR1	SUCLG2-AS1	0.419799	3.27819e-08	postive
IFNAR2	SUCLG2-AS1	0.430988	1.27676e-08	postive
JAK3	SUCLG2-AS1	0.419235	3.43444e-08	postive
STAT5B	SUCLG2-AS1	0.435889	8.35609e-09	postive
ALOX15	SBF2-AS1	0.519809	1.87098e-12	postive
NLRP3	LINC01050	0.533177	3.91996e-13	postive
CYLD	AC021205.3	0.45397	1.64807e-09	postive
IFNG	AC021205.3	0.439343	6.17279e-09	postive
TRAF5	AC106876.1	0.446074	3.38785e-09	postive
SPATA2	AC106876.1	0.445991	3.4135e-09	postive
CYLD	AC106876.1	-0.404023	1.17016e-07	negative
RIPK3	AC106876.1	0.482102	1.08364e-10	postive
CHMP2B	AC106876.1	0.419026	3.49443e-08	postive
CHMP4B	AC106876.1	0.459999	9.38846e-10	postive
AIFM1	AC106876.1	0.486011	7.2776e-11	postive
PARP4	AC106876.1	0.443059	4.43945e-09	postive
TNF	AP002336.3	0.445855	3.45536e-09	postive
CYLD	AP002336.3	0.400499	1.54117e-07	postive
FADD	AP002336.3	0.594519	1.14913e-16	postive
TNFAIP3	AP002336.3	0.411785	6.30845e-08	postive
CHMP2B	AC009093.6	0.522049	1.44682e-12	postive
IRF9	MKNK1-AS1	0.435224	8.85458e-09	postive
DNM1L	AC026356.1	0.475653	2.06745e-10	postive
USP21	ERICH6-AS1	0.471964	2.97383e-10	postive
SMPD1	AL391422.4	0.411605	6.40062e-08	postive
IL1B	CA3-AS1	0.491986	3.92128e-11	postive
PPID	LINC00866	0.504306	1.05451e-11	postive
FTL	AP002478.1	0.5974	7.50966e-17	postive
PARP4	AL359091.4	-0.41625	4.38967e-08	negative
RIPK3	AC082651.3	-0.413185	5.63372e-08	negative
VDAC2	AC082651.3	0.441892	4.92571e-09	postive
PYCARD	AC082651.3	0.431256	1.24768e-08	postive
IL1A	AC082651.3	0.436152	8.16694e-09	postive
JAK1	AC082651.3	-0.438015	6.93816e-09	negative
CYLD	AL591767.1	0.433729	1.0081e-08	postive
IFNG	AL591767.1	0.496644	2.40129e-11	postive
VDAC3	AC027702.1	0.44221	4.7885e-09	postive
CHMP7	AC108449.2	0.485911	7.35283e-11	postive
TRPM7	AC108449.2	0.431343	1.23846e-08	postive
TNFRSF10A	AC108449.2	0.415034	4.84791e-08	postive
PPIA	AC108449.2	-0.409071	7.84373e-08	negative
PARP4	AC108449.2	0.46252	7.39628e-10	postive
TNFRSF10B	AC108449.2	0.410803	6.82699e-08	postive
TRAF5	MAP3K20-AS1	0.496975	2.31841e-11	postive
TRAF5	HOTAIR	0.409728	7.4422e-08	postive
TRPM7	HOTAIR	0.403835	1.18759e-07	postive
MLKL	PSMB8-AS1	0.408824	8.00013e-08	postive
IFNG	PSMB8-AS1	0.446361	3.30137e-09	postive
STAT1	PSMB8-AS1	0.400337	1.56065e-07	postive
STAT4	PSMB8-AS1	0.427868	1.66644e-08	postive
IRF9	PSMB8-AS1	0.453091	1.78743e-09	postive
ZBP1	PSMB8-AS1	0.441836	4.95025e-09	postive
PARP2	SLC25A21-AS1	0.450019	2.36915e-09	postive
CHMP4A	SLC25A21-AS1	0.436516	7.91131e-09	postive
CYLD	AC009950.1	0.486393	6.99779e-11	postive
IFNG	AC009950.1	0.558563	1.65541e-14	postive
JAK3	AC009950.1	0.497286	2.24305e-11	postive
STAT1	AC009950.1	0.519129	2.02203e-12	postive
STAT2	AC009950.1	0.59872	6.17056e-17	postive
STAT4	AC009950.1	0.541392	1.44922e-13	postive
IRF9	AC009950.1	0.556121	2.27112e-14	postive
ZBP1	AC009950.1	0.44614	3.36787e-09	postive
RIPK3	MAP4K3-DT	0.554682	2.73287e-14	postive
CHMP2B	MAP4K3-DT	0.47713	1.78529e-10	postive
USP21	AC120114.1	0.443925	4.10918e-09	postive
STAT5B	LINC00663	0.428659	1.55808e-08	postive
USP21	TFAP2A-AS1	0.435449	8.68262e-09	postive
CYLD	ADAMTS9-AS2	0.401049	1.47667e-07	postive
IL33	ADAMTS9-AS2	0.401995	1.37173e-07	postive
JAK3	ADAMTS9-AS2	0.430681	1.31077e-08	postive
STAT4	ADAMTS9-AS2	0.432371	1.13362e-08	postive
STAT5B	ADAMTS9-AS2	0.456559	1.29604e-09	postive
IRF9	FAM13A-AS1	0.45121	2.12454e-09	postive
RIPK3	LINC02806	0.42561	2.01751e-08	postive
GLUD2	AL158847.1	0.528598	6.74775e-13	postive
FTL	AL158847.1	0.425355	2.06123e-08	postive
CYLD	LINC02185	0.403495	1.21977e-07	postive
PARP4	HOMER3-AS1	-0.420482	3.0978e-08	negative
USP21	ZFAND2A-DT	0.440149	5.7487e-09	postive
BID	SAMD12-AS1	0.470627	3.38875e-10	postive
FADD	AC073957.1	0.487554	6.2104e-11	postive
IFNG	AL157871.2	0.436536	7.89758e-09	postive
STAT2	AL157871.2	0.43749	7.26471e-09	postive
IRF9	AL157871.2	0.567041	5.41229e-15	postive
PPID	AC091544.2	0.410521	6.98324e-08	postive
CHMP4A	AC004585.1	0.4128	5.8119e-08	postive
CYLD	AC002546.1	0.416252	4.38904e-08	postive
IFNG	AC002546.1	0.548627	5.89773e-14	postive
JAK3	AC002546.1	0.491508	4.12224e-11	postive
STAT4	AC002546.1	0.594506	1.15131e-16	postive
STAT5A	AC002546.1	0.407194	9.1085e-08	postive
CAPN1	DSG1-AS1	0.412176	6.1126e-08	postive
NLRP3	GK-IT1	0.570202	3.53826e-15	postive
CFLAR	MIRLET7A1HG	0.406045	9.97745e-08	postive
VDAC3	LINC02561	0.424176	2.27605e-08	postive
FTL	LINC02561	0.441143	5.26464e-09	postive
RIPK3	C6orf223	0.467281	4.68857e-10	postive
PARP4	C6orf223	0.417574	3.93805e-08	postive
VDAC2	LINC01010	0.454219	1.61054e-09	postive
TRAF5	AL031768.1	0.422899	2.53302e-08	postive
HMGB1	AL031768.1	0.438023	6.93289e-09	postive
NLRP3	AL356417.2	0.472273	2.88514e-10	postive
JAK3	AL356417.2	0.452892	1.82042e-09	postive
STAT4	AL356417.2	0.431058	1.26912e-08	postive
BIRC3	AC124319.1	0.557311	1.94729e-14	postive
TRAF5	AC124319.1	0.415614	4.62381e-08	postive
IFNAR2	AC124319.1	0.443886	4.12341e-09	postive
IRF9	AC124319.1	0.477558	1.7107e-10	postive
ZBP1	AC124319.1	0.40456	1.12177e-07	postive
TRAF5	LINC01124	0.414525	5.05276e-08	postive
AIFM1	LINC01124	0.406884	9.33538e-08	postive
IFNG	AC133644.1	0.54933	5.39787e-14	postive
IFNAR2	AC133644.1	0.45018	2.33456e-09	postive
JAK3	AC133644.1	0.670081	3.33386e-22	postive
STAT1	AC133644.1	0.420016	3.2198e-08	postive
STAT4	AC133644.1	0.766433	3.47356e-32	postive
STAT5A	AC133644.1	0.461296	8.30593e-10	postive
ZBP1	AC133644.1	0.609296	1.23829e-17	postive
CYLD	AP001793.1	0.405787	1.01832e-07	postive
XIAP	AL049869.2	0.405538	1.03853e-07	postive
IRF9	AL049869.2	0.459109	1.02085e-09	postive
PPID	AC009226.1	0.408956	7.91602e-08	postive
TRPM7	AC005562.1	0.418633	3.60954e-08	postive
HMGB1	AL035461.2	0.429275	1.47829e-08	postive
RIPK3	AL683887.1	-0.412938	5.74716e-08	negative
VDAC3	AL683887.1	0.406078	9.95106e-08	postive
IFNAR2	AL683887.1	-0.400587	1.53071e-07	negative
STAT5A	AL683887.1	-0.401448	1.43144e-07	negative
IFNG	SUGCT-AS1	0.478541	1.55071e-10	postive
FTL	AC007032.1	0.445693	3.50631e-09	postive
FTL	DLGAP1-AS1	0.619286	2.56819e-18	postive
TNFAIP3	AC098487.1	0.479984	1.34171e-10	postive
PPID	LINC02435	0.438544	6.62256e-09	postive
JAK1	ROR1-AS1	0.404432	1.13317e-07	postive
ALOX15	AL049838.1	0.453825	1.67027e-09	postive
GLUD2	AC027117.2	0.564081	8.02553e-15	postive
RIPK3	AC003965.2	0.467053	4.7928e-10	postive
CHMP2B	AC003965.2	0.429484	1.45214e-08	postive
ALOX15	LNCOC1	0.460139	9.26547e-10	postive
JAK3	LINC01235	0.416003	4.47911e-08	postive
HMGB1	AL157932.1	0.486625	6.83317e-11	postive
FTL	AC139530.1	0.427698	1.69076e-08	postive
CHMP6	AC139530.1	0.468903	4.00772e-10	postive
USP21	AC139530.1	0.419395	3.38937e-08	postive
RIPK3	HNF1A-AS1	0.432525	1.11859e-08	postive
AIFM1	HNF1A-AS1	0.448814	2.64399e-09	postive
IFNAR2	AC012181.2	0.423855	2.33828e-08	postive
SPATA2	LINC02585	0.484001	8.93644e-11	postive
CASP8	LINC02585	0.500446	1.60039e-11	postive
RIPK3	LINC02585	0.4948	2.91858e-11	postive
CHMP4B	LINC02585	0.421135	2.93425e-08	postive
NLRP3	AL157392.2	0.549097	5.55894e-14	postive
STAT4	AL157392.2	0.419913	3.2473e-08	postive
BCL2	AL157392.2	0.436648	7.82056e-09	postive
TRPM7	ZBED3-AS1	0.411553	6.42716e-08	postive
USP21	CEP83-DT	0.420377	3.12491e-08	postive
IL1A	LINC02454	0.410564	6.95964e-08	postive
SPATA2	AL121832.3	0.495262	2.7796e-11	postive
RIPK3	AL121832.3	0.404964	1.08667e-07	postive
AIFM1	AL121832.3	0.420889	2.99483e-08	postive
USP21	AC138904.1	0.496646	2.40075e-11	postive
STAT5B	AC018752.1	0.418919	3.5254e-08	postive
ALOX15	AL109976.1	0.417417	3.9892e-08	postive
CHMP2B	AC119150.1	-0.409435	7.61869e-08	negative
TNFRSF1A	AC007848.1	0.601655	3.97516e-17	postive
IL1A	AC093382.1	0.442792	4.54678e-09	postive
RIPK3	AC093895.1	-0.428234	1.61544e-08	negative
CHMP2B	AC093895.1	-0.494266	3.08748e-11	negative
PARP4	AC093895.1	-0.400814	1.50389e-07	negative
IFNG	AC068189.1	0.411203	6.61118e-08	postive
ALOX15	AL121603.2	0.465064	5.8019e-10	postive
PARP2	AL121603.2	0.466623	4.99544e-10	postive
CHMP4A	AL121603.2	0.400641	1.52425e-07	postive
TRAF5	AL391056.1	0.646457	2.64289e-20	postive
ZBP1	AL391056.1	0.44601	3.40762e-09	postive
FTL	AP005329.1	0.514727	3.3299e-12	postive
TNFAIP3	AP005329.1	0.404448	1.13169e-07	postive
RIPK3	AC245041.2	-0.4355	8.64448e-09	negative
MLKL	HCP5	0.437412	7.31491e-09	postive
IFNG	HCP5	0.459118	1.01998e-09	postive
STAT1	HCP5	0.468104	4.32983e-10	postive
TLR3	HCP5	0.422259	2.67208e-08	postive
SPATA2	SNHG11	0.544782	9.53476e-14	postive
USP21	SNHG11	0.403331	1.23556e-07	postive
PARP4	FEZF1-AS1	0.424613	2.1941e-08	postive
RIPK3	LINC00239	0.479764	1.37171e-10	postive
CASP8	SNHG31	0.518121	2.2682e-12	postive
USP21	SNHG31	0.419263	3.42664e-08	postive
IFNG	ETV7-AS1	0.528699	6.66769e-13	postive
STAT1	ETV7-AS1	0.418017	3.79732e-08	postive
IRF9	ETV7-AS1	0.442543	4.64843e-09	postive
IFNAR2	AP001189.1	0.482868	1.00275e-10	postive
JAK1	AP001189.1	0.443965	4.09418e-09	postive
JAK3	AP001189.1	0.431056	1.2693e-08	postive
STAT5B	AP001189.1	0.426072	1.94026e-08	postive
TLR4	AP001189.1	0.498681	1.93322e-11	postive
CHMP2B	HOXD-AS2	-0.448318	2.76563e-09	negative
IRF9	AC105429.1	0.451948	1.9856e-09	postive
CHMP4A	AC105429.1	0.414908	4.89793e-08	postive
FADD	AC009271.1	0.402538	1.31473e-07	postive
RIPK3	AC009271.1	-0.483721	9.19454e-11	negative
CHMP2B	AC009271.1	-0.50446	1.03696e-11	negative
STAT5A	AC009271.1	-0.401299	1.44822e-07	negative
TRAF5	TUSC8	0.500744	1.54985e-11	postive
TNFRSF1A	C1RL-AS1	0.415129	4.81041e-08	postive
STAT2	C1RL-AS1	0.477175	1.77725e-10	postive
IL1A	AC115522.1	0.429753	1.41919e-08	postive
NLRP3	PELATON	0.564926	7.17495e-15	postive
CYLD	AC008083.3	0.414858	4.918e-08	postive
RIPK3	AC100791.3	0.410439	7.02978e-08	postive
NLRP3	ITGB2-AS1	0.441631	5.04131e-09	postive
JAK3	ITGB2-AS1	0.523427	1.23389e-12	postive
STAT4	ITGB2-AS1	0.471194	3.20628e-10	postive
CHMP4A	ARHGAP5-AS1	0.453213	1.76734e-09	postive
RIPK3	TTC39A-AS1	0.429728	1.42219e-08	postive
RIPK3	AC087588.1	0.402772	1.29082e-07	postive
CHMP2B	AC087588.1	0.451966	1.98232e-09	postive
BAX	AC087588.1	0.417302	4.02723e-08	postive
IFNG	AL121852.1	0.405324	1.05625e-07	postive
CHMP4A	AL121852.1	0.40145	1.43128e-07	postive
PARP2	SNHG10	0.44188	4.93132e-09	postive
CHMP4A	SNHG10	0.483219	9.67682e-11	postive
HMGB1	AL137802.2	0.437174	7.46866e-09	postive
USP21	AL137802.2	0.469619	3.73843e-10	postive
IFNG	AC023825.2	0.422939	2.52463e-08	postive
IRF9	AC023825.2	0.552099	3.80129e-14	postive
TNFRSF1A	AC006206.2	0.684294	1.96787e-23	postive
FADD	AC006206.2	0.417768	3.87578e-08	postive
TRAF5	DIP2C-AS1	0.40998	7.29351e-08	postive
RIPK3	DIP2C-AS1	0.493739	3.26332e-11	postive
PARP4	DIP2C-AS1	0.403503	1.21899e-07	postive
RIPK3	AL359715.1	0.408666	8.10159e-08	postive
TRPM7	AC010201.2	0.414225	5.17752e-08	postive
USP21	FAM66D	0.495956	2.58304e-11	postive
CHMP2B	AC004982.1	0.433542	1.02455e-08	postive
STAT4	MIAT	0.401638	1.41041e-07	postive
CHMP2B	AL353719.1	-0.40561	1.03259e-07	negative
JAK1	AL353719.1	-0.432147	1.15566e-08	negative
USP21	AL353719.1	0.434016	9.83323e-09	postive
PARP4	AL353719.1	-0.404483	1.12861e-07	negative
CFLAR	SEMA3F-AS1	0.425862	1.97494e-08	postive
RIPK3	SEMA3F-AS1	0.447071	3.0964e-09	postive
JAK1	SEMA3F-AS1	0.404832	1.09797e-07	postive
STAT5A	SEMA3F-AS1	0.413016	5.71103e-08	postive
IRF9	SEMA3F-AS1	0.523609	1.20817e-12	postive
PYCARD	MYOSLID	0.506881	7.95973e-12	postive
IL1A	MYOSLID	0.658238	3.13573e-21	postive
CFLAR	AL513008.1	0.410262	7.13004e-08	postive
IFNAR2	AL513008.1	0.422079	2.71259e-08	postive
JAK3	AL513008.1	0.408167	8.4302e-08	postive
STAT4	AL513008.1	0.441577	5.06561e-09	postive
SPATA2	AC010761.1	0.490615	4.52409e-11	postive
STAT2	AP001610.2	0.512292	4.37442e-12	postive
IRF9	AP001610.2	0.5309	5.14036e-13	postive
EIF2AK2	AP001610.2	0.545891	8.30677e-14	postive
RIPK3	AC139887.4	0.41814	3.75912e-08	postive
IRF9	AC139887.4	0.412491	5.95896e-08	postive
USP21	LINC01521	0.4313	1.24306e-08	postive
AIFM1	UXT-AS1	0.401046	1.47699e-07	postive
CYLD	L3MBTL4-AS1	0.411146	6.64144e-08	postive
IFNG	L3MBTL4-AS1	0.404665	1.11258e-07	postive
STAT2	L3MBTL4-AS1	0.411552	6.42775e-08	postive
IRF9	AC004551.1	0.453527	1.71692e-09	postive
CASP8	AC103746.1	0.52142	1.55535e-12	postive
USP21	AC103746.1	0.412548	5.93154e-08	postive
GLUD2	AC006213.2	0.453373	1.74148e-09	postive
IL33	ADAMTS9-AS1	0.423527	2.40335e-08	postive
TRAF5	AC129510.1	0.433276	1.04843e-08	postive
STAT5B	ACTA2-AS1	0.471303	3.17241e-10	postive
CASP8	AC051619.4	0.418767	3.5699e-08	postive
USP21	AC073195.1	0.422152	2.696e-08	postive
NLRP3	LINC01943	0.480098	1.32652e-10	postive
IFNG	LINC01943	0.587628	3.12484e-16	postive
IFNAR2	LINC01943	0.421669	2.80673e-08	postive
JAK3	LINC01943	0.742078	3.02845e-29	postive
STAT4	LINC01943	0.76579	4.19701e-32	postive
STAT5A	LINC01943	0.412386	6.00938e-08	postive
ZBP1	LINC01943	0.494695	2.95083e-11	postive
TRPM7	AC253536.3	0.486484	6.93323e-11	postive
CAPN1	AC139768.1	-0.412347	6.02852e-08	negative
JAK3	AC104083.1	0.40629	9.78563e-08	postive
TLR4	AC104083.1	0.435721	8.47931e-09	postive
USP21	AC129492.4	0.44953	2.47699e-09	postive
TRAF5	LINC00539	0.411542	6.43287e-08	postive
IFNG	LINC00539	0.407653	8.78221e-08	postive
IFNAR2	LINC00539	0.417761	3.87805e-08	postive
JAK3	LINC00539	0.427981	1.6506e-08	postive
STAT4	LINC00539	0.441762	4.98333e-09	postive
ZBP1	LINC00539	0.442229	4.78048e-09	postive
USP21	LINC01311	0.428793	1.54042e-08	postive
PPID	AC092834.1	0.43476	9.21868e-09	postive
RIPK3	AC022031.2	-0.476161	1.96591e-10	negative
CHMP2B	AC022031.2	-0.419506	3.35864e-08	negative
JAK1	AC022031.2	-0.403419	1.22702e-07	negative
STAT5A	AC022031.2	-0.433557	1.02322e-08	negative
SPATA2	AC008735.2	0.486564	6.87647e-11	postive
TRAF5	HOXB-AS4	0.400046	1.59633e-07	postive
RIPK3	HOXB-AS4	0.415629	4.61805e-08	postive
PARP4	HOXB-AS4	0.535131	3.10127e-13	postive
IFNG	AC090912.2	0.433463	1.03156e-08	postive
STAT4	AC090912.2	0.56914	4.08367e-15	postive
IFNG	LINC02574	0.465098	5.7833e-10	postive
IFNG	AC004847.1	0.456553	1.29678e-09	postive
JAK3	AC004847.1	0.524915	1.03827e-12	postive
STAT4	AC004847.1	0.580585	8.47884e-16	postive
ZBP1	AC004847.1	0.404185	1.1554e-07	postive
XIAP	AC016683.1	0.495862	2.60869e-11	postive
HMGB1	AL161891.1	0.689107	7.27499e-24	postive
PPID	AL355076.2	0.403848	1.18643e-07	postive
NLRP3	SOCS2-AS1	0.580595	8.46704e-16	postive
TNFRSF1A	MIR9-3HG	0.616723	3.86573e-18	postive
MLKL	AC116914.1	0.438786	6.48329e-09	postive
IFNG	AC116914.1	0.710446	6.91849e-26	postive
JAK3	AC116914.1	0.42754	1.71358e-08	postive
STAT1	AC116914.1	0.414164	5.20326e-08	postive
STAT4	AC116914.1	0.518186	2.25145e-12	postive
TLR3	AC116914.1	0.439239	6.22955e-09	postive
IFNG	ZNF114-AS1	0.402285	1.34096e-07	postive
STAT2	ZNF114-AS1	0.404566	1.12122e-07	postive
JAK1	BX322234.1	-0.406883	9.33612e-08	negative
TNFRSF1A	AL645608.8	0.599073	5.85419e-17	postive
TNF	AP002336.1	0.465657	5.48165e-10	postive
FADD	AP002336.1	0.596649	8.39393e-17	postive
PPIA	SNHG15	0.516162	2.83258e-12	postive
CFLAR	AC067945.2	0.494782	2.9239e-11	postive
NLRP3	AC067945.2	0.413538	5.47473e-08	postive
IFNG	AC067945.2	0.432907	1.08235e-08	postive
IFNAR2	AC067945.2	0.483463	9.43926e-11	postive
JAK1	AC067945.2	0.400849	1.49984e-07	postive
JAK3	AC067945.2	0.623076	1.39322e-18	postive
STAT1	AC067945.2	0.452257	1.92995e-09	postive
STAT4	AC067945.2	0.810482	1.55542e-38	postive
STAT5A	AC067945.2	0.464346	6.21467e-10	postive
STAT5B	AC067945.2	0.421361	2.8796e-08	postive
ZBP1	AC067945.2	0.491086	4.30733e-11	postive
CFLAR	CHRM3-AS2	0.490083	4.78122e-11	postive
IFNAR2	CHRM3-AS2	0.468922	4.00014e-10	postive
JAK3	CHRM3-AS2	0.498351	2.00269e-11	postive
STAT4	CHRM3-AS2	0.472337	2.86708e-10	postive
ZBP1	CHRM3-AS2	0.438157	6.85211e-09	postive
CYLD	AC083862.1	0.440446	5.59993e-09	postive
CFLAR	AC083862.1	0.428503	1.5789e-08	postive
IFNG	AC083862.1	0.496893	2.33861e-11	postive
IFNAR2	AC083862.1	0.403519	1.21739e-07	postive
JAK3	AC083862.1	0.518817	2.09537e-12	postive
STAT1	AC083862.1	0.47794	1.64665e-10	postive
STAT2	AC083862.1	0.523042	1.29004e-12	postive
STAT4	AC083862.1	0.645187	3.30743e-20	postive
STAT5A	AC083862.1	0.418256	3.72324e-08	postive
IRF9	AC083862.1	0.517	2.57623e-12	postive
ZBP1	AC083862.1	0.561074	1.19273e-14	postive
RIPK3	LINC00336	0.486745	6.74979e-11	postive
STAT6	LINC00336	0.464011	6.41676e-10	postive
AIFM1	LINC00336	0.403537	1.21569e-07	postive
FTL	LINC01564	0.505474	9.28514e-12	postive
RIPK3	AC012363.1	0.402674	1.30078e-07	postive
CHMP2B	AC012363.1	0.417416	3.98967e-08	postive
GLUD2	AC116025.2	0.566007	6.21388e-15	postive
SQSTM1	AC116025.2	0.425856	1.97606e-08	postive
AIFM1	AC116025.2	0.414439	5.08848e-08	postive
CHMP4A	MHENCR	0.437727	7.11551e-09	postive
USP21	LOH12CR2	0.452698	1.85322e-09	postive
NLRP3	LNCOG	0.454558	1.56078e-09	postive
TRAF5	AL365181.3	0.431865	1.18407e-08	postive
PARP4	AL365181.3	0.527549	7.6324e-13	postive
PPID	LINC00365	0.440507	5.56969e-09	postive
IFNG	AC012085.2	0.50485	9.93895e-12	postive
PPIA	GSN-AS1	-0.409354	7.66827e-08	negative
TRAF2	AL158166.2	0.442345	4.73122e-09	postive
CHMP4A	AC016876.2	0.401477	1.42826e-07	postive
TLR4	BHLHE40-AS1	0.406757	9.43022e-08	postive
IRF9	AC138028.4	0.477206	1.77171e-10	postive
SPATA2	AL603832.1	0.403321	1.23649e-07	postive
BCL2	LINC01018	0.413543	5.47223e-08	postive
VDAC2	LINC01370	0.410148	7.19568e-08	postive
CASP8	LINC02593	0.430886	1.288e-08	postive
BCL2	LINC02241	0.416527	4.29142e-08	postive
USP21	AL451085.2	0.621428	1.81967e-18	postive
TRAF5	ARHGEF2-AS2	0.546418	7.77792e-14	postive
HMGB1	ARHGEF2-AS2	0.432813	1.09119e-08	postive
STAT4	AC114980.1	0.440444	5.60091e-09	postive
IRF9	AC114980.1	0.422424	2.63556e-08	postive
CASP8	TMED2-DT	0.457598	1.17622e-09	postive
TNFRSF1A	AC022509.1	0.521441	1.55164e-12	postive
CFLAR	AC005954.1	0.409191	7.76878e-08	postive
RBCK1	LINC02320	0.408488	8.21711e-08	postive
RIPK3	LINC02320	0.44556	3.54848e-09	postive
CHMP2B	LINC02320	0.432055	1.16491e-08	postive
ZBP1	LINC02320	0.408062	8.5011e-08	postive
PARP4	LINC02320	0.495682	2.65893e-11	postive
DNM1L	AC006064.2	0.541729	1.3904e-13	postive
GLUD2	AC092171.3	0.407422	8.94483e-08	postive
CAPN1	AC010226.1	-0.420279	3.15036e-08	negative
SMPD1	AC010226.1	0.425571	2.02411e-08	postive
IFNAR2	AC010226.1	0.492396	3.75689e-11	postive
JAK3	AC010226.1	0.50322	1.18647e-11	postive
STAT4	AC010226.1	0.619386	2.52743e-18	postive
STAT5B	AC010226.1	0.439022	6.34981e-09	postive
RIPK3	LINC01415	-0.49238	3.76327e-11	negative
CHMP2B	LINC01415	-0.42359	2.39082e-08	negative
CHMP4B	LINC01415	-0.411326	6.54569e-08	negative
JAK3	AC138207.5	0.456429	1.31184e-09	postive
STAT4	AC138207.5	0.444124	4.03655e-09	postive
TRAF5	AC087491.1	0.526765	8.36677e-13	postive
HMGB1	AC087491.1	0.49013	4.7578e-11	postive
TRAF5	AC104958.2	0.43763	7.17632e-09	postive
RIPK3	AC104958.2	0.477953	1.64453e-10	postive
CAPN1	AC103563.2	0.444216	4.0032e-09	postive
RIPK3	AL158068.2	0.494951	2.87248e-11	postive
USP21	Z95115.1	0.478443	1.56591e-10	postive
TRAF5	DNMBP-AS1	0.428316	1.60416e-08	postive
XIAP	DNMBP-AS1	0.451677	2.03566e-09	postive
SPATA2	DNMBP-AS1	0.496571	2.42001e-11	postive
RIPK3	DNMBP-AS1	0.61144	8.87604e-18	postive
CHMP2B	DNMBP-AS1	0.522443	1.38244e-12	postive
CHMP4B	DNMBP-AS1	0.504344	1.05017e-11	postive
JAK1	DNMBP-AS1	0.441574	5.0672e-09	postive
STAT5A	DNMBP-AS1	0.407757	8.70985e-08	postive
STAT6	DNMBP-AS1	0.583014	6.0261e-16	postive
AIFM1	DNMBP-AS1	0.527863	7.35689e-13	postive
PARP4	DNMBP-AS1	0.674705	1.35107e-22	postive
PPID	AC011379.1	0.496189	2.52e-11	postive
SPATA2	CTC-338M12.4	0.619902	2.32647e-18	postive
SQSTM1	CTC-338M12.4	0.551631	4.0343e-14	postive
TRAF5	AL365181.2	0.403601	1.2096e-07	postive
HMGB1	AL365181.2	0.447017	3.11152e-09	postive
STAT6	AL365181.2	0.410455	7.02075e-08	postive
PARP4	AL365181.2	0.444035	4.06878e-09	postive
TRAF5	AC103702.2	0.402744	1.29372e-07	postive
CASP8	AL358334.2	-0.413945	5.29676e-08	negative
RIPK3	AL358334.2	-0.438695	6.53554e-09	negative
IFNAR2	AL358334.2	-0.420029	3.2164e-08	negative
PARP4	AL358334.2	-0.424657	2.18605e-08	negative
RIPK3	GK-AS1	0.465319	5.66204e-10	postive
NLRP3	GK-AS1	0.558701	1.62605e-14	postive
RIPK3	AC091563.1	0.438723	6.51936e-09	postive
VDAC2	AC091563.1	-0.409882	7.35094e-08	negative
SPATA2	AC005041.3	0.485633	7.56475e-11	postive
CASP8	AC005041.3	0.439576	6.04733e-09	postive
RIPK3	AC005041.3	0.429848	1.40775e-08	postive
FTL	TBL1XR1-AS1	0.552735	3.50544e-14	postive
TNFAIP3	TBL1XR1-AS1	0.466283	5.16167e-10	postive
TNFRSF1A	LYPLAL1-DT	0.430887	1.28792e-08	postive
FTL	AL117332.1	0.447043	3.10414e-09	postive
IFNG	AC020934.2	0.448351	2.75746e-09	postive
JAK3	AP001094.2	0.428459	1.58476e-08	postive
STAT4	AP001094.2	0.433924	9.91213e-09	postive
IRF9	AC015914.1	0.468388	4.21279e-10	postive
RIPK3	AC112496.1	0.416249	4.39002e-08	postive
NLRP3	AC112496.1	0.592544	1.53441e-16	postive
VDAC2	AC100830.2	-0.403419	1.22704e-07	negative
CHMP2B	LINC00885	-0.409883	7.3501e-08	negative
USP21	LINC00885	0.44604	3.39828e-09	postive
BCL2	LINC00885	0.536527	2.62096e-13	postive
TNFRSF1A	EGOT	0.533218	3.9009e-13	postive
BCL2	EGOT	0.461093	8.46724e-10	postive
FTL	AC004812.2	0.506502	8.29724e-12	postive
TNFRSF1A	AL157394.1	0.564033	8.07685e-15	postive
CYLD	AL157394.1	0.458055	1.12695e-09	postive
JAK3	AL157394.1	0.419474	3.36731e-08	postive
TYK2	AL157394.1	0.47794	1.64673e-10	postive
IL1A	AL049555.1	0.45852	1.07894e-09	postive
BCL2	AC109347.2	0.740225	4.91339e-29	postive
CASP8	AC007996.1	0.499753	1.72381e-11	postive
USP21	AC007996.1	0.417786	3.8701e-08	postive
NLRP3	AL109741.1	0.423676	2.37357e-08	postive
IL33	AL109741.1	0.423312	2.44711e-08	postive
IFNAR2	AL109741.1	0.413082	5.68063e-08	postive
JAK3	AL109741.1	0.539711	1.78043e-13	postive
STAT4	AL109741.1	0.467441	4.61639e-10	postive
STAT5B	AL109741.1	0.420697	3.04313e-08	postive
TLR4	AL109741.1	0.443253	4.36332e-09	postive
RIPK3	AP000866.2	0.489613	5.0202e-11	postive
CHMP2B	AP000866.2	0.425198	2.08872e-08	postive
STAT5A	AP000866.2	0.473701	2.50724e-10	postive
PARP4	AP000866.2	0.460843	8.6696e-10	postive
CASP8	AC087477.2	0.508947	6.34141e-12	postive
TRAF5	GMDS-DT	0.402737	1.29434e-07	postive
RIPK1	GMDS-DT	0.402632	1.30506e-07	postive
PARP4	LINC02086	0.466097	5.25436e-10	postive
PYCARD	AC026401.3	0.404689	1.11042e-07	postive
IL1A	AC039056.2	0.418036	3.7914e-08	postive
TNFAIP3	AC039056.2	0.527992	7.24589e-13	postive
RNF31	AL096870.2	0.602421	3.54127e-17	postive
IRF9	AL096870.2	0.435286	8.8064e-09	postive
PARP2	AL096870.2	0.606541	1.89242e-17	postive
CHMP4A	AL096870.2	0.788464	3.58764e-35	postive
BIRC3	AC093010.2	0.406744	9.43991e-08	postive
CFLAR	AC093010.2	0.439097	6.30837e-09	postive
VDAC2	AC093010.2	-0.470281	3.50497e-10	negative
CAPN1	AC093010.2	-0.439361	6.16296e-09	negative
IFNAR1	AC093010.2	0.435363	8.74794e-09	postive
IFNAR2	AC093010.2	0.523892	1.16926e-12	postive
JAK1	AC093010.2	0.459106	1.02122e-09	postive
JAK3	AC093010.2	0.447082	3.09334e-09	postive
STAT4	AC093010.2	0.403455	1.22359e-07	postive
STAT5A	AC093010.2	0.442203	4.79131e-09	postive
STAT5B	AC093010.2	0.536032	2.78252e-13	postive
ZBP1	AC093010.2	0.422797	2.55481e-08	postive
PPIA	AC093010.2	-0.40586	1.01241e-07	negative
RIPK3	AC019205.1	-0.415713	4.58665e-08	negative
BCL2	ST7-AS1	0.413075	5.68369e-08	postive
NLRP3	AC005224.3	0.40226	1.34363e-07	postive
EIF2AK2	LINC00630	0.429855	1.40685e-08	postive
