# Supplementary material for: Construction of a novel necroptosis-related lncRNA signature for prognosis prediction in esophageal cancer
Source: BMC Gastroenterol. 2022 Jul 15;22:345. doi: 10.1186/s12876-022-02421-8 (PMC9287891; doi:10.1186/s12876-022-02421-8)
Supplement: Supplementary file 11 — Additional file 11: Table S11. The correlation between immune cells and the risk groups. [file 12876_2022_2421_MOESM11_ESM.xls]

## Sheet: Sheet1
immune	cor	pvalue
T cell CD4+_TIMER	0.275223	0.000446257
T cell CD8+_TIMER	0.194464	0.0140399
Myeloid dendritic cell_TIMER	0.166383	0.0360746
B cell memory_CIBERSORT	0.169341	0.0328511
T cell CD4+ memory activated_CIBERSORT	0.176143	0.0263546
Macrophage M1_CIBERSORT	0.157877	0.0468644
B cell memory_CIBERSORT-ABS	0.175091	0.0272805
T cell CD8+_CIBERSORT-ABS	0.171792	0.0303688
T cell CD4+ memory resting_CIBERSORT-ABS	0.218071	0.00575568
T cell CD4+ memory activated_CIBERSORT-ABS	0.180556	0.0227559
T cell follicular helper_CIBERSORT-ABS	0.214561	0.00661018
T cell regulatory (Tregs)_CIBERSORT-ABS	0.218676	0.0056188
Macrophage M1_CIBERSORT-ABS	0.230414	0.00347903
B cell_QUANTISEQ	0.165141	0.0375055
Macrophage M1_QUANTISEQ	0.234376	0.00294346
Monocyte_QUANTISEQ	0.171908	0.0302554
NK cell_QUANTISEQ	0.162748	0.0403969
T cell CD4+ (non-regulatory)_QUANTISEQ	-0.202082	0.010635
T cell CD8+_QUANTISEQ	0.22928	0.00364757
T cell regulatory (Tregs)_QUANTISEQ	0.326253	2.70654e-05
uncharacterized cell_QUANTISEQ	-0.188108	0.0175742
T cell CD8+_MCPCOUNTER	0.250271	0.00146422
NK cell_MCPCOUNTER	0.339248	1.21743e-05
Neutrophil_MCPCOUNTER	-0.348514	6.73563e-06
Endothelial cell_MCPCOUNTER	0.165099	0.0375543
Myeloid dendritic cell activated_XCELL	0.191546	0.015577
B cell_XCELL	0.164104	0.0387361
T cell CD4+ memory_XCELL	0.176784	0.0258032
T cell CD4+ naive_XCELL	0.159039	0.0452469
T cell CD4+ effector memory_XCELL	0.30799	7.8348e-05
T cell CD8+_XCELL	0.326681	2.63765e-05
T cell CD8+ central memory_XCELL	0.322993	3.2885e-05
T cell CD8+ effector memory_XCELL	0.209428	0.00806359
Class-switched memory B cell_XCELL	0.212802	0.00707968
Endothelial cell_XCELL	0.220565	0.0052099
Macrophage M1_XCELL	0.189464	0.0167613
Macrophage M2_XCELL	0.288386	0.000227498
T cell NK_XCELL	0.205059	0.00951667
Plasmacytoid dendritic cell_XCELL	0.34625	7.79727e-06
B cell plasma_XCELL	0.170752	0.0314019
T cell CD4+ Th1_XCELL	-0.176485	0.0260593
immune score_XCELL	0.213426	0.00690989
microenvironment score_XCELL	0.191419	0.0156471
Endothelial cell_EPIC	0.245588	0.00180705
Macrophage_EPIC	0.205132	0.00949072
